# Supplementary material for: Starvation-induced changes in somatic insulin/IGF-1R signaling drive metabolic programming across generations
Source: Sci Adv. 2023 Apr 7;9(14):eade1817. doi: 10.1126/sciadv.ade1817 (PMC10081852; doi:10.1126/sciadv.ade1817)
Supplement: Supplementary file 2 — Data S1 to S12 [file sciadv.ade1817_data_s1_to_s12.zip]

Archive with 12 entries (12 files):
- ade1817_Data_S1.xlsx
- ade1817_Data_S2.xlsx
- ade1817_Data_S3.xlsx
- ade1817_Data_S4.xlsx
- ade1817_Data_S5.xlsx
- ade1817_Data_S6.xlsx
- ade1817_Data_S7.xlsx
- ade1817_Data_S8.xlsx
- ade1817_Data_S9.xlsx
- ade1817_Data_S10.xlsx
- ade1817_Data_S11.xlsx
- ade1817_Data_S12.xlsx
