# Supplementary material for: Starvation-induced changes in somatic insulin/IGF-1R signaling drive metabolic programming across generations
Source: Sci Adv. 2023 Apr 7;9(14):eade1817. doi: 10.1126/sciadv.ade1817 (PMC10081852; doi:10.1126/sciadv.ade1817)
Supplement: Supplementary file 2 — Data S1 to S12 [file sciadv.ade1817_data_s1_to_s12.zip › ade1817_Data_S1.xlsx]

## Sheet: Data S1  Transcriptome Analysis
Gene_ID	Sequence_ID	Wormbase_ID	BaseMean_N2_ControlvsF4+3	log2FC_ControlFedvsControlStarved	pv_ControlFedvsControlStarved	adjp_ControlFedvsControlStarved	log2FC_F4+3FedvsF4+3Starved	pv_F4+3FedvsF4+3Starved	adjp_F4+3FedvsF4+3Starved	log2FC_ControlFedvsF4+3Fed	pv_ControlFedvsF4+3Fed	adjp_ControlFedvsF4+3Fed	log2FC_ControlStarvedvsF4+3Starved	pv_ControlStarvedvsF4+3Starved	adjp_ControlStarvedvsF4+3Starved	Control_fed_1_NormCount	Control_fed_2_NormCount	Control_fed_3_NormCount	Control_starved_1_NormCount	Control_starved_2_NormCount	Control_starved_3_NormCount	F4+3_fed_1_NormCount	F4+3_fed_2_NormCount	F4+3_fed_3_NormCount	F4+3_starved_1_NormCount	F4+3_starved_2_NormCount	F4+3_starved_3_NormCount
21ur-100	H32C10.13	WBGene00047662	1.67586	-1.15847	0.556122	0.68971	0.443165	0.829647	NA	-1.50256	0.451887	NA	0.0990711	0.961103	NA	0	6.83328	1.94425	0	4.01229	0	3.28318	0	0	0	1.62816	2.40918
21ur-10011	C17H12.15	WBGene00165811	2.05163	0.978281	0.556685	0.690169	0.0933721	0.9537	0.972525	0.66997	0.689978	NA	-0.214938	0.89262	NA	0	0.976182	2.91637	1.91763	6.01844	0	2.18879	0	4.15564	0	1.62816	4.81837
21ur-10016	Y41E3.340	WBGene00169656	0.898458	0.803893	0.746146	NA	0.0390236	0.985818	NA	1.75048	0.461915	NA	0.985607	0.669298	NA	0	0	0.972123	0	2.00615	0	2.18879	0	1.66225	1.54299	0	2.40918
21ur-1002	Y41E3.193	WBGene00050303	1.70248	4.34025	0.0538688	0.11788	4.01362	0.0771779	NA	0	1	NA	-0.503507	0.799774	NA	0	0	0	4.79406	7.02151	0	0	0	0	6.17197	2.44224	0
21ur-10023	ZK381.24	WBGene00170947	1.35304	2.23037	0.212255	NA	3.21878	0.0957962	NA	-1.97897	0.343994	NA	-0.990568	0.535711	NA	0	0.976182	0.972123	1.91763	1.00307	6.5792	0	0	0	1.54299	2.44224	0.803061
21ur-10035	Y105C5A.722	WBGene00167999	0.803132	3.03787	0.266505	NA	3.28107	0.23044	NA	0	1	NA	0.0663306	0.979274	NA	0	0	0	3.83525	0	0.939886	0	0	0	0	3.25632	1.60612
21ur-10036	Y57G11C.1119	WBGene00174801	1.89323	0.800168	0.620403	0.740798	0.629551	0.709339	0.808641	-0.459668	0.787734	NA	-0.630285	0.692964	NA	0	3.90473	0.972123	2.87644	3.00922	2.81966	0	3.57834	0	1.54299	0	4.01531
21ur-1004	ZK381.11	WBGene00046712	1.59786	3.03518	0.160156	0.27883	2.62363	0.192278	NA	1.73078	0.450219	NA	1.31923	0.478447	NA	0	0	0	2.87644	0	1.87977	1.09439	0.894585	0	10.801	1.62816	0
21ur-10053	Y57G11A.135	WBGene00168083	3.3777	-0.251172	0.829553	0.89309	-1.74738	0.18821	0.314421	-0.17831	0.877919	NA	-1.67452	0.209076	NA	4.95422	0.976182	7.77698	0	3.00922	8.45897	4.37758	3.57834	4.15564	0	2.44224	0.803061
21ur-10065	B0513.77	WBGene00172175	22.4383	0.0299288	0.96102	0.977697	0.245073	0.683629	0.790126	0.161232	0.791304	NA	0.376376	0.533527	NA	4.95422	25.3807	29.1637	8.62931	35.1076	17.8578	12.0383	23.2592	31.5828	41.6608	20.352	19.2735
21ur-10108	R05G6.14	WBGene00165509	1.2724	-1.06049	0.669852	NA	0.763827	0.745009	NA	-0.217614	0.92737	NA	1.60671	0.511992	NA	0	0.976182	2.91637	0	0	1.87977	0	0	3.32451	6.17197	0	0
21ur-10122	Y57G11C.596	WBGene00166652	1.40332	1.25705	0.519537	NA	0.315352	0.858248	NA	1.16173	0.552446	NA	0.220024	0.900601	NA	0	0.976182	0.972123	3.83525	1.00307	0	0	4.47292	0	1.54299	1.62816	2.40918
21ur-1015	H35B03.6	WBGene00049628	1.52219	3.47578	0.0563132	0.122171	-1.81514	0.343395	NA	1.74162	0.363295	NA	-3.54931	0.0512994	NA	0	0	0.972123	4.79406	5.01537	2.81966	2.18879	0	1.66225	0	0.81408	0
21ur-10153	F14E12.3	WBGene00174893	743.438	-0.15766	0.368651	0.516994	-0.223639	0.199607	0.329533	0.285452	0.10191	0.632296	0.219473	0.210338	0.975426	568.497	773.137	801.029	553.235	758.324	611.866	726.678	890.112	995.69	831.673	714.762	696.254
21ur-10154	Y73F8A.789	WBGene00169525	3.55848	1.75342	0.173618	0.295856	1.67449	0.166275	0.285886	0.43051	0.752074	NA	0.351586	0.754744	NA	2.47711	1.95236	0	5.75288	5.01537	3.75954	3.28318	2.68375	0	0	8.1408	9.63674
21ur-10165	R03E9.5	WBGene00169846	2.86362	4.57185	0.00804979	0.0236548	-0.521214	0.754993	0.841255	1.77041	0.337313	NA	-3.32265	0.0306032	NA	0	0.976182	0	20.1351	4.01229	2.81966	2.18879	1.78917	0	0	2.44224	0
21ur-10181	Y73F8A.576	WBGene00166079	7.31489	1.7567	0.0259154	0.0642292	0.752217	0.367627	0.518634	-0.240914	0.781102	NA	-1.2454	0.0982805	NA	0	7.80946	4.86061	20.1351	11.0338	13.1584	3.28318	4.47292	3.32451	10.801	4.88448	4.01531
21ur-10218	Y37A1B.253	WBGene00170447	1.55287	-0.251966	0.878389	0.92676	-0.194035	0.918266	NA	-1.2884	0.460722	NA	-1.23047	0.493989	NA	0	2.92855	3.88849	0.958813	3.00922	1.87977	1.09439	1.78917	0	3.08599	0	0
21ur-10246	H16O14.66	WBGene00172830	8.67264	-0.0604065	0.943551	0.967054	1.40998	0.0924805	0.179398	-0.438453	0.613199	NA	1.03193	0.210058	NA	1.23856	7.80946	12.6376	4.79406	6.01844	10.3387	8.75516	4.47292	3.32451	27.7739	3.25632	13.652
21ur-10249	C02B10.38	WBGene00167414	1.05007	2.56332	0.253193	NA	2.08192	0.362911	NA	-0.176859	0.943007	NA	-0.658254	0.746565	NA	0	0.976182	0	5.75288	0	0.939886	0	0.894585	0	0	1.62816	2.40918
21ur-10270	F13G11.89	WBGene00168676	2.12512	-0.442652	0.778079	0.858903	-2.02734	0.303419	0.4515	-1.43053	0.382155	NA	-3.01522	0.11542	NA	0	7.80946	3.88849	6.71169	2.00615	0	0	1.78917	2.49338	0	0	0.803061
21ur-10282	Y73F8A.725	WBGene00168462	1.7502	3.30856	0.085716	0.170954	0.522782	0.741246	NA	3.46428	0.0702256	NA	0.678496	0.671039	NA	0	0	0	2.87644	1.00307	1.87977	1.09439	4.47292	0.831127	0	0.81408	8.03061
21ur-10300	R05G6.16	WBGene00168401	1.34735	0.546905	0.774109	NA	3.30469	0.125537	NA	-3.14526	0.147541	NA	-0.387476	0.837474	NA	3.71567	0.976182	0	2.87644	0	3.75954	0	0	0	0	1.62816	3.21225
21ur-10305	H32C10.42	WBGene00168304	5.13127	-0.0378267	0.972089	0.983398	-0.601817	0.545608	0.678975	1.16331	0.258557	NA	0.599321	0.567749	NA	0	1.95236	8.7491	1.91763	6.01844	2.81966	10.9439	7.15668	6.64902	0	8.1408	7.22755
21ur-10311	C06G3.17	WBGene00174884	49.2865	-0.242297	0.613691	0.736012	-0.210082	0.648609	0.764058	0.815478	0.0816405	NA	0.847693	0.0730089	NA	8.66989	52.7139	52.4946	29.7232	27.083	40.4151	80.9852	66.1993	55.6855	89.4936	32.5632	55.4112
21ur-1033	Y105C5A.93	WBGene00046137	0.855841	1.77482	0.458154	NA	0.715709	0.757741	NA	0.869807	0.725655	NA	-0.189304	0.932282	NA	0	0	0.972123	0	2.00615	1.87977	2.18879	0	0	0	0.81408	2.40918
21ur-10332	Y116A8B.78	WBGene00172630	2.25808	1.39501	0.316059	0.461759	1.73022	0.232243	0.369823	-0.484411	0.75546	NA	-0.149201	0.906529	NA	0	0	3.88849	4.79406	3.00922	2.81966	2.18879	0	0.831127	3.08599	4.0704	2.40918
21ur-10341	C02D4.4	WBGene00174757	22.3847	0.0678524	0.894008	0.9371	0.277551	0.573748	0.701659	0.217354	0.666994	NA	0.427052	0.390778	NA	8.66989	15.6189	33.0522	20.1351	20.0615	20.6775	16.4159	24.1538	26.5961	37.0318	31.7491	14.4551
21ur-10342	H16O14.42	WBGene00169628	19.6978	1.15514	0.0249413	0.06223	0.625578	0.234886	0.373014	-0.118524	0.826913	NA	-0.648085	0.193957	NA	3.71567	20.4998	17.4982	42.1878	30.0922	22.5573	13.1327	17.8917	8.31127	20.0589	20.352	20.0765
21ur-10359	B0273.107	WBGene00174467	9.27535	0.0347962	0.962481	0.978538	2.036	0.00778672	0.022385	-1.0466	0.187732	NA	0.954605	0.177563	NA	9.90844	10.738	3.88849	5.75288	6.01844	13.1584	2.18879	3.57834	5.81789	30.8599	8.95488	10.4398
21ur-1036	Y105C5B.547	WBGene00050391	10.6779	0.393009	0.53208	0.669244	0.689711	0.256645	0.398863	0.0853247	0.893682	NA	0.382027	0.522987	NA	8.66989	6.83328	9.72123	5.75288	18.0553	9.39886	8.75516	6.26209	11.6358	13.8869	18.7238	10.4398
21ur-10360	R13H7.16	WBGene00172770	1.60778	0.497686	0.785055	0.863227	0.749311	0.607861	NA	1.45034	0.40084	NA	1.70197	0.28	NA	0	0.976182	0.972123	1.91763	0	0.939886	2.18879	0.894585	2.49338	0	5.69856	3.21225
21ur-10371	T19E7.20	WBGene00174726	3.11072	0.948684	0.461991	0.608043	1.12314	0.351389	0.502606	0.430107	0.744585	NA	0.604563	0.60589	NA	0	3.90473	0.972123	3.83525	5.01537	0.939886	4.37758	1.78917	0.831127	10.801	3.25632	1.60612
21ur-10372	Y4C6B.58	WBGene00169195	1.73065	0.2408	0.890065	0.934716	4.66106	0.0116194	NA	-2.68661	0.174195	NA	1.73365	0.276464	NA	2.47711	0	0.972123	0	3.00922	0.939886	0	0	0	7.71497	2.44224	3.21225
21ur-10384	Y105C5B.931	WBGene00169096	1.60226	2.92645	0.116009	0.217231	4.25902	0.0218704	NA	-1.13865	0.596319	NA	0.193926	0.898184	NA	0	0	0.972123	0.958813	2.00615	5.63931	0	0	0	1.54299	5.69856	2.40918
21ur-10387	H08M01.66	WBGene00166235	1.05565	-0.0492166	0.981654	NA	2.07963	0.370602	NA	-1.98646	0.394578	NA	0.14239	0.946668	NA	0	2.92855	0.972123	3.83525	0	0	0	0.894585	0	0	1.62816	2.40918
21ur-10391	Y64G10A.170	WBGene00165244	1.87409	1.9182	0.211984	0.343545	2.94304	0.096093	0.185074	-1.59896	0.39769	NA	-0.57412	0.678266	NA	0	1.95236	0.972123	2.87644	2.00615	6.5792	0	0	0.831127	0	3.25632	4.01531
21ur-10398	B0273.51	WBGene00166225	2.12525	1.02166	0.455641	0.602453	-1.518	0.360521	0.511631	-0.204271	0.887317	NA	-2.74393	0.0859425	NA	1.23856	0.976182	3.88849	5.75288	3.00922	3.75954	1.09439	0	4.15564	0	1.62816	0
21ur-104	Y105C5B.549	WBGene00050400	2.90924	-0.0485033	0.972991	0.983941	1.74477	0.19502	0.323561	-0.132927	0.92623	NA	1.66034	0.216383	NA	0	4.88091	0.972123	0	3.00922	2.81966	1.09439	2.68375	1.66225	0	8.95488	8.83367
21ur-10404	Y116A8C.429	WBGene00173949	1.94906	0.738384	0.647166	0.761217	0.890293	0.570685	0.699419	0.119875	0.942356	NA	0.271784	0.858359	NA	0	0.976182	2.91637	4.79406	0	1.87977	0	0.894585	3.32451	6.17197	1.62816	0.803061
21ur-10433	Y105C5A.534	WBGene00165344	4.20901	-1.04151	0.363476	0.511884	-0.353238	0.749424	0.837224	-0.0729024	0.946534	NA	0.615368	0.59702	NA	6.19278	4.88091	4.86061	0	3.00922	4.69943	2.18879	3.57834	9.1424	4.62898	7.32672	0
21ur-10444	Y116A8B.67	WBGene00170824	0.87759	3.06999	0.151459	NA	-2.14548	0.315998	NA	3.03373	0.15623	NA	-2.18174	0.308029	NA	0	0	0	0.958813	3.00922	0.939886	2.18879	1.78917	0.831127	0	0.81408	0
21ur-10446	ZK616.36	WBGene00167814	2.87832	1.52875	0.266586	0.407177	2.71494	0.0874313	0.171582	-1.41926	0.395254	NA	-0.233071	0.855138	NA	0	1.95236	2.91637	7.6705	4.01229	2.81966	1.09439	0	0.831127	10.801	2.44224	0
21ur-10447	H06H21.19	WBGene00166509	4.25924	-0.36868	0.734348	0.82877	0.090264	0.930471	0.95878	0.208566	0.842903	NA	0.66751	0.532395	NA	3.71567	5.85709	2.91637	0	5.01537	4.69943	3.28318	3.57834	7.48014	0	8.1408	6.42449
21ur-10456	F08B1.6	WBGene00174410	2.80158	0.54747	0.704956	0.805674	1.27737	0.438898	0.587152	-1.80231	0.266969	NA	-1.07241	0.467407	NA	0	5.85709	3.88849	9.58813	3.00922	1.87977	1.09439	1.78917	0	0	6.51264	0
21ur-10457	Y57G11A.145	WBGene00168876	3.98828	2.0023	0.0921837	0.180977	-0.422775	0.679726	0.787082	1.98975	0.093915	NA	-0.435327	0.671183	NA	0	2.92855	0.972123	7.6705	3.00922	5.63931	7.66076	5.36751	3.32451	0	3.25632	8.03061
21ur-1046	Y105C5A.173	WBGene00047050	0.808408	-0.620576	0.810204	NA	3.27786	0.206061	NA	-2.53341	0.339223	NA	1.36502	0.588614	NA	0	2.92855	0	0	1.00307	0.939886	0	0	0	0	0.81408	4.01531
21ur-10460	C44H9.10	WBGene00173768	3.7122	-1.43853	0.188801	0.315201	-0.81382	0.46439	0.610717	-0.572117	0.578373	NA	0.0525913	0.964238	NA	9.90844	2.92855	5.83274	3.83525	3.00922	0	6.56637	2.68375	3.32451	0	2.44224	4.01531
21ur-10463	Y105C5A.865	WBGene00169652	3.47502	2.26591	0.165208	0.285121	2.66701	0.0573378	0.121838	0.945638	0.582267	NA	1.34674	0.29871	NA	0	1.95236	0	1.91763	7.02151	0.939886	3.28318	0	0.831127	18.5159	0.81408	6.42449
21ur-10478	H12I19.105	WBGene00173478	3.40409	1.91338	0.124572	0.229366	2.64449	0.0394415	0.0893638	-0.451446	0.753863	NA	0.279666	0.792276	NA	0	1.95236	1.94425	5.75288	2.00615	7.51909	3.28318	0	0	4.62898	8.1408	5.62143
21ur-1048	F44E8.9	WBGene00046810	3.69718	0.585681	0.621497	0.741625	1.5892	0.163142	0.282021	-0.0611194	0.960265	NA	0.942398	0.389784	NA	0	3.90473	2.91637	0.958813	3.00922	6.5792	4.37758	0.894585	1.66225	4.62898	13.0253	2.40918
21ur-10481	Y4C6B.84	WBGene00173323	6.16564	1.51169	0.0994883	0.192349	1.82048	0.0440021	0.0978621	-0.0681279	0.945367	NA	0.240664	0.768855	NA	0	3.90473	4.86061	14.3822	4.01229	7.51909	5.47197	2.68375	0.831127	7.71497	8.95488	13.652
21ur-10517	F13G11.110	WBGene00171265	32.4959	-0.326312	0.599703	0.725289	0.677756	0.257519	0.399897	0.356792	0.559299	NA	1.36086	0.025561	NA	4.95422	25.3807	44.7176	26.8468	10.0307	23.4971	20.7935	40.2563	35.7385	97.2086	21.9802	38.5469
21ur-1053	Y57G11A.12	WBGene00046232	1.94922	3.73658	0.0465811	0.104684	1.03296	0.510938	0.650326	3.12466	0.101926	NA	0.421036	0.783347	NA	0	0	0	0	4.01229	3.75954	4.37758	0.894585	0	3.08599	2.44224	4.81837
21ur-10530	C46G7.75	WBGene00169956	1.6067	0.243643	0.890611	0.935107	-2.85406	0.153222	NA	0.645157	0.711712	NA	-2.45255	0.224898	NA	0	3.90473	0.972123	1.91763	4.01229	0	0	2.68375	4.98676	0	0	0.803061
21ur-10531	F55B11.128	WBGene00174236	3.05507	0.552165	0.634372	0.751809	-0.14453	0.9077	0.945472	-0.364336	0.763734	NA	-1.06103	0.375391	NA	2.47711	4.88091	1.94425	1.91763	9.02766	2.81966	1.09439	3.57834	2.49338	1.54299	4.88448	0
21ur-1055	Y67A10A.91	WBGene00048885	3.69436	-0.85387	0.448187	0.595494	-0.371805	0.712813	0.811378	0.534509	0.601873	NA	1.01657	0.360929	NA	3.71567	4.88091	1.94425	3.83525	2.00615	0	7.66076	3.57834	4.15564	7.71497	1.62816	3.21225
21ur-10555	Y105C5A.1020	WBGene00171693	2.46571	2.04008	0.210828	0.342135	0.336233	0.805332	0.875469	1.9014	0.244859	NA	0.197551	0.8844	NA	1.23856	0.976182	0	3.83525	5.01537	0	6.56637	0	1.66225	4.62898	3.25632	2.40918
21ur-10556	Y73F8A.602	WBGene00166467	2.10568	1.66109	0.346064	0.493707	1.76557	0.311157	0.45934	-0.0263801	0.988834	NA	0.0780938	0.961324	NA	0	2.92855	0	6.71169	0	2.81966	2.18879	0.894585	0	0	6.51264	3.21225
21ur-10594	Y105C5B.1376	WBGene00174577	1.59508	1.17978	0.513945	0.654328	0.68175	0.667702	NA	1.14609	0.525795	NA	0.648055	0.683438	NA	1.23856	0	0.972123	2.87644	2.00615	0	2.18879	1.78917	0.831127	0	0.81408	6.42449
21ur-10595	Y116A8A.69	WBGene00165462	2.58918	0.0665493	0.958382	0.976431	1.74004	0.19285	0.320872	-1.0354	0.453339	NA	0.638091	0.603007	NA	2.47711	4.88091	0	1.91763	2.00615	3.75954	0	1.78917	1.66225	7.71497	3.25632	1.60612
21ur-10599	H32C10.44	WBGene00168349	2.67075	-1.16333	0.509935	0.650805	0.0629073	0.96991	0.982764	0.106446	0.949401	NA	1.33268	0.447962	NA	0	2.92855	5.83274	0	4.01229	0	5.47197	0	4.15564	0	0.81408	8.83367
21ur-10610	Y105C5A.894	WBGene00169960	3.77302	-0.398435	0.758767	0.846278	5.32947	0.0015172	0.00519725	-4.74729	0.00514514	NA	0.980617	0.442193	NA	0	1.95236	11.6655	2.87644	1.00307	6.5792	0	0	0	12.3439	1.62816	7.22755
21ur-10612	F26D12.33	WBGene00165834	1.09454	-0.0515066	0.982964	NA	2.57765	0.297857	NA	-1.57385	0.537269	NA	1.0553	0.650983	NA	0	2.92855	0	2.87644	0	0	1.09439	0	0	4.62898	0	1.60612
21ur-10626	Y105C5A.555	WBGene00165635	4.49056	1.01586	0.330235	0.47734	2.79912	0.0140266	0.0374032	-1.11908	0.358883	NA	0.664169	0.483678	NA	0	2.92855	4.86061	1.91763	4.01229	10.3387	1.09439	1.78917	0.831127	10.801	4.0704	11.2429
21ur-10636	T13A10.31	WBGene00168820	1.008	2.055	0.494226	NA	3.66872	0.219864	NA	-1.13866	0.718755	NA	0.475055	0.866461	NA	0	0	0.972123	0	0	4.69943	0	0	0	0	0	6.42449
21ur-1064	C39H7.19	WBGene00047942	2.76249	4.54344	0.00474624	0.0148817	2.00319	0.125505	0.229478	2.69636	0.116779	NA	0.156108	0.892844	NA	0	0	0	2.87644	6.01844	4.69943	2.18879	0	1.66225	9.25796	1.62816	4.81837
21ur-10676	Y73F8A.841	WBGene00170452	4.3598	2.49548	0.0219168	0.0558862	2.47727	0.0224733	0.055663	-0.117053	0.926539	NA	-0.135262	0.876056	NA	0	1.95236	1.94425	10.5469	5.01537	7.51909	2.18879	0.894585	0.831127	9.25796	8.95488	3.21225
21ur-10695	H16O14.47	WBGene00170588	5.63842	1.13656	0.208445	0.33914	2.07986	0.0340234	0.0789511	-0.965197	0.350592	NA	-0.0219058	0.979258	NA	2.47711	5.85709	2.91637	14.3822	4.01229	6.5792	4.37758	1.78917	0	12.3439	5.69856	7.22755
21ur-10699	Y39C12A.13	WBGene00171419	0.89827	0.924356	0.6903	NA	-0.0514105	0.982206	NA	0.410326	0.862145	NA	-0.565441	0.802502	NA	0	1.95236	0	1.91763	0	1.87977	0	1.78917	0.831127	0	0	2.40918
21ur-1070	Y105C5A.160	WBGene00046899	1.07968	-2.89267	0.256927	NA	1.01326	0.669127	NA	-0.469516	0.845486	NA	3.43642	0.171917	NA	0	2.92855	0.972123	0	0	0	1.09439	1.78917	0	6.17197	0	0
21ur-10720	T20B12.10	WBGene00170943	3.54518	0.615037	0.571139	0.702305	0.320858	0.761223	0.845642	0.28866	0.793278	NA	-0.00551932	0.995764	NA	1.23856	3.90473	2.91637	4.79406	4.01229	3.75954	2.18879	3.57834	4.15564	1.54299	0.81408	9.63674
21ur-10726	C18F3.5	WBGene00169162	5.61622	-0.132734	0.896584	0.938762	2.09927	0.089263	0.174623	-2.77227	0.0226206	NA	-0.540265	0.60487	NA	3.71567	20.4998	0.972123	6.71169	7.02151	9.39886	1.09439	1.78917	0.831127	1.54299	12.2112	1.60612
21ur-10734	F26D12.29	WBGene00165143	5.03557	1.89619	0.0963584	0.187463	0.135527	0.897193	0.938946	1.35513	0.241211	NA	-0.40553	0.694165	NA	0	3.90473	1.94425	3.83525	15.0461	3.75954	8.75516	4.47292	2.49338	0	11.3971	4.81837
21ur-10759	Y57G11A.177	WBGene00171765	0.993793	3.55302	0.0897399	NA	0.685188	0.744673	NA	1.69977	0.452459	NA	-1.16807	0.543303	NA	0	0	0	0.958813	4.01229	1.87977	1.09439	0	0.831127	1.54299	0	1.60612
21ur-10767	H32C10.74	WBGene00171766	2.17067	0.821142	0.595279	0.721483	1.42303	0.401392	0.552769	-1.18928	0.48796	NA	-0.587389	0.70007	NA	0	2.92855	2.91637	7.6705	1.00307	1.87977	0	0	2.49338	3.08599	4.0704	0
21ur-1077	LLC1.19	WBGene00047717	3.33362	1.03822	0.450892	0.598079	3.75023	0.0140981	0.0375509	-1.27032	0.443959	NA	1.44169	0.235475	NA	2.47711	0.976182	0.972123	0.958813	7.02151	0.939886	0	0	1.66225	18.5159	4.0704	2.40918
21ur-1078	H16O14.3	WBGene00045678	10.7692	1.72801	0.0137894	0.0376662	2.06205	0.00597668	0.0176695	-0.71554	0.37126	NA	-0.381501	0.553493	NA	2.47711	10.738	3.88849	18.2174	15.0461	24.437	7.66076	1.78917	1.66225	7.71497	19.5379	16.0612
21ur-10784	W03F8.65	WBGene00174808	4.29699	0.756254	0.550601	0.684988	0.166587	0.866049	0.918005	2.24107	0.059511	NA	1.6514	0.126247	NA	0	1.95236	1.94425	0.958813	6.01844	0	4.37758	9.84043	4.98676	6.17197	4.0704	11.2429
21ur-10786	Y116F11B.16	WBGene00172861	1.44089	2.72269	0.208636	NA	-0.0371893	0.983861	NA	3.56827	0.090671	NA	0.808394	0.670965	NA	0	0	0	3.83525	0	0	4.37758	1.78917	0.831127	0	2.44224	4.01531
21ur-1079	Y105C5B.102	WBGene00046292	5.61735	2.35536	0.0308504	0.0744751	5.76973	0.000114317	0.000492345	-3.58911	0.0236055	NA	-0.174735	0.854857	NA	1.23856	1.95236	2.91637	5.75288	9.02766	16.9179	0	0	0	23.1449	2.44224	4.01531
21ur-10797	C09B9.72	WBGene00173845	1.41112	2.07355	0.331948	NA	0.583683	0.756425	NA	1.93063	0.367884	NA	0.440765	0.814049	NA	0	0	0.972123	2.87644	0	1.87977	0	0.894585	3.32451	6.17197	0.81408	0
21ur-10806	Y105C5B.1130	WBGene00171506	1.95006	0.2022	0.887808	0.933167	3.55839	0.0346598	0.0801978	-2.32547	0.186143	NA	1.03073	0.442098	NA	0	1.95236	2.91637	3.83525	1.00307	0.939886	0	0	0.831127	4.62898	4.88448	2.40918
21ur-10809	T23G4.89	WBGene00169672	0.971981	3.52496	0.124643	NA	0.948449	0.680322	NA	1.60964	0.51334	NA	-0.966864	0.648695	NA	0	0	0	5.75288	0	0.939886	0	0.894585	0.831127	0	2.44224	0.803061
21ur-10810	Y105C5B.1182	WBGene00172241	1.50513	-1.04324	0.610287	NA	4.112	0.0592291	NA	-3.52819	0.110218	NA	1.62705	0.419467	NA	0	4.88091	0.972123	2.87644	0	0	0	0	0	7.71497	0.81408	0.803061
21ur-10845	C10G6.35	WBGene00170071	5.43393	0.13636	0.885173	0.931338	0.195915	0.832481	0.894508	0.110756	0.906532	NA	0.170311	0.854257	NA	0	5.85709	8.7491	6.71169	6.01844	3.75954	7.66076	5.36751	3.32451	1.54299	11.3971	4.81837
21ur-10850	Y105C5B.1029	WBGene00170288	2.59069	4.43858	0.00547143	0.0168747	-1.15326	0.351088	0.50238	4.44037	0.0054055	NA	-1.15147	0.352649	NA	0	0	0	5.75288	5.01537	1.87977	7.66076	2.68375	2.49338	1.54299	3.25632	0.803061
21ur-10851	Y57G11C.623	WBGene00167016	4.8785	1.21988	0.362562	0.510998	0.381442	0.785449	0.862754	-0.494077	0.723726	NA	-1.33252	0.321251	NA	0	3.90473	7.77698	11.5058	2.00615	14.0983	8.75516	0	0	0	4.0704	6.42449
21ur-10861	Y64G10A.197	WBGene00166735	4.21774	1.88364	0.0741561	0.152545	1.22089	0.272387	0.417161	-0.344399	0.769767	NA	-1.00715	0.305352	NA	0	1.95236	4.86061	6.71169	9.02766	10.3387	2.18879	0.894585	2.49338	0	7.32672	4.81837
21ur-10862	C55C3.32	WBGene00165406	7.55784	0.446207	0.656928	0.769707	0.644834	0.499982	0.641365	0.561775	0.574045	NA	0.760402	0.428996	NA	0	0	14.5818	4.79406	8.02459	7.51909	6.56637	6.26209	9.1424	4.62898	19.5379	9.63674
21ur-10864	Y4C6B.88	WBGene00174025	1.9853	0.53851	0.758884	0.846278	2.69778	0.141462	0.251832	-1.05888	0.584135	NA	1.1004	0.503213	NA	0	3.90473	0	0	3.00922	2.81966	1.09439	0.894585	0	0	4.0704	8.03061
21ur-1087	F13G11.33	WBGene00048288	12.6073	0.339496	0.543527	0.678915	0.534793	0.331953	0.482152	-0.0425732	0.940464	NA	0.152723	0.777178	NA	4.95422	12.6904	14.5818	11.5058	13.04	16.9179	13.1327	8.94585	9.97353	12.3439	20.352	12.849
21ur-10883	C11D2.79	WBGene00172263	1.37736	-0.880013	0.685774	NA	0.152232	0.937709	NA	0.584393	0.771584	NA	1.61664	0.444636	NA	3.71567	0	0	1.91763	0	0	0	3.57834	1.66225	0	2.44224	3.21225
21ur-1090	Y73F8A.198	WBGene00047498	6.3951	1.281	0.282604	0.425679	1.635	0.14662	0.259105	0.551511	0.650747	NA	0.905514	0.409622	NA	0	2.92855	4.86061	2.87644	10.0307	6.5792	6.56637	5.36751	0	27.7739	8.95488	0.803061
21ur-10927	C52E4.10	WBGene00169538	2.20337	2.39393	0.163257	0.282481	-0.909703	0.552003	0.683947	2.14767	0.213183	NA	-1.15596	0.447047	NA	0	1.95236	0	6.71169	4.01229	0	2.18879	1.78917	4.98676	1.54299	3.25632	0
21ur-1096	Y57G11A.70	WBGene00049531	2.13747	-1.4157	0.27467	0.416803	1.5648	0.255856	0.397814	-1.8861	0.166002	NA	1.0944	0.404304	NA	2.47711	2.92855	4.86061	0	2.00615	1.87977	1.09439	0.894585	0.831127	4.62898	2.44224	1.60612
21ur-1099	Y105C5A.161	WBGene00046918	5.09157	3.07495	0.0091614	0.0264225	2.33353	0.0225211	0.0557355	0.797996	0.537732	NA	0.0565806	0.948307	NA	0	2.92855	0	4.79406	8.02459	13.1584	0	1.78917	3.32451	9.25796	11.3971	6.42449
21ur-10993	C46G7.37	WBGene00165528	4.00785	1.32425	0.236997	0.373129	1.6825	0.166192	0.28579	-0.908765	0.470879	NA	-0.550522	0.606492	NA	3.71567	0.976182	3.88849	9.58813	7.02151	4.69943	0	3.57834	0.831127	0	10.583	3.21225
21ur-10994	AC7.79	WBGene00174554	19.6305	0.771555	0.3406	0.48802	1.53657	0.0558662	0.119241	-0.159938	0.846435	NA	0.605073	0.44196	NA	1.23856	27.3331	8.7491	24.9291	16.0492	23.4971	28.4543	3.57834	2.49338	55.5477	24.4224	19.2735
21ur-11045	B0513.49	WBGene00165887	16.4421	2.62914	4.47e-05	0.000214078	1.78397	0.00152525	0.0052231	0.97783	0.153099	NA	0.132653	0.795968	NA	1.23856	7.80946	2.91637	39.3113	24.0738	13.1584	9.84955	8.05126	6.64902	30.8599	28.4928	24.8949
21ur-11077	C45E5.32	WBGene00169158	2.32353	2.74908	0.137115	0.247143	4.48528	0.00963291	0.0269265	0.784929	0.704814	NA	2.52113	0.083973	NA	0	0	0	0	3.00922	0.939886	1.09439	0	0	12.3439	4.0704	6.42449
21ur-11088	H16O14.60	WBGene00172557	6.89624	2.13757	0.0181322	0.0475568	2.00754	0.0256977	0.0623279	-0.0619311	0.950908	NA	-0.191966	0.806835	NA	0	2.92855	4.86061	18.2174	9.02766	8.45897	5.47197	2.68375	0	9.25796	12.2112	9.63674
21ur-11090	Y57G11C.812	WBGene00170006	4.9526	2.32476	0.0159449	0.0426534	3.82707	0.00211349	0.00699044	-1.48173	0.281182	NA	0.0205873	0.978619	NA	1.23856	1.95236	1.94425	7.6705	9.02766	9.39886	1.09439	0	0.831127	7.71497	6.51264	12.0459
21ur-11124	T12E12.31	WBGene00169092	1.78022	1.62474	0.292482	0.436484	-2.03251	0.277454	0.422551	0.132383	0.935324	NA	-3.52486	0.0496003	NA	0	2.92855	0.972123	4.79406	1.00307	6.5792	0	1.78917	2.49338	0	0	0.803061
21ur-11125	ZK550.36	WBGene00172775	1.43378	1.6453	0.39339	NA	1.37659	0.540741	NA	-1.7385	0.432774	NA	-2.00721	0.307526	NA	2.47711	0	0.972123	5.75288	0	4.69943	0	0.894585	0	0	0	2.40918
21ur-11128	H08M01.69	WBGene00167046	4.75877	1.67139	0.0980099	0.190142	0.622684	0.532226	0.668037	0.340121	0.749998	NA	-0.70858	0.44872	NA	4.95422	0.976182	1.94425	3.83525	11.0338	9.39886	6.56637	0	3.32451	6.17197	4.88448	4.01531
21ur-11153	C09B9.34	WBGene00166410	1.38296	1.69591	0.422044	NA	2.92759	0.20994	NA	-2.54032	0.284851	NA	-1.30864	0.526661	NA	0	2.92855	0	0	5.01537	4.69943	0	0	0	1.54299	0	2.40918
21ur-11160	Y64G10A.335	WBGene00173803	9.49259	0.340165	0.609344	0.732564	0.150914	0.821731	0.886684	-0.0299537	0.964698	NA	-0.219205	0.739242	NA	4.95422	12.6904	8.7491	8.62931	12.0369	13.1584	9.84955	8.94585	7.48014	1.54299	13.0253	12.849
21ur-11165	C13B4.4	WBGene00171718	1.84046	-0.349768	0.827697	0.891906	-0.160219	0.924037	0.955155	-0.600288	0.711545	NA	-0.410738	0.805091	NA	2.47711	2.92855	1.94425	5.75288	0	0	3.28318	0	1.66225	0	1.62816	2.40918
21ur-11173	B0513.53	WBGene00167133	1.10823	3.01792	0.265277	NA	-0.986956	0.701898	NA	3.24375	0.228847	NA	-0.761129	0.769078	NA	0	0	0	0	0	4.69943	2.18879	0	3.32451	3.08599	0	0
21ur-11178	Y116A8C.455	WBGene00174708	2.30062	0.756277	0.589001	0.716016	-1.03063	0.524981	0.662084	-0.423088	0.773057	NA	-2.20999	0.156742	NA	2.47711	4.88091	0	8.62931	0	3.75954	1.09439	2.68375	1.66225	0	0.81408	1.60612
21ur-112	Y105C5A.323	WBGene00048701	8.74655	1.85464	0.016219	0.0432499	0.132779	0.868809	0.919987	0.132666	0.871736	NA	-1.5892	0.0346955	NA	1.23856	5.85709	7.77698	18.2174	19.0584	17.8578	12.0383	3.57834	1.66225	3.08599	9.76896	4.81837
21ur-11213	Y51H4A.806	WBGene00172573	6.94956	5.1045	0.000190206	0.000816234	1.66644	0.0447849	0.0992879	3.16276	0.0257237	NA	-0.275296	0.710449	NA	0	0	0.972123	9.58813	21.0645	8.45897	3.28318	2.68375	4.15564	16.9729	11.3971	4.81837
21ur-11219	Y57G11C.772	WBGene00169280	2.45207	2.96382	0.048595	0.108382	4.21446	0.0113366	0.0311097	-2.11436	0.260469	NA	-0.863717	0.480416	NA	2.47711	0	0	8.62931	5.01537	3.75954	0	0	0	3.08599	2.44224	4.01531
21ur-11228	C46G7.98	WBGene00172910	1.01868	0.340166	0.889245	NA	2.53908	0.304531	NA	-1.23166	0.633673	NA	0.967253	0.677303	NA	2.47711	0	0	0	3.00922	0	1.09439	0	0	0	1.62816	4.01531
21ur-11233	Y105C5B.634	WBGene00165312	4.6904	2.18185	0.0659905	0.138806	1.29407	0.3039	0.452024	-0.462319	0.724955	NA	-1.3501	0.230201	NA	0	3.90473	2.91637	15.341	9.02766	7.51909	5.47197	0	0	1.54299	8.95488	1.60612
21ur-1124	Y105C5A.206	WBGene00047411	2.15174	-0.540774	0.743636	0.834953	-0.644043	0.718093	0.815169	-0.8656	0.604777	NA	-0.968869	0.583312	NA	0	8.78564	0.972123	1.91763	3.00922	1.87977	0	5.36751	0	3.08599	0	0.803061
21ur-11257	C09B9.59	WBGene00169952	2.89739	3.85766	0.0231824	0.058564	1.32676	0.340028	0.490392	2.14993	0.225852	NA	-0.380963	0.768109	NA	0	0	0.972123	7.6705	5.01537	3.75954	4.37758	0.894585	0	0	2.44224	9.63674
21ur-11260	Y116A8B.41	WBGene00165797	1.66438	-0.48621	0.741991	0.833978	1.81414	0.340678	NA	-3.21622	0.0751469	NA	-0.915866	0.565504	NA	2.47711	1.95236	4.86061	1.91763	0	4.69943	0	0	0.831127	0	1.62816	1.60612
21ur-11261	F41H10.27	WBGene00171311	3.32327	-0.0736574	0.953653	0.973803	0.000300951	0.999815	0.999933	-0.334644	0.79365	NA	-0.260685	0.839145	NA	7.43133	2.92855	0.972123	6.71169	1.00307	2.81966	0	4.47292	4.15564	6.17197	0	3.21225
21ur-11263	T19E7.13	WBGene00168485	1.56879	-2.26253	0.195905	0.32364	0.103331	0.963151	NA	-3.82676	0.0487301	NA	-1.4609	0.480761	NA	2.47711	6.83328	4.86061	0	3.00922	0	0	0	0.831127	0	0.81408	0
21ur-11264	F44D12.15	WBGene00174184	1.02625	3.70808	0.119805	NA	1.84958	0.450559	NA	0.784919	0.763499	NA	-1.07358	0.627204	NA	0	0	0	3.83525	0	3.75954	0	0	0.831127	3.08599	0	0.803061
21ur-11266	Y57G11C.551	WBGene00165939	1.27407	-1.14284	0.562229	NA	3.51837	0.101921	NA	-3.67199	0.0868667	NA	0.989222	0.617178	NA	3.71567	0.976182	1.94425	0	3.00922	0	0	0	0	0	1.62816	4.01531
21ur-11277	H32C10.89	WBGene00174548	1.33298	0.374285	0.862009	NA	-0.683885	0.788734	NA	-1.77434	0.449251	NA	-2.83251	0.233481	NA	0	3.90473	1.94425	7.6705	0	0	0	0	1.66225	0	0.81408	0
21ur-11280	Y67A10A.218	WBGene00168658	1.89604	-0.332318	0.855916	0.91124	1.07105	0.555398	0.686565	-0.576901	0.754806	NA	0.826467	0.64594	NA	0	4.88091	0.972123	0	0	4.69943	3.28318	0	0.831127	0	4.0704	4.01531
21ur-11296	Y73B6BL.135	WBGene00168159	1.23252	2.34711	0.296893	NA	0.127216	0.951223	NA	1.78731	0.433703	NA	-0.432581	0.832349	NA	0	0.976182	0	0	2.00615	3.75954	2.18879	1.78917	0	0	4.0704	0
21ur-113	Y105C5A.232	WBGene00047670	5.51749	4.51807	0.00133281	0.00482245	2.90238	0.00355415	0.0111205	2.05153	0.177793	NA	0.435844	0.590513	NA	0	0.976182	0	3.83525	8.02459	14.0983	2.18879	1.78917	0.831127	6.17197	13.8394	14.4551
21ur-11311	C10G6.44	WBGene00171895	8.66499	0.11237	0.870241	0.921179	0.558216	0.396864	0.548509	0.0891749	0.896702	NA	0.535021	0.417536	NA	9.90844	7.80946	4.86061	10.5469	7.02151	6.5792	5.47197	8.94585	9.1424	4.62898	11.3971	17.6673
21ur-11313	Y73B6BL.241	WBGene00173376	0.899664	-1.08806	0.667334	NA	3.11883	0.174253	NA	-0.176852	0.944305	NA	4.03004	0.0791537	NA	0	0	0.972123	0	0	0	1.09439	0	0	3.08599	1.62816	4.01531
21ur-11326	Y57G11C.778	WBGene00169369	1.08192	0.350322	0.879919	NA	3.54115	0.143507	NA	-2.53696	0.309698	NA	0.653872	0.769974	NA	0	2.92855	0	1.91763	0	1.87977	0	0	0	4.62898	1.62816	0
21ur-11355	Y105C5A.1100	WBGene00172634	7.16544	0.569735	0.590336	0.717059	2.84335	0.012817	0.034621	-1.54209	0.190472	NA	0.731527	0.472695	NA	1.23856	13.6666	0.972123	11.5058	2.00615	10.3387	2.18879	0	3.32451	27.7739	8.95488	4.01531
21ur-11359	B0350.48	WBGene00169880	8.2094	4.07354	0.000231337	0.000975011	2.05152	0.0187835	0.0478137	1.48125	0.212302	NA	-0.540781	0.476042	NA	0	0	2.91637	10.5469	17.0522	24.437	5.47197	1.78917	1.66225	3.08599	17.0957	14.4551
21ur-11360	Y116A8A.105	WBGene00170600	0.949954	3.30161	0.205076	NA	3.5005	0.179746	NA	0	1	NA	0.0220215	0.992686	NA	0	0	0	4.79406	0	0.939886	0	0	0	0	3.25632	2.40918
21ur-11363	C17H12.21	WBGene00167726	2.47704	0.502252	0.699266	0.801664	0.775391	0.485166	0.629271	0.859498	0.497463	NA	1.13264	0.324133	NA	0	0.976182	2.91637	1.91763	1.00307	2.81966	2.18879	2.68375	2.49338	4.62898	4.88448	3.21225
21ur-11373	C46G7.84	WBGene00171012	10.6951	0.199609	0.795455	0.870315	-0.186992	0.803024	0.873843	0.489734	0.519968	NA	0.103133	0.891863	NA	0	10.738	15.554	19.1763	6.01844	5.63931	16.4159	9.84043	11.6358	12.3439	7.32672	13.652
21ur-11374	Y73F8A.540	WBGene00165452	8.00601	2.78191	0.00657987	0.0197709	0.895597	0.291854	0.4387	1.91831	0.0663681	NA	0.0319913	0.969013	NA	0	1.95236	2.91637	9.58813	18.0553	7.51909	9.84955	8.05126	1.66225	16.9729	17.0957	2.40918
21ur-11381	AC7.28	WBGene00167004	1.31002	3.44907	0.11739	NA	0.10333	0.966566	NA	-0.176856	0.942807	NA	-3.52259	0.109778	NA	0	0.976182	0	7.6705	0	4.69943	0	0	0.831127	1.54299	0	0
21ur-11432	Y57G11C.655	WBGene00167463	8.49446	0.0185511	0.984476	0.990251	0.429604	0.655657	0.769342	-0.406693	0.673466	NA	0.00435937	0.996345	NA	0	19.5236	6.80486	18.2174	6.01844	2.81966	9.84955	7.15668	3.32451	18.5159	4.88448	4.81837
21ur-11450	Y116A8B.55	WBGene00169244	13.7332	-0.912799	0.0917725	0.180321	0.0996926	0.854263	0.909639	-0.633487	0.231092	NA	0.379005	0.494531	NA	14.8627	27.3331	15.554	12.4646	7.02151	11.2786	8.75516	12.5242	15.7914	9.25796	17.9098	12.0459
21ur-11466	Y73B6BL.99	WBGene00165893	3.59456	0.140031	0.915383	0.950017	3.58155	0.0183214	0.0468418	-2.01387	0.20181	NA	1.42765	0.251892	NA	0	2.92855	4.86061	0	6.01844	2.81966	2.18879	0	0	15.4299	4.0704	4.81837
21ur-11489	C02B10.70	WBGene00174847	10.2715	-0.859719	0.195334	0.32292	0.258492	0.68406	0.790451	-0.268393	0.673285	NA	0.849819	0.199674	NA	12.3856	5.85709	18.4703	9.58813	4.01229	6.5792	10.9439	5.36751	14.1292	9.25796	12.2112	14.4551
21ur-11493	F55B11.114	WBGene00172024	0.89173	2.32244	0.400308	NA	3.02884	0.277629	NA	-1.13865	0.698765	NA	-0.432252	0.867868	NA	0	0	0.972123	0.958813	0	4.69943	0	0	0	0	4.0704	0
21ur-1150	Y41E3.126	WBGene00048334	4.54317	2.96247	0.0142619	0.0387536	2.30076	0.0340685	0.0790366	0.589236	0.660243	NA	-0.0724651	0.937098	NA	0	0	2.91637	9.58813	4.01229	10.3387	1.09439	2.68375	0.831127	9.25796	10.583	3.21225
21ur-11517	Y105C5B.889	WBGene00168554	1.25502	3.03631	0.167965	NA	0.815108	0.678758	NA	2.71001	0.22273	NA	0.488814	0.80157	NA	0	0	0	0	1.00307	3.75954	2.18879	0	1.66225	0	1.62816	4.81837
21ur-11522	ZK381.23	WBGene00170924	2.1882	-0.283877	0.832381	0.895147	2.37424	0.181551	0.306192	-3.4185	0.0468575	NA	-0.760386	0.590712	NA	4.95422	4.88091	0.972123	3.83525	5.01537	0	1.09439	0	0	3.08599	0.81408	1.60612
21ur-11539	Y73B6BR.27	WBGene00172912	9.82439	1.10352	0.146444	0.26003	0.697205	0.371408	0.522391	-0.226016	0.777283	NA	-0.632332	0.392742	NA	0	11.7142	9.72123	20.1351	12.0369	15.0382	6.56637	9.84043	2.49338	9.25796	15.4675	5.62143
21ur-11545	Y105C5B.1322	WBGene00173997	2.51811	0.446324	0.769337	0.853457	2.12759	0.140755	0.250807	-0.154206	0.922013	NA	1.52706	0.270654	NA	1.23856	1.95236	0.972123	0	0	5.63931	1.09439	2.68375	0	7.71497	6.51264	2.40918
21ur-11559	F44E8.36	WBGene00172909	5.16508	1.52463	0.109678	0.207896	1.65655	0.107409	0.202727	-0.73227	0.498456	NA	-0.600346	0.501266	NA	4.95422	2.92855	1.94425	3.83525	6.01844	17.8578	4.37758	0.894585	0.831127	6.17197	8.95488	3.21225
21ur-1156	B0273.36	WBGene00050436	0.921778	0.989066	0.677236	NA	0.700415	0.770439	NA	-0.0795462	0.974445	NA	-0.368196	0.872231	NA	0	1.95236	0	0	4.01229	0	1.09439	0	0.831127	1.54299	1.62816	0
21ur-11580	Y116F11B.15	WBGene00172013	1.05536	1.32392	0.599217	NA	2.89912	0.233719	NA	-0.17686	0.946799	NA	1.39834	0.541603	NA	0	0	0.972123	0	0	2.81966	1.09439	0	0	6.17197	0	1.60612
21ur-116	C02B10.7	WBGene00045532	2.77751	-0.228981	0.856433	0.911407	-1.16201	0.36652	0.517385	0.397945	0.745581	NA	-0.535088	0.686166	NA	0	4.88091	3.88849	2.87644	1.00307	3.75954	7.66076	3.57834	0.831127	0	2.44224	2.40918
21ur-11602	C43G2.22	WBGene00172516	2.51614	-0.626462	0.663017	0.774139	1.06091	0.457459	0.604483	-0.765486	0.596422	NA	0.921891	0.516149	NA	0	7.80946	0.972123	1.91763	2.00615	1.87977	0	1.78917	3.32451	0	4.0704	6.42449
21ur-11604	C06G3.15	WBGene00172417	1.10566	4.42074	0.0518989	NA	1.06512	0.67368	NA	0	1	NA	-3.53248	0.120338	NA	0	0	0	2.87644	3.00922	6.5792	0	0	0	0	0	0.803061
21ur-11613	Y37A1A.81	WBGene00166230	0.871137	0.982573	0.68042	NA	0.10333	0.969665	NA	-1.56826	0.545674	NA	-2.4475	0.330952	NA	0	0	2.91637	0	4.01229	1.87977	0	0	0.831127	0	0.81408	0
21ur-11616	Y7A9A.48	WBGene00168451	0.869316	2.75834	0.365014	NA	-1.70735	0.590911	NA	0.672028	0.83244	NA	-3.79366	0.212823	NA	0	0	0.972123	7.6705	0	0	0	1.78917	0	0	0	0
21ur-11619	C44B7.14	WBGene00174367	1.33197	-1.64169	0.390779	NA	3.88342	0.0507079	NA	-3.57772	0.074573	NA	1.94739	0.303602	NA	1.23856	0.976182	3.88849	0	2.00615	0	0	0	0	4.62898	2.44224	0.803061
21ur-11621	Y57G11A.116	WBGene00167074	4.86581	1.26922	0.237569	0.37381	0.218019	0.830403	0.893121	0.865744	0.426235	NA	-0.185454	0.853378	NA	0	4.88091	2.91637	6.71169	8.02459	4.69943	9.84955	1.78917	3.32451	0	9.76896	6.42449
21ur-11631	D1007.21	WBGene00168457	3.21921	0.196953	0.881906	0.928828	-0.880576	0.52152	0.658983	0.149812	0.910039	NA	-0.927716	0.499444	NA	1.23856	6.83328	1.94425	4.79406	4.01229	2.81966	5.47197	0	5.81789	0	5.69856	0
21ur-11636	F20D12.8	WBGene00166966	7.44819	-0.335629	0.641623	0.757341	-0.727983	0.303182	0.451219	0.34531	0.617065	NA	-0.0470441	0.949095	NA	9.90844	3.90473	9.72123	5.75288	10.0307	2.81966	9.84955	9.84043	9.97353	4.62898	7.32672	5.62143
21ur-11648	Y105C5B.630	WBGene00165251	4.3043	0.591483	0.587094	0.714393	1.15163	0.305754	0.453875	-0.595333	0.606025	NA	-0.0351898	0.973454	NA	0	2.92855	7.77698	1.91763	9.02766	5.63931	1.09439	3.57834	2.49338	12.3439	2.44224	2.40918
21ur-11653	ZC513.13	WBGene00171505	1.16036	0.748075	0.702962	NA	-1.34376	0.485004	NA	1.21126	0.528537	NA	-0.880579	0.65393	NA	2.47711	0	0	1.91763	1.00307	0.939886	0	3.57834	1.66225	1.54299	0	0.803061
21ur-11665	H16O14.58	WBGene00172223	12.2734	1.39335	0.0162557	0.0433391	0.322279	0.563436	0.693282	0.57759	0.336902	NA	-0.493483	0.355781	NA	7.43133	6.83328	6.80486	18.2174	21.0645	15.9781	15.3215	10.735	5.81789	12.3439	17.0957	9.63674
21ur-11670	F44E8.32	WBGene00170576	2.38849	1.04383	0.454146	0.601186	2.53145	0.0608838	0.128091	-0.264418	0.863316	NA	1.2232	0.3029	NA	2.47711	0.976182	0	0.958813	2.00615	3.75954	0	1.78917	0.831127	6.17197	4.0704	5.62143
21ur-1168	Y41E3.131	WBGene00048460	1.25532	3.22099	0.0906281	NA	1.40513	0.494083	NA	-0.176856	0.9358	NA	-1.99272	0.251903	NA	0	0	0.972123	1.91763	3.00922	5.63931	1.09439	0	0	0	1.62816	0.803061
21ur-11698	Y105C5A.771	WBGene00168608	2.20061	2.51919	0.159779	0.27837	1.77213	0.292006	0.438864	0.542031	0.777988	NA	-0.205025	0.89346	NA	0	1.95236	0	0	6.01844	5.63931	2.18879	0.894585	0	0	5.69856	4.01531
21ur-11723	C07A12.8	WBGene00169464	8.74897	0.726873	0.403353	0.551341	0.991583	0.23415	0.372211	0.342086	0.697785	NA	0.606795	0.460222	NA	3.71567	8.78564	3.88849	1.91763	17.0522	8.45897	4.37758	8.94585	7.48014	1.54299	20.352	18.4704
21ur-1173	Y73F8A.371	WBGene00049372	3.30805	0.460181	0.688344	0.79403	2.90438	0.0225193	0.0557355	-1.38399	0.305757	NA	1.06021	0.314432	NA	0	2.92855	3.88849	0.958813	5.01537	3.75954	0	0.894585	1.66225	9.25796	6.51264	4.81837
21ur-11737	Y105C5A.523	WBGene00165172	5.85831	2.44244	0.020247	0.0522611	1.44315	0.159005	0.276235	0.308186	0.786632	NA	-0.691108	0.456213	NA	2.47711	2.92855	0.972123	17.2586	3.00922	14.0983	5.47197	2.68375	0	7.71497	2.44224	11.2429
21ur-11746	C09G4.6	WBGene00165589	1.25547	-1.60847	0.419775	NA	1.59983	0.342392	NA	-0.176736	0.922269	NA	3.03156	0.106779	NA	1.23856	0.976182	0.972123	0	0	0.939886	1.09439	0.894585	0.831127	0	6.51264	1.60612
21ur-11752	B0273.53	WBGene00166731	6.52332	1.42464	0.118573	0.220877	0.764315	0.377104	0.528634	0.61259	0.514965	NA	-0.047735	0.954399	NA	0	0.976182	8.7491	5.75288	10.0307	11.2786	2.18879	8.05126	4.98676	9.25796	10.583	6.42449
21ur-11815	R57.3	WBGene00173568	0.989734	0.803639	0.744692	NA	0.533005	0.805052	NA	1.63173	0.491589	NA	1.36109	0.5477	NA	0	0.976182	0	0	2.00615	0	0	1.78917	1.66225	4.62898	0.81408	0
21ur-11828	F26D12.67	WBGene00170863	2.57929	2.82359	0.0913089	0.179558	2.25552	0.152912	0.268106	0.368619	0.841434	NA	-0.199455	0.884693	NA	0	1.95236	0	3.83525	4.01229	6.5792	0	0	2.49338	0	2.44224	9.63674
21ur-11829	H32C10.31	WBGene00165284	11.9145	1.23199	0.111482	0.21072	0.800687	0.291203	0.438064	0.31739	0.689863	NA	-0.113909	0.877041	NA	1.23856	12.6904	6.80486	20.1351	23.0707	6.5792	16.4159	6.26209	4.15564	12.3439	26.0506	7.22755
21ur-11857	Y105C5A.647	WBGene00166885	1.95905	0.94906	0.580912	0.71004	1.08639	0.508973	0.648586	0.319516	0.856093	NA	0.456848	0.775115	NA	3.71567	0	0	3.83525	1.00307	1.87977	0	0.894585	3.32451	0	1.62816	7.22755
21ur-11860	C29E4.16	WBGene00168375	5.45497	0.465658	0.641013	0.75709	-1.50174	0.153763	0.269148	0.570082	0.566231	NA	-1.39731	0.186341	NA	0	5.85709	8.7491	1.91763	15.0461	3.75954	7.66076	5.36751	9.1424	3.08599	4.0704	0.803061
21ur-11873	Y37A1A.79	WBGene00165928	1.87175	0.305658	0.846878	0.904848	1.11516	0.419237	0.56973	0.606165	0.695288	NA	1.41567	0.318806	NA	1.23856	0.976182	0.972123	0	3.00922	0.939886	3.28318	0	1.66225	3.08599	4.88448	2.40918
21ur-11890	Y37A1B.246	WBGene00170149	2.09252	-1.50398	0.346516	0.494188	-4.24784	0.0212031	0.0530102	-0.0488918	0.973783	NA	-2.79275	0.148566	NA	0	5.85709	4.86061	2.87644	0	0.939886	4.37758	5.36751	0.831127	0	0	0
21ur-11893	F46G10.8	WBGene00171525	4.21088	1.83382	0.096298	0.187413	-0.381191	0.701922	0.803671	1.56003	0.160285	NA	-0.654978	0.506787	NA	1.23856	2.92855	0.972123	1.91763	11.0338	5.63931	7.66076	5.36751	2.49338	1.54299	7.32672	2.40918
21ur-11903	F36A4.17	WBGene00165376	1.6249	2.75637	0.19904	0.32776	4.33519	0.0421562	NA	-1.13865	0.634338	NA	0.440163	0.812055	NA	0	0	0.972123	6.71169	0	0.939886	0	0	0	9.25796	0.81408	0.803061
21ur-11922	Y105C5A.1062	WBGene00172245	11.6227	0.0459291	0.954821	0.974281	0.407728	0.605902	0.728732	0.174682	0.828455	NA	0.53648	0.499737	NA	2.47711	6.83328	20.4146	9.58813	14.043	7.51909	6.56637	8.05126	19.1159	12.3439	29.3069	3.21225
21ur-11931	T19E7.11	WBGene00167536	2.3996	3.27471	0.0958183	0.186733	0.633605	0.705298	0.805737	2.5246	0.205794	NA	-0.116498	0.94339	NA	0	0.976182	0	0	11.0338	0	2.18879	2.68375	1.66225	4.62898	0	5.62143
21ur-11939	H35B03.15	WBGene00171656	1.15567	2.06971	0.3176	NA	2.74884	0.17901	NA	-0.176857	0.938496	NA	0.502266	0.779534	NA	0	0.976182	0	1.91763	0	2.81966	1.09439	0	0	4.62898	1.62816	0.803061
21ur-11953	Y67A10B.3	WBGene00172393	1.16498	2.10875	0.335274	NA	0.0468534	0.984225	NA	-0.17798	0.940323	NA	-2.23987	0.304231	NA	0	1.95236	0	7.6705	1.00307	0	0	0.894585	0.831127	0	1.62816	0
21ur-11961	Y57G11B.193	WBGene00171792	0.843688	2.08803	0.334719	NA	1.78134	0.420216	NA	-0.176856	0.940718	NA	-0.483553	0.806902	NA	0	0.976182	0	2.87644	1.00307	0.939886	1.09439	0	0	0	1.62816	1.60612
21ur-11975	T01G6.11	WBGene00166752	2.72622	0.565384	0.669838	0.779813	1.68357	0.1864	0.312215	-0.130329	0.924804	NA	0.987853	0.416025	NA	1.23856	0	3.88849	5.75288	0	1.87977	2.18879	1.78917	0.831127	4.62898	5.69856	4.81837
21ur-11978	F55F1.4	WBGene00172056	2.39123	-1.70167	0.225507	0.359893	1.35373	0.289913	0.436593	-1.01476	0.43522	NA	2.04064	0.140432	NA	2.47711	4.88091	1.94425	0.958813	0	1.87977	1.09439	2.68375	0.831127	4.62898	6.51264	0.803061
21ur-12029	C01G5.20	WBGene00171441	2.49071	1.05014	0.456777	0.603472	-0.00926937	0.994933	0.997542	0.025445	0.986149	NA	-1.03397	0.461771	NA	0	4.88091	0.972123	6.71169	1.00307	4.69943	0	1.78917	4.15564	0	4.0704	1.60612
21ur-1204	H32C10.12	WBGene00047114	9.55674	0.46647	0.482202	0.626163	-0.4216	0.529548	0.665789	0.295893	0.65763	NA	-0.592177	0.374442	NA	8.66989	6.83328	9.72123	15.341	11.0338	8.45897	17.5103	9.84043	4.15564	7.71497	10.583	4.81837
21ur-12040	H16O14.38	WBGene00168971	17.5146	0.140509	0.804861	0.877032	0.500546	0.387579	0.538578	-0.439134	0.450339	NA	-0.0790972	0.888906	NA	11.147	32.214	10.6934	13.4234	24.0738	22.5573	20.7935	10.735	9.1424	9.25796	26.8646	19.2735
21ur-12064	Y64G10A.333	WBGene00173712	1.1318	1.15915	0.586132	NA	0.138767	0.946897	NA	0.531851	0.806986	NA	-0.488529	0.810133	NA	1.23856	0.976182	0	3.83525	1.00307	0	3.28318	0	0	0	2.44224	0.803061
21ur-1207	H16O14.12	WBGene00048170	5.05682	0.326782	0.758927	0.846281	1.15503	0.271186	0.415917	-0.230587	0.832579	NA	0.597662	0.558953	NA	1.23856	5.85709	4.86061	0.958813	2.00615	12.2185	5.47197	0	4.98676	7.71497	8.1408	7.22755
21ur-12098	H12I19.52	WBGene00165015	1.05227	1.13431	0.577296	NA	0	1	NA	-2.94797	0.200323	NA	-3.97895	0.0744526	NA	0	1.95236	1.94425	0.958813	4.01229	3.75954	0	0	0	0	0	0
21ur-12100	C08F11.95	WBGene00170744	3.6848	1.40898	0.2402	0.376965	0.26636	0.836078	0.897525	-0.366546	0.775302	NA	-1.50916	0.209686	NA	2.47711	4.88091	0.972123	18.2174	3.00922	0.939886	2.18879	1.78917	2.49338	0	1.62816	5.62143
21ur-12112	F42G4.8	WBGene00172401	1.1174	2.57157	0.213274	NA	1.29188	0.527933	NA	0.626743	0.780966	NA	-0.652942	0.722399	NA	0	0	0.972123	4.79406	1.00307	0.939886	0	0	1.66225	0	1.62816	2.40918
21ur-12120	Y37A1B.252	WBGene00170446	1.71104	1.16602	0.538631	0.674285	-0.166512	0.94065	NA	-1.33162	0.524134	NA	-2.66415	0.195065	NA	1.23856	3.90473	0	9.58813	2.00615	0	2.18879	0	0	0	0	1.60612
21ur-12130	H12I19.114	WBGene00174985	1.99038	1.448	0.343194	0.490985	0.0863559	0.958277	0.975537	-0.237371	0.884989	NA	-1.59901	0.298488	NA	2.47711	0	1.94425	3.83525	8.02459	0	1.09439	0.894585	1.66225	1.54299	0	2.40918
21ur-12132	Y64G10A.166	WBGene00165004	1.21419	2.93993	0.132631	NA	-1.4609	0.478377	NA	1.38738	0.500794	NA	-3.01346	0.123218	NA	1.23856	0	0	2.87644	3.00922	2.81966	2.18879	0.894585	0	1.54299	0	0
21ur-12135	Y116A8C.342	WBGene00170670	1.80663	5.02761	0.012905	0.0355578	0.875572	0.696386	0.799248	0.784926	0.734828	NA	-3.36711	0.0822156	NA	0	0	0	8.62931	0	10.3387	1.09439	0	0	0	0.81408	0.803061
21ur-12144	Y105C5A.1131	WBGene00173061	1.89511	4.19622	0.0169147	0.0447958	-0.847061	0.571377	0.69994	3.75602	0.0341957	NA	-1.28726	0.383325	NA	0	0	0	4.79406	4.01229	1.87977	5.47197	0.894585	1.66225	0	0.81408	3.21225
21ur-12194	F58E6.14	WBGene00169298	1.44728	0.951971	0.643179	NA	-0.389696	0.858672	NA	-0.218588	0.918211	NA	-1.56025	0.461083	NA	0	3.90473	0	5.75288	1.00307	0.939886	0	0	3.32451	0	2.44224	0
21ur-12197	B0350.59	WBGene00172870	4.15899	2.67871	0.0161785	0.0431704	0.600466	0.556483	0.687463	0.976488	0.410121	NA	-1.10175	0.23963	NA	0	1.95236	1.94425	10.5469	10.0307	5.63931	0	4.47292	3.32451	3.08599	5.69856	3.21225
21ur-12205	F59G1.9	WBGene00168297	12.8181	1.07083	0.0904362	0.178266	0.108855	0.869394	0.920251	-0.14911	0.821935	NA	-1.11109	0.0787014	NA	6.19278	10.738	13.6097	36.4349	18.0553	10.3387	15.3215	7.15668	5.81789	10.801	5.69856	13.652
21ur-12224	R07E3.8	WBGene00165192	1.44359	-0.964098	0.651963	NA	-2.16984	0.214596	NA	2.55098	0.163128	NA	1.34524	0.515544	NA	0	0.976182	0.972123	0.958813	0	0	7.66076	2.68375	1.66225	0	0	2.40918
21ur-12225	Y105C5A.959	WBGene00170788	2.18426	0.933281	0.53127	0.668382	-0.203794	0.884483	0.930509	0.981838	0.508537	NA	-0.155237	0.912245	NA	0	0.976182	2.91637	1.91763	2.00615	3.75954	5.47197	2.68375	0	0	4.0704	2.40918
21ur-12243	T05A6.7	WBGene00173840	6.71726	-2.20387	0.0164209	0.0436927	0.902834	0.273818	0.418591	-1.04929	0.201709	NA	2.05741	0.0255406	NA	2.47711	17.5713	10.6934	0	3.00922	3.75954	6.56637	4.47292	4.15564	7.71497	8.1408	12.0459
21ur-12247	C09B8.9	WBGene00172287	12.6758	0.94833	0.160672	0.279403	-0.0552435	0.934448	0.961332	0.433096	0.528356	NA	-0.570478	0.387773	NA	14.8627	4.88091	7.77698	18.2174	18.0553	15.9781	26.2655	3.57834	7.48014	10.801	8.95488	15.2582
21ur-12252	K05G3.5	WBGene00171622	1.36331	-1.90973	0.440256	NA	0.845658	0.682385	NA	1.31639	0.560974	NA	4.07178	0.076039	NA	0	0	1.94425	0	0	0	3.28318	1.78917	0	7.71497	1.62816	0
21ur-12264	B0478.11	WBGene00167269	1.3817	-1.64228	0.450197	NA	4.14496	0.0617904	NA	-3.5256	0.117006	NA	2.26165	0.29145	NA	0	2.92855	2.91637	0	0	1.87977	0	0	0	0	1.62816	7.22755
21ur-12272	C06A6.8	WBGene00173053	1.75037	1.50653	0.389605	0.537647	-0.812375	0.640609	NA	1.01895	0.565917	NA	-1.29996	0.448669	NA	0	1.95236	0.972123	4.79406	0	3.75954	5.47197	0	0.831127	0	0.81408	2.40918
21ur-12279	H28O16.3	WBGene00168505	39.4814	0.654612	0.0808197	0.163219	-0.0397146	0.917723	0.95106	-0.0379123	0.921336	NA	-0.732239	0.0511578	NA	22.294	40.0235	42.7734	58.4876	65.1998	43.2347	47.059	29.5213	27.4272	18.5159	39.8899	39.35
21ur-12284	K02B2.34	WBGene00174955	25.9426	0.166884	0.681853	0.789351	0.459494	0.259512	0.402129	-0.202733	0.624731	NA	0.0898768	0.822233	NA	22.294	14.6427	36.9407	23.9703	30.0922	29.1365	24.0767	20.5754	19.9471	35.4888	25.2365	28.9102
21ur-12286	F53H10.3	WBGene00173044	21.4618	0.93349	0.0699221	0.145353	0.434158	0.410789	0.561955	-0.159525	0.765934	NA	-0.658858	0.193508	NA	9.90844	14.6427	26.2473	28.7644	23.0707	46.0544	15.3215	24.1538	6.64902	24.6879	21.9802	16.0612
21ur-12297	C36E8.7	WBGene00170819	3.4717	-0.393707	0.776152	0.857785	-0.831171	0.558315	0.688795	-0.0991216	0.942292	NA	-0.536585	0.70842	NA	1.23856	9.76182	1.94425	0	10.0307	0	4.37758	5.36751	2.49338	0	1.62816	4.81837
21ur-12298	Y51H4A.656	WBGene00169806	7.03461	1.10544	0.235227	0.371158	1.2483	0.207506	0.339191	-0.829	0.410889	NA	-0.686142	0.451865	NA	0	6.83328	9.72123	17.2586	5.01537	14.0983	4.37758	4.47292	0.831127	1.54299	13.8394	6.42449
21ur-12311	F13G11.131	WBGene00173615	9.50087	0.569514	0.432496	0.579666	-0.017395	0.97888	0.98847	1.06708	0.131725	NA	0.480171	0.477533	NA	6.19278	2.92855	7.77698	8.62931	5.01537	11.2786	12.0383	11.6296	11.6358	23.1449	6.51264	7.22755
21ur-12341	B0213.19	WBGene00165500	2.96647	4.97353	0.00526956	0.0163342	5.04435	0.00476976	0.0144759	0	1	NA	-0.106046	0.938952	NA	0	0	0	15.341	2.00615	0.939886	0	0	0	9.25796	1.62816	6.42449
21ur-12346	F55B11.90	WBGene00168915	1.31742	0.164563	0.937253	NA	2.8587	0.197777	NA	-1.82223	0.426501	NA	0.871907	0.664649	NA	3.71567	0	0	0	4.01229	0	0	0.894585	0	1.54299	1.62816	4.01531
21ur-12358	Y73B6BL.250	WBGene00173609	2.97372	0.454192	0.694582	0.798442	1.63737	0.162625	0.281243	-0.579815	0.640489	NA	0.603366	0.577262	NA	0	3.90473	2.91637	0.958813	4.01229	4.69943	2.18879	1.78917	0.831127	3.08599	4.0704	7.22755
21ur-12428	Y57G11C.810	WBGene00169992	1.55538	-0.822273	0.627407	0.746212	0.821925	0.641699	NA	-1.25231	0.471483	NA	0.391886	0.819974	NA	0	4.88091	1.94425	0.958813	3.00922	0	2.18879	0	0.831127	0	2.44224	2.40918
21ur-12432	Y105C5A.1016	WBGene00171607	13.8388	1.79996	0.00785886	0.023154	1.28816	0.059095	0.124878	-0.0527719	0.942041	NA	-0.564574	0.370526	NA	0	10.738	9.72123	26.8468	24.0738	22.5573	6.56637	6.26209	7.48014	32.4029	10.583	8.83367
21ur-12437	B0273.105	WBGene00174172	2.62801	5.31685	0.00395813	0.0126526	2.92184	0.12355	0.22674	0.784924	0.717467	NA	-1.61008	0.288253	NA	0	0	0	7.6705	8.02459	7.51909	1.09439	0	0	0	0	7.22755
21ur-1244	F13G11.22	WBGene00047057	2.59656	1.64691	0.295192	0.439128	1.81469	0.161555	0.279807	1.16973	0.466384	NA	1.33751	0.286783	NA	1.23856	0.976182	0	3.83525	0	2.81966	3.28318	0	1.66225	9.25796	4.0704	4.01531
21ur-12452	C39H7.52	WBGene00171566	1.37843	-0.709353	0.704676	NA	-1.46919	0.504606	NA	-1.40614	0.467126	NA	-2.16597	0.313149	NA	0	6.83328	0.972123	3.83525	1.00307	0	2.18879	0.894585	0	0	0.81408	0
21ur-12454	Y116A8B.79	WBGene00172646	0.894778	2.73648	0.237857	NA	1.38822	0.53038	NA	1.73545	0.473425	NA	0.387192	0.853722	NA	0	0	0	0	2.00615	1.87977	1.09439	0.894585	0	0	3.25632	1.60612
21ur-12460	C39H7.25	WBGene00165402	1.65699	2.37634	0.189955	0.316497	2.62048	0.175747	NA	-1.01428	0.63192	NA	-0.770139	0.629576	NA	0	0	1.94425	1.91763	2.00615	6.5792	1.09439	0	0	3.08599	3.25632	0
21ur-12461	R07B1.14	WBGene00174434	1.51631	-1.92363	0.385226	NA	0.113795	0.947211	NA	1.90706	0.326484	NA	3.94448	0.0509674	NA	0	1.95236	0	0	0	0	3.28318	2.68375	1.66225	6.17197	2.44224	0
21ur-12465	Y92H12A.7	WBGene00172419	1.86858	0.0340719	0.979211	0.987301	3.75664	0.0259819	0.0629011	-3.86739	0.0216427	NA	-0.144819	0.912091	NA	3.71567	2.92855	0.972123	1.91763	2.00615	3.75954	0	0	0	3.08599	1.62816	2.40918
21ur-12468	T07A9.16	WBGene00165558	9.85812	1.52953	0.0276067	0.0677951	-0.132171	0.84492	0.902945	0.787782	0.269095	NA	-0.873924	0.182918	NA	3.71567	9.76182	2.91637	12.4646	8.02459	27.2567	8.75516	9.84043	9.97353	6.17197	10.583	8.83367
21ur-1247	C55C3.24	WBGene00049694	4.62915	0.409386	0.745827	0.836424	-0.472183	0.685602	0.79158	1.42467	0.244212	NA	0.543103	0.652956	NA	0	7.80946	0	5.75288	3.00922	1.87977	17.5103	2.68375	1.66225	3.08599	8.1408	4.01531
21ur-12533	Y57G11A.133	WBGene00167997	0.947827	-0.454372	0.85502	NA	0.29037	0.910636	NA	-0.916543	0.717494	NA	-0.1718	0.946109	NA	0	0	3.88849	2.87644	0	0	2.18879	0	0	0	0.81408	1.60612
21ur-12537	Y73F8A.860	WBGene00170732	1.80803	1.26182	0.507936	0.648888	3.75088	0.0505762	0.109868	-1.01273	0.636995	NA	1.47633	0.369631	NA	0	0	1.94425	1.91763	2.00615	0.939886	0	0	0.831127	10.801	3.25632	0
21ur-12538	Y41E3.220	WBGene00165133	3.39169	1.87102	0.114249	0.214684	2.93062	0.0381781	0.0869135	-1.37758	0.362491	NA	-0.317979	0.763166	NA	0	2.92855	1.94425	7.6705	9.02766	1.87977	2.18879	0	0	6.17197	4.0704	4.81837
21ur-12544	T08B6.38	WBGene00168824	1.65194	1.72254	0.309771	0.454799	-1.42971	0.359947	NA	1.98634	0.236735	NA	-1.1659	0.460593	NA	0	1.95236	0	0.958813	2.00615	3.75954	1.09439	3.57834	3.32451	1.54299	0	1.60612
21ur-1257	F44E8.3	WBGene00045653	3.57344	0.98858	0.364279	0.512712	2.52508	0.0780731	0.156414	-2.38258	0.0986084	NA	-0.846079	0.43215	NA	1.23856	3.90473	4.86061	8.62931	4.01229	7.51909	2.18879	0	0	0	6.51264	4.01531
21ur-126	H32C10.10	WBGene00046764	2.35316	1.54506	0.287821	0.43148	1.65339	0.274613	0.419379	-0.45818	0.776479	NA	-0.349857	0.794212	NA	0	0	3.88849	3.83525	7.02151	0.939886	2.18879	0.894585	0	4.62898	1.62816	3.21225
21ur-12603	Y64G10A.188	WBGene00166172	1.12627	-1.08807	0.663935	NA	1.3967	0.500377	NA	1.61244	0.4896	NA	4.09721	0.0702085	NA	1.23856	0	0	0	0	0	0	0.894585	2.49338	0	4.0704	4.81837
21ur-12610	Y4C6B.57	WBGene00168576	1.23751	1.72435	0.47513	NA	2.35288	0.345912	NA	-0.993571	0.705504	NA	-0.365043	0.872192	NA	0	0	1.94425	0	0	6.5792	0	0.894585	0	4.62898	0	0.803061
21ur-12622	Y73F8A.938	WBGene00171838	3.38064	3.06997	0.0305402	0.0738341	3.31709	0.0172326	0.0445016	-0.0803246	0.962332	NA	0.166793	0.871384	NA	0	1.95236	0	4.79406	4.01229	8.45897	2.18879	0	0	4.62898	5.69856	8.83367
21ur-12646	B0273.74	WBGene00169739	4.92061	3.27282	0.00372393	0.0119932	1.07102	0.243872	0.384123	1.45961	0.222937	NA	-0.742191	0.369299	NA	0	0.976182	1.94425	7.6705	9.02766	13.1584	4.37758	1.78917	2.49338	4.62898	9.76896	3.21225
21ur-12658	Y67A10A.258	WBGene00170808	1.49822	0.415399	0.83465	NA	0.718314	0.733945	NA	-0.93841	0.654932	NA	-0.635495	0.751213	NA	0	1.95236	2.91637	0	0	6.5792	0	0	2.49338	0	1.62816	2.40918
21ur-12662	Y105C5A.1084	WBGene00172466	2.19665	4.30825	0.0506879	0.112188	1.34378	0.499657	0.641159	2.8581	0.207795	NA	-0.106365	0.955755	NA	0	0	0	0	4.01229	7.51909	4.37758	0	0	0	0.81408	9.63674
21ur-12666	Y105C5B.824	WBGene00167863	2.52213	0.607915	0.700299	0.802302	3.45406	0.0305295	0.0721964	-0.788598	0.656063	NA	2.05755	0.136395	NA	1.23856	1.95236	0	0	2.00615	2.81966	0	1.78917	0	10.801	1.62816	8.03061
21ur-12668	F44E8.41	WBGene00174293	12.8089	0.534166	0.460344	0.606376	0.102422	0.883555	0.929878	0.587148	0.415615	NA	0.155404	0.824711	NA	0	12.6904	14.5818	6.71169	12.0369	21.6174	16.4159	8.94585	16.6225	7.71497	17.0957	19.2735
21ur-12671	Y40H7A.273	WBGene00172475	0.830743	2.69777	0.303163	NA	-0.554133	0.825188	NA	2.69415	0.303288	NA	-0.557756	0.824268	NA	0	0	0	0	0	3.75954	1.09439	2.68375	0	0	1.62816	0.803061
21ur-12680	K08C7.8	WBGene00172278	1.39629	1.35025	0.751462	NA	1.01659	0.808452	NA	0.72546	0.865612	NA	0.391804	0.925135	NA	0	0	1.94425	0	5.01537	0	3.28318	0	0	0	6.51264	0
21ur-12688	Y57G11B.126	WBGene00166642	1.00782	-0.0743444	0.977089	NA	0.511565	0.827727	NA	0.811817	0.744337	NA	1.39773	0.569241	NA	0	0	1.94425	0	0	1.87977	0	1.78917	1.66225	0	0	4.81837
21ur-12695	Y73B6BL.220	WBGene00172727	1.22962	-0.00719093	0.997881	NA	4.33992	0.0962833	NA	-1.95352	0.481555	NA	2.39359	0.345407	NA	0	0.976182	0.972123	0	2.00615	0	0	0	0	10.801	0	0
21ur-12719	C06G3.18	WBGene00174954	10.5116	-0.647789	0.443792	0.590825	-0.0431479	0.95754	0.975046	0.252764	0.757066	NA	0.857405	0.307065	NA	0	6.83328	24.3031	12.4646	3.00922	4.69943	12.0383	9.84043	15.7914	16.9729	8.1408	12.0459
21ur-12721	Y105C5B.705	WBGene00166297	5.57488	0.931086	0.373746	0.521661	2.94616	0.00594473	0.017585	-0.722883	0.53566	NA	1.29219	0.168538	NA	0	4.88091	2.91637	6.71169	3.00922	5.63931	4.37758	0	0.831127	21.6019	4.88448	12.0459
21ur-12730	M03D4.53	WBGene00170433	0.867762	2.09382	0.337444	NA	-1.80399	0.413515	NA	1.73047	0.432805	NA	-2.16734	0.320757	NA	0	0.976182	0	0.958813	2.00615	1.87977	1.09439	2.68375	0	0	0.81408	0
21ur-1274	ZK616.13	WBGene00046058	1.68738	-0.439831	0.825047	0.890068	1.51931	0.490177	NA	-2.15029	0.321605	NA	-0.191147	0.924792	NA	0	7.80946	0	0	3.00922	2.81966	0	0.894585	0.831127	0	4.88448	0
21ur-12742	Y105C5A.581	WBGene00166009	6.69266	2.18311	0.0501315	0.111117	1.46394	0.0968522	0.186331	1.8983	0.0910013	NA	1.17912	0.175643	NA	0	2.92855	0.972123	6.71169	11.0338	0.939886	1.09439	8.94585	4.98676	20.0589	11.3971	11.2429
21ur-12756	D2005.8	WBGene00174114	21.6732	0.531902	0.252472	0.391326	0.234533	0.587979	0.713379	0.680095	0.139649	NA	0.382726	0.381741	NA	9.90844	11.7142	21.3867	20.1351	22.0676	20.6775	24.0767	22.3646	23.2716	41.6608	18.7238	24.0918
21ur-12762	T06D10.4	WBGene00168700	8.05517	1.74206	0.0346892	0.0820274	0.186732	0.802681	0.873621	1.29079	0.122775	NA	-0.264536	0.71866	NA	0	0.976182	8.7491	10.5469	13.04	10.3387	12.0383	8.05126	4.98676	7.71497	10.583	9.63674
21ur-12772	C31H1.52	WBGene00168147	1.5957	-0.0666554	0.97108	0.982823	1.96104	0.245265	NA	-0.110154	0.952206	NA	1.91754	0.256117	NA	0	2.92855	0	0	1.00307	1.87977	1.09439	0.894585	0.831127	0	5.69856	4.81837
21ur-12773	Y4C6B.50	WBGene00167301	4.92921	1.47504	0.145099	0.258218	2.69164	0.0290565	0.0691579	-1.80008	0.157913	NA	-0.583481	0.543099	NA	0	8.78564	0.972123	10.5469	7.02151	10.3387	2.18879	0.894585	0	4.62898	8.95488	4.81837
21ur-12780	H35B03.12	WBGene00168322	7.14506	1.52953	0.0587579	0.126542	0.468216	0.619383	0.740499	-0.990252	0.280143	NA	-2.05157	0.0143919	NA	0	8.78564	7.77698	19.1763	13.04	16.9179	4.37758	3.57834	0.831127	1.54299	5.69856	4.01531
21ur-12789	Y41E3.307	WBGene00168259	3.30795	2.12766	0.163482	0.282755	1.82486	0.203163	0.333988	0.547848	0.733796	NA	0.245046	0.854779	NA	2.47711	0.976182	0	13.4234	1.00307	0	3.28318	0	1.66225	3.08599	9.76896	4.01531
21ur-12791	LLC1.59	WBGene00168008	1.05085	1.8321	0.354053	NA	0.879972	0.695821	NA	-1.10529	0.622266	NA	-2.05742	0.299974	NA	1.23856	0	0.972123	4.79406	1.00307	1.87977	1.09439	0	0	0	1.62816	0
21ur-12809	H08M01.93	WBGene00171259	1.08816	-1.94008	0.376211	NA	0.545556	0.780929	NA	-0.196266	0.921623	NA	2.28937	0.289718	NA	0	2.92855	0.972123	0	0	0.939886	0	0.894585	2.49338	0	0.81408	4.01531
21ur-12812	Y41E3.235	WBGene00165498	2.02828	2.93985	0.0910671	0.179197	2.24053	0.139962	0.24969	1.23729	0.509713	NA	0.537964	0.68919	NA	0	0.976182	0	2.87644	3.00922	2.81966	0	0.894585	1.66225	0	4.0704	8.03061
21ur-12815	C18H2.6	WBGene00171461	4.34286	0.701941	0.534439	0.671071	2.22813	0.0644289	0.134021	-1.11065	0.375841	NA	0.41554	0.699088	NA	0	3.90473	5.83274	11.5058	0	4.69943	1.09439	2.68375	0.831127	6.17197	9.76896	5.62143
21ur-12830	T12A2.17	WBGene00172145	20.2814	-0.791048	0.114909	0.215579	-0.698365	0.137407	0.245925	0.513429	0.271127	NA	0.606113	0.230132	NA	14.8627	23.4284	23.3309	13.4234	14.043	8.45897	39.3982	19.6809	29.9206	29.3169	15.4675	12.0459
21ur-12849	Y41E3.392	WBGene00171557	2.98415	3.37202	0.0303328	0.0734318	-0.275603	0.842035	0.901274	1.7489	0.279234	NA	-1.89873	0.148187	NA	0	1.95236	0	9.58813	5.01537	6.5792	4.37758	2.68375	0	1.54299	4.0704	0
21ur-12913	Y116A8B.76	WBGene00172217	1.43634	1.12276	0.499972	NA	-1.80204	0.361331	NA	-0.0937524	0.957245	NA	-3.01856	0.112104	NA	0	2.92855	0.972123	4.79406	3.00922	0.939886	1.09439	2.68375	0	0	0.81408	0
21ur-12945	C15C7.9	WBGene00172684	2.49624	-0.34692	0.807104	0.878432	0.365742	0.831885	0.894188	-2.28903	0.150742	NA	-1.57637	0.313828	NA	8.66989	3.90473	0.972123	7.6705	0	2.81966	0	2.68375	0	0	1.62816	1.60612
21ur-12950	ZK1251.12	WBGene00171041	1.50139	-0.608801	0.728501	NA	-1.12654	0.536592	NA	-0.0456928	0.978589	NA	-0.563432	0.763306	NA	0	0	5.83274	1.91763	2.00615	0	3.28318	0.894585	1.66225	0	0.81408	1.60612
21ur-1296	Y57G11C.412	WBGene00049945	3.404	0.897712	0.427657	0.574831	1.46012	0.228129	0.364985	-0.833099	0.505577	NA	-0.270686	0.803435	NA	2.47711	4.88091	0.972123	5.75288	7.02151	2.81966	2.18879	0.894585	1.66225	0	9.76896	2.40918
21ur-12980	F45H7.7	WBGene00170659	1.99569	4.32487	0.0116585	0.0326257	0.40753	0.776059	0.856231	3.17938	0.0726213	NA	-0.737962	0.588029	NA	0	0	0	4.79406	5.01537	1.87977	0	1.78917	3.32451	3.08599	3.25632	0.803061
21ur-12988	Y105C5A.799	WBGene00168897	1.00483	3.30431	0.111953	NA	0.21769	0.911661	NA	2.35468	0.273588	NA	-0.731942	0.697513	NA	0	0	0	1.91763	1.00307	2.81966	2.18879	0.894585	0	0	1.62816	1.60612
21ur-12994	F28B12.4	WBGene00173618	8.04803	0.735375	0.329828	0.476848	0.308774	0.683021	0.789598	0.0851093	0.912661	NA	-0.341492	0.641879	NA	1.23856	8.78564	8.7491	16.2998	11.0338	4.69943	5.47197	10.735	4.15564	9.25796	6.51264	9.63674
21ur-13013	T01B10.7	WBGene00170697	1.21454	-0.945094	0.712006	NA	0.812665	0.71116	NA	1.08574	0.647135	NA	2.8435	0.235465	NA	0	0	1.94425	0	1.00307	0	4.37758	0	0	0	1.62816	5.62143
21ur-13017	Y105C5A.1164	WBGene00173545	5.33574	3.56314	0.00166194	0.00587153	2.06178	0.0432383	0.0964796	0.606536	0.635887	NA	-0.894817	0.278898	NA	0	0	2.91637	18.2174	6.01844	12.2185	2.18879	1.78917	0.831127	7.71497	6.51264	5.62143
21ur-13021	Y105C5A.743	WBGene00168209	2.51225	1.77725	0.177857	0.301358	2.87779	0.0889331	0.174026	-2.32861	0.179602	NA	-1.22808	0.330248	NA	0	3.90473	0.972123	10.5469	2.00615	4.69943	0	0	0.831127	1.54299	1.62816	4.01531
21ur-13032	T04C12.12	WBGene00173298	0.970079	2.57698	0.288059	NA	2.81875	0.256689	NA	-1.13865	0.666342	NA	-0.896883	0.690847	NA	0	0	0.972123	0	3.00922	3.75954	0	0	0	3.08599	0.81408	0
21ur-13040	H34C03.11	WBGene00168805	1.26588	0.798975	0.67881	NA	-1.68725	0.472799	NA	-1.47445	0.490877	NA	-3.96068	0.0667014	NA	0	0	4.86061	0.958813	2.00615	5.63931	0	0.894585	0.831127	0	0	0
21ur-13062	F56F10.5	WBGene00165725	1.14634	-1.01267	0.632965	NA	0.787929	0.693963	NA	-0.439212	0.829107	NA	1.36139	0.514693	NA	0	2.92855	0.972123	0	2.00615	0	2.18879	0	0.831127	0	0.81408	4.01531
21ur-13120	Y57G11C.907	WBGene00171430	3.41166	-0.0643328	0.95373	0.973803	0.712969	0.544825	0.678341	-0.943338	0.419074	NA	-0.166036	0.882067	NA	8.66989	0	3.88849	4.79406	6.01844	0.939886	1.09439	2.68375	2.49338	3.08599	3.25632	4.01531
21ur-13121	T23G5.8	WBGene00165687	6.68807	0.660877	0.500188	0.642463	0.305668	0.769501	0.85151	-0.737194	0.473097	NA	-1.0924	0.273023	NA	0	10.738	9.72123	6.71169	13.04	13.1584	2.18879	1.78917	8.31127	0	10.583	4.01531
21ur-13128	C06E7.49	WBGene00165789	2.9146	2.33515	0.0708037	0.146774	-1.71178	0.164013	0.283132	2.05105	0.11503	NA	-1.99587	0.101985	NA	0	0.976182	1.94425	6.71169	5.01537	3.75954	3.28318	2.68375	6.64902	1.54299	0	2.40918
21ur-13137	T05A1.12	WBGene00170175	1.06745	4.1677	0.0930657	NA	2.08172	0.4287	NA	0	1	NA	-2.26285	0.344225	NA	0	0	0	5.75288	0	4.69943	0	0	0	1.54299	0.81408	0
21ur-13138	Y105C5B.1125	WBGene00171471	4.4243	0.872154	0.409075	0.556753	0.905014	0.326217	0.475845	0.940327	0.370544	NA	0.973186	0.294883	NA	2.47711	0.976182	2.91637	1.91763	4.01229	5.63931	3.28318	8.05126	0.831127	9.25796	5.69856	8.03061
21ur-13156	Y105C5A.1169	WBGene00173624	2.7517	0.898828	0.615316	0.737034	1.96983	0.169313	0.289782	1.41485	0.416208	NA	2.48585	0.0956214	NA	0	1.95236	0	0	0	3.75954	1.09439	1.78917	2.49338	15.4299	5.69856	0.803061
21ur-13165	B0273.64	WBGene00168414	2.5533	0.792377	0.493041	0.635971	0.892873	0.527908	0.664659	-1.5384	0.260901	NA	-1.4379	0.234804	NA	2.47711	1.95236	3.88849	7.6705	3.00922	3.75954	2.18879	0	0.831127	0	3.25632	1.60612
21ur-1317	Y64G10A.42	WBGene00046491	0.825058	-0.12628	0.963594	NA	0.144545	0.952544	NA	1.75288	0.500739	NA	2.02371	0.436912	NA	0	0.976182	0	0	1.00307	0	2.18879	0	1.66225	0	4.0704	0
21ur-13178	ZK697.15	WBGene00170133	1.34256	-0.060317	0.97472	NA	3.21333	0.0999452	NA	-1.58606	0.445087	NA	1.68759	0.339697	NA	0	0	2.91637	0	1.00307	1.87977	0	0	0.831127	4.62898	2.44224	2.40918
21ur-13185	C46G7.38	WBGene00165602	0.963478	1.48448	0.572831	NA	2.31487	0.410881	NA	-2.20664	0.435736	NA	-1.37625	0.598707	NA	2.47711	0	0	0	1.00307	5.63931	0	0	0	0	2.44224	0
21ur-13190	C33D9.12	WBGene00172426	0.863619	2.12354	0.342326	NA	0.430149	0.847791	NA	0.771794	0.744286	NA	-0.921598	0.661299	NA	0	0	0.972123	0.958813	4.01229	0	1.09439	0.894585	0	0	1.62816	0.803061
21ur-13195	C52E4.9	WBGene00168990	2.68348	0.475443	0.728101	0.823826	1.50152	0.289511	0.436146	-0.775055	0.596165	NA	0.251025	0.849104	NA	0	3.90473	2.91637	4.79406	4.01229	0.939886	4.37758	0	0	1.54299	5.69856	4.01531
21ur-13197	Y105C5A.736	WBGene00168119	8.18146	0.714405	0.30171	0.446147	-0.0703783	0.909254	0.946247	1.06201	0.116779	NA	0.277222	0.661657	NA	4.95422	2.92855	6.80486	8.62931	6.01844	9.39886	10.9439	8.94585	10.8047	7.71497	11.3971	9.63674
21ur-13201	Y37A1B.296	WBGene00172714	2.19267	-1.03784	0.498066	0.640525	-1.42164	0.300728	0.448797	1.08774	0.419096	NA	0.703942	0.650978	NA	0	3.90473	1.94425	0.958813	2.00615	0	3.28318	4.47292	4.98676	1.54299	0	3.21225
21ur-13214	F44E8.37	WBGene00173666	5.02776	-0.0443074	0.968342	0.982091	1.30784	0.222539	0.358016	-0.145453	0.896613	NA	1.20669	0.259006	NA	0	6.83328	4.86061	0.958813	5.01537	5.63931	1.09439	6.26209	3.32451	4.62898	2.44224	19.2735
21ur-13216	C06A12.16	WBGene00174744	17.3118	1.05318	0.0638123	0.135191	0.69213	0.196802	0.325972	0.6123	0.288914	NA	0.251248	0.633135	NA	7.43133	5.85709	15.554	17.2586	29.0891	14.0983	13.1327	18.7863	12.4669	40.1178	16.2816	17.6673
21ur-13220	Y73B6BL.125	WBGene00167507	4.14425	-0.643452	0.581345	0.710408	2.45265	0.0255078	0.0619388	-0.750999	0.521983	NA	2.34511	0.0316952	NA	0	4.88091	3.88849	3.83525	1.00307	0.939886	0	2.68375	2.49338	15.4299	8.95488	5.62143
21ur-13227	C42C1.17	WBGene00166374	0.987441	-0.126274	0.95866	NA	-3.06528	0.160177	NA	2.99176	0.170438	NA	0.05275	0.982724	NA	0	0	0.972123	0	0	0.939886	6.56637	0.894585	1.66225	0	0.81408	0
21ur-13262	Y22F5A.7	WBGene00168519	23.6074	1.2607	0.00332436	0.0108545	0.938404	0.0232749	0.0572774	0.291934	0.516816	NA	-0.0303626	0.938054	NA	11.147	11.7142	17.4982	39.3113	25.0768	32.896	19.6991	19.6809	10.8047	32.4029	30.935	32.1225
21ur-13267	F09E10.12	WBGene00169734	3.84824	-1.66978	0.123377	0.22781	-4.55632	0.00157298	0.00536124	0.726001	0.426588	NA	-2.16054	0.164748	NA	2.47711	3.90473	8.7491	1.91763	1.00307	1.87977	9.84955	8.94585	6.64902	0	0	0.803061
21ur-13277	R10H10.9	WBGene00174239	2.22961	1.12557	0.477516	0.62208	-1.18467	0.413248	0.564328	1.90271	0.217881	NA	-0.407535	0.784598	NA	1.23856	0	1.94425	0	6.01844	0.939886	3.28318	2.68375	5.81789	0	0.81408	4.01531
21ur-13292	R03A10.7	WBGene00165257	2.48368	3.84155	0.0250592	0.062446	1.84768	0.225452	0.361501	1.32203	0.479863	NA	-0.671834	0.612771	NA	0	0.976182	0	9.58813	1.00307	5.63931	1.09439	1.78917	0	0	5.69856	4.01531
21ur-133	Y37A1B.25	WBGene00045758	1.18786	-0.482968	0.838226	NA	2.72436	0.267841	NA	-1.9836	0.428432	NA	1.22372	0.597329	NA	0	3.90473	0	0	0	2.81966	1.09439	0	0	0	0.81408	5.62143
21ur-13301	T24H10.9	WBGene00172467	1.2228	-0.783088	0.700126	NA	0.57677	0.777805	NA	-0.800418	0.693319	NA	0.55944	0.784672	NA	0	4.88091	0	0	1.00307	1.87977	1.09439	1.78917	0	0	0.81408	3.21225
21ur-13307	C02B10.54	WBGene00170812	2.0486	-0.915168	0.526182	0.664042	1.68227	0.277978	0.423135	-1.77521	0.251509	NA	0.822229	0.569763	NA	1.23856	6.83328	0.972123	1.91763	2.00615	0.939886	0	0.894585	1.66225	0	6.51264	1.60612
21ur-13310	F59A3.11	WBGene00174741	10.1075	0.280264	0.694958	0.798455	0.363989	0.602136	0.725573	0.147104	0.837555	NA	0.230829	0.73991	NA	4.95422	9.76182	10.6934	3.83525	18.0553	9.39886	3.28318	8.05126	16.6225	12.3439	14.6534	9.63674
21ur-13314	C45E5.22	WBGene00166300	4.22591	2.9188	0.0210813	0.0540832	4.52329	0.00275037	0.00887769	-1.6146	0.343258	NA	-0.0101116	0.991855	NA	0	2.92855	0	2.87644	10.0307	10.3387	0	0.894585	0	12.3439	4.0704	7.22755
21ur-13316	C08G5.8	WBGene00173635	7.10146	0.132998	0.861503	0.915057	-0.114367	0.866297	0.918221	0.918777	0.205788	NA	0.671413	0.349604	NA	7.43133	3.90473	3.88849	6.71169	4.01229	5.63931	7.66076	6.26209	14.1292	6.17197	9.76896	9.63674
21ur-1334	F02H6.29	WBGene00049888	1.14349	-0.293734	0.888041	NA	3.77302	0.082688	NA	-2.78066	0.215663	NA	1.2861	0.522104	NA	3.71567	0	0	0	1.00307	1.87977	0	0	0	3.08599	1.62816	2.40918
21ur-13344	F40A3.9	WBGene00172604	1.47943	-0.643663	0.719332	NA	2.92016	0.143378	NA	-2.572	0.202285	NA	0.991824	0.574556	NA	0	4.88091	0.972123	1.91763	0	1.87977	0	0	0.831127	0	3.25632	4.01531
21ur-13346	ZK897.6	WBGene00167793	3.4407	-0.0524514	0.963692	0.979331	1.42733	0.170725	0.291653	0.0917468	0.935634	NA	1.57153	0.138017	NA	0	4.88091	1.94425	1.91763	4.01229	0.939886	3.28318	2.68375	1.66225	4.62898	5.69856	9.63674
21ur-13348	Y37A1B.196	WBGene00167354	1.30991	2.54906	0.269485	NA	4.01979	0.0803524	NA	-1.13865	0.652974	NA	0.332077	0.871279	NA	0	0	0.972123	1.91763	0	4.69943	0	0	0	0	7.32672	0.803061
21ur-13356	F46F2.6	WBGene00168980	2.57056	2.71617	0.0571255	0.123559	1.76717	0.154936	0.270707	0.795813	0.609912	NA	-0.153184	0.886379	NA	0	0.976182	0.972123	5.75288	4.01229	3.75954	0	0.894585	2.49338	3.08599	4.88448	4.01531
21ur-13377	C13D9.10	WBGene00168743	8.61561	4.07054	0.000177053	0.000764217	3.15185	0.000842597	0.00305403	0.619522	0.618438	NA	-0.299167	0.679003	NA	0	1.95236	0.972123	25.8879	12.0369	14.0983	3.28318	0.894585	0.831127	23.1449	15.4675	4.81837
21ur-13379	C45E5.33	WBGene00169702	16.9697	0.633367	0.255402	0.394586	0.644378	0.24619	0.386709	-0.0544914	0.9242	NA	-0.04348	0.935746	NA	11.147	17.5713	11.6655	17.2586	24.0738	21.6174	9.84955	25.0484	4.15564	21.6019	21.9802	17.6673
21ur-13380	Y17G9A.38	WBGene00167376	2.23432	4.41429	0.0148641	0.040127	3.77576	0.0370709	0.0848615	0.784925	0.711677	NA	0.146399	0.918638	NA	0	0	0	8.62931	0	3.75954	0	0	0.831127	3.08599	4.88448	5.62143
21ur-13391	ZC410.8	WBGene00173607	4.0335	-0.30366	0.770832	0.854499	-0.790601	0.528137	0.664802	-1.38488	0.20901	NA	-1.87182	0.11907	NA	2.47711	12.6904	4.86061	7.6705	4.01229	4.69943	5.47197	0	2.49338	0	0.81408	3.21225
21ur-13394	Y105C5B.1304	WBGene00173789	4.39015	1.40825	0.192901	0.320057	-0.441055	0.681651	0.788534	0.760019	0.491151	NA	-1.08929	0.300572	NA	0	1.95236	5.83274	2.87644	10.0307	8.45897	8.75516	1.78917	3.32451	1.54299	6.51264	1.60612
21ur-13424	C14F5.6	WBGene00172412	7.70707	-2.07145	0.0104257	0.0295932	-1.23378	0.104498	0.198086	-0.192811	0.781767	NA	0.644862	0.455644	NA	12.3856	13.6666	10.6934	0.958813	5.01537	2.81966	7.66076	15.2079	9.1424	9.25796	4.0704	1.60612
21ur-13428	F33H1.8	WBGene00167949	6.38894	1.20773	0.189424	0.316021	-0.408086	0.658764	0.771687	0.591294	0.528347	NA	-1.02452	0.258319	NA	0	9.76182	2.91637	9.58813	13.04	7.51909	3.28318	4.47292	11.6358	3.08599	8.95488	2.40918
21ur-13431	Y57G11C.711	WBGene00168257	2.11408	0.709008	0.621846	0.741956	2.25173	0.223156	0.358694	-2.83625	0.117449	NA	-1.29353	0.383263	NA	1.23856	4.88091	0.972123	0.958813	7.02151	3.75954	1.09439	0	0	4.62898	0.81408	0
21ur-13438	Y73F8A.952	WBGene00172026	1.81098	3.7255	0.0563211	0.122176	-0.146985	0.929179	0.95788	3.69372	0.058378	NA	-0.178767	0.913957	NA	0	0	0	5.75288	1.00307	0.939886	2.18879	5.36751	0	0	4.0704	2.40918
21ur-13445	B0478.20	WBGene00173468	1.32613	3.73516	0.0757733	NA	2.75465	0.193218	NA	0.784923	0.739051	NA	-0.195582	0.914956	NA	0	0	0	5.75288	2.00615	0	1.09439	0	0	4.62898	1.62816	0.803061
21ur-13449	Y116A8B.34	WBGene00165091	1.85617	1.66612	0.352921	0.500862	-0.415088	0.814026	0.881617	0.923093	0.613891	NA	-1.15811	0.50252	NA	0	2.92855	0	1.91763	2.00615	5.63931	2.18879	3.57834	0	0	0	4.01531
21ur-13456	Y116A8C.334	WBGene00170155	1.17441	-0.748134	0.72905	NA	1.04603	0.639263	NA	-1.25984	0.570195	NA	0.534322	0.805751	NA	0	1.95236	2.91637	0.958813	2.00615	0	2.18879	0	0	0	4.0704	0
21ur-13468	Y41E3.217	WBGene00165075	4.68446	1.13938	0.250891	0.389577	1.88305	0.112158	0.209882	-1.72294	0.149547	NA	-0.979263	0.317702	NA	2.47711	7.80946	1.94425	8.62931	12.0369	6.5792	1.09439	2.68375	0	0	8.1408	4.81837
21ur-13469	C11D2.69	WBGene00170679	0.796736	-0.0463009	0.985662	NA	3.50451	0.161245	NA	-1.959	0.458639	NA	1.59181	0.512544	NA	0	1.95236	0	0	1.00307	0.939886	0	0	0	0	3.25632	2.40918
21ur-13480	H16O14.40	WBGene00169396	2.96129	1.80533	0.241447	0.378553	0.642512	0.645076	0.761079	1.29747	0.406292	NA	0.134657	0.921766	NA	2.47711	0.976182	0	6.71169	2.00615	2.81966	6.56637	1.78917	0	0	10.583	1.60612
21ur-13531	B0478.19	WBGene00171978	3.47428	1.202	0.298356	0.44267	2.01326	0.108227	0.203959	-0.937071	0.477358	NA	-0.125812	0.907317	NA	0	5.85709	0.972123	2.87644	2.00615	11.2786	1.09439	0.894585	1.66225	6.17197	3.25632	5.62143
21ur-13535	Y73B6BL.180	WBGene00170528	1.50883	0.695349	0.702811	NA	-0.999535	0.568403	NA	1.20159	0.501153	NA	-0.49329	0.782782	NA	0	1.95236	0.972123	0.958813	3.00922	0.939886	4.37758	2.68375	0	0	0	3.21225
21ur-1354	Y41E3.31	WBGene00045804	3.47726	1.60496	0.179115	0.302915	0.41015	0.741008	0.831045	-0.0283237	0.982279	NA	-1.22313	0.290845	NA	4.95422	1.95236	0	14.3822	3.00922	2.81966	2.18879	2.68375	1.66225	0	3.25632	4.81837
21ur-1357	F26D12.15	WBGene00048140	47.9445	1.5674	5.33e-05	0.000252575	0.913785	0.0195849	0.0495003	-0.0114786	0.977508	NA	-0.66509	0.0733667	NA	22.294	32.214	29.1637	87.252	79.2428	82.7099	27.3599	44.7292	11.6358	64.8057	56.9856	36.9408
21ur-13576	C05B10.4	WBGene00165649	9.05105	0.998761	0.229258	0.364417	1.45245	0.0906252	0.176876	-0.600029	0.49893	NA	-0.146338	0.854797	NA	0	14.6427	4.86061	10.5469	19.0584	10.3387	4.37758	8.05126	0.831127	10.801	15.4675	9.63674
21ur-13584	C39H7.59	WBGene00173081	1.01001	4.17453	0.0606608	NA	1.82976	0.448135	NA	0	1	NA	-2.52164	0.240869	NA	0	0	0	1.91763	2.00615	6.5792	0	0	0	0	0.81408	0.803061
21ur-1359	C10G6.9	WBGene00047691	2.82714	-0.302806	0.798542	0.872473	2.4101	0.104759	0.198491	-2.60571	0.0781219	NA	0.107198	0.928497	NA	0	5.85709	5.83274	1.91763	4.01229	3.75954	2.18879	0	0	3.08599	3.25632	4.01531
21ur-13590	Y67A10A.289	WBGene00172500	1.57882	-2.21695	0.212507	0.344211	1.15682	0.499934	NA	-1.72492	0.305511	NA	1.64884	0.361803	NA	0	2.92855	5.83274	0.958813	0	0.939886	0	1.78917	0.831127	0	3.25632	2.40918
21ur-13594	C10G6.47	WBGene00174066	1.23047	2.73502	0.282127	NA	4.35797	0.078939	NA	0	1	NA	1.44607	0.529317	NA	0	0	0	2.87644	1.00307	0	0	0	0	9.25796	1.62816	0
21ur-13612	F52B11.59	WBGene00168303	1.76522	-2.69363	0.164855	0.28474	-3.56009	0.0843675	0.166737	-0.967841	0.578847	NA	-1.8343	0.410897	NA	0	0.976182	11.6655	0	2.00615	0	2.18879	2.68375	1.66225	0	0	0
21ur-13614	Y105C5A.1196	WBGene00173968	3.02213	1.12942	0.4857	0.629358	5.67495	0.00119603	0.00419618	-2.55956	0.183841	NA	1.98597	0.158509	NA	0	2.92855	0	0.958813	0	5.63931	0	0	0	15.4299	4.88448	6.42449
21ur-1362	R05A10.25	WBGene00047075	2.14384	0.791434	0.636982	0.753702	1.0545	0.524117	0.661415	-0.0262144	0.987913	NA	0.236856	0.882285	NA	3.71567	0	0.972123	3.83525	4.01229	0	0	2.68375	1.66225	0	0.81408	8.03061
21ur-13629	Y67A10A.291	WBGene00172537	1.40701	0.821276	0.685428	NA	1.06575	0.56253	NA	0.746906	0.712923	NA	0.991376	0.589551	NA	1.23856	0.976182	0	1.91763	0	1.87977	0	3.57834	0	0	4.88448	2.40918
21ur-13631	F36H12.49	WBGene00169738	1.33585	3.30486	0.0916268	NA	3.16743	0.100864	NA	0.784927	0.722244	NA	0.647497	0.69296	NA	0	0	0	1.91763	1.00307	2.81966	0	0.894585	0	6.17197	0.81408	2.40918
21ur-13643	Y57G11C.539	WBGene00165697	0.958332	-1.44719	0.615035	NA	1.06512	0.737216	NA	-3.93034	0.189415	NA	-1.41802	0.643499	NA	0	7.80946	0	2.87644	0	0	0	0	0	0	0.81408	0
21ur-13651	K02D10.6	WBGene00165303	3.03066	1.82336	0.294836	0.43875	2.73094	0.156638	0.272977	-1.44927	0.467601	NA	-0.541688	0.744648	NA	0	4.88091	0	8.62931	9.02766	0	0	1.78917	0	3.08599	8.95488	0
21ur-13652	R13H7.7	WBGene00168545	11.3798	2.00376	0.00987569	0.0282211	1.02443	0.158172	0.274989	0.822967	0.306901	NA	-0.156364	0.821678	NA	0	9.76182	2.91637	13.4234	10.0307	29.1365	14.2271	4.47292	4.98676	18.5159	13.0253	16.0612
21ur-13656	C45E5.42	WBGene00171750	13.6403	0.958294	0.128976	0.235858	1.18885	0.0809092	0.161144	-0.947831	0.169086	NA	-0.717274	0.249088	NA	3.71567	17.5713	13.6097	15.341	30.0922	23.4971	12.0383	3.57834	3.32451	7.71497	20.352	12.849
21ur-13665	F26D12.84	WBGene00173659	45.2458	2.41258	0.00284908	0.00947841	1.42591	0.0739342	0.149908	0.615662	0.453193	NA	-0.371013	0.636659	NA	0	22.4522	22.3588	87.252	58.1783	95.8683	33.9262	24.1538	11.6358	81.7786	70.0109	35.3347
21ur-13670	Y116A8A.113	WBGene00171932	1.0274	1.92488	0.329624	NA	0.880833	0.693221	NA	-1.0096	0.652394	NA	-2.05364	0.295925	NA	0	0.976182	0.972123	3.83525	1.00307	2.81966	1.09439	0	0	0	1.62816	0
21ur-13675	F15G10.3	WBGene00168165	1.72105	3.29456	0.144587	0.257585	4.83618	0.0288254	NA	0	1	NA	1.36475	0.487268	NA	0	0	0	2.87644	0	2.81966	0	0	0	9.25796	5.69856	0
21ur-13714	B0273.83	WBGene00170995	7.65807	1.56996	0.0567087	0.122831	0.847055	0.227974	0.364849	1.26446	0.129175	NA	0.541555	0.433455	NA	3.71567	2.92855	1.94425	9.58813	8.02459	7.51909	7.66076	2.68375	9.97353	20.0589	9.76896	8.03061
21ur-13731	Y105C5A.622	WBGene00166494	4.01667	2.18425	0.0475584	0.106461	2.72531	0.0272806	0.065577	-0.896298	0.508474	NA	-0.355233	0.708394	NA	0	3.90473	0.972123	8.62931	6.01844	8.45897	0	1.78917	0.831127	3.08599	4.0704	10.4398
21ur-1374	M03D4.19	WBGene00049070	1.84327	0.602514	0.747191	0.837437	0.831636	0.665073	0.776146	-0.514478	0.791487	NA	-0.285356	0.876962	NA	0	4.88091	0	0	0	7.51909	0	0.894585	2.49338	3.08599	2.44224	0.803061
21ur-13750	Y73F8A.625	WBGene00166810	1.0749	0.538915	0.81487	NA	2.72477	0.281758	NA	-2.94394	0.242157	NA	-0.758091	0.743563	NA	0	2.92855	0.972123	5.75288	0	0	0	0	0	0	2.44224	0.803061
21ur-13751	F56D12.7	WBGene00172169	0.87682	-0.65378	0.782117	NA	1.29289	0.578602	NA	-0.784813	0.741288	NA	1.16185	0.615638	NA	0	0.976182	1.94425	0	0	1.87977	0	0	1.66225	0	3.25632	0.803061
21ur-13772	Y105C5B.1075	WBGene00170743	1.41491	-1.08807	0.636409	NA	3.86323	0.0551629	NA	-0.176852	0.938754	NA	4.77445	0.0177934	NA	0	0	0.972123	0	0	0	1.09439	0	0	9.25796	2.44224	3.21225
21ur-13778	M03D4.59	WBGene00171451	17.4432	0.826263	0.170353	0.291749	-0.0533089	0.925148	0.955833	1.02285	0.0871566	NA	0.143278	0.802329	NA	0	17.5713	12.6376	13.4234	20.0615	21.6174	25.1711	23.2592	14.9603	18.5159	25.2365	16.8643
21ur-13782	F56D5.11	WBGene00168589	8.22715	0.696714	0.438	0.585072	2.04302	0.0215073	0.0536624	-0.365825	0.698402	NA	0.980481	0.243034	NA	0	6.83328	7.77698	2.87644	13.04	8.45897	0	8.05126	3.32451	20.0589	14.6534	13.652
21ur-13802	F17C11.18	WBGene00169695	3.30858	1.78617	0.161623	0.280512	1.41124	0.18009	0.30424	1.22702	0.347935	NA	0.852088	0.400682	NA	0	2.92855	0	3.83525	3.00922	3.75954	1.09439	1.78917	4.15564	6.17197	8.1408	4.81837
21ur-13806	Y105C5A.1079	WBGene00172359	1.29177	1.06347	0.594742	NA	-1.12275	0.563076	NA	1.31032	0.508091	NA	-0.875904	0.655138	NA	2.47711	0	0	0	2.00615	2.81966	2.18879	3.57834	0	0	1.62816	0.803061
21ur-13817	Y4C6B.38	WBGene00166141	5.20691	2.88292	0.00617682	0.0186906	1.75114	0.108897	0.204857	-0.176754	0.884402	NA	-1.30853	0.149345	NA	1.23856	1.95236	1.94425	13.4234	7.02151	17.8578	1.09439	1.78917	1.66225	0	3.25632	11.2429
21ur-13826	Y4C6B.34	WBGene00165639	3.99138	0.481349	0.639602	0.755922	0.0878042	0.934765	0.961434	-0.273667	0.797152	NA	-0.667211	0.519667	NA	6.19278	1.95236	3.88849	5.75288	8.02459	2.81966	1.09439	2.68375	5.81789	0	2.44224	7.22755
21ur-13828	C44B7.13	WBGene00166760	1.13375	2.69916	0.26609	NA	0.945485	0.667962	NA	2.57117	0.290706	NA	0.817498	0.709831	NA	0	0	0	0	0	3.75954	0	0.894585	2.49338	0	2.44224	4.01531
21ur-13830	Y73B6BL.189	WBGene00170890	3.82861	-0.266755	0.799387	0.872997	1.777	0.121677	0.224045	-1.57562	0.173942	NA	0.468131	0.651918	NA	0	8.78564	4.86061	0.958813	5.01537	5.63931	2.18879	0.894585	1.66225	4.62898	4.88448	6.42449
21ur-13840	Y105C5B.709	WBGene00166322	4.04748	0.850042	0.360248	0.508536	1.87341	0.0692514	0.14218	-1.05772	0.327383	NA	-0.0343545	0.968571	NA	4.95422	3.90473	0.972123	6.71169	5.01537	5.63931	1.09439	2.68375	0.831127	4.62898	6.51264	5.62143
21ur-13845	Y40C5A.9	WBGene00166567	4.71167	2.24933	0.0370383	0.0865555	1.95328	0.0610331	0.128315	0.162044	0.891893	NA	-0.134002	0.883006	NA	0	0	4.86061	9.58813	8.02459	6.5792	3.28318	0.894585	1.66225	4.62898	11.3971	5.62143
21ur-13854	C02B10.42	WBGene00168970	1.26903	-0.594082	0.738251	NA	-0.917385	0.675098	NA	-1.8524	0.335695	NA	-2.1757	0.291151	NA	2.47711	3.90473	0.972123	2.87644	2.00615	0	2.18879	0	0	0	0	0.803061
21ur-13859	C52E4.11	WBGene00170171	4.19312	1.3628	0.232102	0.367782	1.94374	0.065186	0.135261	0.327921	0.785247	NA	0.908861	0.354494	NA	1.23856	0	3.88849	2.87644	1.00307	9.39886	2.18879	2.68375	1.66225	10.801	8.95488	5.62143
21ur-13861	Y105C5A.707	WBGene00167846	1.68863	0.537578	0.790158	0.866682	1.26381	0.574687	NA	-1.73995	0.433812	NA	-1.01372	0.621318	NA	0	5.85709	0	7.6705	0	0.939886	0	0.894585	0.831127	0	4.0704	0
21ur-13885	F26D12.65	WBGene00170335	55.2159	1.2063	0.0143954	0.0390384	1.42783	0.00412657	0.0127019	-0.384131	0.44988	0.876176	-0.162602	0.735857	NA	3.71567	59.5471	43.7455	77.6638	108.332	63.9122	27.3599	34.8888	20.7782	64.8057	91.991	65.851
21ur-13886	Y51H4A.524	WBGene00167233	3.08965	-0.0192964	0.988249	0.992626	0.672122	0.604826	0.727855	-0.273324	0.836379	NA	0.418094	0.744959	NA	0	7.80946	0.972123	0.958813	7.02151	0.939886	2.18879	3.57834	1.66225	4.62898	6.51264	0.803061
21ur-1390	Y41E3.110	WBGene00047881	1.65531	2.75981	0.114904	0.215579	1.64437	0.288151	NA	1.23714	0.510183	NA	0.121708	0.930225	NA	0	0.976182	0	0.958813	2.00615	4.69943	0	0.894585	1.66225	4.62898	1.62816	2.40918
21ur-13910	Y105C5A.1049	WBGene00172039	2.39869	2.24014	0.25304	0.391923	0.665124	0.702408	0.803964	1.74953	0.376737	NA	0.174508	0.919128	NA	0	0.976182	0.972123	0	2.00615	7.51909	4.37758	0	2.49338	0	0	10.4398
21ur-13915	C52D10.121	WBGene00174360	2.58993	0.659567	0.58353	0.711972	0.715255	0.577921	0.705093	-0.624146	0.630318	NA	-0.568458	0.633088	NA	2.47711	2.92855	1.94425	3.83525	4.01229	3.75954	2.18879	2.68375	0	0	1.62816	5.62143
21ur-13926	C52D10.85	WBGene00169062	4.30145	-0.418532	0.705006	0.805689	0.220045	0.835605	0.897132	0.0620951	0.953999	NA	0.700672	0.520305	NA	0	3.90473	8.7491	5.75288	3.00922	0.939886	1.09439	8.94585	3.32451	6.17197	6.51264	3.21225
21ur-13931	Y45F10B.49	WBGene00171179	1.21165	4.16774	0.0898256	NA	1.76617	0.487524	NA	0.784916	0.77038	NA	-1.61665	0.48157	NA	0	0	0	5.75288	0	4.69943	0	0	0.831127	0	3.25632	0
21ur-13939	ZC477.14	WBGene00167028	3.70836	1.2405	0.29615	0.440218	0.362513	0.768626	0.850854	-0.13101	0.916631	NA	-1.009	0.387297	NA	1.23856	5.85709	0.972123	1.91763	8.02459	9.39886	2.18879	4.47292	0.831127	3.08599	6.51264	0
21ur-13952	C36E8.9	WBGene00173378	98.392	-1.09201	0.000374384	0.00151403	-1.43888	2.94e-06	1.64e-05	0.208724	0.480501	0.883985	-0.13815	0.664461	0.991007	78.029	167.903	140.958	79.5815	46.1414	56.3931	144.46	142.239	162.07	38.5748	50.473	73.8816
21ur-13956	C53A5.15	WBGene00170121	9.26412	0.609688	0.477516	0.62208	0.330005	0.698705	0.800947	0.147112	0.865714	NA	-0.132572	0.874704	NA	1.23856	9.76182	10.6934	2.87644	11.0338	19.7376	3.28318	14.3134	6.64902	16.9729	11.3971	3.21225
21ur-13981	T17H7.8	WBGene00167172	5.13783	1.77558	0.12552	0.230776	0.978531	0.362698	0.513576	0.904127	0.447463	NA	0.107077	0.918026	NA	1.23856	0	4.86061	15.341	3.00922	2.81966	0	8.05126	3.32451	9.25796	7.32672	6.42449
21ur-14	Y105C5B.132	WBGene00046555	16.4069	-0.134561	0.836581	0.898359	1.076	0.0915735	0.178164	-0.272312	0.677551	NA	0.938251	0.13962	NA	6.19278	15.6189	21.3867	21.0939	14.043	4.69943	8.75516	7.15668	19.9471	43.2038	18.7238	16.0612
21ur-14006	H16O14.57	WBGene00172098	10.6245	1.68391	0.0473319	0.106094	2.82831	0.002082	0.00690173	-1.09577	0.258627	NA	0.0486407	0.950906	NA	0	13.6666	1.94425	13.4234	23.0707	15.0382	2.18879	5.36751	0	12.3439	21.9802	18.4704
21ur-14010	T05E7.6	WBGene00169979	5.74282	-0.267631	0.796034	0.87053	1.27399	0.219033	0.353634	-0.717779	0.496979	NA	0.823838	0.416873	NA	3.71567	11.7142	1.94425	0	7.02151	7.51909	6.56637	1.78917	2.49338	12.3439	11.3971	2.40918
21ur-14025	H16O14.71	WBGene00173636	2.85385	1.03659	0.408393	0.556071	2.47329	0.062332	0.130637	-0.837195	0.558862	NA	0.599503	0.596407	NA	1.23856	1.95236	1.94425	2.87644	4.01229	3.75954	2.18879	0.894585	0	0	8.95488	6.42449
21ur-14031	Y41E3.438	WBGene00173715	6.37862	2.69391	0.0100795	0.0287385	1.63632	0.106114	0.200715	0.34357	0.762877	NA	-0.714023	0.431735	NA	0	4.88091	0.972123	16.2998	8.02459	15.0382	4.37758	3.57834	0	3.08599	15.4675	4.81837
21ur-14042	Y64G10A.168	WBGene00165102	4.0527	1.67028	0.216411	0.348928	1.20223	0.403542	0.554857	-0.736126	0.615887	NA	-1.20418	0.36189	NA	0	7.80946	0	11.5058	12.0369	1.87977	2.18879	2.68375	0	0	6.51264	4.01531
21ur-1406	C09B9.17	WBGene00048457	0.97306	2.13698	0.407997	NA	1.01474	0.691511	NA	0.677155	0.802644	NA	-0.445091	0.85423	NA	0	0	0.972123	0	5.01537	0	0	1.78917	0	3.08599	0.81408	0
21ur-14076	B0547.23	WBGene00171305	2.60958	4.04091	0.015139	0.0407615	1.50677	0.243033	0.38303	3.22628	0.0587882	NA	0.692137	0.574361	NA	0	0	0	4.79406	1.00307	3.75954	1.09439	1.78917	2.49338	12.3439	1.62816	2.40918
21ur-14085	R08C7.15	WBGene00169107	1.64703	-0.0698494	0.969959	0.982455	-0.442745	0.828363	NA	-0.968082	0.613953	NA	-1.34098	0.498624	NA	6.19278	0	0.972123	0	1.00307	5.63931	0	2.68375	0.831127	0	2.44224	0
21ur-14088	Y105C5A.785	WBGene00168734	1.82713	-0.622968	0.738303	0.831372	2.74864	0.199326	0.329224	-3.14711	0.138606	NA	0.224496	0.905123	NA	0	8.78564	0	0	2.00615	3.75954	0	0.894585	0	0	4.0704	2.40918
21ur-14094	C53C11.6	WBGene00174646	1.33671	1.92728	0.360721	NA	2.551	0.24636	NA	-1.00281	0.670926	NA	-0.379083	0.844147	NA	0	0	1.94425	5.75288	0	1.87977	0	0	0.831127	0	0.81408	4.81837
21ur-14129	F26D12.38	WBGene00166127	39.389	2.7865	7.04e-10	6.44e-09	3.40339	1.04e-11	1.11e-10	-0.914741	0.0972024	NA	-0.297853	0.442596	NA	2.47711	14.6427	15.554	64.2405	72.2213	95.8683	7.66076	8.94585	1.66225	66.3487	72.4531	50.5929
21ur-14136	C43G2.12	WBGene00169489	3.84414	0.352797	0.733196	0.827861	-2.53918	0.046439	0.102304	0.399665	0.698295	NA	-2.49232	0.0512001	NA	1.23856	5.85709	4.86061	7.6705	6.01844	1.87977	7.66076	2.68375	5.81789	0	2.44224	0
21ur-1414	Y73B6BL.80	WBGene00050387	1.29897	0.93529	0.685798	NA	0.264314	0.901968	NA	1.08013	0.638304	NA	0.409153	0.849821	NA	0	0	1.94425	0	1.00307	2.81966	4.37758	0	0	4.62898	0.81408	0
21ur-14151	C36E6.9	WBGene00168732	0.782439	2.32428	0.399604	NA	3.68483	0.171189	NA	0	1	NA	1.18367	0.643821	NA	0	0	0	1.91763	1.00307	0	0	0	0	0	3.25632	3.21225
21ur-14152	T19D2.4	WBGene00172862	3.52332	1.05405	0.373981	0.521921	0.600835	0.589016	0.714306	0.64545	0.592104	NA	0.192236	0.86019	NA	0	0.976182	4.86061	4.79406	4.01229	3.75954	3.28318	6.26209	0	4.62898	4.88448	4.81837
21ur-14159	C06E2.10	WBGene00166661	0.98102	1.16217	0.647014	NA	-1.92277	0.48881	NA	-0.505481	0.849209	NA	-3.59042	0.177491	NA	0	2.92855	0	3.83525	0	2.81966	2.18879	0	0	0	0	0
21ur-14161	H32C10.35	WBGene00166160	10.4051	0.815878	0.228369	0.363376	-0.195203	0.765095	0.848599	0.72064	0.288312	NA	-0.290441	0.65593	NA	2.47711	14.6427	3.88849	14.3822	13.04	10.3387	17.5103	10.735	7.48014	7.71497	12.2112	10.4398
21ur-1421	Y105C5A.266	WBGene00048132	5.83368	0.271891	0.743203	0.834736	2.62771	0.00344881	0.0108312	-1.25889	0.186552	NA	1.09694	0.152443	NA	3.71567	6.83328	2.91637	3.83525	4.01229	8.45897	3.28318	0.894585	1.66225	7.71497	13.0253	13.652
21ur-14211	W06F12.4	WBGene00165033	5.91541	0.626705	0.530028	0.66721	-0.0461751	0.963981	0.978892	-0.0529384	0.958612	NA	-0.725818	0.468166	NA	1.23856	13.6666	0.972123	11.5058	3.00922	10.3387	8.75516	5.36751	1.66225	1.54299	5.69856	7.22755
21ur-14230	Y105C5A.1088	WBGene00172495	5.1492	1.20946	0.182735	0.307297	1.09303	0.217556	0.351845	0.116482	0.903545	NA	4.28e-05	0.999959	NA	1.23856	4.88091	2.91637	8.62931	9.02766	3.75954	1.09439	6.26209	2.49338	7.71497	8.95488	4.81837
21ur-14233	C02D4.3	WBGene00167602	1.06716	1.28789	0.551305	NA	2.33765	0.294788	NA	-1.00214	0.67331	NA	0.0476181	0.981008	NA	0	0	1.94425	1.91763	3.00922	0	1.09439	0	0	0	1.62816	3.21225
21ur-14289	AC7.70	WBGene00173664	2.73804	0.258408	0.866654	0.918484	1.73629	0.28086	0.42641	-1.12716	0.492087	NA	0.350724	0.815883	NA	0	4.88091	2.91637	0	1.00307	8.45897	0	3.57834	0	3.08599	7.32672	1.60612
21ur-14292	Y17G9A.50	WBGene00168352	3.83593	1.92931	0.103172	0.197797	-0.186701	0.866424	0.918264	1.22508	0.310933	NA	-0.890932	0.410493	NA	0	2.92855	1.94425	5.75288	6.01844	7.51909	8.75516	0.894585	2.49338	0	6.51264	3.21225
21ur-14322	Y57G11C.1056	WBGene00173743	2.36955	1.25199	0.36332	0.511764	0.384587	0.768513	0.850843	0.650843	0.644898	NA	-0.216559	0.864475	NA	0	0.976182	2.91637	1.91763	3.00922	4.69943	1.09439	2.68375	2.49338	4.62898	0	4.01531
21ur-14330	F44C4.8	WBGene00170809	3.09164	0.270069	0.794226	0.869572	1.01146	0.386754	0.537859	-1.22031	0.29244	NA	-0.478915	0.647074	NA	3.71567	3.90473	2.91637	3.83525	7.02151	1.87977	0	2.68375	1.66225	4.62898	2.44224	2.40918
21ur-14343	C06G8.5	WBGene00165016	8.33835	1.30684	0.0661942	0.139125	-1.03768	0.163862	0.282987	0.691092	0.342003	NA	-1.65343	0.0234773	NA	0	8.78564	7.77698	13.4234	12.0369	16.9179	7.66076	11.6296	8.31127	4.62898	4.0704	4.81837
21ur-14375	F28F9.6	WBGene00169432	16.7703	-1.17626	0.0378541	0.0881429	-0.347595	0.518181	0.656036	-0.0284222	0.957211	NA	0.800241	0.163394	NA	18.5783	20.4998	24.3031	4.79406	13.04	10.3387	8.75516	32.205	20.7782	10.801	15.4675	21.6827
21ur-14378	Y116A8B.65	WBGene00170380	2.51284	1.08147	0.44377	0.590825	-0.200955	0.884668	0.930563	0.661883	0.64388	NA	-0.620543	0.649404	NA	0	3.90473	0.972123	5.75288	3.00922	1.87977	5.47197	2.68375	0	0	4.0704	2.40918
21ur-14387	Y41E3.299	WBGene00167958	3.45646	0.127834	0.92003	0.952768	1.27276	0.31304	0.461602	-0.412883	0.751846	NA	0.732039	0.551084	NA	0	2.92855	5.83274	3.83525	6.01844	0	3.28318	3.57834	0	3.08599	4.88448	8.03061
21ur-144	Y116A8B.16	WBGene00047866	1.56475	-0.174481	0.90398	0.943563	-1.78495	0.333683	NA	-1.01974	0.502633	NA	-2.63021	0.140668	NA	3.71567	1.95236	1.94425	2.87644	0	3.75954	1.09439	1.78917	0.831127	0	0.81408	0
21ur-14400	C10G6.28	WBGene00167545	7.02045	2.90953	0.00404872	0.012921	1.14226	0.232313	0.369905	0.701566	0.517839	NA	-1.0657	0.222226	NA	0	3.90473	1.94425	5.75288	25.0768	15.0382	7.66076	2.68375	0	9.25796	5.69856	7.22755
21ur-14408	Y57G11C.1013	WBGene00173216	1.2622	2.31654	0.273583	NA	1.22147	0.493834	NA	2.63917	0.204168	NA	1.54409	0.398435	NA	0	0	0	0.958813	1.00307	0.939886	0	3.57834	0	4.62898	1.62816	2.40918
21ur-14438	B0222.12	WBGene00166269	0.95413	-0.317846	0.897868	NA	2.0617	0.426469	NA	-1.83998	0.481118	NA	0.539564	0.826113	NA	3.71567	0	0	2.87644	0	0	0	0	0.831127	0	0.81408	3.21225
21ur-14454	Y57G11A.160	WBGene00169851	7.18007	1.56532	0.0346422	0.0819704	1.28923	0.0772988	0.155129	0.0642625	0.936577	NA	-0.211826	0.746506	NA	2.47711	3.90473	4.86061	8.62931	11.0338	14.0983	2.18879	6.26209	3.32451	10.801	8.1408	10.4398
21ur-14503	Y57G11C.906	WBGene00171425	7.70714	0.763678	0.321616	0.467904	1.12404	0.144021	0.255434	-0.197736	0.806964	NA	0.162629	0.823353	NA	0	8.78564	7.77698	9.58813	10.0307	9.39886	4.37758	8.05126	2.49338	7.71497	13.0253	11.2429
21ur-14515	F36H12.42	WBGene00167105	3.6866	-1.04619	0.454444	0.601427	1.51382	0.304826	0.452825	-1.93433	0.18595	NA	0.625677	0.657678	NA	1.23856	16.5951	0	0	4.01229	4.69943	2.18879	0.894585	1.66225	0	7.32672	5.62143
21ur-14557	F44E8.33	WBGene00170674	32.9491	0.182949	0.681297	0.788951	0.216406	0.623334	0.743658	0.0798773	0.857978	NA	0.113334	0.796601	NA	13.6241	34.1664	40.8292	16.2998	43.1322	42.2949	42.6814	25.943	26.5961	35.4888	33.3773	40.9561
21ur-14574	C41G11.5	WBGene00170613	0.987117	2.75296	0.223818	NA	1.09202	0.650744	NA	-0.176857	0.943585	NA	-1.8378	0.39629	NA	0	0	0.972123	5.75288	0	1.87977	0	0.894585	0	1.54299	0	0.803061
21ur-14576	T07F10.7	WBGene00171064	3.5525	0.0964074	0.938671	0.964308	-0.230204	0.858519	0.912738	-0.240103	0.849698	NA	-0.566714	0.657364	NA	0	7.80946	3.88849	0	9.02766	3.75954	3.28318	1.78917	4.98676	0	4.0704	4.01531
21ur-14580	B0513.76	WBGene00172088	33.5363	0.172462	0.771399	0.854952	-0.061729	0.91564	0.950265	0.512095	0.38482	NA	0.277904	0.635974	NA	8.66989	23.4284	48.6061	26.8468	30.0922	34.7758	38.3038	42.0455	35.7385	72.5207	33.3773	8.03061
21ur-14590	T23G4.92	WBGene00170251	5.1792	1.58743	0.163701	0.283034	0.397862	0.726063	0.820764	0.360745	0.759891	NA	-0.828828	0.448411	NA	0	8.78564	0	7.6705	10.0307	9.39886	6.56637	2.68375	2.49338	0	4.88448	9.63674
21ur-14595	R13H7.5	WBGene00167090	3.49365	1.41745	0.299321	0.443826	-0.289026	0.821458	0.886562	1.32319	0.333286	NA	-0.383291	0.764369	NA	0	0	4.86061	8.62931	1.00307	3.75954	7.66076	0.894585	4.15564	7.71497	2.44224	0.803061
21ur-14629	C43F9.12	WBGene00168565	15.4336	-1.34066	0.0375187	0.0875328	0.580269	0.318502	0.467427	-0.066711	0.910563	NA	1.85422	0.00341354	NA	6.19278	28.3093	13.6097	8.62931	3.00922	7.51909	21.8879	12.5242	12.4669	35.4888	17.0957	18.4704
21ur-14645	Y116A8B.95	WBGene00174475	2.56242	0.775396	0.507384	0.648519	0.0770089	0.952019	0.971473	-0.446713	0.721366	NA	-1.1451	0.339478	NA	2.47711	0.976182	3.88849	4.79406	4.01229	3.75954	1.09439	0	4.15564	1.54299	2.44224	1.60612
21ur-14649	F17C11.19	WBGene00172481	1.82002	-0.612813	0.690298	0.795471	3.32304	0.0820907	0.163111	-4.32432	0.0199897	NA	-0.388468	0.808296	NA	2.47711	5.85709	1.94425	1.91763	2.00615	2.81966	0	0	0	0	0	4.81837
21ur-14664	Y4C6A.47	WBGene00171325	3.73159	4.415	0.0038068	0.0122271	1.34854	0.244786	0.385188	2.33195	0.146951	NA	-0.734504	0.48112	NA	0	0	0.972123	3.83525	10.0307	10.3387	3.28318	0.894585	1.66225	0	8.1408	5.62143
21ur-14724	F42A10.10	WBGene00174966	184.346	-0.018493	0.972808	0.983894	-0.158255	0.771146	0.852701	-0.265044	0.62547	0.927735	-0.404806	0.45647	0.985897	158.535	319.212	142.902	232.991	168.516	211.474	282.354	127.031	108.047	66.3487	151.419	243.328
21ur-14726	D1022.10	WBGene00168580	2.84489	0.948924	0.484938	0.628613	-0.00592319	0.996461	0.998456	0.512075	0.710276	NA	-0.442772	0.736366	NA	0	1.95236	3.88849	3.83525	4.01229	3.75954	4.37758	1.78917	2.49338	0	0	8.03061
21ur-14733	K03B8.13	WBGene00169361	3.92243	2.67459	0.05537	0.120527	1.25281	0.309001	0.457313	1.25789	0.386772	NA	-0.163889	0.887947	NA	0	0	2.91637	6.71169	9.02766	3.75954	2.18879	0.894585	4.15564	6.17197	0	11.2429
21ur-14736	C24A11.10	WBGene00173516	11.5294	0.985584	0.259019	0.398483	0.214028	0.808669	0.87776	0.0316566	0.971692	NA	-0.739899	0.392241	NA	0	15.6189	10.6934	24.9291	12.0369	15.9781	20.7935	6.26209	0.831127	6.17197	10.583	14.4551
21ur-14738	W01B6.12	WBGene00166523	8.8853	0.389001	0.694812	0.798446	0.838804	0.403432	0.554742	-0.465612	0.646306	NA	-0.015809	0.987137	NA	1.23856	17.5713	5.83274	21.0939	4.01229	7.51909	1.09439	14.3134	2.49338	1.54299	14.6534	15.2582
21ur-14739	C06E7.70	WBGene00170562	5.96745	1.88902	0.0351648	0.0830424	0.155196	0.853578	0.909187	0.980233	0.290177	NA	-0.753587	0.35087	NA	0	0.976182	6.80486	7.6705	13.04	9.39886	6.56637	6.26209	3.32451	4.62898	6.51264	6.42449
21ur-14745	C36E8.8	WBGene00173248	2.35119	-0.820967	0.602561	0.727354	-0.398092	0.812894	0.880873	-1.05167	0.508211	NA	-0.6288	0.706469	NA	0	9.76182	1.94425	5.75288	0	0.939886	2.18879	3.57834	0	0	2.44224	1.60612
21ur-14750	R106.3	WBGene00172268	1.31081	3.9368	0.122779	NA	-0.100371	0.967511	NA	2.63131	0.31376	NA	-1.40586	0.557947	NA	0	0	0	1.91763	7.02151	0	0	3.57834	0	0	0	3.21225
21ur-1476	Y73F8A.345	WBGene00049094	1.56944	1.08206	0.550884	0.685151	-2.67388	0.212316	NA	-0.493372	0.796269	NA	-4.24931	0.0389522	NA	0	2.92855	1.94425	8.62931	0	1.87977	0	1.78917	1.66225	0	0	0
21ur-14764	C12D12.8	WBGene00166183	5.82263	0.372921	0.702548	0.804091	2.43739	0.0204913	0.051457	-1.33906	0.219788	NA	0.72541	0.436522	NA	1.23856	9.76182	2.91637	8.62931	5.01537	4.69943	2.18879	1.78917	1.66225	24.6879	4.0704	3.21225
21ur-14776	C13C12.3	WBGene00174895	0.996226	2.60049	0.288425	NA	1.76764	0.482488	NA	-0.176861	0.947063	NA	-1.00971	0.659142	NA	0	0	0.972123	0	5.01537	1.87977	0	0	0.831127	0	3.25632	0
21ur-14787	H34C03.7	WBGene00166171	1.26073	-0.781247	0.741775	NA	1.67815	0.490263	NA	-1.44116	0.556057	NA	1.01823	0.665465	NA	0	0	4.86061	1.91763	0	0.939886	0	1.78917	0	0	0	5.62143
21ur-14792	C53B4.10	WBGene00166539	0.938526	0.260799	0.911151	NA	-2.26718	0.377597	NA	-0.574273	0.811061	NA	-3.10225	0.216258	NA	0	3.90473	0	1.91763	0	2.81966	0	1.78917	0.831127	0	0	0
21ur-14797	F57B10.15	WBGene00173303	1.19572	-2.74451	0.266944	NA	0.266014	0.904094	NA	0.451616	0.841858	NA	3.46214	0.15275	NA	3.71567	0	0	0	0	0	3.28318	0	1.66225	0	4.88448	0.803061
21ur-14819	C09B9.61	WBGene00170112	0.967377	1.54027	0.514487	NA	0	1	NA	-2.5346	0.328876	NA	-3.97154	0.111644	NA	0	2.92855	0	4.79406	2.00615	1.87977	0	0	0	0	0	0
21ur-14832	F44E8.16	WBGene00165080	4.37099	-0.667406	0.507037	0.648222	1.38875	0.210273	0.342782	-1.816	0.0967516	NA	0.240161	0.81427	NA	6.19278	5.85709	7.77698	0	4.01229	8.45897	2.18879	2.68375	0.831127	3.08599	8.95488	2.40918
21ur-14838	C09B9.58	WBGene00169740	0.905571	3.53763	0.137862	NA	0.583874	0.810708	NA	1.57217	0.537799	NA	-1.38159	0.541324	NA	0	0	0	2.87644	2.00615	1.87977	0	0	1.66225	0	2.44224	0
21ur-14854	F25B4.10	WBGene00167025	5.95426	1.47649	0.0976139	0.189541	0.868123	0.331582	0.481748	0.0647439	0.945624	NA	-0.543619	0.513663	NA	4.95422	2.92855	2.91637	15.341	2.00615	12.2185	3.28318	5.36751	2.49338	4.62898	4.0704	11.2429
21ur-14873	T13H10.3	WBGene00171324	4.13387	-0.111074	0.917575	0.951235	0.79337	0.511041	0.650354	-1.63282	0.162729	NA	-0.728373	0.513231	NA	0	9.76182	7.77698	9.58813	6.01844	0.939886	3.28318	1.78917	0.831127	1.54299	3.25632	4.81837
21ur-14881	C29F5.10	WBGene00172016	0.973699	-0.457331	0.852169	NA	-0.797159	0.75352	NA	-0.318051	0.896163	NA	-0.657879	0.796816	NA	0	1.95236	1.94425	2.87644	0	0	3.28318	0	0	0	1.62816	0
21ur-14887	F42A6.10	WBGene00166372	2.86293	1.85729	0.219021	0.352079	3.44492	0.0585515	0.123978	-2.31843	0.21915	NA	-0.730801	0.608911	NA	0	2.92855	1.94425	12.4646	0	5.63931	0	0.894585	0	0	3.25632	7.22755
21ur-1489	Y105C5A.130	WBGene00046544	3.02852	2.77282	0.0703405	0.145997	1.08568	0.410866	0.561988	1.38076	0.38724	NA	-0.306373	0.805016	NA	2.47711	0	0	0.958813	3.00922	11.2786	3.28318	2.68375	0	6.17197	4.0704	2.40918
21ur-14902	Y41E3.352	WBGene00170213	6.17424	-0.434834	0.682282	0.789687	1.44483	0.149501	0.263268	-0.191629	0.854649	NA	1.68803	0.0977169	NA	3.71567	5.85709	4.86061	0	7.02151	3.75954	7.66076	4.47292	0.831127	26.2309	3.25632	6.42449
21ur-14903	Y37E11AR.8	WBGene00165899	4.58127	-2.33878	0.0375594	0.0875801	-1.61123	0.10187	0.194261	0.328713	0.716902	NA	1.05626	0.374236	NA	3.71567	6.83328	8.7491	0	1.00307	2.81966	9.84955	8.05126	6.64902	0	5.69856	1.60612
21ur-14910	F26D12.64	WBGene00170307	65.9661	1.70308	6.9e-06	3.76e-05	1.36592	0.000305166	0.00121202	0.00175555	0.99646	0.99893	-0.335408	0.352139	0.981984	16.1012	54.6662	29.1637	135.193	109.335	84.5897	43.7758	33.9942	24.1027	84.8646	113.971	61.8357
21ur-14918	Y41E3.255	WBGene00166389	1.38739	2.6146	0.251609	NA	-0.639573	0.763433	NA	2.22932	0.331879	NA	-1.02486	0.62664	NA	0	0.976182	0	0.958813	6.01844	0	5.47197	0	0	0	0.81408	2.40918
21ur-1492	H12I19.51	WBGene00050664	3.8593	0.834591	0.42452	0.571831	3.31924	0.0333799	0.077741	-3.6914	0.017012	NA	-1.20676	0.257047	NA	0	6.83328	5.83274	11.5058	5.01537	6.5792	0	0.894585	0	1.54299	5.69856	2.40918
21ur-14923	W10G11.21	WBGene00166854	1.5387	-1.27792	0.517332	0.657121	4.11591	0.0524199	NA	-3.75019	0.079686	NA	1.64365	0.400321	NA	0	6.83328	0	0.958813	0	1.87977	0	0	0	1.54299	1.62816	5.62143
21ur-14927	F13G11.56	WBGene00165222	28.6144	-0.411492	0.353067	0.501002	0.0641566	0.874679	0.923492	0.572072	0.174025	NA	1.04772	0.0147771	NA	21.0554	26.3569	23.3309	18.2174	22.0676	13.1584	39.3982	32.205	34.0762	58.6337	19.5379	35.3347
21ur-14928	F25F8.4	WBGene00169118	1.68351	1.51453	0.437657	0.584795	4.54585	0.0219949	NA	-1.97168	0.37046	NA	1.05964	0.533789	NA	0	0	1.94425	0	2.00615	3.75954	0	0	0	9.25796	1.62816	1.60612
21ur-14934	F32A6.6	WBGene00174684	1.12105	0.16169	0.919901	NA	-0.738641	0.721049	NA	-1.52461	0.402551	NA	-2.42494	0.197933	NA	1.23856	2.92855	0.972123	0.958813	2.00615	2.81966	0	0.894585	0.831127	0	0	0.803061
21ur-14949	F38E11.17	WBGene00166664	2.19128	0.961814	0.569904	0.701323	1.10066	0.50432	0.644727	0.161133	0.926394	NA	0.29998	0.850716	NA	0	3.90473	0	0	5.01537	2.81966	0	3.57834	0.831127	7.71497	1.62816	0.803061
21ur-14951	F45H11.7	WBGene00174311	2.6077	2.37532	0.123776	0.228334	2.62927	0.0613999	0.128932	0.389627	0.819493	NA	0.643581	0.592017	NA	0	1.95236	0	5.75288	3.00922	1.87977	0	0.894585	1.66225	1.54299	10.583	4.01531
21ur-14970	F25E2.6	WBGene00165374	0.85235	1.33171	0.58528	NA	1.4588	0.531571	NA	0.611638	0.808572	NA	0.738727	0.741601	NA	0	0	0.972123	0.958813	0	1.87977	0	0	1.66225	1.54299	0	3.21225
21ur-14975	B0350.66	WBGene00174982	11.2002	0.529363	0.397075	0.54498	1.01182	0.128987	0.234305	-0.836188	0.21455	NA	-0.353729	0.56663	NA	13.6241	6.83328	12.6376	16.2998	18.0553	13.1584	4.37758	8.94585	4.98676	3.08599	20.352	12.0459
21ur-14999	F08G5.8	WBGene00174925	2.06359	0.954398	0.516136	0.65622	0.9765	0.494421	0.63668	0.134343	0.930054	NA	0.156446	0.908682	NA	0	0.976182	2.91637	3.83525	4.01229	0	0	1.78917	2.49338	3.08599	2.44224	3.21225
21ur-150	Y105C5B.570	WBGene00050550	7.11611	0.786679	0.426203	0.57345	2.60619	0.00550856	0.0164638	-0.117085	0.910348	NA	1.70243	0.0535635	NA	0	3.90473	4.86061	3.83525	10.0307	1.87977	3.28318	1.78917	3.32451	35.4888	9.76896	7.22755
21ur-15000	F13B12.8	WBGene00166346	3.0137	1.36597	0.277608	0.420187	0.55247	0.690104	0.794658	-0.658958	0.633455	NA	-1.47246	0.243415	NA	0	2.92855	3.88849	4.79406	1.00307	12.2185	0	1.78917	2.49338	4.62898	0.81408	1.60612
21ur-15001	F49E2.6	WBGene00170615	2.52792	-0.742341	0.646549	0.760909	1.96863	0.224252	0.360016	-1.16375	0.482251	NA	1.54723	0.327983	NA	1.23856	5.85709	0.972123	2.87644	2.00615	0	0	3.57834	0	0	11.3971	2.40918
21ur-15004	C09B9.43	WBGene00167714	81.084	1.09921	0.00124629	0.00454075	0.285521	0.392574	0.543795	0.58821	0.0872787	0.611615	-0.225478	0.494926	0.985897	17.3398	58.5709	72.9092	108.346	107.329	107.147	87.5516	67.0938	72.3081	74.0637	87.9206	112.429
21ur-15005	F11A1.10	WBGene00167009	15.5722	-0.151125	0.770042	0.853888	0.835937	0.0976805	0.187633	-0.303266	0.560174	NA	0.683796	0.172338	NA	13.6241	10.738	20.4146	8.62931	11.0338	20.6775	13.1327	13.4188	9.97353	23.1449	23.6083	18.4704
21ur-15006	B0496.10	WBGene00174454	2.91937	0.57695	0.576827	0.707099	0.895091	0.468862	0.61453	-1.37977	0.252167	NA	-1.06163	0.320957	NA	4.95422	1.95236	2.91637	4.79406	3.00922	6.5792	1.09439	1.78917	0.831127	3.08599	0.81408	3.21225
21ur-15011	W02D7.13	WBGene00170538	2.3155	0.416486	0.764179	0.849625	3.56488	0.0371793	0.0850186	-2.70021	0.124129	NA	0.448187	0.736239	NA	3.71567	2.92855	0	2.87644	3.00922	2.81966	1.09439	0	0	0	7.32672	4.01531
21ur-15036	F01G12.8	WBGene00174043	0.920582	2.70962	0.302984	NA	3.84936	0.136496	NA	0	1	NA	0.962865	0.689915	NA	0	0	0	1.91763	0	1.87977	0	0	0	0	1.62816	5.62143
21ur-1506	Y57G11C.313	WBGene00048813	9.88129	0.188513	0.833779	0.896157	1.21478	0.17776	0.30103	-0.515104	0.575439	NA	0.511167	0.561102	NA	2.47711	11.7142	11.6655	10.5469	7.02151	12.2185	8.75516	8.94585	0.831127	35.4888	5.69856	3.21225
21ur-15060	F26D12.66	WBGene00170401	17.3192	3.44257	4.97e-07	3.23e-06	3.93278	2.81e-07	1.8e-06	-0.756764	0.394222	NA	-0.266555	0.605452	NA	6.19278	3.90473	0	43.1466	23.0707	38.5353	4.37758	1.78917	0	26.2309	26.0506	34.5316
21ur-15062	F44E8.39	WBGene00173980	21.3035	0.6908	0.173836	0.296102	0.914704	0.083765	0.165748	-0.60472	0.259992	NA	-0.380816	0.445914	NA	6.19278	30.2617	19.4425	34.5173	25.0768	31.9561	12.0383	17.8917	7.48014	26.2309	28.4928	16.0612
21ur-15064	F26D12.80	WBGene00172505	0.891042	0.932802	0.682967	NA	2.07838	0.374918	NA	-0.998841	0.68537	NA	0.146735	0.945602	NA	0	0	1.94425	2.87644	0	0.939886	0	0.894585	0	0	1.62816	2.40918
21ur-15068	D1046.8	WBGene00165881	7.2742	-0.713479	0.371268	0.519519	0.417467	0.597075	0.720878	-0.541055	0.491784	NA	0.589891	0.461277	NA	6.19278	12.6904	7.77698	1.91763	5.01537	9.39886	4.37758	9.84043	4.15564	15.4299	4.0704	6.42449
21ur-15079	F57C7.6	WBGene00166577	1.34172	-0.979985	0.558681	NA	0.103331	0.962904	NA	-3.24922	0.094662	NA	-2.1659	0.276692	NA	3.71567	3.90473	1.94425	3.83525	1.00307	0	0	0.894585	0	0	0	0.803061
21ur-15082	C16A3.12	WBGene00171286	10.2925	0.92631	0.354775	0.502662	0.253437	0.802568	0.873621	-0.0495744	0.961246	NA	-0.722448	0.46747	NA	0	19.5236	4.86061	28.7644	5.01537	13.1584	15.3215	8.05126	0.831127	4.62898	4.88448	18.4704
21ur-15098	C06E7.58	WBGene00167427	4.43078	1.04111	0.382353	0.530296	0.913574	0.43567	0.584433	0.148091	0.904195	NA	0.0205563	0.985504	NA	2.47711	4.88091	0.972123	4.79406	2.00615	10.3387	8.75516	0.894585	0	10.801	1.62816	5.62143
21ur-15099	T24H10.10	WBGene00168488	7.80564	0.631591	0.479854	0.623906	0.51723	0.559511	0.689745	0.0827916	0.927546	NA	-0.0315695	0.971031	NA	1.23856	11.7142	4.86061	11.5058	10.0307	6.5792	8.75516	9.84043	0.831127	15.4299	2.44224	10.4398
21ur-15101	T24A6.22	WBGene00173848	2.33273	-3.47081	0.0413545	0.0948032	1.26477	0.363886	0.514564	-1.3427	0.334491	NA	3.39289	0.0463132	NA	3.71567	5.85709	1.94425	0	0	0.939886	1.09439	0.894585	2.49338	4.62898	0	6.42449
21ur-15102	Y23H5B.11	WBGene00165483	5.85501	-0.238421	0.805257	0.877266	0.907691	0.340676	0.490922	-0.40757	0.675396	NA	0.738542	0.435088	NA	8.66989	3.90473	4.86061	0	9.02766	5.63931	4.37758	4.47292	4.15564	13.8869	1.62816	9.63674
21ur-15127	W01A8.9	WBGene00168761	1.57447	-1.09576	0.490285	0.633709	-0.784991	0.646212	NA	-0.817583	0.598913	NA	-0.506817	0.770971	NA	1.23856	4.88091	1.94425	0.958813	0	2.81966	1.09439	2.68375	0.831127	0	2.44224	0
21ur-15129	T08H4.5	WBGene00174852	13.0419	-0.0890862	0.894036	0.9371	0.705656	0.289789	0.4365	-0.37312	0.581017	NA	0.421623	0.522471	NA	3.71567	15.6189	19.4425	17.2586	16.0492	3.75954	13.1327	12.5242	4.98676	20.0589	17.9098	12.0459
21ur-15140	R13H7.13	WBGene00170652	3.17131	1.26354	0.381398	0.529383	-0.0787655	0.954319	0.972967	1.04792	0.470023	NA	-0.29438	0.829568	NA	1.23856	3.90473	0	6.71169	1.00307	4.69943	5.47197	5.36751	0	0	1.62816	8.03061
21ur-15144	F16H9.3	WBGene00167909	32.228	0.234219	0.607982	0.731888	0.347954	0.448717	0.596342	-0.188969	0.682911	NA	-0.0752342	0.868173	NA	28.4868	37.0949	27.2194	14.3822	45.1383	49.8139	26.2655	28.6267	26.5961	29.3169	52.9152	20.8796
21ur-15148	F07A11.7	WBGene00165092	1.70443	4.42058	0.0249436	0.06223	-1.74106	0.365428	NA	3.40925	0.089877	NA	-2.75239	0.143877	NA	0	0	0	5.75288	2.00615	4.69943	5.47197	0.894585	0	0	1.62816	0
21ur-15150	K10D11.8	WBGene00166699	9.70937	0.979492	0.194111	0.321592	1.08345	0.176169	0.298962	-0.753638	0.354422	NA	-0.64968	0.380265	NA	8.66989	10.738	4.86061	10.5469	25.0768	12.2185	3.28318	0	10.8047	9.25796	13.0253	8.03061
21ur-15152	T23F2.6	WBGene00171175	2.51726	0.190859	0.875666	0.924886	-1.2552	0.353456	0.504635	0.00655247	0.995743	NA	-1.43951	0.284523	NA	3.71567	2.92855	1.94425	4.79406	4.01229	0.939886	4.37758	1.78917	2.49338	0	0	3.21225
21ur-1516	F56F12.11	WBGene00049416	0.811113	3.05102	0.227731	NA	0.978492	0.697838	NA	1.56726	0.556667	NA	-0.505271	0.831525	NA	0	0	0	0	2.00615	2.81966	0	0	1.66225	0	2.44224	0.803061
21ur-15160	Y73F8A.1088	WBGene00173958	1.8937	0.192225	0.924086	0.955081	0.963334	0.629521	0.748618	-0.219345	0.914483	NA	0.551765	0.779533	NA	0	3.90473	0.972123	0	0	5.63931	0	0	4.15564	0	1.62816	6.42449
21ur-15178	AC7.34	WBGene00168146	6.6496	0.955609	0.344699	0.49234	1.16706	0.27365	0.418497	-0.831012	0.441602	NA	-0.619565	0.534114	NA	0	14.6427	1.94425	22.0527	6.01844	4.69943	4.37758	3.57834	1.66225	3.08599	4.88448	12.849
21ur-15182	Y105C5A.1250	WBGene00174772	4.8338	-0.319179	0.741796	0.833846	1.17725	0.275255	0.420061	-1.70115	0.108427	NA	-0.204723	0.836145	NA	11.147	3.90473	5.83274	8.62931	7.02151	0.939886	0	5.36751	0.831127	4.62898	4.88448	4.81837
21ur-15187	Y45F10D.71	WBGene00166633	2.11088	3.71813	0.047916	0.107135	3.03004	0.0829198	0.164478	1.69483	0.41378	NA	1.00674	0.505494	NA	0	0	0	0	2.00615	5.63931	1.09439	0	0.831127	9.25796	5.69856	0.803061
21ur-15201	Y57G11C.1118	WBGene00174781	1.48366	1.49237	0.457903	NA	0.704108	0.705	NA	0.912567	0.656118	NA	0.124301	0.945454	NA	0	1.95236	0	0.958813	0	4.69943	2.18879	0	1.66225	3.08599	3.25632	0
21ur-1521	Y67A10A.88	WBGene00048756	1.60921	0.15427	0.925642	0.956201	1.42476	0.445306	NA	-1.63679	0.377554	NA	-0.366303	0.825987	NA	0	4.88091	0.972123	1.91763	0	4.69943	1.09439	0.894585	0	0	2.44224	2.40918
21ur-15229	C06A12.15	WBGene00170842	1.33037	-1.25705	0.584977	NA	1.2239	0.614137	NA	-1.97322	0.408353	NA	0.507737	0.828523	NA	1.23856	5.85709	0	0	3.00922	0	0	1.78917	0	0	4.0704	0
21ur-15238	H34C03.13	WBGene00170926	2.56348	1.16372	0.408697	0.556379	1.78815	0.249832	0.390671	-1.14955	0.471814	NA	-0.525121	0.699139	NA	0	2.92855	2.91637	10.5469	1.00307	1.87977	0	1.78917	0.831127	0	2.44224	6.42449
21ur-15243	W09D12.4	WBGene00171786	5.60961	1.29603	0.200181	0.32926	1.70977	0.117422	0.217661	-0.966017	0.391001	NA	-0.552279	0.570534	NA	1.23856	7.80946	2.91637	5.75288	10.0307	14.0983	0	2.68375	3.32451	0	13.8394	5.62143
21ur-15244	Y73B6BL.105	WBGene00166037	114.635	0.659604	0.0228966	0.0579772	0.617828	0.033686	0.0782971	-0.115421	0.695669	0.944552	-0.157197	0.58215	0.985897	144.911	57.5948	78.7419	123.687	136.418	180.458	84.2684	72.4613	100.566	146.584	131.881	118.05
21ur-15247	ZK381.15	WBGene00166686	2.68788	1.26249	0.452238	0.599357	1.69882	0.202452	0.333132	1.54375	0.350781	NA	1.98008	0.146541	NA	0	1.95236	0	0	4.01229	0.939886	4.37758	1.78917	0	4.62898	7.32672	7.22755
21ur-15257	ZK1251.13	WBGene00171869	1.10307	1.34527	0.609491	NA	4.15847	0.10218	NA	-1.13865	0.680083	NA	1.67455	0.486282	NA	0	0.976182	0	2.87644	0	0	0	0	0	6.17197	0	3.21225
21ur-15259	C24D10.35	WBGene00170397	5.02269	0.520092	0.643856	0.758889	1.17847	0.250502	0.391486	0.622961	0.57715	NA	1.28134	0.215213	NA	0	0.976182	6.80486	7.6705	1.00307	2.81966	5.47197	5.36751	1.66225	13.8869	11.3971	3.21225
21ur-15261	T19C3.10	WBGene00171046	22.3144	-0.156241	0.752054	0.840844	-0.582239	0.217984	0.352375	0.684907	0.150668	NA	0.258909	0.597794	NA	7.43133	21.476	29.1637	23.9703	10.0307	18.7977	28.4543	30.4159	35.7385	15.4299	21.1661	25.698
21ur-15262	C43G2.11	WBGene00169448	3.05778	2.12938	0.118292	0.22045	2.07525	0.156589	0.272937	-0.655636	0.677215	NA	-0.709765	0.565293	NA	1.23856	0.976182	1.94425	10.5469	3.00922	4.69943	0	0	2.49338	7.71497	4.0704	0
21ur-15267	Y57G11C.627	WBGene00167050	5.28781	1.79437	0.0982916	0.190516	3.18227	0.0129139	0.034847	-1.57531	0.24342	NA	-0.187404	0.850805	NA	0	7.80946	0	7.6705	8.02459	12.2185	0	0.894585	1.66225	13.8869	3.25632	8.03061
21ur-15279	C11D2.66	WBGene00169861	1.55134	0.204369	0.905694	0.944461	-2.20164	0.27651	NA	-0.264737	0.880013	NA	-2.67075	0.181397	NA	0	1.95236	3.88849	2.87644	4.01229	0	3.28318	1.78917	0	0	0.81408	0
21ur-15295	F42A9.10	WBGene00169295	4.47341	3.05401	0.0109987	0.0309606	1.16528	0.266859	0.41085	1.12374	0.380653	NA	-0.764988	0.420292	NA	2.47711	0	0.972123	10.5469	6.01844	10.3387	0	1.78917	4.98676	9.25796	4.88448	2.40918
21ur-15302	C02F4.8	WBGene00174971	15.8687	1.36982	0.0186277	0.0486662	0.879376	0.128722	0.233981	0.116924	0.848429	NA	-0.373523	0.495087	NA	4.95422	18.5475	4.86061	21.0939	25.0768	28.1966	14.2271	9.84043	7.48014	10.801	27.6787	17.6673
21ur-15310	ZK616.43	WBGene00169625	2.86841	-0.378316	0.782009	0.861156	-0.105391	0.936822	0.962644	0.118789	0.929011	NA	0.391714	0.773906	NA	0	6.83328	1.94425	0	6.01844	0.939886	5.47197	3.57834	0.831127	1.54299	2.44224	4.81837
21ur-15336	E03D2.7	WBGene00172257	3.63063	0.421602	0.701742	0.803455	1.93556	0.0714687	0.145936	-0.38844	0.738725	NA	1.12552	0.262449	NA	1.23856	2.92855	2.91637	0	4.01229	5.63931	1.09439	2.68375	1.66225	9.25796	6.51264	5.62143
21ur-15337	C27H2.64	WBGene00166653	2.5928	-0.347511	0.765864	0.851101	2.61951	0.113714	0.212189	-3.77126	0.0184778	NA	-0.804238	0.517219	NA	4.95422	4.88091	3.88849	1.91763	7.02151	1.87977	0	0.894585	0	0	4.0704	1.60612
21ur-15344	AC7.51	WBGene00171386	15.3911	0.131108	0.807993	0.878999	1.37658	0.0152295	0.0400321	-0.991367	0.0861069	NA	0.25411	0.63056	NA	18.5783	23.4284	5.83274	16.2998	17.0522	18.7977	6.56637	8.94585	8.31127	12.3439	26.0506	22.4857
21ur-15355	R05H5.9	WBGene00168785	7.08736	0.282986	0.702551	0.804091	0.225247	0.760153	0.844856	-0.00359554	0.996183	NA	-0.0613352	0.93278	NA	7.43133	4.88091	6.80486	8.62931	6.01844	8.45897	9.84955	3.57834	5.81789	13.8869	4.0704	5.62143
21ur-15363	R02F11.5	WBGene00172207	3.50132	2.46102	0.0508509	0.112456	0.295173	0.810923	0.879298	0.68354	0.609487	NA	-1.48231	0.196983	NA	1.23856	2.92855	0	9.58813	4.01229	9.39886	4.37758	0	2.49338	1.54299	0.81408	5.62143
21ur-15365	F55C10.6	WBGene00170192	4.05846	1.03245	0.305533	0.450394	1.64128	0.0951678	0.183645	-0.112517	0.917237	NA	0.49632	0.581373	NA	0	4.88091	1.94425	3.83525	6.01844	4.69943	3.28318	0.894585	2.49338	7.71497	6.51264	6.42449
21ur-15375	C04F12.13	WBGene00168902	5.89348	-0.780703	0.342767	0.490568	0.427338	0.63785	0.755726	-1.51548	0.079682	NA	-0.307438	0.723231	NA	12.3856	7.80946	9.72123	6.71169	4.01229	6.5792	4.37758	5.36751	0.831127	0	5.69856	7.22755
21ur-15380	C41G7.11	WBGene00168707	1.68826	3.67301	0.0683456	0.14278	3.30558	0.112613	NA	-1.13865	0.621184	NA	-1.50609	0.391758	NA	0	0.976182	0	5.75288	4.01229	4.69943	0	0	0	0	0	4.81837
21ur-15384	K12B6.10	WBGene00165826	1.26962	2.92494	0.147579	NA	3.53036	0.0851603	NA	-1.13865	0.618672	NA	-0.533229	0.760182	NA	0	0	0.972123	3.83525	1.00307	3.75954	0	0	0	0	3.25632	2.40918
21ur-15385	F55C7.8	WBGene00170333	5.93449	3.51309	0.00534346	0.0165394	0.943889	0.248161	0.38881	2.89623	0.0233341	NA	0.327024	0.679798	NA	1.23856	0	0.972123	8.62931	8.02459	7.51909	5.47197	4.47292	5.81789	1.54299	16.2816	11.2429
21ur-15395	Y57G11C.879	WBGene00170973	1.9046	-1.27681	0.421216	0.568664	0.717723	0.659817	0.772466	-1.37474	0.388171	NA	0.619798	0.702909	NA	3.71567	0	5.83274	0.958813	3.00922	0	1.09439	0.894585	1.66225	0	4.88448	0.803061
21ur-15396	B0350.45	WBGene00169633	1.78028	0.521032	0.725111	0.821367	-2.79397	0.116563	0.216469	0.48451	0.743579	NA	-2.83049	0.111961	NA	2.47711	1.95236	0.972123	0	2.00615	5.63931	3.28318	0.894585	3.32451	0	0.81408	0
21ur-15398	B0348.7	WBGene00169236	1.77364	-0.95397	0.589813	0.716724	3.13139	0.114338	0.213145	-2.87244	0.150337	NA	1.21292	0.489203	NA	2.47711	2.92855	1.94425	0	0	3.75954	0	0	0.831127	7.71497	1.62816	0
21ur-15405	F11E6.16	WBGene00171909	1.45962	3.91145	0.0572517	NA	4.08161	0.0477019	NA	0	1	NA	-0.00670819	0.996956	NA	0	0	0	0	5.01537	3.75954	0	0	0	3.08599	2.44224	3.21225
21ur-15423	F26D12.91	WBGene00174433	35.1977	0.809866	0.0686148	0.143192	0.342577	0.433606	0.582593	0.343784	0.445451	NA	-0.123505	0.774716	NA	13.6241	38.0711	22.3588	35.4761	58.1783	37.5954	42.6814	30.4159	22.4404	49.3758	50.473	21.6827
21ur-15427	Y105C5B.1293	WBGene00173681	1.20564	1.34799	0.57094	NA	0.490044	0.815226	NA	1.89962	0.414635	NA	1.04167	0.628439	NA	0	0	0.972123	0	1.00307	1.87977	4.37758	0	0	4.62898	0	1.60612
21ur-15445	C44C1.13	WBGene00171379	1.21238	-0.819442	0.64622	NA	-0.926309	0.621889	NA	-0.377687	0.82708	NA	-0.484554	0.801781	NA	1.23856	0.976182	2.91637	0	2.00615	0.939886	3.28318	0	0.831127	1.54299	0.81408	0
21ur-15462	C33G8.14	WBGene00168573	1.71727	2.07385	0.232518	0.368182	1.45653	0.373318	NA	0.46043	0.80495	NA	-0.156896	0.916091	NA	0	1.95236	0	0.958813	1.00307	6.5792	1.09439	0.894585	0.831127	0	4.88448	2.40918
21ur-15491	AH10.6	WBGene00169517	5.85285	1.40085	0.0678137	0.141863	-0.909864	0.339177	0.489501	-0.384495	0.648262	NA	-2.69521	0.00233779	NA	3.71567	4.88091	5.83274	15.341	7.02151	15.9781	3.28318	5.36751	2.49338	3.08599	1.62816	1.60612
21ur-15504	Y57G11C.798	WBGene00169781	16.3625	0.0815477	0.867405	0.919189	0.155324	0.749159	0.836972	-0.0489231	0.920604	NA	0.024853	0.958992	NA	19.8169	13.6666	14.5818	21.0939	21.0645	8.45897	14.2271	14.3134	17.4537	18.5159	17.0957	16.0612
21ur-15518	Y17G9A.68	WBGene00171596	0.779199	2.28307	0.428728	NA	0.709017	0.795827	NA	2.13073	0.461644	NA	0.556673	0.838431	NA	0	0	0	0	0	2.81966	0	0	2.49338	0	1.62816	2.40918
21ur-15525	R06A10.6	WBGene00174760	1.21065	-0.0591943	0.976984	NA	0.985988	0.612796	NA	-0.0104586	0.995911	NA	1.03472	0.59751	NA	0	1.95236	0.972123	2.87644	0	0	2.18879	0.894585	0	0	1.62816	4.01531
21ur-15532	ZC477.13	WBGene00166911	8.25678	0.844077	0.294331	0.438273	0.54709	0.489573	0.633208	0.207915	0.800957	NA	-0.0890717	0.90804	NA	3.71567	6.83328	6.80486	4.79406	23.0707	3.75954	12.0383	3.57834	4.98676	9.25796	12.2112	8.03061
21ur-15545	DH11.6	WBGene00167440	1.4799	-0.00334452	0.998715	NA	0.125206	0.952557	NA	-0.288177	0.890586	NA	-0.159626	0.939012	NA	4.95422	0	0	2.87644	0	1.87977	2.18879	1.78917	0	0	4.0704	0
21ur-15547	B0001.9	WBGene00168499	5.77021	0.207736	0.82786	0.891982	0.312144	0.747593	0.835644	-0.275138	0.777478	NA	-0.17073	0.857621	NA	3.71567	11.7142	1.94425	3.83525	6.01844	10.3387	7.66076	5.36751	1.66225	0	8.95488	8.03061
21ur-15586	F59C12.5	WBGene00173884	2.44735	-3.24953	0.105509	0.201487	1.55402	0.369665	0.520636	-1.09713	0.53083	NA	3.70642	0.062737	NA	0	9.76182	0	0	0	0.939886	1.09439	2.68375	0.831127	10.801	3.25632	0
21ur-15588	Y38F2AR.15	WBGene00168399	9.73272	-3.12166	0.000638053	0.00246654	-2.05472	0.0277901	0.0665962	-1.06449	0.182468	NA	0.00244807	0.998112	NA	52.0193	9.76182	6.80486	3.83525	4.01229	0	9.84955	13.4188	9.1424	3.08599	3.25632	1.60612
21ur-15617	H32C10.76	WBGene00172410	1.47441	1.34844	0.421796	NA	2.51823	0.183718	NA	-1.59318	0.422433	NA	-0.423391	0.787279	NA	0	1.95236	0.972123	2.87644	2.00615	2.81966	0	0	0.831127	4.62898	0	1.60612
21ur-15618	Y7A9C.17	WBGene00166695	2.60015	1.80149	0.193676	0.32112	0.81356	0.507207	0.647002	1.07533	0.450881	NA	0.0873952	0.940943	NA	0	0.976182	1.94425	3.83525	4.01229	2.81966	1.09439	4.47292	0.831127	3.08599	7.32672	0.803061
21ur-15634	C24D10.26	WBGene00167562	1.0417	3.30857	0.18529	NA	-0.966336	0.691091	NA	2.86992	0.254678	NA	-1.40498	0.55977	NA	0	0	0	0	2.00615	3.75954	4.37758	0	0	1.54299	0.81408	0
21ur-15653	Y105C5A.1068	WBGene00172283	2.8396	1.82369	0.186306	0.312006	1.99386	0.127533	0.232346	0.21812	0.884144	NA	0.388289	0.740585	NA	2.47711	0.976182	0	0	5.01537	6.5792	2.18879	0.894585	0.831127	4.62898	3.25632	7.22755
21ur-15673	T07C4.13	WBGene00171114	1.3165	-1.40364	0.403845	NA	-0.374039	0.842478	NA	-1.52151	0.368344	NA	-0.491908	0.792869	NA	4.95422	0.976182	1.94425	0	2.00615	0.939886	0	1.78917	0.831127	1.54299	0.81408	0
21ur-15696	Y105C5B.1393	WBGene00174742	1.25736	0.343759	0.884725	NA	3.11558	0.189803	NA	-1.22724	0.625818	NA	1.54458	0.486824	NA	2.47711	0	0	0	3.00922	0	0	0.894585	0	3.08599	0	5.62143
21ur-157	Y105C5B.50	WBGene00045741	1.20719	-0.450408	0.862378	NA	3.83902	0.151835	NA	-2.93641	0.281724	NA	1.35302	0.595237	NA	0	0	3.88849	0	1.00307	1.87977	0	0	0	7.71497	0	0
21ur-1572	Y57G11C.64	WBGene00045645	4.16019	-0.248335	0.813891	0.883044	1.69183	0.108409	0.204211	-0.808252	0.460764	NA	1.13192	0.263006	NA	3.71567	6.83328	0.972123	3.83525	4.01229	1.87977	3.28318	0.894585	2.49338	12.3439	1.62816	8.03061
21ur-1581	Y67A10A.43	WBGene00046528	1.26603	0.291839	0.883153	NA	0.70957	0.714927	NA	-0.0239536	0.990502	NA	0.393777	0.837098	NA	1.23856	0	1.94425	0	2.00615	1.87977	3.28318	0	0	0	1.62816	3.21225
21ur-1588	C27H2.41	WBGene00049326	1.32016	3.31666	0.084874	NA	-1.51845	0.382164	NA	3.70307	0.0514694	NA	-1.13204	0.520836	NA	0	0	0	1.91763	2.00615	1.87977	3.28318	2.68375	1.66225	0	0	2.40918
21ur-1612	Y37A1B.24	WBGene00045736	1.92561	2.77328	0.170181	0.29153	0.0224719	0.989656	0.994195	2.66956	0.187311	NA	-0.08125	0.962545	NA	0	0	0.972123	5.75288	2.00615	0	0	7.15668	0	1.54299	4.0704	1.60612
21ur-1631	Y67A10A.79	WBGene00048491	5.53096	0.634365	0.519772	0.659224	0.666215	0.381518	0.532585	1.64816	0.0760007	NA	1.68001	0.0428237	NA	1.23856	0.976182	3.88849	3.83525	3.00922	2.81966	7.66076	3.57834	8.31127	10.801	13.0253	7.22755
21ur-1635	C39H7.24	WBGene00050874	7.3401	1.63211	0.0468638	0.105217	1.85212	0.0543824	0.116642	-1.40339	0.153994	NA	-1.18338	0.136631	NA	1.23856	6.83328	6.80486	24.9291	9.02766	13.1584	4.37758	0	1.66225	3.08599	7.32672	9.63674
21ur-1663	F26D12.7	WBGene00046590	69.5246	1.38274	1.36e-05	7.09e-05	1.01035	0.00147355	0.00506835	0.024721	0.940632	0.988955	-0.347666	0.251183	0.981984	21.0554	51.7377	50.5504	94.9225	128.393	102.448	36.115	45.6238	44.8809	108.01	87.9206	62.6388
21ur-1675	Y57G11A.42	WBGene00048052	0.814734	1.74312	0.471816	NA	-1.9957	0.407002	NA	1.92217	0.4245	NA	-1.81664	0.453332	NA	0	0.976182	0	0.958813	0	2.81966	0	0.894585	3.32451	0	0	0.803061
21ur-1677	B0273.27	WBGene00048936	5.51089	0.569438	0.494614	0.637501	1.76683	0.0381717	0.0869082	-0.618217	0.496408	NA	0.579178	0.452887	NA	2.47711	4.88091	4.86061	5.75288	7.02151	5.63931	0	3.57834	4.15564	10.801	7.32672	9.63674
21ur-1678	Y4C6A.13	WBGene00048328	4.43501	2.985	0.0309703	0.0746721	1.56687	0.124117	0.227523	2.06933	0.144981	NA	0.651203	0.501052	NA	0	1.95236	0	6.71169	3.00922	6.5792	4.37758	4.47292	0	12.3439	8.95488	4.81837
21ur-1681	F55B11.22	WBGene00046884	1.75158	-1.38489	0.479135	0.623386	0.483929	0.77661	NA	0.277547	0.874675	NA	2.14637	0.260706	NA	0	0.976182	3.88849	0	0	1.87977	4.37758	1.78917	0	0	5.69856	2.40918
21ur-1682	Y105C5A.167	WBGene00046973	1.44435	1.54766	0.390793	NA	1.78869	0.392965	NA	-1.73291	0.410504	NA	-1.49188	0.404518	NA	2.47711	0	0.972123	5.75288	4.01229	0	0	0.894585	0	0	0.81408	2.40918
21ur-1683	Y41E3.113	WBGene00047976	1.19	1.91546	0.308524	NA	-0.678908	0.730763	NA	0.550459	0.781285	NA	-2.04391	0.274598	NA	0	0.976182	0.972123	1.91763	1.00307	4.69943	2.18879	0.894585	0	0	1.62816	0
21ur-1702	Y116A8A.25	WBGene00046293	1.78826	1.45962	0.420472	0.56816	4.02776	0.0464529	0.102315	-2.76916	0.189874	NA	-0.201014	0.906233	NA	3.71567	0	0	6.71169	2.00615	0.939886	0	0	0	0	4.0704	4.01531
21ur-1705	F13G11.37	WBGene00048570	1.52647	2.92183	0.132311	0.240727	2.91916	0.135148	NA	-0.176859	0.936463	NA	-0.17953	0.912412	NA	0	0.976182	0	5.75288	0	2.81966	0	0.894585	0	4.62898	2.44224	0.803061
21ur-1707	F13G11.42	WBGene00049258	1.17121	2.28617	0.354525	NA	4.46376	0.0588002	NA	0	1	NA	2.00072	0.366127	NA	0	0	0	0	0	2.81966	0	0	0	1.54299	4.0704	5.62143
21ur-1714	Y105C5A.290	WBGene00048416	0.964652	3.51759	0.14193	NA	2.06955	0.395978	NA	0.784919	0.763789	NA	-0.663121	0.763539	NA	0	0	0	3.83525	0	2.81966	0	0.894585	0	0	0.81408	3.21225
21ur-1760	Y51H4A.243	WBGene00048611	11.8882	1.57466	0.0359684	0.0845531	2.29529	0.00308579	0.0098299	-0.57914	0.484758	NA	0.141486	0.837899	NA	0	8.78564	8.7491	14.3822	31.0953	8.45897	3.28318	7.15668	1.66225	16.9729	26.0506	16.0612
21ur-1764	H16O14.16	WBGene00049488	4.91079	0.751299	0.503773	0.645664	0.82676	0.425666	0.575196	0.733857	0.513239	NA	0.809318	0.436118	NA	0	3.90473	3.88849	0	6.01844	7.51909	2.18879	2.68375	8.31127	13.8869	6.51264	4.01531
21ur-1783	Y67A10A.74	WBGene00048095	0.934384	-0.518748	0.784078	NA	1.79255	0.390744	NA	-2.05637	0.320275	NA	0.254921	0.894074	NA	1.23856	1.95236	0.972123	1.91763	1.00307	0	0	0.894585	0	0	1.62816	1.60612
21ur-1792	H32C10.17	WBGene00049740	1.97188	0.60937	0.67301	0.782403	0.568364	0.695564	0.798609	-0.108821	0.942039	NA	-0.149826	0.914654	NA	0	2.92855	1.94425	2.87644	1.00307	3.75954	2.18879	0	2.49338	0	3.25632	3.21225
21ur-1804	C46G7.33	WBGene00049915	6.06289	3.00683	0.00574139	0.0175585	1.26077	0.172371	0.293844	1.3874	0.224642	NA	-0.358662	0.675288	NA	0	1.95236	1.94425	7.6705	13.04	12.2185	6.56637	4.47292	0	3.08599	8.95488	12.849
21ur-1815	Y57G11C.455	WBGene00050414	6.23985	0.0528631	0.954054	0.973943	1.43308	0.101103	0.193008	-0.152476	0.869229	NA	1.22774	0.155762	NA	0	6.83328	6.80486	2.87644	7.02151	4.69943	1.09439	7.15668	4.15564	12.3439	15.4675	6.42449
21ur-1817	F56F12.10	WBGene00049232	1.61939	2.088	0.274026	0.416056	0.709605	0.694569	NA	0.771513	0.698743	NA	-0.606882	0.723187	NA	0	0	1.94425	5.75288	0	2.81966	0	0	3.32451	1.54299	2.44224	1.60612
21ur-1834	Y41E3.118	WBGene00048068	4.72264	1.09455	0.393706	0.54174	1.34508	0.305627	0.453822	-0.484156	0.720124	NA	-0.23363	0.850902	NA	0	9.76182	0	13.4234	5.01537	2.81966	6.56637	0	0.831127	7.71497	7.32672	3.21225
21ur-1850	F56F12.12	WBGene00050517	3.92219	0.190384	0.874651	0.924255	1.84869	0.146816	0.259343	-1.19526	0.359137	NA	0.463047	0.693572	NA	7.43133	2.92855	0.972123	7.6705	5.01537	0	3.28318	0.894585	0.831127	10.801	0.81408	6.42449
21ur-1867	Y105C5A.107	WBGene00046299	4.66451	3.54942	0.0121479	0.0337709	3.82251	0.00590447	0.0174954	-0.0785349	0.963303	NA	0.194551	0.847055	NA	0	1.95236	0	17.2586	4.01229	2.81966	2.18879	0	0	10.801	5.69856	11.2429
21ur-1877	Y51H4A.231	WBGene00048388	1.80742	0	1	1	1.86544	0.302837	0.45092	2.97192	0.162837	NA	4.96364	0.01591	NA	0	0	0	0	0	0	1.09439	1.78917	1.66225	13.8869	3.25632	0
21ur-1891	Y57G11C.432	WBGene00050218	1.58981	2.27303	0.230875	0.366417	0.472626	0.798641	NA	0.612478	0.760069	NA	-1.18793	0.493484	NA	0	1.95236	0	1.91763	6.01844	1.87977	3.28318	0	0	0	0.81408	3.21225
21ur-1897	Y105C5A.119	WBGene00046407	9.85825	-0.429142	0.505649	0.647056	0.171842	0.813454	0.881224	-1.42926	0.0370581	NA	-0.82828	0.229992	NA	18.5783	12.6904	15.554	19.1763	6.01844	9.39886	3.28318	7.15668	6.64902	7.71497	2.44224	9.63674
21ur-1899	Y73F8A.167	WBGene00046970	1.87277	-0.84909	0.661766	0.773351	3.51316	0.11537	0.214765	-4.38612	0.0456905	NA	-0.0238716	0.99039	NA	4.95422	5.85709	0	0	6.01844	0	0	0	0	0	1.62816	4.01531
21ur-1937	Y105C5B.188	WBGene00047098	6.23525	3.06691	0.00763205	0.0225476	2.78965	0.0115885	0.0317471	0.154744	0.90525	NA	-0.122522	0.894437	NA	0	1.95236	1.94425	1.91763	21.0645	11.2786	0	3.57834	0.831127	18.5159	6.51264	7.22755
21ur-1947	Y105C5A.347	WBGene00048979	1.14633	-0.3747	0.837846	NA	-0.939776	0.637824	NA	-0.491453	0.789172	NA	-1.05653	0.59545	NA	0	0.976182	3.88849	0	1.00307	2.81966	0	1.78917	1.66225	0	0.81408	0.803061
21ur-1973	Y41E3.144	WBGene00048820	2.58423	1.90727	0.226415	0.361047	2.76157	0.147759	0.260745	-2.3166	0.232595	NA	-1.4623	0.341119	NA	0	3.90473	0.972123	5.75288	13.04	0	0	0.894585	0	0	1.62816	4.81837
21ur-1984	F55B11.24	WBGene00047155	1.08087	2.69981	0.25127	NA	-2.96031	0.19588	NA	3.84856	0.0926709	NA	-1.81156	0.441415	NA	0	0	0	0	0	3.75954	3.28318	1.78917	3.32451	0	0.81408	0
21ur-1991	C45E5.15	WBGene00048376	4.79026	3.13288	0.0061267	0.018552	1.97594	0.094256	0.18222	-0.165089	0.901615	NA	-1.32203	0.167506	NA	0	0.976182	2.91637	13.4234	12.0369	10.3387	0	2.68375	0.831127	4.62898	0.81408	8.83367
21ur-2012	Y105C5A.176	WBGene00047070	22.331	0.141032	0.817049	0.88504	0.328431	0.58611	0.711686	0.0443673	0.942069	NA	0.231767	0.700374	NA	1.23856	36.1188	22.3588	14.3822	27.083	25.3769	14.2271	19.6809	28.2583	33.9458	24.4224	20.8796
21ur-2017	Y45F10D.23	WBGene00046099	1.11624	0.943624	0.664216	NA	2.74329	0.211612	NA	-1.00618	0.670519	NA	0.793489	0.689885	NA	0	1.95236	0	2.87644	1.00307	0	1.09439	0	0	0	3.25632	3.21225
21ur-2021	H32C10.14	WBGene00048169	3.97915	-2.26637	0.0580345	0.125285	-0.317064	0.785967	0.863143	-1.17549	0.283713	NA	0.773816	0.539508	NA	8.66989	3.90473	10.6934	0	2.00615	2.81966	3.28318	5.36751	1.66225	7.71497	1.62816	0
21ur-2040	Y57G11B.31	WBGene00046587	0.961275	3.32489	0.173118	NA	2.25895	0.358825	NA	0.784918	0.766713	NA	-0.28102	0.900165	NA	0	0	0	3.83525	2.00615	0	0	0.894585	0	1.54299	3.25632	0
21ur-2048	Y73B6BR.2	WBGene00045954	10.9085	1.04082	0.123161	0.22751	0.776419	0.270253	0.41486	-0.396736	0.581547	NA	-0.661134	0.315349	NA	2.47711	16.5951	5.83274	17.2586	18.0553	16.9179	4.37758	8.94585	5.81789	20.0589	8.1408	6.42449
21ur-208	Y67A10A.76	WBGene00048186	5.34976	0.749362	0.39334	0.541417	-0.78386	0.342977	0.49363	1.16307	0.176136	NA	-0.370147	0.661516	NA	2.47711	3.90473	3.88849	2.87644	8.02459	6.5792	3.28318	7.15668	12.4669	4.62898	5.69856	3.21225
21ur-2081	W03F8.18	WBGene00046611	0.870709	1.75914	0.413841	NA	0.10333	0.966405	NA	-1.00152	0.675554	NA	-2.65733	0.231261	NA	0	0	1.94425	1.91763	3.00922	1.87977	0	0.894585	0	0	0	0.803061
21ur-2087	ZK381.10	WBGene00046514	2.84645	-2.01846	0.21772	0.350655	1.49511	0.329165	0.478996	-1.23776	0.422493	NA	2.2758	0.161939	NA	0	5.85709	5.83274	0	2.00615	0.939886	4.37758	0	0.831127	6.17197	8.1408	0
21ur-2099	T23G4.20	WBGene00047552	1.2994	0.793757	0.655266	NA	-1.34593	0.47876	NA	0.500748	0.780397	NA	-1.63894	0.384106	NA	2.47711	0.976182	0	0	2.00615	3.75954	2.18879	0.894585	1.66225	0	1.62816	0
21ur-2114	B0273.21	WBGene00047891	6.21328	1.06878	0.253445	0.392488	1.70178	0.0597921	0.12616	0.0213567	0.982707	NA	0.654354	0.441374	NA	0	4.88091	4.86061	2.87644	6.01844	12.2185	3.28318	4.47292	2.49338	12.3439	17.0957	4.01531
21ur-2117	C47A4.29	WBGene00047108	0.889706	1.73521	0.529235	NA	-3.43921	0.206089	NA	2.40389	0.376817	NA	-2.77053	0.315107	NA	0	0	0.972123	0	0	3.75954	0	1.78917	4.15564	0	0	0
21ur-2119	C11D2.15	WBGene00046250	1.45671	3.89323	0.0390979	NA	1.86696	0.305763	NA	1.65087	0.430767	NA	-0.37541	0.812085	NA	0	0	0	2.87644	2.00615	3.75954	0	1.78917	0	4.62898	0.81408	1.60612
21ur-2124	Y73F8A.457	WBGene00050397	5.33035	2.17126	0.0475141	0.106391	1.59472	0.07707	0.154743	1.33543	0.237768	NA	0.758883	0.375927	NA	0	2.92855	0.972123	10.5469	7.02151	0.939886	4.37758	3.57834	2.49338	9.25796	12.2112	9.63674
21ur-2127	Y105C5A.482	WBGene00050515	2.6701	-1.02059	0.483314	0.626925	3.75361	0.0340797	0.0790468	-3.56647	0.0449548	NA	1.20773	0.403876	NA	0	10.738	0.972123	2.87644	3.00922	0	0	0.894585	0	4.62898	6.51264	2.40918
21ur-2136	Y4C6A.5	WBGene00045632	4.22232	3.06035	0.00979585	0.0280228	3.26458	0.0151736	0.0399201	-0.793662	0.605805	NA	-0.589436	0.521677	NA	2.47711	0.976182	0	13.4234	7.02151	6.5792	1.09439	0	0.831127	7.71497	8.1408	2.40918
21ur-2138	F44E8.15	WBGene00050852	3.90771	1.16173	0.38413	0.53228	0.831836	0.522562	0.659864	0.351346	0.797324	NA	0.0214475	0.986483	NA	0	1.95236	4.86061	6.71169	8.02459	0.939886	6.56637	0.894585	1.66225	0	1.62816	13.652
21ur-2149	Y64G10A.45	WBGene00046549	1.05413	0.876934	0.675076	NA	2.48974	0.246812	NA	-1.10857	0.628754	NA	0.504238	0.794314	NA	1.23856	0.976182	0	0	4.01229	0	0	0	0.831127	1.54299	2.44224	1.60612
21ur-2150	Y105C5A.484	WBGene00050581	6.39872	1.36761	0.125963	0.231349	1.00408	0.257858	0.400215	0.0801089	0.932363	NA	-0.283426	0.733938	NA	3.71567	1.95236	5.83274	3.83525	7.02151	18.7977	4.37758	5.36751	2.49338	1.54299	12.2112	9.63674
21ur-2152	Y105C5A.282	WBGene00048355	5.64505	2.39936	0.0610794	0.130744	0.980441	0.374263	0.525728	1.82692	0.159015	NA	0.407998	0.706763	NA	0	1.95236	1.94425	0	12.0369	9.39886	3.28318	2.68375	8.31127	6.17197	20.352	1.60612
21ur-2158	Y4C6B.14	WBGene00047169	3.96837	1.70208	0.141334	0.253196	1.63718	0.16704	0.286828	-0.29	0.819924	NA	-0.354896	0.737376	NA	1.23856	2.92855	1.94425	3.83525	5.01537	11.2786	5.47197	0	0	6.17197	7.32672	2.40918
21ur-2159	Y73F8A.117	WBGene00046438	7.22062	1.4028	0.124261	0.229029	2.40553	0.0314866	0.0740699	-2.1101	0.0619343	NA	-1.10736	0.217402	NA	1.23856	6.83328	8.7491	19.1763	11.0338	15.0382	4.37758	0	0	1.54299	13.8394	4.81837
21ur-2172	Y57G11C.149	WBGene00046879	6.50864	1.00034	0.324357	0.47103	0.189848	0.851268	0.907691	0.287074	0.781644	NA	-0.523416	0.597506	NA	0	7.80946	5.83274	16.2998	5.01537	6.5792	12.0383	5.36751	0	4.62898	5.69856	8.83367
21ur-2179	C46G7.7	WBGene00045655	4.99878	1.60226	0.123447	0.227916	0.491735	0.625797	0.745707	0.562205	0.602411	NA	-0.54832	0.570456	NA	7.43133	0	0.972123	3.83525	7.02151	13.1584	2.18879	2.68375	6.64902	3.08599	8.1408	4.81837
21ur-218	Y105C5A.295	WBGene00048444	0.963155	1.54354	0.627332	NA	0	1	NA	-2.52317	0.452148	NA	-3.96338	0.226755	NA	0	2.92855	0	8.62931	0	0	0	0	0	0	0	0
21ur-2183	Y105C5A.392	WBGene00049445	3.28247	0.683583	0.540919	0.676361	3.01173	0.0366703	0.0840956	-2.31085	0.117213	NA	0.0172918	0.987145	NA	0	6.83328	1.94425	7.6705	4.01229	2.81966	0	0.894585	0.831127	3.08599	4.0704	7.22755
21ur-2193	B0513.15	WBGene00046131	7.4239	0.513735	0.502088	0.644022	-0.0385341	0.957074	0.974736	0.741566	0.326031	NA	0.189297	0.794513	NA	3.71567	2.92855	8.7491	9.58813	6.01844	6.5792	8.75516	8.94585	8.31127	9.25796	13.0253	3.21225
21ur-220	Y57G11C.223	WBGene00047669	3.80289	0.872616	0.524799	0.662849	1.82391	0.19294	0.320946	-0.623139	0.668749	NA	0.328159	0.802655	NA	0	4.88091	2.91637	6.71169	6.01844	1.87977	5.47197	0	0	0	6.51264	11.2429
21ur-222	Y105C5B.380	WBGene00048776	1.58857	2.75633	0.17057	0.29201	2.91573	0.114516	NA	1.59563	0.458743	NA	1.75503	0.296048	NA	0	0	0	0.958813	3.00922	0	0	0	1.66225	6.17197	2.44224	4.81837
21ur-2247	Y105C5B.300	WBGene00048063	8.63808	1.24342	0.128322	0.234902	3.73847	0.000241315	0.000979894	-2.03453	0.0566015	NA	0.460511	0.540636	NA	0	8.78564	5.83274	9.58813	11.0338	15.0382	0	3.57834	0	23.1449	11.3971	15.2582
21ur-2251	Y105C5A.118	WBGene00046401	1.25079	-1.38446	0.519497	NA	-2.78535	0.20208	NA	0.582155	0.765934	NA	-0.818739	0.728503	NA	0	3.90473	0.972123	0	0	1.87977	3.28318	0	4.15564	0	0.81408	0
21ur-2256	Y57G11C.226	WBGene00047720	9.17775	0.651452	0.528192	0.665584	2.42591	0.0187878	0.047819	-0.561866	0.60296	NA	1.21259	0.217233	NA	0	13.6666	1.94425	1.91763	8.02459	15.0382	6.56637	4.47292	0	29.3169	20.352	8.83367
21ur-2258	B0273.25	WBGene00048849	1.58657	1.53101	0.448346	0.595631	2.63173	0.23189	NA	-1.58132	0.48941	NA	-0.480601	0.80245	NA	0	2.92855	0	7.6705	1.00307	0	1.09439	0	0	3.08599	3.25632	0
21ur-2262	C11D2.21	WBGene00046897	4.01264	0.780643	0.542313	0.677667	2.43776	0.103218	0.196243	-2.14858	0.154404	NA	-0.491462	0.697934	NA	4.95422	4.88091	1.94425	0	6.01844	14.0983	0	0	2.49338	0	8.1408	5.62143
21ur-2277	Y105C5A.450	WBGene00050169	2.19218	-0.643177	0.683817	0.790794	-0.654397	0.653124	0.767313	0.772426	0.599227	NA	0.761207	0.62701	NA	0	3.90473	1.94425	0	1.00307	2.81966	2.18879	8.05126	0	1.54299	2.44224	2.40918
21ur-2292	Y105C5A.159	WBGene00046885	21.9896	0.593429	0.328849	0.475817	-0.0377295	0.94928	0.969743	0.623994	0.303623	NA	-0.00716464	0.990382	NA	0	21.476	25.2752	21.0939	32.0984	18.7977	22.9823	32.205	18.2848	24.6879	29.3069	17.6673
21ur-2323	Y105C5A.460	WBGene00050251	1.71689	1.67543	0.397585	0.54547	4.01994	0.061621	NA	-2.54413	0.259947	NA	-0.19961	0.914398	NA	0	2.92855	0	0	3.00922	6.5792	0	0	0	0	4.0704	4.01531
21ur-234	Y57G11C.118	WBGene00046456	1.66865	1.33286	0.472262	0.617519	1.73764	0.386893	NA	-0.977456	0.637334	NA	-0.572672	0.747811	NA	3.71567	0	0	2.87644	6.01844	0	0	0.894585	0.831127	0	4.88448	0.803061
21ur-2345	Y64G10A.25	WBGene00045873	4.81025	0.946201	0.342709	0.490517	-0.610855	0.582912	0.708949	-0.367089	0.726275	NA	-1.92415	0.0705796	NA	0	9.76182	3.88849	6.71169	7.02151	13.1584	2.18879	2.68375	5.81789	0	4.88448	1.60612
21ur-2346	Y73F8A.227	WBGene00047781	7.00435	-0.0728198	0.954079	0.973943	0.870794	0.479396	0.623746	0.102158	0.935253	NA	1.04577	0.398411	NA	0	7.80946	8.7491	0	16.0492	0	12.0383	5.36751	0.831127	15.4299	8.1408	9.63674
21ur-2348	H16O14.15	WBGene00049336	15.7594	1.70427	0.0072817	0.0216316	2.35055	0.000476767	0.00181538	-0.761355	0.28836	NA	-0.115078	0.843951	NA	0	16.5951	6.80486	29.7232	31.0953	17.8578	7.66076	3.57834	3.32451	23.1449	25.2365	24.0918
21ur-2354	H16O14.5	WBGene00046189	27.7986	0.406865	0.27546	0.417554	0.154993	0.694108	0.797889	-0.406101	0.297086	NA	-0.657973	0.0816607	NA	27.2482	29.2855	28.1916	28.7644	47.1445	36.6555	15.3215	21.47	26.5961	30.8599	21.1661	20.8796
21ur-2359	Y73F8A.272	WBGene00048338	5.97519	2.68829	0.0151152	0.0407026	0.443419	0.652925	0.767161	1.52097	0.181626	NA	-0.723901	0.445428	NA	0	0.976182	3.88849	12.4646	8.02459	12.2185	7.66076	7.15668	0	3.08599	12.2112	4.01531
21ur-2381	Y41E3.139	WBGene00048674	1.61348	-0.0623146	0.974189	0.984486	1.40411	0.41823	NA	0.335418	0.858198	NA	1.80184	0.313333	NA	0	0.976182	1.94425	2.87644	0	0	2.18879	0	1.66225	0	5.69856	4.01531
21ur-2384	Y105C5B.481	WBGene00049697	0.951634	1.25586	0.606337	NA	3.13004	0.211833	NA	-1.95943	0.455908	NA	-0.0852516	0.97051	NA	0	1.95236	0	3.83525	0	0.939886	0	0	0	3.08599	0	1.60612
21ur-2394	Y51H4A.308	WBGene00049516	1.93422	2.089	0.238431	0.374985	0.758686	0.6323	0.750903	1.20095	0.510092	NA	-0.129365	0.932457	NA	0	0	1.94425	1.91763	2.00615	4.69943	1.09439	3.57834	0	3.08599	4.88448	0
21ur-2397	C02B10.8	WBGene00045728	3.28002	-0.0544985	0.965102	0.980066	1.02543	0.45161	0.599051	-1.45783	0.277709	NA	-0.377896	0.765389	NA	0	10.738	1.94425	8.62931	0	3.75954	2.18879	0.894585	1.66225	3.08599	2.44224	4.01531
21ur-2413	R05A10.43	WBGene00048792	1.19301	3.74985	0.116168	NA	3.69493	0.123796	NA	0	1	NA	-0.231796	0.914244	NA	0	0	0	3.83525	4.01229	0	0	0	0	0	3.25632	3.21225
21ur-2427	F26D12.10	WBGene00046886	25.6198	1.3476	0.0284221	0.0695036	3.06581	4.26e-06	2.31e-05	-1.41928	0.0403077	NA	0.298919	0.610091	NA	0	18.5475	24.3031	25.8879	42.1291	43.2347	9.84955	4.47292	2.49338	40.1178	61.8701	34.5316
21ur-2433	Y41E3.206	WBGene00050624	1.04275	2.35663	0.350453	NA	2.07954	0.383582	NA	1.60516	0.538027	NA	1.32807	0.562986	NA	0	0	0	0	3.00922	0	0	0.894585	0.831127	6.17197	0	1.60612
21ur-2434	Y116A8C.162	WBGene00049897	1.06101	0.895688	0.651398	NA	1.06512	0.661475	NA	-3.01641	0.179843	NA	-2.84697	0.19327	NA	1.23856	0.976182	1.94425	5.75288	2.00615	0	0	0	0	0	0.81408	0
21ur-2436	Y57G11C.217	WBGene00047572	1.7069	0.696846	0.641617	0.757341	4.21685	0.0153762	NA	-3.01779	0.0982568	NA	0.502214	0.718271	NA	1.23856	0	2.91637	2.87644	2.00615	1.87977	0	0	0	3.08599	4.0704	2.40918
21ur-2456	F55B11.49	WBGene00049666	1.02946	2.92239	0.191155	NA	-0.846563	0.724478	NA	0.773036	0.747552	NA	-2.99591	0.18023	NA	0	0.976182	0	0	2.00615	6.5792	1.09439	0.894585	0	0	0	0.803061
21ur-2461	Y105C5A.466	WBGene00050350	1.49172	2.24746	0.200797	NA	0.251963	0.885364	NA	0.539537	0.774188	NA	-1.45596	0.366932	NA	0	0	1.94425	5.75288	2.00615	1.87977	2.18879	0.894585	0	0	1.62816	1.60612
21ur-2478	K02B2.18	WBGene00050729	3.80198	0.678867	0.523765	0.662141	0.53006	0.617712	0.738837	0.00600555	0.995642	NA	-0.142801	0.8893	NA	0	1.95236	6.80486	8.62931	3.00922	2.81966	2.18879	1.78917	4.98676	6.17197	3.25632	4.01531
21ur-2482	Y41E3.157	WBGene00049154	3.26395	2.56483	0.046885	0.105246	0.885911	0.441569	0.589713	1.05491	0.439234	NA	-0.624014	0.557339	NA	0	0	2.91637	4.79406	2.00615	11.2786	1.09439	2.68375	2.49338	4.62898	3.25632	4.01531
21ur-249	Y37A1A.60	WBGene00049929	1.40134	3.3435	0.16866	NA	4.35421	0.0697704	NA	0	1	NA	0.833836	0.701076	NA	0	0	0	1.91763	4.01229	0	0	0	0	9.25796	1.62816	0
21ur-250	Y37A1A.10	WBGene00045884	2.86377	0.585628	0.695381	0.798727	-0.0326821	0.981751	0.99037	0.769564	0.60406	NA	0.151254	0.916394	NA	4.95422	0	0.972123	1.91763	0	6.5792	5.47197	2.68375	1.66225	7.71497	0	2.40918
21ur-2501	M03D4.9	WBGene00046608	9.62923	0.796274	0.27065	0.41192	-0.357778	0.620707	0.741491	0.471792	0.518381	NA	-0.68226	0.340163	NA	1.23856	3.90473	16.5261	16.2998	9.02766	13.1584	10.9439	10.735	9.1424	10.801	8.95488	4.81837
21ur-2505	Y105C5B.387	WBGene00048833	1.4694	1.94599	0.284557	NA	0.208223	0.903908	NA	0.887517	0.638441	NA	-0.85025	0.605768	NA	0	1.95236	0	0.958813	5.01537	1.87977	1.09439	2.68375	0	0	2.44224	1.60612
21ur-2507	F02H6.30	WBGene00050017	1.94163	1.55063	0.336468	0.483835	3.37604	0.0608678	0.128076	-1.59368	0.411353	NA	0.231733	0.872445	NA	0	0	2.91637	0.958813	7.02151	0.939886	1.09439	0	0	3.08599	4.0704	3.21225
21ur-2510	Y57G11C.395	WBGene00049767	1.4638	0.533962	0.796338	NA	0.109949	0.950492	NA	1.63118	0.409091	NA	1.20717	0.519451	NA	0	1.95236	0	0	2.00615	0.939886	0	5.36751	0.831127	0	3.25632	3.21225
21ur-2513	F13G11.19	WBGene00046721	5.70703	0.124646	0.886182	0.931914	1.03959	0.206938	0.338606	-0.00196394	0.99821	NA	0.912981	0.26498	NA	1.23856	7.80946	3.88849	2.87644	4.01229	7.51909	6.56637	2.68375	4.15564	12.3439	9.76896	5.62143
21ur-2516	Y105C5A.352	WBGene00049027	9.05532	0.548349	0.402843	0.550889	1.2708	0.0564965	0.120391	-0.461001	0.509751	NA	0.261453	0.673332	NA	6.19278	3.90473	11.6655	10.5469	13.04	8.45897	6.56637	4.47292	4.98676	15.4299	8.1408	15.2582
21ur-2545	Y41E3.211	WBGene00050825	11.0073	1.43705	0.0346887	0.0820274	0.881882	0.167372	0.287209	0.610231	0.385905	NA	0.0550653	0.92841	NA	2.47711	7.80946	5.83274	20.1351	15.0461	9.39886	3.28318	8.05126	13.298	18.5159	9.76896	18.4704
21ur-2546	H12I19.28	WBGene00047581	1.35621	2.738	0.139248	NA	1.06512	0.632843	NA	-1.97529	0.360565	NA	-3.64816	0.0589781	NA	0	0.976182	0.972123	1.91763	5.01537	6.5792	0	0	0	0	0.81408	0
21ur-2570	Y51H4A.382	WBGene00050612	2.84731	1.4748	0.352057	0.499833	3.34901	0.078342	0.156855	-2.57257	0.185641	NA	-0.698364	0.648913	NA	0	1.95236	3.88849	9.58813	7.02151	0	0	0	0.831127	9.25796	1.62816	0
21ur-2590	Y64G10A.110	WBGene00049113	6.65038	0.514438	0.528988	0.66633	1.61286	0.0816974	0.162437	-1.52719	0.101098	NA	-0.428766	0.59721	NA	0	12.6904	7.77698	11.5058	9.02766	9.39886	1.09439	2.68375	3.32451	7.71497	9.76896	4.81837
21ur-2599	Y57G11C.232	WBGene00047805	1.9534	-1.36602	0.384513	0.532604	-2.15308	0.213541	0.346926	-0.256799	0.861886	NA	-1.04386	0.564648	NA	0	1.95236	7.77698	0	1.00307	2.81966	2.18879	3.57834	2.49338	0	1.62816	0
21ur-2632	Y105C5B.527	WBGene00050221	1.80801	1.34496	0.439852	0.587034	-0.408298	0.806826	0.876437	1.07979	0.538039	NA	-0.673468	0.684384	NA	0	0	2.91637	0	2.00615	5.63931	1.09439	3.57834	1.66225	1.54299	3.25632	0
21ur-2636	Y41E3.83	WBGene00047289	4.42348	0.658849	0.540068	0.675691	0.157496	0.884548	0.93053	0.0606867	0.956008	NA	-0.440666	0.677457	NA	0	4.88091	5.83274	5.75288	5.01537	6.5792	5.47197	4.47292	1.66225	7.71497	5.69856	0
21ur-264	C27H2.52	WBGene00050104	4.28211	2.0817	0.0391916	0.0907555	2.63802	0.0523321	0.112948	-1.90942	0.17462	NA	-1.3531	0.151246	NA	0	2.92855	3.88849	8.62931	11.0338	10.3387	1.09439	0.894585	0	7.71497	3.25632	1.60612
21ur-2641	Y37A1A.62	WBGene00049997	0.788904	1.76823	0.506113	NA	0.912723	0.705489	NA	2.19294	0.400027	NA	1.33744	0.588615	NA	0	0	0	0	2.00615	0	0	1.78917	0.831127	0	1.62816	3.21225
21ur-2661	Y41E3.38	WBGene00046060	4.56237	3.08603	0.00773608	0.0228173	1.59637	0.104492	0.198086	1.06221	0.396141	NA	-0.427448	0.619832	NA	0	1.95236	0.972123	12.4646	10.0307	3.75954	2.18879	0.894585	3.32451	4.62898	5.69856	8.83367
21ur-267	Y73B6BL.60	WBGene00047209	0.834812	-1.3614	0.583607	NA	2.71395	0.294316	NA	-3.26139	0.201154	NA	0.813962	0.746814	NA	0	3.90473	0.972123	1.91763	0	0	0	0	0	0	0.81408	2.40918
21ur-2670	F02H6.21	WBGene00048062	1.35953	0.275584	0.884075	NA	2.75709	0.184031	NA	-1.99069	0.350321	NA	0.490822	0.788165	NA	0	0.976182	2.91637	0	2.00615	2.81966	1.09439	0	0	0	5.69856	0.803061
21ur-2673	W03F8.30	WBGene00049741	2.98445	0.695925	0.591585	0.71814	2.083	0.117567	0.217833	-0.699424	0.620868	NA	0.68765	0.568513	NA	0	2.92855	2.91637	4.79406	5.01537	0	1.09439	1.78917	0.831127	10.801	1.62816	4.01531
21ur-268	H08M01.22	WBGene00047602	1.55831	0.565182	0.752527	0.84111	2.34652	0.259447	NA	-2.36542	0.256048	NA	-0.584082	0.744242	NA	1.23856	3.90473	0	5.75288	0	1.87977	1.09439	0	0	0	0.81408	4.01531
21ur-2697	Y57G11A.37	WBGene00047770	3.78158	1.08215	0.379242	0.527276	-0.880513	0.384234	0.535487	2.35654	0.0444712	NA	0.393872	0.715012	NA	0	2.92855	0.972123	0.958813	2.00615	5.63931	8.75516	8.94585	3.32451	6.17197	4.0704	1.60612
21ur-27	B0513.28	WBGene00048375	9.49801	1.10894	0.130728	0.238514	-0.0454518	0.951223	0.970941	0.277006	0.713951	NA	-0.877385	0.223475	NA	4.95422	1.95236	13.6097	14.3822	18.0553	12.2185	14.2271	6.26209	4.98676	3.08599	12.2112	8.03061
21ur-2705	Y57G11C.435	WBGene00050271	3.31759	-0.0541812	0.964307	0.979687	1.96906	0.113647	0.212084	-1.01624	0.431691	NA	1.007	0.385184	NA	0	6.83328	1.94425	0.958813	3.00922	4.69943	0	1.78917	2.49338	10.801	4.0704	3.21225
21ur-272	F13G11.47	WBGene00049841	4.74846	0.639005	0.504607	0.646182	0.405694	0.630858	0.749783	0.957185	0.307957	NA	0.723875	0.402752	NA	0	2.92855	4.86061	4.79406	6.01844	1.87977	5.47197	4.47292	5.81789	6.17197	8.1408	6.42449
21ur-2724	Y105C5A.404	WBGene00049524	0.844705	1.53018	0.577571	NA	2.30653	0.423989	NA	-1.95226	0.505263	NA	-1.17591	0.663068	NA	0	1.95236	0	5.75288	0	0	0	0	0	0	1.62816	0.803061
21ur-2728	Y105C5A.70	WBGene00045870	1.61982	0.803119	0.674757	0.783725	-1.96559	0.371458	NA	-0.236579	0.904566	NA	-3.00529	0.161429	NA	0	1.95236	2.91637	0	3.00922	5.63931	4.37758	0	0	1.54299	0	0
21ur-2732	H16O14.17	WBGene00049633	8.90293	1.15301	0.152449	0.268337	1.86991	0.0150943	0.039751	0.10756	0.898984	NA	0.824462	0.254471	NA	0	6.83328	5.83274	4.79406	15.0461	9.39886	6.56637	3.57834	4.15564	7.71497	26.0506	16.8643
21ur-2733	Y105C5A.233	WBGene00047674	14.0898	2.10447	0.000503912	0.00198879	1.36637	0.0147431	0.0390021	0.587521	0.363801	NA	-0.150577	0.768359	NA	4.95422	7.80946	2.91637	18.2174	22.0676	27.2567	10.9439	8.05126	4.98676	26.2309	22.7942	12.849
21ur-2741	Y37A1B.70	WBGene00047545	2.65912	-0.745501	0.613759	0.736014	0.0750006	0.963994	0.978892	-1.83853	0.237684	NA	-1.01803	0.521144	NA	0	10.738	3.88849	0.958813	6.01844	1.87977	4.37758	0	0	0	2.44224	1.60612
21ur-2753	Y105C5A.420	WBGene00049691	11.2756	1.59211	0.0152746	0.0410879	1.36652	0.0485195	0.106113	-0.487752	0.502855	NA	-0.713342	0.247572	NA	4.95422	12.6904	2.91637	19.1763	16.0492	27.2567	3.28318	8.94585	2.49338	9.25796	13.0253	15.2582
21ur-2757	Y57G11C.194	WBGene00047303	0.830936	-1.61006	0.509652	NA	1.22408	0.600272	NA	-0.803724	0.735175	NA	2.03041	0.398087	NA	1.23856	0	1.94425	0	0	0.939886	0	1.78917	0	0	3.25632	0.803061
21ur-2762	Y57G11C.306	WBGene00048653	2.28838	1.33217	0.421063	0.568604	1.25991	0.408931	0.560179	0.705467	0.677209	NA	0.633214	0.669247	NA	0	0	2.91637	0	1.00307	6.5792	3.28318	1.78917	0	4.62898	2.44224	4.81837
21ur-2765	Y57G11C.349	WBGene00049218	1.01342	1.7229	0.529887	NA	2.2817	0.370028	NA	1.56377	0.570727	NA	2.12257	0.401247	NA	0	0	0	1.91763	0	0	0	0	1.66225	6.17197	0	2.40918
21ur-2775	Y40H7A.70	WBGene00047765	1.15859	0.526562	0.793711	NA	1.80201	0.34267	NA	-0.0708387	0.972978	NA	1.20461	0.506463	NA	0	0	1.94425	1.91763	1.00307	0	1.09439	0.894585	0	4.62898	0.81408	1.60612
21ur-278	F02H6.27	WBGene00049670	3.08638	4.73423	0.00188671	0.00657517	4.35381	0.00405947	0.0125374	0.78493	0.678198	NA	0.404513	0.691337	NA	0	0	0	4.79406	6.01844	4.69943	0	0.894585	0	7.71497	4.88448	8.03061
21ur-2784	Y41E3.204	WBGene00050573	3.71356	0.878985	0.45415	0.601186	0.73997	0.569619	0.69856	-1.06763	0.406098	NA	-1.20665	0.311436	NA	0	3.90473	6.80486	5.75288	4.01229	10.3387	0	0	4.98676	3.08599	4.0704	1.60612
21ur-2786	F13G11.5	WBGene00045672	17.3495	0.653021	0.207999	0.338737	0.872458	0.0693446	0.142335	0.465885	0.372617	NA	0.685321	0.150066	NA	6.19278	11.7142	13.6097	23.0115	16.0492	11.2786	19.6991	10.735	14.1292	32.4029	28.4928	20.8796
21ur-2792	Y41E3.174	WBGene00049839	6.45368	1.05076	0.25665	0.39609	0.700702	0.448629	0.596263	0.0581673	0.951807	NA	-0.291892	0.742131	NA	1.23856	2.92855	8.7491	11.5058	13.04	2.81966	4.37758	1.78917	7.48014	15.4299	4.0704	4.01531
21ur-2795	Y116A8B.14	WBGene00047462	1.53514	1.91926	0.298175	0.442577	2.97237	0.123124	NA	-1.0137	0.63381	NA	0.0394058	0.980472	NA	0	0	1.94425	0	2.00615	5.63931	0	0.894585	0	3.08599	2.44224	2.40918
21ur-2800	ZK550.11	WBGene00047510	2.50338	-0.566712	0.686445	0.792617	0.553683	0.766337	0.849483	-3.0779	0.0676933	NA	-1.95751	0.225131	NA	3.71567	7.80946	3.88849	2.87644	0	7.51909	0	1.78917	0	0	2.44224	0
21ur-281	C55C3.11	WBGene00046421	3.49565	2.41971	0.0400537	0.0923805	1.12395	0.41985	0.570096	-0.906956	0.52308	NA	-2.20271	0.054581	NA	1.23856	2.92855	0.972123	18.2174	2.00615	7.51909	1.09439	0	1.66225	3.08599	0.81408	2.40918
21ur-2816	Y41E3.107	WBGene00047857	4.17112	1.48623	0.133565	0.242269	1.00441	0.353782	0.504964	-0.610926	0.583517	NA	-1.09275	0.252794	NA	4.95422	2.92855	0.972123	7.6705	9.02766	7.51909	3.28318	0	2.49338	3.08599	6.51264	1.60612
21ur-2819	Y64G10A.27	WBGene00045908	1.25703	-1.44168	0.440241	NA	2.93111	0.165046	NA	-3.9553	0.0534029	NA	0.417494	0.829398	NA	6.19278	1.95236	0	0.958813	2.00615	0	0	0	0	1.54299	1.62816	0.803061
21ur-2841	Y37A1B.84	WBGene00047916	0.975821	1.74488	0.487062	NA	2.26067	0.324684	NA	1.57321	0.533886	NA	2.089	0.358539	NA	0	0	0	0.958813	1.00307	0	0	0	1.66225	0	4.0704	4.01531
21ur-2843	Y105C5A.382	WBGene00049366	1.07412	-0.600332	0.790405	NA	2.76337	0.219012	NA	-1.57963	0.499498	NA	1.78406	0.409756	NA	0	2.92855	0	0	2.00615	0	0	0.894585	0	4.62898	1.62816	0.803061
21ur-2850	Y105C5B.272	WBGene00047860	2.13801	0.765126	0.688138	0.793932	2.00733	0.128955	0.234267	2.0029	0.248922	NA	3.2451	0.034809	NA	0	0	0.972123	1.91763	0	0	1.09439	0.894585	2.49338	6.17197	4.88448	7.22755
21ur-2876	Y105C5B.39	WBGene00045640	1.95171	-2.57111	0.141919	0.254033	-2.3743	0.112004	0.209649	1.17642	0.382797	NA	1.37323	0.461634	NA	1.23856	1.95236	2.91637	0	0	0.939886	4.37758	6.26209	3.32451	0	0	2.40918
21ur-2878	C24D10.14	WBGene00047834	5.14094	0.108976	0.911832	0.948023	-0.0466497	0.960986	0.976876	0.34376	0.723503	NA	0.188135	0.845647	NA	3.71567	0	9.72123	5.75288	6.01844	2.81966	2.18879	8.94585	5.81789	6.17197	7.32672	3.21225
21ur-2888	Y4C6B.10	WBGene00046441	1.55027	3.33249	0.111758	0.211112	1.06116	0.607842	NA	0.852588	0.70754	NA	-1.41874	0.448406	NA	0	0	0.972123	0	2.00615	9.39886	2.18879	0	0	0	1.62816	2.40918
21ur-2899	F44E8.11	WBGene00047761	3.7804	0.515762	0.684125	0.790927	1.95468	0.137595	0.246198	-0.922541	0.498873	NA	0.516382	0.671146	NA	0	6.83328	1.94425	0	11.0338	1.87977	2.18879	1.78917	0.831127	10.801	2.44224	5.62143
21ur-2907	Y64G10A.96	WBGene00048613	6.43636	-0.242654	0.787615	0.865112	0.612914	0.506066	0.645941	-0.707036	0.442127	NA	0.148533	0.869282	NA	0	10.738	11.6655	12.4646	4.01229	2.81966	5.47197	3.57834	4.98676	7.71497	9.76896	4.01531
21ur-2912	Y116A8A.40	WBGene00047843	1.30931	0.699529	0.724596	NA	0.768862	0.695874	NA	-0.00748939	0.997078	NA	0.0618436	0.974103	NA	0	0	2.91637	2.87644	2.00615	0	2.18879	0.894585	0	0	0.81408	4.01531
21ur-2924	M03D4.25	WBGene00049985	2.76685	-1.59041	0.301679	0.446147	0.574617	0.712006	0.810757	-1.41289	0.352661	NA	0.752137	0.633139	NA	3.71567	6.83328	3.88849	4.79406	0	0	0	5.36751	0	6.17197	1.62816	0.803061
21ur-293	B0273.29	WBGene00049170	1.11713	-1.02591	0.609268	NA	-0.674775	0.755157	NA	-1.01268	0.61264	NA	-0.661545	0.760508	NA	0	0.976182	4.86061	1.91763	1.00307	0	2.18879	0	0.831127	0	1.62816	0
21ur-294	Y57G11C.184	WBGene00047196	3.2287	0.966533	0.486031	0.629689	3.41862	0.0324978	0.0760233	-1.71403	0.306695	NA	0.738059	0.56784	NA	0	5.85709	0	3.83525	7.02151	0.939886	0	1.78917	0	3.08599	11.3971	4.81837
21ur-2953	Y105C5A.461	WBGene00050256	12.268	0.130433	0.852641	0.908835	1.19142	0.0765578	0.15395	-0.0203776	0.976966	NA	1.04061	0.119827	NA	2.47711	16.5951	7.77698	7.6705	10.0307	12.2185	14.2271	9.84043	3.32451	33.9458	14.6534	14.4551
21ur-296	B0513.27	WBGene00048349	26.2587	2.13741	0.000831586	0.00314561	1.35682	0.0279763	0.0669737	0.598528	0.365523	NA	-0.182059	0.759185	NA	1.23856	16.5951	10.6934	52.7347	36.1106	39.4752	33.9262	6.26209	4.98676	37.0318	41.5181	34.5316
21ur-297	H08M21.1	WBGene00046267	1.13586	0.954985	0.684376	NA	3.86057	0.102142	NA	-1.95852	0.438405	NA	0.947067	0.662535	NA	0	0	1.94425	0	2.00615	1.87977	0	0	0	6.17197	1.62816	0
21ur-2971	Y67A10A.86	WBGene00048727	3.05764	0.290268	0.812965	0.882352	2.13323	0.0909	0.177264	-0.874356	0.511912	NA	0.968607	0.399172	NA	0	3.90473	2.91637	1.91763	1.00307	5.63931	2.18879	1.78917	0	9.25796	3.25632	4.81837
21ur-2972	C55C3.28	WBGene00050632	4.74524	1.71453	0.129331	0.236366	1.08424	0.234016	0.372082	1.60645	0.156311	NA	0.976152	0.282111	NA	0	2.92855	0.972123	5.75288	2.00615	5.63931	6.56637	4.47292	1.66225	12.3439	10.583	4.01531
21ur-2985	Y105C5B.270	WBGene00047828	1.9147	2.0723	0.225461	0.359874	2.76666	0.152412	0.267497	-1.59044	0.435081	NA	-0.896084	0.571544	NA	0	1.95236	0.972123	6.71169	6.01844	0	0	0	0.831127	0	4.88448	1.60612
21ur-3024	Y51H4A.374	WBGene00050349	7.55996	2.34156	0.00510971	0.0158791	2.66369	0.002808	0.00904704	-0.569683	0.568835	NA	-0.247557	0.724763	NA	1.23856	4.88091	1.94425	13.4234	20.0615	8.45897	2.18879	0.894585	2.49338	10.801	17.9098	6.42449
21ur-3042	Y67A10A.110	WBGene00049484	1.56503	2.1106	0.256671	0.39609	-2.75423	0.158002	NA	1.84198	0.324884	NA	-3.02285	0.119371	NA	0	1.95236	0	0	5.01537	3.75954	2.18879	0.894585	4.15564	0	0.81408	0
21ur-3043	B0350.13	WBGene00047225	16.9991	1.50052	0.032696	0.0781053	0.507881	0.44634	0.594235	0.982978	0.166685	NA	-0.00966546	0.988283	NA	4.95422	15.6189	2.91637	21.0939	30.0922	15.9781	32.8318	9.84043	4.98676	12.3439	24.4224	28.9102
21ur-3044	LLC1.27	WBGene00048327	1.0278	-0.0467327	0.985097	NA	-0.0132845	0.995684	NA	0.191186	0.938473	NA	0.224634	0.927858	NA	0	0.976182	1.94425	2.87644	0	0	0	0	3.32451	0	0	3.21225
21ur-3052	Y41E3.56	WBGene00046499	2.99012	-0.259883	0.827239	0.891627	1.77614	0.164156	0.283284	-1.4061	0.278427	NA	0.629917	0.589757	NA	2.47711	1.95236	5.83274	3.83525	1.00307	3.75954	3.28318	0	0.831127	1.54299	8.95488	2.40918
21ur-3056	F55B11.28	WBGene00047317	1.96393	1.27092	0.424447	0.571769	-4.17959	0.0225526	0.055779	1.32198	0.404835	NA	-4.12853	0.0245379	NA	0	0	3.88849	4.79406	3.00922	1.87977	3.28318	0.894585	5.81789	0	0	0
21ur-3065	F26D12.24	WBGene00049353	142.98	0.936729	0.000273912	0.00113442	1.07091	4.27e-05	0.000197239	-0.418773	0.116067	0.654254	-0.284588	0.259653	0.981984	90.4145	130.808	105.961	207.104	221.679	199.256	86.4572	105.561	54.0233	158.928	223.058	132.505
21ur-3095	Y105C5A.221	WBGene00047542	9.72825	1.12895	0.0849438	0.169745	0.702144	0.273704	0.418498	0.223508	0.744301	NA	-0.203299	0.738679	NA	3.71567	3.90473	10.6934	13.4234	15.0461	12.2185	10.9439	3.57834	7.48014	13.8869	12.2112	9.63674
21ur-3098	H08M01.41	WBGene00049068	2.42162	-0.492137	0.720474	0.817969	1.19413	0.411725	0.562943	-1.31882	0.363183	NA	0.367451	0.79003	NA	3.71567	5.85709	0	0.958813	3.00922	2.81966	2.18879	0.894585	0.831127	3.08599	5.69856	0
21ur-3106	Y116A8A.16	WBGene00045796	7.16185	0.164819	0.821034	0.887879	2.31402	0.00668627	0.0195285	-1.83349	0.0352	NA	0.315713	0.655546	NA	11.147	6.83328	4.86061	9.58813	11.0338	4.69943	0	2.68375	3.32451	12.3439	11.3971	8.03061
21ur-3119	Y105C5B.571	WBGene00050551	1.6767	-0.245406	0.890546	0.935107	-0.245972	0.902454	NA	-1.34339	0.472958	NA	-1.34395	0.484984	NA	0	0.976182	6.80486	2.87644	0	3.75954	3.28318	0	0	0	0.81408	1.60612
21ur-3127	C46G7.8	WBGene00045761	7.46172	2.64239	0.00412964	0.0131402	0.428509	0.551444	0.683494	2.11996	0.0232945	NA	-0.0939223	0.893605	NA	0	0	4.86061	8.62931	15.0461	8.45897	7.66076	8.05126	6.64902	10.801	8.1408	11.2429
21ur-3129	C27H2.27	WBGene00047472	1.23944	-0.0271939	0.98836	NA	-0.111548	0.952702	NA	-0.0882138	0.96228	NA	-0.172568	0.926836	NA	0	2.92855	0.972123	0	3.00922	0.939886	1.09439	2.68375	0	0	2.44224	0.803061
21ur-3131	F44E8.6	WBGene00046220	3.70964	1.15933	0.314485	0.460054	3.58028	0.0259019	0.0627435	-3.31505	0.0407762	NA	-0.894093	0.430393	NA	0	6.83328	2.91637	6.71169	9.02766	6.5792	1.09439	0	0	0	8.1408	3.21225
21ur-3140	K02B2.12	WBGene00048626	7.69913	0.98103	0.145541	0.258704	0.521705	0.466577	0.612566	-0.34947	0.631506	NA	-0.808795	0.221066	NA	7.43133	6.83328	4.86061	8.62931	10.0307	18.7977	5.47197	5.36751	4.15564	4.62898	8.95488	7.22755
21ur-3147	Y73F8A.297	WBGene00048614	0.84094	2.28242	0.447909	NA	3.84485	0.190567	NA	0	1	NA	1.38554	0.623178	NA	0	0	0	0	0	2.81966	0	0	0	0	3.25632	4.01531
21ur-3151	Y37A1B.102	WBGene00048610	1.198	-1.64586	0.376493	NA	-2.34475	0.230747	NA	-0.17081	0.918663	NA	-0.8697	0.681606	NA	1.23856	3.90473	0.972123	0	2.00615	0	1.09439	2.68375	1.66225	0	0.81408	0
21ur-3159	Y57G11A.45	WBGene00048135	1.09411	1.7358	0.50754	NA	-1.74243	0.45707	NA	3.88813	0.113941	NA	0.409899	0.870282	NA	0	0	0	0	1.00307	0.939886	8.75516	0	0	0	1.62816	0.803061
21ur-317	Y64G10A.164	WBGene00050841	0.939156	0.930669	0.700512	NA	3.38746	0.16716	NA	-1.9565	0.45021	NA	0.500299	0.82558	NA	0	0	1.94425	1.91763	0	1.87977	0	0	0	3.08599	2.44224	0
21ur-3175	Y57G11C.112	WBGene00046370	0.977924	3.74814	0.148724	NA	2.8337	0.286382	NA	0	1	NA	-1.09131	0.654177	NA	0	0	0	0	5.01537	2.81966	0	0	0	3.08599	0.81408	0
21ur-3183	Y67A10A.51	WBGene00047135	1.14478	2.59048	0.23332	NA	-2.27198	0.299945	NA	2.19845	0.315855	NA	-2.66401	0.220322	NA	0	0.976182	0	3.83525	3.00922	0	0	1.78917	3.32451	0	0	0.803061
21ur-3185	Y105C5A.84	WBGene00046020	4.33836	0.924504	0.377376	0.525395	0.471836	0.59905	0.722765	1.2401	0.228014	NA	0.787432	0.391374	NA	0	3.90473	1.94425	2.87644	4.01229	4.69943	8.75516	1.78917	4.15564	6.17197	7.32672	6.42449
21ur-3194	Y73B6BL.72	WBGene00048940	1.4917	-0.47626	0.780311	NA	2.3115	0.181284	NA	-1.15858	0.523447	NA	1.62918	0.313086	NA	0	1.95236	1.94425	0	1.00307	1.87977	0	0.894585	0.831127	6.17197	0.81408	2.40918
21ur-3201	Y73F8A.275	WBGene00048396	1.3205	0.673275	0.700554	NA	0.318621	0.853069	NA	0.213938	0.904841	NA	-0.140715	0.933245	NA	0	1.95236	0.972123	2.87644	1.00307	0.939886	0	0.894585	2.49338	3.08599	1.62816	0
21ur-3203	B0513.35	WBGene00049340	7.92046	0.668288	0.401381	0.549205	0.333294	0.666997	0.777485	0.345014	0.668576	NA	0.0100201	0.989545	NA	3.71567	1.95236	11.6655	7.6705	6.01844	14.0983	13.1327	5.36751	4.15564	4.62898	11.3971	11.2429
21ur-3209	C11D2.12	WBGene00046030	9.96355	0.129983	0.858987	0.913129	-0.188312	0.784724	0.862152	0.72099	0.311158	NA	0.402694	0.570449	NA	0	6.83328	15.554	7.6705	10.0307	7.51909	13.1327	9.84043	14.9603	15.4299	8.95488	9.63674
21ur-321	C06E7.37	WBGene00049954	2.01207	0.580939	0.717237	0.815507	3.58098	0.0666052	0.137635	-3.79603	0.0506593	NA	-0.79599	0.622326	NA	1.23856	5.85709	0	0	6.01844	4.69943	0	0	0	3.08599	2.44224	0.803061
21ur-3237	Y57G11C.140	WBGene00046823	8.91748	0.485376	0.475505	0.620392	-0.535374	0.398346	0.54987	0.999625	0.130852	NA	-0.0211253	0.974201	NA	3.71567	7.80946	6.80486	12.4646	6.01844	7.51909	13.1327	11.6296	12.4669	7.71497	4.88448	12.849
21ur-3256	Y17G9A.23	WBGene00050520	1.28989	0.689096	0.727377	NA	0.837545	0.669901	NA	-0.0732737	0.97139	NA	0.0751748	0.968367	NA	0	0	2.91637	3.83525	1.00307	0	1.09439	1.78917	0	0	1.62816	3.21225
21ur-3258	H08M01.16	WBGene00046637	1.42846	0.513469	0.799633	NA	0.393362	0.820678	NA	1.33527	0.492068	NA	1.21517	0.505237	NA	0	0.976182	0.972123	0	1.00307	1.87977	4.37758	0.894585	0	4.62898	0	2.40918
21ur-3285	Y105C5B.217	WBGene00047344	2.81089	-0.941761	0.518013	0.657713	1.84892	0.240503	0.379983	-2.07141	0.186428	NA	0.719275	0.623428	NA	0	5.85709	6.80486	3.83525	0	2.81966	3.28318	0	0	4.62898	5.69856	0.803061
21ur-3294	Y57G11C.100	WBGene00046182	1.86677	2.56612	0.20344	0.333217	0.861831	0.618631	0.739852	2.17168	0.286578	NA	0.467396	0.784291	NA	0	0.976182	0	0	2.00615	4.69943	4.37758	0.894585	0	4.62898	0	4.81837
21ur-330	ZK550.13	WBGene00047742	1.96896	3.87747	0.062615	0.133285	2.69331	0.168724	0.288915	1.81192	0.420214	NA	0.627755	0.722004	NA	0	0	0	3.83525	0	4.69943	2.18879	0	0	0	4.0704	8.83367
21ur-3302	Y41E3.135	WBGene00048548	1.14229	1.37496	0.540559	NA	-2.41755	0.327616	NA	-0.0163874	0.994398	NA	-3.8089	0.110598	NA	0	2.92855	0	5.75288	2.00615	0	2.18879	0	0.831127	0	0	0
21ur-3314	T23G4.14	WBGene00046350	1.0771	-1.5273	0.508094	NA	2.98127	0.176417	NA	-1.57788	0.494148	NA	2.93069	0.18387	NA	0	0.976182	1.94425	0	0	0.939886	1.09439	0	0	3.08599	4.88448	0
21ur-3315	T23G4.44	WBGene00049769	5.11391	-1.10568	0.296888	0.440992	0.218103	0.828526	0.891809	-0.238566	0.812885	NA	1.08521	0.305536	NA	0	5.85709	12.6376	0.958813	5.01537	2.81966	1.09439	7.15668	7.48014	4.62898	4.88448	8.83367
21ur-3317	Y51H4A.175	WBGene00047618	12.2627	2.15213	0.00118586	0.00434122	0.860067	0.175041	0.297455	0.595518	0.397541	NA	-0.696544	0.23723	NA	0	4.88091	9.72123	24.9291	21.0645	21.6174	13.1327	5.36751	4.98676	12.3439	14.6534	14.4551
21ur-3341	F26D12.21	WBGene00049001	2.58408	0.698106	0.619478	0.74012	1.53859	0.285718	0.431977	-0.592499	0.693388	NA	0.247984	0.853153	NA	0	0	5.83274	1.91763	5.01537	2.81966	3.28318	0.894585	0	1.54299	4.88448	4.81837
21ur-336	Y105C5B.200	WBGene00047185	4.29307	1.36272	0.183547	0.308348	0.638008	0.523276	0.660607	0.348803	0.74495	NA	-0.375907	0.691819	NA	3.71567	0	3.88849	6.71169	4.01229	8.45897	5.47197	0.894585	3.32451	6.17197	2.44224	6.42449
21ur-3380	Y105C5A.294	WBGene00048441	10.8324	1.73147	0.00947992	0.0272351	0.719613	0.242319	0.382135	0.817429	0.238017	NA	-0.194423	0.7404	NA	2.47711	4.88091	6.80486	17.2586	9.02766	21.6174	4.37758	11.6296	9.1424	18.5159	12.2112	12.0459
21ur-3410	Y64G10A.48	WBGene00046697	2.43051	2.52201	0.104445	0.199836	2.95899	0.0558522	0.119223	-0.177817	0.922165	NA	0.259167	0.832146	NA	0	1.95236	0	1.91763	8.02459	1.87977	0	0.894585	0.831127	1.54299	5.69856	6.42449
21ur-3431	Y37A1B.105	WBGene00048711	0.909461	-0.0453041	0.985518	NA	2.06197	0.425363	NA	-1.56746	0.551222	NA	0.539821	0.825599	NA	0	0	2.91637	2.87644	0	0	1.09439	0	0	0	0.81408	3.21225
21ur-3433	F44E8.7	WBGene00046352	5.20873	0.957831	0.268671	0.409664	1.02166	0.264949	0.408682	-0.5468	0.563011	NA	-0.482972	0.562635	NA	3.71567	2.92855	5.83274	9.58813	11.0338	3.75954	4.37758	3.57834	0.831127	3.08599	8.95488	4.81837
21ur-3444	C02B10.23	WBGene00049272	4.72001	0.475266	0.628984	0.747486	0.673967	0.479689	0.62386	0.129641	0.89673	NA	0.328342	0.726207	NA	0	6.83328	3.88849	4.79406	3.00922	7.51909	4.37758	3.57834	4.15564	1.54299	5.69856	11.2429
21ur-346	Y57G11A.31	WBGene00047260	0.799632	2.28201	0.461076	NA	-3.62395	0.231191	NA	3.5504	0.240791	NA	-2.35556	0.446763	NA	0	0	0	0	0	2.81966	0	1.78917	4.98676	0	0	0
21ur-3465	C11D2.20	WBGene00046736	3.4467	1.11365	0.328032	0.47489	3.19294	0.0243979	0.0595877	-1.91283	0.19709	NA	0.166451	0.874447	NA	0	3.90473	2.91637	4.79406	1.00307	9.39886	1.09439	0	0.831127	7.71497	4.88448	4.81837
21ur-3467	C06E7.43	WBGene00050533	3.35229	-1.23916	0.389137	0.537277	-1.67327	0.252644	0.39413	0.134762	0.921196	NA	-0.299345	0.84532	NA	0	10.738	2.91637	0	4.01229	1.87977	5.47197	8.94585	0.831127	4.62898	0	0.803061
21ur-3476	C06E7.30	WBGene00049090	1.98051	3.35361	0.0715187	0.148084	2.29781	0.19912	0.328936	0.689333	0.741047	NA	-0.36647	0.809623	NA	0	0.976182	0	0	5.01537	6.5792	0	1.78917	0	6.17197	1.62816	1.60612
21ur-3480	Y105C5B.494	WBGene00049870	1.28258	3.893	0.0490021	NA	2.56991	0.200879	NA	0.784926	0.72728	NA	-0.538159	0.751246	NA	0	0	0	2.87644	2.00615	3.75954	1.09439	0	0	0	2.44224	3.21225
21ur-3485	Y64G10A.88	WBGene00048326	1.72627	-0.767302	0.667233	0.777709	-1.16492	0.487478	NA	0.823146	0.617625	NA	0.42553	0.814269	NA	0	0	4.86061	0	2.00615	0.939886	5.47197	1.78917	1.66225	1.54299	2.44224	0
21ur-3495	F13G11.30	WBGene00048103	0.975556	0.372997	0.858646	NA	-0.772473	0.724723	NA	0.0641226	0.975858	NA	-1.08135	0.618241	NA	0	0.976182	1.94425	0	2.00615	1.87977	3.28318	0	0	0	0.81408	0.803061
21ur-3496	B0350.23	WBGene00049159	5.62826	1.27812	0.167868	0.288552	2.87896	0.0163158	0.0424417	-2.25678	0.0652475	NA	-0.655943	0.462561	NA	1.23856	4.88091	6.80486	17.2586	10.0307	4.69943	0	2.68375	0	4.62898	4.0704	11.2429
21ur-3497	C27H2.44	WBGene00049593	1.69554	-0.441564	0.791449	0.867659	3.57775	0.0701788	NA	-3.95162	0.0435529	NA	0.0676934	0.968067	NA	6.19278	1.95236	0	0	4.01229	1.87977	0	0	0	3.08599	0.81408	2.40918
21ur-3499	Y105C5B.560	WBGene00050470	3.02206	5.38339	0.00075678	0.00288808	4.51982	0.00551734	0.0164854	0	1	NA	-1.04043	0.370151	NA	0	0	0	3.83525	12.0369	8.45897	0	0	0	4.62898	5.69856	1.60612
21ur-3500	B0513.23	WBGene00047756	3.01704	2.84435	0.0308843	0.0745234	2.37767	0.109284	0.205472	-0.736201	0.654038	NA	-1.20287	0.280477	NA	0	1.95236	0.972123	7.6705	3.00922	11.2786	0	1.78917	0	3.08599	1.62816	4.81837
21ur-3501	Y41E3.132	WBGene00048470	2.99058	1.7867	0.176977	0.300104	0.0103604	0.993813	0.996752	0.456402	0.741687	NA	-1.31994	0.299566	NA	0	3.90473	0.972123	7.6705	5.01537	4.69943	5.47197	0	1.66225	0	4.88448	1.60612
21ur-3513	Y64G10A.19	WBGene00045637	12.5644	1.18415	0.0524031	0.115272	1.07388	0.0679682	0.139929	0.237434	0.710103	NA	0.127166	0.819569	NA	3.71567	7.80946	9.72123	20.1351	12.0369	16.9179	4.37758	11.6296	9.1424	27.7739	15.4675	12.0459
21ur-3517	Y67A10A.100	WBGene00049241	1.67274	0.52225	0.761698	0.847899	0.938501	0.640172	NA	-1.70739	0.380814	NA	-1.29114	0.470514	NA	0	3.90473	1.94425	3.83525	0	4.69943	0	1.78917	0	3.08599	0.81408	0
21ur-3587	Y116A8B.21	WBGene00048844	1.76569	1.00037	0.50791	0.648888	2.94354	0.100178	0.191625	-2.1083	0.255508	NA	-0.165134	0.908198	NA	2.47711	0	1.94425	2.87644	2.00615	3.75954	0	0	0.831127	0	4.88448	2.40918
21ur-3607	Y4C6A.10	WBGene00046933	4.42085	1.14863	0.274699	0.416812	0.650815	0.5514	0.683494	-0.273725	0.806581	NA	-0.771543	0.451408	NA	0	7.80946	1.94425	15.341	5.01537	1.87977	2.18879	3.57834	2.49338	3.08599	5.69856	4.01531
21ur-3625	Y73F8A.399	WBGene00049798	2.30722	-0.41428	0.782489	0.86142	0.646793	0.675193	0.783494	-0.86999	0.57037	NA	0.191083	0.89939	NA	0	3.90473	4.86061	4.79406	0	1.87977	3.28318	0.894585	0.831127	0	0.81408	6.42449
21ur-3632	Y105C5B.581	WBGene00050627	0.899004	0.594774	0.793823	NA	-0.85087	0.737723	NA	-0.709471	0.767557	NA	-2.15512	0.373879	NA	1.23856	1.95236	0	4.79406	0	0	1.09439	0.894585	0	0	0.81408	0
21ur-3647	Y105C5A.114	WBGene00046345	2.47211	4.29341	0.0123022	0.0341245	3.73868	0.0354511	0.081714	-1.13865	0.580211	NA	-1.69339	0.214728	NA	0	0.976182	0	12.4646	6.01844	3.75954	0	0	0	0	1.62816	4.81837
21ur-3648	Y17G9A.12	WBGene00047154	5.90124	1.22412	0.202349	0.331943	0.744476	0.444186	0.592276	-0.0604578	0.952246	NA	-0.540097	0.557879	NA	0	5.85709	5.83274	17.2586	8.02459	2.81966	1.09439	2.68375	7.48014	9.25796	4.88448	5.62143
21ur-3665	F13G11.20	WBGene00046965	5.15084	0.530951	0.612028	0.734758	1.67537	0.11687	0.216885	-0.661289	0.552018	NA	0.483126	0.629209	NA	0	8.78564	2.91637	10.5469	3.00922	3.75954	3.28318	3.57834	0.831127	15.4299	2.44224	7.22755
21ur-3666	Y73B6BL.65	WBGene00047657	2.86197	-0.322456	0.810278	0.880459	0.657577	0.575516	0.703249	0.621559	0.622841	NA	1.60159	0.203485	NA	0	1.95236	3.88849	0	2.00615	2.81966	2.18879	6.26209	0.831127	3.08599	4.88448	6.42449
21ur-3673	Y41E3.60	WBGene00046669	1.77256	-1.28631	0.536793	0.672981	1.12224	0.549424	0.681827	-0.121599	0.949936	NA	2.28696	0.258745	NA	4.95422	0	0	0.958813	1.00307	0	0	1.78917	2.49338	9.25796	0.81408	0
21ur-3677	Y105C5B.401	WBGene00049018	1.28541	-1.04027	0.594369	NA	-0.874601	0.622044	NA	0.669817	0.703131	NA	0.83549	0.671245	NA	0	3.90473	0	0.958813	1.00307	0	1.09439	3.57834	1.66225	0	0.81408	2.40918
21ur-3685	Y116A8B.22	WBGene00049074	2.64693	0.246383	0.869508	0.920691	3.42318	0.0633422	0.132139	-3.15094	0.0896416	NA	0.0258571	0.986097	NA	0	1.95236	6.80486	4.79406	2.00615	3.75954	0	0	0.831127	10.801	0.81408	0
21ur-3690	F13G11.9	WBGene00045866	0.899654	0.408082	0.852683	NA	0.410271	0.84636	NA	0.258275	0.906935	NA	0.260464	0.901531	NA	1.23856	0	0.972123	1.91763	0	0.939886	0	0	2.49338	0	1.62816	1.60612
21ur-3707	Y105C5B.329	WBGene00048286	1.54887	3.0802	0.0950155	0.185488	1.87409	0.297326	NA	0.640423	0.757232	NA	-0.565686	0.711842	NA	0	0.976182	0	5.75288	1.00307	2.81966	0	0	1.66225	1.54299	0.81408	4.01531
21ur-3717	C24D10.21	WBGene00050225	3.16619	4.89432	0.00139325	0.00501412	3.34844	0.018507	0.0472415	1.64434	0.364866	NA	0.0984602	0.924277	NA	0	0	0	9.58813	3.00922	4.69943	0	0.894585	0.831127	9.25796	5.69856	4.01531
21ur-3741	F13G11.40	WBGene00049151	5.73697	0.891223	0.299097	0.443585	-0.331731	0.709762	0.808947	0.165319	0.851795	NA	-1.05764	0.221415	NA	0	6.83328	6.80486	9.58813	8.02459	8.45897	4.37758	8.05126	3.32451	7.71497	3.25632	2.40918
21ur-3781	Y45F10D.20	WBGene00045897	2.21478	0.690451	0.629302	0.747736	3.48213	0.0436381	0.0971949	-2.41122	0.177675	NA	0.380462	0.778222	NA	2.47711	0.976182	1.94425	0	2.00615	6.5792	0	0	0.831127	7.71497	2.44224	1.60612
21ur-3789	Y67A10A.71	WBGene00047917	2.793	0.754495	0.652192	0.765411	-0.973735	0.583459	0.709423	-0.0143182	0.993292	NA	-1.74255	0.318802	NA	0	6.83328	0.972123	9.58813	0	3.75954	0	3.57834	4.15564	4.62898	0	0
21ur-3793	Y116A8A.52	WBGene00049400	4.02575	0.994026	0.349435	0.497117	1.23352	0.300389	0.448546	-1.14968	0.337585	NA	-0.910183	0.387638	NA	4.95422	2.92855	2.91637	15.341	5.01537	0.939886	3.28318	0.894585	0.831127	3.08599	6.51264	1.60612
21ur-3796	C39H7.16	WBGene00046416	3.87008	2.04062	0.0747533	0.153553	1.06573	0.371122	0.522164	-0.17683	0.888587	NA	-1.15172	0.280307	NA	0	3.90473	1.94425	10.5469	4.01229	10.3387	0	2.68375	2.49338	0	5.69856	4.81837
21ur-3817	Y64G10A.72	WBGene00047690	10.6764	0.500663	0.4507	0.597997	0.0594092	0.925512	0.956021	0.537872	0.41597	NA	0.096618	0.879647	NA	4.95422	6.83328	11.6655	9.58813	6.01844	17.8578	6.56637	13.4188	14.1292	18.5159	7.32672	11.2429
21ur-3835	AC7.20	WBGene00050631	4.10463	0.224908	0.822776	0.888868	-0.279826	0.78958	0.865123	-0.189942	0.85265	NA	-0.694676	0.500276	NA	2.47711	6.83328	3.88849	1.91763	9.02766	4.69943	1.09439	6.26209	4.15564	0	4.88448	4.01531
21ur-3861	F26D10.15	WBGene00047727	4.06282	4.00527	0.00842347	0.0245848	1.2336	0.250208	0.391115	2.89896	0.0629713	NA	0.127288	0.900259	NA	0	0	0.972123	9.58813	2.00615	6.5792	3.28318	3.57834	1.66225	15.4299	2.44224	3.21225
21ur-3862	Y57G11B.90	WBGene00050329	7.79428	0.0755072	0.925614	0.956201	1.09585	0.129339	0.234778	0.444701	0.572676	NA	1.46504	0.0491632	NA	4.95422	6.83328	2.91637	0.958813	7.02151	7.51909	4.37758	6.26209	9.1424	20.0589	14.6534	8.83367
21ur-3864	AC7.17	WBGene00049913	6.39274	1.06194	0.248621	0.386836	2.35968	0.0131547	0.0354003	-0.689504	0.499631	NA	0.608242	0.470284	NA	0	3.90473	6.80486	10.5469	5.01537	7.51909	5.47197	1.78917	0	15.4299	11.3971	8.83367
21ur-3865	Y57G11C.286	WBGene00048464	11.6324	0.766865	0.298186	0.442577	0.523673	0.47022	0.615811	0.224975	0.764238	NA	-0.0182171	0.979581	NA	1.23856	14.6427	8.7491	20.1351	17.0522	5.63931	18.6047	7.15668	4.15564	13.8869	16.2816	12.0459
21ur-3881	F55B11.54	WBGene00050286	6.74706	-1.85949	0.09825	0.190503	0.140885	0.89402	0.937072	-0.446818	0.670436	NA	1.55356	0.169832	NA	0	17.5713	10.6934	0	7.02151	0.939886	10.9439	2.68375	7.48014	12.3439	3.25632	8.03061
21ur-3901	Y105C5B.553	WBGene00050424	1.00732	-1.68927	0.567976	NA	3.00399	0.322945	NA	-3.56587	0.236529	NA	1.1274	0.705706	NA	6.19278	0	0	0	0	1.87977	0	0	0	0	0	4.01531
21ur-391	Y64G10A.32	WBGene00046066	4.50864	0.402716	0.655876	0.768799	0.0300464	0.974804	0.985657	-0.30387	0.746029	NA	-0.676539	0.460816	NA	6.19278	3.90473	3.88849	5.75288	5.01537	7.51909	4.37758	3.57834	3.32451	0	8.1408	2.40918
21ur-3912	C10G6.4	WBGene00046313	9.23501	-0.209738	0.784767	0.862999	-1.3785	0.10189	0.194282	-0.281488	0.714229	NA	-1.45025	0.0850142	NA	2.47711	22.4522	11.6655	3.83525	16.0492	12.2185	4.37758	12.5242	13.298	4.62898	4.88448	2.40918
21ur-3925	Y40H7A.91	WBGene00048550	1.26045	-2.48618	0.321001	NA	-0.60126	0.785221	NA	1.28525	0.571405	NA	3.17017	0.195112	NA	0	2.92855	0	0	0	0	6.56637	0	0.831127	1.54299	3.25632	0
21ur-3940	Y105C5B.172	WBGene00046947	6.93295	1.52277	0.197068	0.325187	1.85842	0.099339	0.190297	0.421482	0.729508	NA	0.757124	0.485686	NA	1.23856	6.83328	0	3.83525	15.0461	4.69943	7.66076	3.57834	0	21.6019	17.0957	1.60612
21ur-3959	Y67A10A.67	WBGene00047609	1.80433	-1.86198	0.276368	0.418812	1.12967	0.455737	0.602966	-0.805277	0.600515	NA	2.18637	0.195686	NA	0	1.95236	4.86061	0.958813	0	0.939886	3.28318	0.894585	0	3.08599	4.0704	1.60612
21ur-3970	Y73F8A.238	WBGene00047877	2.27502	2.9341	0.0789273	0.160333	-0.372893	0.810174	0.878712	1.47338	0.395257	NA	-1.8336	0.215866	NA	0	1.95236	0	0	9.02766	6.5792	2.18879	2.68375	0.831127	0	1.62816	2.40918
21ur-3987	T23G4.6	WBGene00045529	2.4161	1.6713	0.218636	0.351629	-0.590045	0.673212	0.782085	0.623557	0.658647	NA	-1.63779	0.223588	NA	2.47711	1.95236	0	3.83525	9.02766	0.939886	3.28318	1.78917	1.66225	0	0.81408	3.21225
21ur-401	B0350.14	WBGene00047683	6.6791	0.938058	0.263485	0.403274	1.18563	0.214859	0.348474	-1.34213	0.15837	NA	-1.09456	0.194636	NA	8.66989	7.80946	2.91637	10.5469	15.0461	11.2786	4.37758	0.894585	2.49338	0	4.0704	12.0459
21ur-4012	Y57G11B.83	WBGene00049823	1.6615	-0.631384	0.766971	0.851803	1.06226	0.62002	NA	-0.914851	0.67083	NA	0.778794	0.713404	NA	0	5.85709	0	0	1.00307	2.81966	3.28318	0	0	6.17197	0	0.803061
21ur-4021	C46G7.28	WBGene00048738	1.82557	0.641983	0.724553	0.821125	-0.233454	0.900621	0.940848	0.0287598	0.987636	NA	-0.846678	0.644633	NA	0	1.95236	2.91637	5.75288	2.00615	0	4.37758	0	0.831127	0	4.0704	0
21ur-4022	Y73F8A.267	WBGene00048278	1.3956	1.27664	0.561197	NA	0.344276	0.866346	NA	1.06893	0.628338	NA	0.136568	0.946456	NA	0	1.95236	0	0	3.00922	1.87977	4.37758	0	0	3.08599	2.44224	0
21ur-4031	Y105C5A.112	WBGene00046330	2.59934	1.50154	0.334094	0.481327	0.692646	0.641644	0.758562	0.643099	0.687157	NA	-0.165798	0.90851	NA	0	3.90473	0	3.83525	0	7.51909	1.09439	1.78917	3.32451	0	6.51264	3.21225
21ur-4034	C27H2.56	WBGene00050842	3.10658	2.24884	0.0873686	0.173509	0.227451	0.859296	0.913195	0.721618	0.602262	NA	-1.29977	0.282	NA	0	3.90473	0	4.79406	6.01844	8.45897	3.28318	2.68375	0.831127	0	5.69856	1.60612
21ur-404	Y73F8A.340	WBGene00049057	1.29381	-0.318907	0.874833	NA	1.48093	0.491691	NA	-1.44576	0.503071	NA	0.354078	0.860782	NA	0	2.92855	1.94425	0	4.01229	0	0	1.78917	0	0	2.44224	2.40918
21ur-4042	C06E7.23	WBGene00047755	2.85159	3.24028	0.0308481	0.0744751	0.911913	0.493802	0.636116	1.10485	0.492337	NA	-1.22352	0.307752	NA	0	0.976182	0.972123	0.958813	9.02766	9.39886	0	0.894585	3.32451	4.62898	1.62816	2.40918
21ur-4043	Y57G11C.177	WBGene00047104	2.01862	1.50823	0.353676	0.50172	2.45099	0.146668	0.259125	-0.597675	0.745122	NA	0.345086	0.81247	NA	0	1.95236	0.972123	0.958813	2.00615	5.63931	2.18879	0	0	0	4.88448	5.62143
21ur-4044	H12I19.34	WBGene00048680	4.13999	1.55602	0.197682	0.326049	0.380821	0.728404	0.822283	1.24465	0.30708	NA	0.0694566	0.948948	NA	2.47711	1.95236	0.972123	1.91763	10.0307	3.75954	1.09439	8.05126	3.32451	3.08599	12.2112	0.803061
21ur-4047	Y17G9A.21	WBGene00050280	4.09125	0.73097	0.4804	0.624427	1.68887	0.116351	0.216169	-0.682506	0.54637	NA	0.275394	0.777475	NA	1.23856	1.95236	5.83274	4.79406	1.00307	9.39886	3.28318	1.78917	0.831127	9.25796	5.69856	4.01531
21ur-4065	Y57G11C.342	WBGene00049150	1.72593	-1.19037	0.540554	0.676063	2.00586	0.252335	NA	-0.572398	0.755992	NA	2.62383	0.158436	NA	2.47711	0.976182	0.972123	0	0	1.87977	2.18879	0	0.831127	0	10.583	0.803061
21ur-4068	C46G7.13	WBGene00046559	2.32382	3.92442	0.0252518	0.0628675	4.30377	0.0156399	0.0409419	-1.13865	0.584971	NA	-0.75931	0.581667	NA	0	0.976182	0	7.6705	2.00615	7.51909	0	0	0	0	5.69856	4.01531
21ur-4071	Y105C5B.343	WBGene00048399	1.5336	3.71669	0.0618969	0.132149	3.31975	0.0933946	NA	0.784924	0.727842	NA	0.387992	0.816334	NA	0	0	0	2.87644	1.00307	3.75954	1.09439	0	0	0	2.44224	7.22755
21ur-4077	Y41E3.133	WBGene00048485	1.30602	2.71829	0.24462	NA	2.52272	0.253603	NA	1.57656	0.52166	NA	1.38099	0.504823	NA	0	0	0	0	1.00307	2.81966	0	0	1.66225	6.17197	0	4.01531
21ur-4082	Y73F8A.341	WBGene00049079	5.7908	1.84695	0.0734676	0.151419	1.23596	0.219552	0.354255	0.285669	0.793711	NA	-0.325323	0.729449	NA	0	3.90473	3.88849	15.341	8.02459	5.63931	6.56637	3.57834	0	3.08599	13.8394	5.62143
21ur-409	Y105C5A.89	WBGene00046088	10.5433	0.793256	0.261883	0.401279	2.72263	0.00051296	0.00194263	-1.38059	0.092898	NA	0.548787	0.407555	NA	1.23856	10.738	9.72123	15.341	9.02766	14.0983	4.37758	3.57834	0.831127	29.3169	10.583	17.6673
21ur-4107	Y105C5A.425	WBGene00049738	1.64445	3.1038	0.469801	0.615597	3.77812	0.375793	NA	0.784842	0.858664	NA	1.45916	0.725051	NA	0	0	0	0	5.01537	0	0	0	0.831127	13.8869	0	0
21ur-4118	AC7.11	WBGene00047233	14.621	1.19245	0.0982894	0.190516	1.09637	0.114254	0.213008	0.432889	0.557474	NA	0.336799	0.618555	NA	1.23856	10.738	10.6934	23.9703	12.0369	16.9179	20.7935	3.57834	7.48014	33.9458	24.4224	9.63674
21ur-4128	Y73F8A.404	WBGene00049864	1.49298	2.3396	0.336185	NA	2.80398	0.211558	NA	1.70448	0.495749	NA	2.16886	0.316827	NA	0	0	0	0.958813	2.00615	0	1.09439	0	0.831127	0	13.0253	0
21ur-413	Y105C5A.209	WBGene00047449	8.40394	1.09381	0.224537	0.358638	0.331069	0.714187	0.812449	0.166873	0.856812	NA	-0.595864	0.49791	NA	0	7.80946	9.72123	11.5058	6.01844	20.6775	8.75516	10.735	0.831127	4.62898	6.51264	13.652
21ur-4137	C46G7.32	WBGene00049551	1.01045	1.18172	0.599093	NA	2.31838	0.35316	NA	-2.53744	0.305971	NA	-1.40078	0.536827	NA	0	2.92855	0	0.958813	3.00922	2.81966	0	0	0	0	0	2.40918
21ur-4145	Y105C5A.203	WBGene00047361	2.9198	1.94207	0.20823	0.338957	4.89486	0.00647499	0.0189694	-2.96295	0.120355	NA	-0.010153	0.994236	NA	0	0.976182	2.91637	13.4234	2.00615	0	0	0	0	9.25796	2.44224	4.01531
21ur-4174	Y57G11C.59	WBGene00045583	1.12702	3.91698	0.0641368	NA	-0.695519	0.74479	NA	2.35805	0.286786	NA	-2.25445	0.26796	NA	0	0	0	1.91763	5.01537	1.87977	2.18879	0.894585	0	0	1.62816	0
21ur-4179	Y105C5A.281	WBGene00048350	5.50633	1.69978	0.115685	0.216794	0.508694	0.645137	0.761079	0.0464071	0.967482	NA	-1.14468	0.273271	NA	6.19278	3.90473	0	11.5058	13.04	7.51909	4.37758	0	5.81789	0	4.88448	8.83367
21ur-4192	Y105C5A.63	WBGene00045822	4.81425	3.07112	0.0183987	0.0481794	1.61125	0.0720303	0.146826	2.19935	0.0998168	NA	0.739481	0.381279	NA	0	0	1.94425	7.6705	5.01537	4.69943	4.37758	4.47292	0.831127	7.71497	12.2112	8.83367
21ur-4199	T12E12.16	WBGene00049280	4.09094	0.587575	0.584292	0.712354	0.465189	0.627441	0.747213	0.899314	0.3937	NA	0.776928	0.427883	NA	0	5.85709	0.972123	3.83525	4.01229	2.81966	5.47197	5.36751	2.49338	6.17197	3.25632	8.83367
21ur-4200	C46G7.26	WBGene00048633	3.40961	3.3386	0.0426783	0.0972567	2.10204	0.0982506	0.188539	2.21177	0.194641	NA	0.975205	0.413377	NA	0	0.976182	0	4.79406	1.00307	5.63931	0	0.894585	4.15564	16.9729	4.0704	2.40918
21ur-4206	C08F11.46	WBGene00049149	5.19271	-2.14272	0.0677282	0.141725	-2.02826	0.0825037	0.163781	-0.0384202	0.970903	NA	0.0760396	0.952519	NA	1.23856	5.85709	18.4703	0	4.01229	1.87977	10.9439	1.78917	12.4669	0	2.44224	3.21225
21ur-4225	Y105C5A.270	WBGene00048223	4.97737	-0.0523988	0.962377	0.978538	-1.93561	0.125759	0.229771	-0.209936	0.850612	NA	-2.09315	0.0968905	NA	0	8.78564	10.6934	0.958813	3.00922	15.0382	7.66076	5.36751	4.15564	0	3.25632	0.803061
21ur-4234	C46G7.23	WBGene00047757	1.01317	2.35405	0.312115	NA	-0.765723	0.712386	NA	3.32715	0.139963	NA	0.207381	0.923437	NA	0	0	0	0	3.00922	0	3.28318	1.78917	0.831127	0	2.44224	0.803061
21ur-4239	Y105C5B.367	WBGene00048583	5.96756	0.507774	0.614456	0.736538	1.4317	0.146135	0.258473	-0.152851	0.8829	NA	0.771078	0.418847	NA	2.47711	3.90473	5.83274	5.75288	9.02766	2.81966	9.84955	0.894585	0.831127	12.3439	15.4675	2.40918
21ur-4241	Y116A8B.24	WBGene00049362	8.30166	0.541293	0.521888	0.660511	1.17277	0.148795	0.262221	0.118951	0.889944	NA	0.750431	0.346403	NA	4.95422	5.85709	5.83274	10.5469	10.0307	3.75954	1.09439	14.3134	2.49338	12.3439	21.1661	7.22755
21ur-4291	Y73F8A.100	WBGene00046242	1.07224	-1.89414	0.359494	NA	-2.69094	0.223508	NA	-1.03934	0.593904	NA	-1.83615	0.427728	NA	2.47711	1.95236	2.91637	0	2.00615	0	0	2.68375	0.831127	0	0	0
21ur-4299	H16O14.4	WBGene00045882	12.0441	1.93841	0.0121435	0.0337627	0.993887	0.170417	0.291245	0.824643	0.301926	NA	-0.119881	0.863313	NA	0	7.80946	5.83274	20.1351	17.0522	16.9179	7.66076	9.84043	7.48014	33.9458	13.8394	4.01531
21ur-4318	H32C10.4	WBGene00045528	1.53182	2.63572	0.171257	0.292855	-2.78114	0.183149	NA	0.910574	0.651468	NA	-4.50629	0.0244831	NA	0	1.95236	0	8.62931	3.00922	0.939886	2.18879	0	1.66225	0	0	0
21ur-4324	Y105C5A.205	WBGene00047389	7.68664	2.64178	0.00541518	0.0167276	0.950821	0.277259	0.422286	0.98028	0.32591	NA	-0.710684	0.386098	NA	0	3.90473	2.91637	11.5058	14.043	18.7977	12.0383	0.894585	1.66225	4.62898	12.2112	9.63674
21ur-4335	C11D2.30	WBGene00048808	1.18563	4.20181	0.0859447	NA	1.35133	0.599759	NA	0.784917	0.769687	NA	-2.06556	0.375481	NA	0	0	0	6.71169	4.01229	0	1.09439	0	0	0	0	2.40918
21ur-4364	M03D4.24	WBGene00049926	2.35129	1.75901	0.220293	0.353601	3.34998	0.0516899	0.111883	-2.0086	0.26883	NA	-0.417631	0.750436	NA	0	2.92855	0.972123	4.79406	7.02151	1.87977	0	0.894585	0	0	6.51264	3.21225
21ur-4372	Y105C5B.136	WBGene00046586	1.62856	1.65641	0.29194	0.435963	-1.559	0.362576	NA	0.851473	0.598542	NA	-2.36394	0.156762	NA	0	2.92855	0	4.79406	1.00307	3.75954	1.09439	2.68375	1.66225	0	0.81408	0.803061
21ur-4379	Y64G10A.115	WBGene00049165	6.12205	0.816561	0.416568	0.564341	1.2	0.231005	0.368297	-0.176175	0.866102	NA	0.207264	0.82913	NA	0	10.738	1.94425	6.71169	2.00615	14.0983	5.47197	5.36751	0.831127	7.71497	8.1408	10.4398
21ur-4385	Y105C5A.317	WBGene00048676	2.85879	0.156815	0.913255	0.948868	-0.445252	0.739127	0.829644	1.08302	0.435082	NA	0.480955	0.729511	NA	0	5.85709	0	1.91763	1.00307	3.75954	7.66076	3.57834	1.66225	0	2.44224	6.42449
21ur-4403	Y57G11C.416	WBGene00049987	2.58133	-0.869972	0.540135	0.675735	0.809225	0.553774	0.685163	-0.520083	0.707266	NA	1.15911	0.408478	NA	0	7.80946	0.972123	0	4.01229	0.939886	1.09439	0.894585	4.15564	4.62898	3.25632	3.21225
21ur-4417	Y73F8A.468	WBGene00050570	0.850498	-0.4741	0.864957	NA	-1.32807	0.65082	NA	-0.540597	0.846343	NA	-1.39457	0.634369	NA	0	0	3.88849	0	0	2.81966	0	2.68375	0	0	0.81408	0
21ur-4423	Y67A10A.92	WBGene00048910	4.37037	0.655346	0.51898	0.658707	2.44614	0.03088	0.072904	-1.38239	0.242259	NA	0.408403	0.670124	NA	2.47711	5.85709	1.94425	5.75288	3.00922	7.51909	4.37758	0	0	6.17197	5.69856	9.63674
21ur-4430	C46G7.12	WBGene00046475	2.01652	2.25604	0.192473	0.319642	-0.556242	0.718068	0.815169	1.90823	0.274133	NA	-0.904051	0.553276	NA	0	0	1.94425	6.71169	3.00922	0	3.28318	3.57834	0.831127	0	1.62816	3.21225
21ur-4445	W03F8.20	WBGene00047312	2.3647	-0.196563	0.899333	0.940724	0.619841	0.692193	0.79626	-0.52331	0.73949	NA	0.293094	0.849608	NA	0	2.92855	4.86061	0.958813	6.01844	0	2.18879	0	3.32451	0	4.88448	3.21225
21ur-4447	Y41E3.29	WBGene00045729	3.16824	1.09223	0.426015	0.573306	2.01889	0.112153	0.209882	0.268882	0.850964	NA	1.19555	0.320752	NA	0	3.90473	0	1.91763	2.00615	4.69943	3.28318	1.78917	0	12.3439	3.25632	4.81837
21ur-447	C27H2.8	WBGene00045783	1.96096	-0.403087	0.796115	0.87053	0.137242	0.923642	0.955075	0.434323	0.769574	NA	0.974652	0.519145	NA	1.23856	1.95236	1.94425	0	3.00922	0.939886	5.47197	0.894585	0.831127	0	1.62816	5.62143
21ur-4490	Y105C5B.403	WBGene00049036	2.16489	3.47024	0.0635252	0.134782	1.02345	0.531393	0.667407	1.87098	0.337612	NA	-0.575813	0.708065	NA	0	0.976182	0	1.91763	5.01537	5.63931	4.37758	0	0	0	1.62816	6.42449
21ur-4492	H16O14.21	WBGene00050812	22.5411	1.4126	0.00961988	0.0275966	0.0600547	0.912149	0.948142	0.464309	0.406757	NA	-0.888238	0.0936445	NA	8.66989	20.4998	12.6376	48.8995	38.1168	25.3769	18.6047	18.7863	20.7782	3.08599	31.7491	23.2888
21ur-4510	Y105C5A.216	WBGene00047500	23.7459	-0.0637195	0.895297	0.937803	0.0809411	0.87098	0.921188	-0.462951	0.346119	NA	-0.31829	0.517046	NA	9.90844	36.1188	35.9685	19.1763	31.0953	29.1365	14.2271	21.47	24.1027	21.6019	28.4928	13.652
21ur-4516	Y51H4A.396	WBGene00050807	3.82613	0.575591	0.572555	0.703469	4.08318	0.00881953	0.0249481	-4.85239	0.00150369	NA	-1.3448	0.206627	NA	6.19278	4.88091	3.88849	8.62931	6.01844	7.51909	0	0	0	3.08599	5.69856	0
21ur-4520	W03F8.19	WBGene00046802	0.960033	2.11529	0.434163	NA	3.48764	0.196159	NA	-1.13865	0.692551	NA	0.233697	0.925833	NA	0	0	0.972123	1.91763	3.00922	0	0	0	0	0	0	5.62143
21ur-4522	Y73B6BR.3	WBGene00047938	8.18058	2.06919	0.0265231	0.0655464	0.383956	0.672499	0.781696	0.718468	0.457157	NA	-0.966762	0.267844	NA	0	8.78564	1.94425	21.0939	14.043	11.2786	9.84955	3.57834	4.98676	0	8.95488	13.652
21ur-4539	Y41E3.53	WBGene00046374	1.59486	3.57706	0.101112	0.194805	3.00108	0.185159	NA	-1.13865	0.642014	NA	-1.71463	0.384712	NA	0	0	0.972123	9.58813	3.00922	0.939886	0	0	0	4.62898	0	0
21ur-4540	Y57G11C.101	WBGene00046183	1.70428	0.940328	0.63128	0.74944	0.916914	0.626402	NA	0.379102	0.849451	NA	0.355687	0.846994	NA	0	0.976182	1.94425	5.75288	0	0	2.18879	1.78917	0	6.17197	1.62816	0
21ur-4574	F13G11.14	WBGene00046537	0.91672	3.88411	0.17796	NA	2.29156	0.443197	NA	0	1	NA	-1.76943	0.525769	NA	0	0	0	6.71169	0	1.87977	0	0	0	0	0	2.40918
21ur-4577	C11D2.16	WBGene00046257	2.28488	2.09489	0.249752	0.388328	0.695581	0.662095	0.773874	1.59523	0.386875	NA	0.195925	0.900337	NA	0	0.976182	0.972123	3.83525	2.00615	2.81966	0	2.68375	3.32451	10.801	0	0
21ur-4584	C46G7.27	WBGene00048712	1.36	3.53456	0.0676726	NA	4.21782	0.0276496	NA	0	1	NA	0.506394	0.752508	NA	0	0	0	1.91763	2.00615	2.81966	0	0	0	3.08599	4.88448	1.60612
21ur-4609	Y57G11C.254	WBGene00048030	0.889473	0.0142532	0.995783	NA	-2.31793	0.421256	NA	-0.518314	0.849662	NA	-2.8505	0.316667	NA	0	3.90473	0	0	4.01229	0	1.09439	0	1.66225	0	0	0
21ur-4615	B0513.17	WBGene00046859	5.96309	1.12362	0.277635	0.420199	1.99456	0.0921557	0.17893	-1.73588	0.146491	NA	-0.86494	0.39741	NA	3.71567	8.78564	2.91637	5.75288	12.0369	15.9781	2.18879	0	2.49338	0	1.62816	16.0612
21ur-4618	Y37A1B.138	WBGene00050206	1.88418	-1.1423	0.504413	0.646137	-2.00275	0.238191	0.377322	0.703484	0.651929	NA	-0.156963	0.931951	NA	3.71567	0.976182	1.94425	0	3.00922	0	0	8.05126	2.49338	0	0.81408	1.60612
21ur-4621	Y51H4A.206	WBGene00048112	2.8352	0.714276	0.55329	0.68723	0.509646	0.675154	0.783494	-0.0742701	0.952712	NA	-0.2789	0.811121	NA	0	2.92855	3.88849	5.75288	2.00615	3.75954	3.28318	2.68375	0.831127	0	4.0704	4.81837
21ur-466	Y67A10A.119	WBGene00049818	1.1107	0	1	NA	4.67655	0.107773	NA	0	1	NA	4.62597	0.111635	NA	0	0	0	0	0	0	0	0	0	9.25796	4.0704	0
21ur-4660	ZK381.9	WBGene00045549	1.56679	0.803081	0.587178	0.714406	0.658483	0.713946	NA	-1.39182	0.419579	NA	-1.53642	0.325465	NA	0	2.92855	1.94425	2.87644	4.01229	1.87977	1.09439	0.894585	0	1.54299	1.62816	0
21ur-4661	B0513.25	WBGene00047912	7.3692	0.260803	0.736975	0.830644	-0.435901	0.590851	0.71583	-0.104306	0.894666	NA	-0.80101	0.31662	NA	3.71567	13.6666	5.83274	9.58813	12.0369	6.5792	6.56637	2.68375	12.4669	1.54299	7.32672	6.42449
21ur-4671	Y57G11C.209	WBGene00047454	6.66718	1.40468	0.133089	0.241692	-0.865158	0.318616	0.467529	1.67946	0.0698845	NA	-0.590375	0.500712	NA	2.47711	1.95236	4.86061	2.87644	3.00922	18.7977	10.9439	11.6296	7.48014	3.08599	3.25632	9.63674
21ur-4687	B0273.31	WBGene00050016	0.99713	0.544898	0.810522	NA	3.72778	0.0984148	NA	-1.96404	0.417432	NA	1.21884	0.560627	NA	0	0.976182	0.972123	0	2.00615	0.939886	0	0	0	4.62898	2.44224	0
21ur-4688	F13G11.43	WBGene00049410	6.70128	-1.32543	0.159191	0.277612	-0.214972	0.792405	0.86695	0.559607	0.501773	NA	1.67007	0.0716372	NA	2.47711	12.6904	3.88849	2.87644	2.00615	2.81966	8.75516	8.05126	11.6358	12.3439	1.62816	11.2429
21ur-469	Y57G11B.36	WBGene00046974	0.936025	-0.062158	0.976363	NA	0.10333	0.967179	NA	-2.3023	0.320199	NA	-2.13681	0.355281	NA	0	1.95236	2.91637	0.958813	0	3.75954	0	0	0.831127	0	0.81408	0
21ur-471	Y105C5A.208	WBGene00047447	6.72199	-0.385703	0.6647	0.775682	-0.265531	0.760446	0.845002	0.129929	0.880905	NA	0.2501	0.779535	NA	2.47711	10.738	7.77698	9.58813	1.00307	5.63931	3.28318	8.94585	10.8047	12.3439	2.44224	5.62143
21ur-4710	C08F11.39	WBGene00047784	2.24962	-2.2556	0.161411	0.280235	-0.577212	0.716473	0.814036	-1.09169	0.461641	NA	0.586702	0.7314	NA	0	3.90473	9.72123	0	1.00307	1.87977	2.18879	1.78917	2.49338	0	0	4.01531
21ur-4712	Y57G11B.26	WBGene00046360	0.81979	-1.5164	0.567385	NA	0.319626	0.898305	NA	-0.132747	0.958027	NA	1.70328	0.517406	NA	0	0	2.91637	0	1.00307	0	0	2.68375	0	0	1.62816	1.60612
21ur-4716	Y105C5B.298	WBGene00048051	2.28244	1.50512	0.298604	0.442916	1.631	0.228577	0.365507	0.322994	0.83395	NA	0.448872	0.719127	NA	0	0	2.91637	5.75288	1.00307	1.87977	2.18879	0.894585	0.831127	4.62898	4.88448	2.40918
21ur-4751	Y73B6BL.55	WBGene00046937	2.46275	4.72624	0.0049438	0.0154224	3.65541	0.0308519	0.0728459	0.784927	0.697733	NA	-0.2859	0.821712	NA	0	0	0	5.75288	4.01229	5.63931	0	0	0.831127	9.25796	3.25632	0.803061
21ur-4778	Y41E3.196	WBGene00050398	6.06847	0.841542	0.306107	0.451086	0.0337986	0.97133	0.98387	-0.86089	0.336982	NA	-1.66863	0.0550626	NA	6.19278	1.95236	10.6934	15.341	9.02766	9.39886	4.37758	4.47292	1.66225	0	4.88448	4.81837
21ur-4800	Y105C5B.407	WBGene00049058	9.34907	1.77706	0.0200963	0.0519284	1.41109	0.0460973	0.10164	0.584258	0.467721	NA	0.218281	0.741439	NA	1.23856	8.78564	0.972123	16.2998	13.04	9.39886	7.66076	4.47292	4.98676	16.9729	18.7238	9.63674
21ur-4804	AC7.6	WBGene00045960	4.0812	0.526407	0.609754	0.732906	1.12431	0.279767	0.425027	-0.371571	0.731765	NA	0.226331	0.818299	NA	0	4.88091	4.86061	1.91763	5.01537	7.51909	5.47197	0.894585	1.66225	4.62898	5.69856	6.42449
21ur-4826	Y41E3.64	WBGene00046808	5.66323	-0.836716	0.353363	0.501322	2.55973	0.00779815	0.0224148	-1.7817	0.0713044	NA	1.61474	0.0644126	NA	6.19278	8.78564	3.88849	5.75288	1.00307	3.75954	1.09439	1.78917	2.49338	16.9729	12.2112	4.01531
21ur-4831	Y67A10A.38	WBGene00046356	0.880007	3.01884	0.233568	NA	2.24993	0.375574	NA	0.784917	0.772686	NA	0.0160039	0.994548	NA	0	0	0	0	0	4.69943	1.09439	0	0	1.54299	0.81408	2.40918
21ur-484	Y105C5B.316	WBGene00048195	1.00002	2.91397	0.257274	NA	-2.21024	0.408228	NA	1.17491	0.660206	NA	-3.94929	0.124699	NA	0	0	0.972123	3.83525	0	4.69943	0	0	2.49338	0	0	0
21ur-4841	Y73F8A.410	WBGene00049922	24.181	0.711119	0.222302	0.355985	1.01157	0.0855305	0.168512	-0.337323	0.574378	NA	-0.036874	0.948417	NA	3.71567	28.3093	25.2752	17.2586	26.0799	51.6937	10.9439	23.2592	11.6358	23.1449	43.9603	24.8949
21ur-4848	Y105C5A.195	WBGene00047273	5.54592	1.34081	0.220979	0.354458	1.95995	0.104218	0.197724	-1.28798	0.297037	NA	-0.668842	0.529192	NA	1.23856	8.78564	1.94425	18.2174	5.01537	7.51909	4.37758	0.894585	0	0	6.51264	12.0459
21ur-4876	C52D10.29	WBGene00047326	1.07401	2.70611	0.232213	NA	-0.228512	0.910231	NA	3.09737	0.165684	NA	0.162753	0.937045	NA	0	0	0	0.958813	0	2.81966	3.28318	1.78917	0	0	1.62816	2.40918
21ur-4891	B0350.15	WBGene00047734	1.9166	-2.19128	0.175794	0.298444	-1.0865	0.455583	0.602837	-0.112761	0.933557	NA	0.992018	0.560943	NA	0	4.88091	3.88849	0	2.00615	0	2.18879	3.57834	2.49338	1.54299	0.81408	1.60612
21ur-4908	Y4C6A.14	WBGene00048429	0.90171	0.835501	0.749055	NA	1.51176	0.502413	NA	2.16933	0.382801	NA	2.84559	0.234289	NA	0	0	0	0	1.00307	0	0	0.894585	1.66225	0	2.44224	4.81837
21ur-4930	Y116A8A.14	WBGene00045602	3.3298	3.6717	0.016282	0.0433931	-0.410638	0.702068	0.803751	3.61176	0.0181458	NA	-0.470586	0.66093	NA	0	0.976182	0	7.6705	3.00922	3.75954	9.84955	2.68375	1.66225	3.08599	2.44224	4.81837
21ur-4951	H08M01.12	WBGene00046457	7.45714	-0.295859	0.703108	0.804419	0.813253	0.309599	0.457973	-0.852081	0.287268	NA	0.257031	0.740451	NA	7.43133	11.7142	7.77698	5.75288	3.00922	13.1584	6.56637	2.68375	5.81789	4.62898	4.88448	16.0612
21ur-4955	W03F8.17	WBGene00046404	2.18432	2.05632	0.161204	0.279981	-0.56381	0.693716	0.797576	1.097	0.468902	NA	-1.52313	0.270382	NA	0	2.92855	0	5.75288	6.01844	0.939886	2.18879	2.68375	1.66225	0	1.62816	2.40918
21ur-4958	Y10G11A.18	WBGene00048581	4.06287	3.55321	0.00839065	0.0245056	1.31361	0.219181	0.353793	1.59351	0.264497	NA	-0.646091	0.500706	NA	1.23856	0.976182	0	14.3822	3.00922	7.51909	1.09439	3.57834	1.66225	1.54299	7.32672	6.42449
21ur-4983	Y51H4A.329	WBGene00049890	1.26744	3.7199	0.0523262	NA	-0.0861205	0.961394	NA	2.65611	0.181029	NA	-1.14991	0.499318	NA	0	0	0	3.83525	1.00307	2.81966	1.09439	0.894585	1.66225	3.08599	0.81408	0
21ur-5005	Y105C5A.479	WBGene00050498	2.36371	2.40624	0.0784221	0.159458	-0.960365	0.518263	0.656036	0.693822	0.633745	NA	-2.67278	0.0561681	NA	2.47711	0.976182	0	6.71169	5.01537	5.63931	0	1.78917	3.32451	0	1.62816	0.803061
21ur-5008	Y41E3.76	WBGene00047124	0.881557	4.18356	0.120154	NA	0	1	NA	0	1	NA	-4.2571	0.11378	NA	0	0	0	5.75288	2.00615	2.81966	0	0	0	0	0	0
21ur-5012	C27H2.29	WBGene00048329	2.14331	0.165039	0.909902	0.946884	-4.29683	0.0150077	0.0395725	0.640571	0.65452	NA	-3.8213	0.0326367	NA	0	2.92855	3.88849	0.958813	5.01537	1.87977	7.66076	0.894585	2.49338	0	0	0
21ur-5016	C06E7.14	WBGene00046635	0.892819	-0.020962	0.993066	NA	3.28776	0.186989	NA	-2.53107	0.321554	NA	0.777649	0.740343	NA	0	0	2.91637	0	2.00615	0.939886	0	0	0	0	2.44224	2.40918
21ur-5020	Y105C5B.352	WBGene00048467	1.15114	4.28749	0.078982	NA	0.866283	0.740508	NA	0.784919	0.769386	NA	-2.63629	0.266607	NA	0	0	0	3.83525	0	7.51909	0	0	0.831127	0	1.62816	0
21ur-5024	T23G4.46	WBGene00050120	1.14669	-0.0537261	0.981738	NA	3.14802	0.159564	NA	-1.00415	0.678248	NA	2.1976	0.30865	NA	0	1.95236	0	0	1.00307	0.939886	1.09439	0	0	1.54299	0	7.22755
21ur-5049	LLC1.30	WBGene00048898	1.91017	-0.413172	0.797806	0.871891	-1.58248	0.310915	0.459081	1.02808	0.494859	NA	-0.141233	0.932393	NA	1.23856	3.90473	0	0.958813	2.00615	0.939886	4.37758	6.26209	0	0	1.62816	1.60612
21ur-505	Y105C5B.76	WBGene00046029	3.53613	0.148161	0.914708	0.949638	0.724698	0.573007	0.701161	0.569385	0.674833	NA	1.14592	0.382925	NA	0	5.85709	0.972123	0	4.01229	3.75954	5.47197	0	4.98676	7.71497	1.62816	8.03061
21ur-5055	Y57G11C.328	WBGene00049003	2.53596	2.28242	0.144898	0.257947	2.45719	0.139006	0.248279	-0.602765	0.739519	NA	-0.428001	0.757601	NA	0	1.95236	0.972123	0.958813	11.0338	2.81966	2.18879	0	0	0	4.88448	5.62143
21ur-5074	F44E8.8	WBGene00046511	6.45011	0.0300212	0.977301	0.986209	1.6496	0.157028	0.273453	-1.99406	0.0847754	NA	-0.374478	0.725055	NA	0	19.5236	5.83274	4.79406	12.0369	9.39886	1.09439	4.47292	0.831127	0	10.583	8.83367
21ur-5081	Y41E3.137	WBGene00048632	2.34181	2.72599	0.122524	0.226567	0.809624	0.519352	0.657033	3.87082	0.0212217	NA	1.95445	0.153197	NA	0	0	0	0.958813	1.00307	1.87977	4.37758	0.894585	3.32451	10.801	3.25632	1.60612
21ur-5099	H32C10.20	WBGene00050022	1.89795	2.15007	0.201483	0.330997	3.7286	0.0511527	0.110949	-2.55095	0.206101	NA	-0.972412	0.531748	NA	0	0	2.91637	4.79406	2.00615	6.5792	0	0	0	0	4.0704	2.40918
21ur-511	Y73F8A.331	WBGene00048969	1.79548	1.53944	0.343635	0.491318	2.37328	0.218367	0.352824	-1.99904	0.30876	NA	-1.16519	0.461406	NA	0	1.95236	1.94425	3.83525	5.01537	2.81966	1.09439	0	0	0	4.88448	0
21ur-5110	Y116A8B.12	WBGene00047033	3.06973	-0.40226	0.764311	0.849727	-0.156876	0.903016	0.942249	0.273056	0.83332	NA	0.51844	0.697092	NA	0	7.80946	0.972123	1.91763	3.00922	1.87977	6.56637	4.47292	0	6.17197	1.62816	2.40918
21ur-5114	Y64G10A.152	WBGene00050456	4.25356	1.15506	0.260872	0.400386	1.69889	0.200978	0.331329	-2.21161	0.0898925	NA	-1.66778	0.115029	NA	3.71567	6.83328	1.94425	11.5058	6.01844	10.3387	0	0.894585	1.66225	0	7.32672	0.803061
21ur-5136	Y116A8B.15	WBGene00047728	1.49628	2.12899	0.287119	NA	3.77738	0.0709374	NA	-1.97005	0.385785	NA	-0.321662	0.857643	NA	0	0.976182	0.972123	3.83525	5.01537	0	0	0	0	3.08599	4.0704	0
21ur-5144	Y105C5B.178	WBGene00046993	3.98912	0.927353	0.413333	0.561291	1.67556	0.112729	0.21067	0.231863	0.843734	NA	0.980071	0.331269	NA	0	1.95236	3.88849	2.87644	3.00922	5.63931	0	3.57834	3.32451	13.8869	5.69856	4.01531
21ur-5149	F26D12.26	WBGene00050040	1.06888	-0.350389	0.897636	NA	1.3373	0.630587	NA	-1.0757	0.700931	NA	0.611984	0.820885	NA	3.71567	0	0	0	0	2.81966	0	0	1.66225	4.62898	0	0
21ur-5155	Y73F8A.225	WBGene00047763	0.965614	-2.24957	0.383245	NA	-0.310472	0.901325	NA	-0.638251	0.792443	NA	1.30085	0.624023	NA	0	4.88091	0	0	1.00307	0	3.28318	0	0	0	0.81408	1.60612
21ur-5169	R05A10.32	WBGene00047865	1.51779	2.71987	0.178275	NA	-0.488613	0.769324	NA	3.81058	0.0505161	NA	0.602099	0.730774	NA	0	0	0	0	1.00307	2.81966	2.18879	1.78917	4.15564	4.62898	1.62816	0
21ur-517	Y105C5A.134	WBGene00046624	3.55608	1.09049	0.333164	0.480312	1.62609	0.204121	0.335129	-1.30029	0.317998	NA	-0.764691	0.487632	NA	0	3.90473	4.86061	8.62931	3.00922	7.51909	0	3.57834	0	3.08599	4.0704	4.01531
21ur-5209	M03D4.8	WBGene00045928	1.18729	-2.49928	0.230915	NA	-1.75862	0.329078	NA	1.57045	0.378689	NA	2.31111	0.27146	NA	0	1.95236	0.972123	0	0	0	1.09439	4.47292	3.32451	0	1.62816	0.803061
21ur-5213	C11D2.13	WBGene00046077	1.51915	0.932799	0.608862	0.732285	2.09499	0.322871	NA	-2.17963	0.303045	NA	-1.01745	0.577456	NA	3.71567	0	0.972123	7.6705	1.00307	0	0	0	0.831127	0	1.62816	2.40918
21ur-5218	Y105C5A.60	WBGene00045759	6.98648	0.47598	0.5734	0.704185	0.520548	0.544113	0.67794	-0.239994	0.783131	NA	-0.195426	0.814101	NA	4.95422	6.83328	6.80486	13.4234	5.01537	7.51909	10.9439	5.36751	0	9.25796	4.88448	8.83367
21ur-5221	C06E7.39	WBGene00050059	1.69431	0.876478	0.680163	0.788075	3.66905	0.0856223	NA	-1.10953	0.633082	NA	1.68304	0.379959	NA	1.23856	0.976182	0	0	4.01229	0	0	0.894585	0	10.801	0	2.40918
21ur-5223	Y105C5A.53	WBGene00045694	6.30071	0.204893	0.826833	0.891412	1.53253	0.100554	0.192239	-0.51799	0.594141	NA	0.809644	0.366277	NA	2.47711	8.78564	3.88849	2.87644	13.04	1.87977	7.66076	0.894585	2.49338	15.4299	8.95488	7.22755
21ur-5229	B0350.4	WBGene00045617	3.25232	1.36486	0.30365	0.448325	-0.328694	0.802929	0.873784	0.708535	0.600332	NA	-0.985021	0.445435	NA	0	5.85709	0	5.75288	6.01844	3.75954	0	8.05126	1.66225	3.08599	1.62816	3.21225
21ur-5230	C02B10.22	WBGene00049252	5.26143	0.613474	0.543769	0.679135	0.123644	0.903037	0.942249	0.102937	0.92032	NA	-0.386892	0.697707	NA	1.23856	8.78564	2.91637	5.75288	4.01229	10.3387	6.56637	2.68375	4.98676	7.71497	8.1408	0
21ur-5235	F55B11.32	WBGene00047825	1.77727	1.67749	0.312697	0.458125	-0.4963	0.732701	0.82525	1.78379	0.280442	NA	-0.390005	0.789828	NA	1.23856	0.976182	0	0	5.01537	1.87977	2.18879	2.68375	2.49338	0	2.44224	2.40918
21ur-5245	Y37A1B.139	WBGene00050250	1.90818	3.51564	0.0903581	0.178178	1.11403	0.53354	0.669122	3.12194	0.13631	NA	0.720325	0.683373	NA	0	0	0	2.87644	0	3.75954	4.37758	0	0.831127	4.62898	0	6.42449
21ur-527	Y37A1A.5	WBGene00045682	2.6607	3.69865	0.0578175	0.124905	2.83784	0.0959798	0.184873	2.34823	0.251375	NA	1.48742	0.348391	NA	0	0	0	0	0	7.51909	2.18879	0.894585	0	9.25796	1.62816	10.4398
21ur-5284	Y105C5B.279	WBGene00047901	1.67613	-0.126676	0.936995	0.963489	1.75403	0.263098	NA	-0.608659	0.713669	NA	1.27205	0.398841	NA	1.23856	1.95236	0.972123	1.91763	0	1.87977	0	2.68375	0	4.62898	1.62816	3.21225
21ur-5285	Y51H4A.379	WBGene00050590	2.13523	2.37649	0.178757	0.302548	1.99453	0.229935	0.367103	0.429767	0.821877	NA	0.047808	0.974517	NA	0	0	1.94425	2.87644	2.00615	5.63931	0	2.68375	0	0	2.44224	8.03061
21ur-529	H08M01.8	WBGene00045940	5.19425	0.672748	0.477085	0.621855	0.249829	0.786341	0.863171	0.352545	0.712885	NA	-0.0703738	0.938313	NA	4.95422	0.976182	5.83274	3.83525	12.0369	2.81966	5.47197	4.47292	4.98676	1.54299	10.583	4.81837
21ur-5295	H16O14.14	WBGene00048900	16.2183	0.746724	0.272912	0.414863	0.492235	0.454161	0.601524	0.52826	0.440367	NA	0.27377	0.675461	NA	3.71567	8.78564	18.4703	13.4234	11.0338	28.1966	12.0383	8.94585	24.1027	41.6608	11.3971	12.849
21ur-5296	C45E5.14	WBGene00048297	40.7866	0.551759	0.164352	0.28394	0.138471	0.723616	0.818922	0.29451	0.461115	NA	-0.118778	0.759923	NA	14.8627	34.1664	46.6619	33.5584	49.1506	59.2128	40.4926	37.5725	40.7252	60.1767	43.1462	29.7133
21ur-5321	Y64G10A.144	WBGene00050148	8.45408	0.292411	0.742211	0.834182	0.242864	0.781731	0.860018	0.163025	0.854903	NA	0.113479	0.896694	NA	1.23856	7.80946	12.6376	1.91763	10.0307	15.0382	7.66076	4.47292	12.4669	1.54299	9.76896	16.8643
21ur-5324	C02B10.14	WBGene00046522	0.872311	0.8355	0.752617	NA	-0.882392	0.69845	NA	3.43573	0.158945	NA	1.71783	0.492528	NA	0	0	0	0	0	0.939886	1.09439	2.68375	2.49338	0	3.25632	0
21ur-5327	Y57G11A.47	WBGene00048238	3.0361	-1.93971	0.224913	0.359142	1.07413	0.387425	0.5384	0.247302	0.850728	NA	3.26114	0.0342354	NA	2.47711	0.976182	3.88849	0	0	1.87977	4.37758	4.47292	0	6.17197	10.583	1.60612
21ur-5351	Y67A10A.111	WBGene00049501	3.20839	3.39073	0.0136542	0.0373539	-0.321476	0.783891	0.861538	1.82683	0.202855	NA	-1.88537	0.0860598	NA	1.23856	0	0.972123	6.71169	9.02766	6.5792	3.28318	2.68375	1.66225	3.08599	3.25632	0
21ur-5354	C39H7.10	WBGene00045619	1.83755	2.55473	0.224436	0.35853	2.86453	0.152831	0.268009	0.624578	0.784815	NA	0.934377	0.601729	NA	0	0.976182	0	0	1.00307	5.63931	0	0	1.66225	4.62898	8.1408	0
21ur-540	ZK550.15	WBGene00048336	0.824157	-0.0173049	0.995038	NA	3.00928	0.294035	NA	-2.52879	0.384215	NA	0.497793	0.855977	NA	0	2.92855	0	0	2.00615	0.939886	0	0	0	0	0	4.01531
21ur-5405	K02B2.19	WBGene00050829	15.881	0.822638	0.115978	0.217218	1.42276	0.00895459	0.0252928	-0.602903	0.288978	NA	-0.00278401	0.99553	NA	12.3856	13.6666	10.6934	21.0939	26.0799	17.8578	6.56637	14.3134	3.32451	20.0589	26.8646	17.6673
21ur-5407	B0513.30	WBGene00049071	2.59532	1.5076	0.263723	0.403552	0.0434366	0.969454	0.982585	1.65973	0.214747	NA	0.195571	0.864655	NA	0	0.976182	1.94425	3.83525	3.00922	1.87977	5.47197	3.57834	0.831127	1.54299	3.25632	4.81837
21ur-542	C46G7.19	WBGene00047509	3.34435	3.07239	0.043758	0.0993166	0.56267	0.648992	0.764291	2.07854	0.182404	NA	-0.431185	0.717457	NA	0	1.95236	0	8.62931	2.00615	6.5792	4.37758	3.57834	0.831127	0	9.76896	2.40918
21ur-5433	C10G6.10	WBGene00047787	3.17837	0.540538	0.656655	0.769513	1.11428	0.325175	0.474811	0.293793	0.811176	NA	0.867533	0.437593	NA	0	4.88091	0.972123	1.91763	6.01844	0.939886	2.18879	3.57834	1.66225	4.62898	8.1408	3.21225
21ur-5437	Y105C5A.451	WBGene00050178	5.53751	0.773313	0.463101	0.60898	0.117908	0.91707	0.950757	-0.652365	0.556051	NA	-1.30777	0.225671	NA	7.43133	4.88091	3.88849	8.62931	17.0522	1.87977	4.37758	0.894585	4.98676	10.801	1.62816	0
21ur-5451	Y73F8A.386	WBGene00049572	12.4463	0.848118	0.197372	0.325614	1.71194	0.00881426	0.0249366	-0.291723	0.675754	NA	0.572097	0.349304	NA	3.71567	8.78564	10.6934	8.62931	14.043	19.7376	3.28318	11.6296	4.15564	33.9458	16.2816	14.4551
21ur-5455	Y73F8A.978	WBGene00172407	17.4842	1.02993	0.0561604	0.121889	0.00766115	0.989032	0.993853	0.0213501	0.969586	NA	-1.00092	0.0620911	NA	14.8627	10.738	15.554	25.8879	24.0738	33.8359	16.4159	21.47	4.15564	18.5159	15.4675	8.83367
21ur-5473	Y105C5B.1411	WBGene00175017	2.26677	3.00023	0.0668626	0.140231	1.05258	0.510988	0.650326	0.424393	0.814346	NA	-1.52327	0.278809	NA	0	1.95236	0	7.6705	3.00922	5.63931	0	2.68375	0	4.62898	0.81408	0.803061
21ur-5481	Y57G11C.581	WBGene00166422	4.11695	1.36141	0.16933	0.290345	0.552085	0.560174	0.690278	0.505077	0.624372	NA	-0.304248	0.736159	NA	0	2.92855	3.88849	4.79406	4.01229	9.39886	2.18879	4.47292	3.32451	3.08599	4.88448	6.42449
21ur-5484	F26D12.50	WBGene00167889	36.45	1.55271	0.000332937	0.00135999	1.30202	0.00312941	0.00994541	-0.240274	0.602216	NA	-0.490965	0.232253	NA	13.6241	24.4046	25.2752	60.4052	62.1906	64.8521	31.7374	15.2079	8.31127	27.7739	61.056	42.5623
21ur-5493	Y41E3.328	WBGene00169134	9.17754	-0.3149	0.675757	0.784535	-0.0318138	0.96748	0.981247	-0.59391	0.435093	NA	-0.310824	0.687417	NA	7.43133	19.5236	8.7491	4.79406	9.02766	15.0382	6.56637	7.15668	9.97353	0	13.8394	8.03061
21ur-551	Y116A8A.36	WBGene00047592	2.8311	4.52974	0.0101692	0.0289598	0.379982	0.786467	0.863197	3.95752	0.02629	NA	-0.192237	0.889128	NA	0	0	0	7.6705	2.00615	3.75954	6.56637	2.68375	0	0	3.25632	8.03061
21ur-5514	Y51H4A.733	WBGene00171436	5.08846	2.72823	0.0147459	0.0398452	0.723468	0.451378	0.598931	1.49059	0.199015	NA	-0.514171	0.571936	NA	0	0	3.88849	6.71169	10.0307	10.3387	5.47197	5.36751	0.831127	3.08599	5.69856	9.63674
21ur-5533	W03F8.34	WBGene00165017	2.59837	2.6098	0.130415	0.238063	1.82591	0.239528	0.378813	0.898665	0.622315	NA	0.114769	0.936249	NA	0	0.976182	0.972123	8.62931	0	3.75954	2.18879	0	1.66225	0	10.583	2.40918
21ur-5561	Y4C6B.55	WBGene00168290	3.09005	2.58536	0.0537906	0.117721	2.82243	0.0522415	0.11281	-0.642661	0.694487	NA	-0.405593	0.715037	NA	0	0	2.91637	5.75288	6.01844	6.5792	2.18879	0	0	3.08599	7.32672	3.21225
21ur-5573	B0350.43	WBGene00168905	8.66357	1.22655	0.146358	0.259898	0.364847	0.648911	0.764242	0.808206	0.344545	NA	-0.0534996	0.946011	NA	0	1.95236	11.6655	8.62931	12.0369	12.2185	6.56637	6.26209	11.6358	20.0589	6.51264	6.42449
21ur-558	Y37A1A.21	WBGene00047617	2.1289	2.43672	0.123339	0.22776	1.51212	0.310188	0.458329	0.452624	0.793526	NA	-0.471972	0.719744	NA	1.23856	0	0.972123	8.62931	2.00615	0.939886	2.18879	0.894585	0	4.62898	2.44224	1.60612
21ur-5582	Y57G11C.816	WBGene00170052	1.31407	3.90537	0.0715244	NA	3.71704	0.0892198	NA	0	1	NA	-0.365201	0.84792	NA	0	0	0	0.958813	4.01229	3.75954	0	0	0	4.62898	0	2.40918
21ur-5588	Y105C5A.856	WBGene00169523	1.16612	-0.12628	0.959538	NA	0.395823	0.845757	NA	2.13685	0.348682	NA	2.65896	0.240706	NA	0	0.976182	0	0.958813	0	0	3.28318	1.78917	0	6.17197	0.81408	0
21ur-5591	Y57G11C.849	WBGene00170420	3.51809	3.60994	0.00799592	0.0235191	1.29996	0.257923	0.400286	1.15639	0.435081	NA	-1.15359	0.243396	NA	0	0.976182	0.972123	9.58813	9.02766	6.5792	1.09439	1.78917	1.66225	0	6.51264	4.01531
21ur-5643	Y41E3.405	WBGene00171999	1.72791	1.22731	0.48392	0.627635	1.37013	0.367085	NA	0.894919	0.614975	NA	1.03774	0.485727	NA	0	0.976182	0.972123	1.91763	0	2.81966	2.18879	0	1.66225	6.17197	0.81408	3.21225
21ur-5649	Y4C6B.47	WBGene00166797	5.34122	2.06806	0.0302704	0.0732973	5.45101	0.000147518	0.000622708	-3.97422	0.00791396	NA	-0.591263	0.490298	NA	0	4.88091	2.91637	16.2998	12.0369	5.63931	0	0	0	6.17197	6.51264	9.63674
21ur-5652	H16O14.32	WBGene00167574	1.00131	0.193955	0.934459	NA	2.40948	0.354778	NA	-3.01791	0.237544	NA	-0.802382	0.73931	NA	1.23856	2.92855	0	0	1.00307	3.75954	0	0	0	3.08599	0	0
21ur-5659	Y57G11C.805	WBGene00169889	15.0202	-0.255695	0.735185	0.829367	0.316405	0.665933	0.776632	0.201335	0.786811	NA	0.773434	0.298918	NA	1.23856	13.6666	25.2752	2.87644	20.0615	11.2786	7.66076	21.47	17.4537	29.3169	17.0957	12.849
21ur-567	Y67A10A.138	WBGene00050577	4.08785	0.632163	0.542085	0.677543	1.79219	0.143987	0.255396	-1.82796	0.136382	NA	-0.66794	0.519125	NA	0	7.80946	4.86061	6.71169	3.00922	10.3387	1.09439	0	2.49338	4.62898	5.69856	2.40918
21ur-5690	Y57G11A.138	WBGene00168406	1.0843	2.69722	0.319935	NA	-0.835043	0.741358	NA	3.36107	0.208696	NA	-0.171191	0.946901	NA	0	0	0	0	0	3.75954	4.37758	0	1.66225	0	0	3.21225
21ur-5691	Y73B6BL.216	WBGene00172546	1.53385	4.52321	0.0224229	0.0569334	-2.00801	0.328571	NA	2.89626	0.15878	NA	-3.63496	0.0665413	NA	0	0	0	7.6705	1.00307	4.69943	0	0.894585	3.32451	0	0.81408	0
21ur-5706	Y105C5A.675	WBGene00167264	2.32516	4.6382	0.0132957	0.0364754	4.68378	0.0127223	0.0344095	0	1	NA	-0.131294	0.930792	NA	0	0	0	7.6705	4.01229	2.81966	0	0	0	6.17197	0	7.22755
21ur-5716	C46G7.95	WBGene00172695	3.38999	0.962864	0.377852	0.525733	0.564713	0.637863	0.755726	-0.698104	0.558956	NA	-1.09626	0.317867	NA	0	5.85709	2.91637	5.75288	10.0307	1.87977	2.18879	0.894585	2.49338	4.62898	1.62816	2.40918
21ur-5726	C02B10.47	WBGene00169496	3.54467	0.108571	0.92613	0.956411	0.703859	0.51979	0.65735	0.296034	0.797892	NA	0.891322	0.421704	NA	0	2.92855	4.86061	2.87644	2.00615	3.75954	6.56637	3.57834	0	4.62898	6.51264	4.81837
21ur-5745	C06E7.59	WBGene00168154	1.93234	-2.25417	0.156359	0.273787	-0.897001	0.520792	0.658301	-0.153031	0.907052	NA	1.20414	0.468787	NA	1.23856	6.83328	0.972123	0.958813	0	0.939886	2.18879	2.68375	3.32451	0	2.44224	1.60612
21ur-5754	Y73B6BL.217	WBGene00172565	1.11585	-0.122526	0.950406	NA	3.88033	0.0573207	NA	-2.62207	0.220369	NA	1.38078	0.458573	NA	1.23856	0.976182	0.972123	1.91763	1.00307	0	0	0	0	0	4.0704	3.21225
21ur-5756	Y73B6BL.121	WBGene00167198	1.82716	0.585113	0.770421	0.854132	-0.88857	0.651927	0.766555	0.983954	0.619707	NA	-0.489729	0.805828	NA	0	3.90473	0	0	6.01844	0	5.47197	0	2.49338	0	1.62816	2.40918
21ur-5765	Y105C5A.820	WBGene00169143	12.2079	1.25912	0.0778922	0.158681	0.129282	0.851198	0.907691	0.762807	0.292297	NA	-0.367029	0.588532	NA	0	12.6904	7.77698	19.1763	19.0584	12.2185	13.1327	16.1025	6.64902	16.9729	17.0957	5.62143
21ur-5782	F13G11.139	WBGene00174484	11.2604	0.0786298	0.914198	0.949383	0.533307	0.463418	0.609869	-0.218521	0.766941	NA	0.236156	0.742815	NA	0	20.4998	11.6655	13.4234	8.02459	13.1584	10.9439	10.735	6.64902	7.71497	13.8394	18.4704
21ur-5783	C02B10.41	WBGene00168630	1.33639	3.72799	0.144996	NA	2.88428	0.260647	NA	0.784911	0.776853	NA	-0.0587943	0.979904	NA	0	0	0	6.71169	1.00307	0	1.09439	0	0	0	0	7.22755
21ur-582	Y105C5B.167	WBGene00046912	3.77194	1.19678	0.340783	0.488187	2.66455	0.0326794	0.0763549	-0.376084	0.785143	NA	1.09169	0.325223	NA	0	4.88091	0	6.71169	3.00922	1.87977	3.28318	0	0.831127	7.71497	6.51264	10.4398
21ur-5844	Y105C5A.619	WBGene00166449	3.51919	1.09965	0.304717	0.449591	2.27551	0.0444323	0.0986518	-0.742221	0.546111	NA	0.43364	0.650749	NA	2.47711	2.92855	0.972123	5.75288	5.01537	2.81966	2.18879	0.894585	0.831127	6.17197	9.76896	2.40918
21ur-5938	F01D4.11	WBGene00168642	1.30329	0.980965	0.606487	NA	-2.7827	0.200146	NA	-0.0657124	0.973397	NA	-3.82938	0.06985	NA	0	1.95236	1.94425	2.87644	5.01537	0	2.18879	0	1.66225	0	0	0
21ur-5939	Y64G10A.317	WBGene00172928	1.26503	2.33515	0.249929	NA	1.68346	0.329412	NA	2.26761	0.264405	NA	1.61593	0.348463	NA	0	0	0	0.958813	2.00615	0	1.09439	0.894585	0.831127	6.17197	0.81408	2.40918
21ur-594	C10G6.7	WBGene00047053	1.01974	0.542789	0.80703	NA	0.447933	0.828603	NA	0.638928	0.772257	NA	0.544071	0.794096	NA	0	0.976182	0.972123	0	2.00615	0.939886	3.28318	0	0	0	3.25632	0.803061
21ur-5944	Y67A10A.150	WBGene00165162	1.19495	-0.0411243	0.983712	NA	1.50864	0.476939	NA	-1.16161	0.58928	NA	0.388159	0.84472	NA	0	3.90473	0	2.87644	1.00307	0	0	0.894585	0.831127	0	0.81408	4.01531
21ur-5948	Y105C5A.1066	WBGene00172274	9.32283	1.38646	0.13138	0.239439	1.1169	0.245375	0.385716	-0.634047	0.517085	NA	-0.903613	0.315701	NA	0	15.6189	3.88849	32.5996	9.02766	10.3387	8.75516	3.57834	0.831127	4.62898	8.95488	13.652
21ur-5956	H32C10.93	WBGene00174821	8.80192	0.41332	0.53329	0.6701	1.16013	0.0650226	0.134981	0.0168635	0.980204	NA	0.763675	0.211514	NA	6.19278	7.80946	4.86061	9.58813	8.02459	7.51909	3.28318	7.15668	8.31127	15.4299	10.583	16.8643
21ur-5970	Y73B6BL.106	WBGene00166047	8.90811	0.0777968	0.925288	0.955955	1.95744	0.0230146	0.0567297	-1.11968	0.205325	NA	0.759957	0.345209	NA	0	19.5236	4.86061	8.62931	12.0369	5.63931	6.56637	1.78917	3.32451	15.4299	13.8394	15.2582
21ur-598	LLC1.32	WBGene00049238	1.84993	-1.44292	0.367647	0.516071	1.74503	0.27501	0.419803	-1.5568	0.333966	NA	1.63116	0.304599	NA	0	1.95236	5.83274	0	2.00615	0.939886	0	1.78917	0.831127	1.54299	5.69856	1.60612
21ur-5982	H16O14.43	WBGene00169669	5.09567	2.46815	0.0162973	0.0434177	3.1329	0.00683423	0.0199136	-0.881064	0.497074	NA	-0.216315	0.797953	NA	0	2.92855	1.94425	8.62931	14.043	5.63931	1.09439	0	1.66225	13.8869	5.69856	5.62143
21ur-5985	C27H2.69	WBGene00167469	16.9708	1.07451	0.0548374	0.119622	0.462614	0.401491	0.552868	0.295009	0.608633	NA	-0.316886	0.552958	NA	3.71567	14.6427	14.5818	24.9291	27.083	18.7977	15.3215	16.1025	9.97353	29.3169	20.352	8.83367
21ur-5998	Y37A1B.156	WBGene00165479	0.960218	-2.88986	0.300892	NA	-1.01994	0.70155	NA	0.377578	0.884838	NA	2.2475	0.429439	NA	0	3.90473	0	0	0	0	4.37758	0	0.831127	0	0	2.40918
21ur-6006	Y64G10A.234	WBGene00168843	5.59247	1.45157	0.0858122	0.171099	2.41838	0.0125862	0.0340853	-1.16614	0.258792	NA	-0.199339	0.794704	NA	1.23856	3.90473	4.86061	8.62931	10.0307	9.39886	0	3.57834	0.831127	9.25796	8.95488	6.42449
21ur-6009	Y57G11C.882	WBGene00171022	0.961795	3.29797	0.170601	NA	1.2163	0.608352	NA	1.64127	0.520148	NA	-0.440391	0.84252	NA	0	0	0	3.83525	0	1.87977	0	1.78917	0	0	1.62816	2.40918
21ur-6018	Y73B6BL.171	WBGene00170184	1.55278	1.94911	0.330157	0.477259	-0.496513	0.822675	NA	-0.214533	0.920195	NA	-2.66015	0.201093	NA	0	2.92855	0	9.58813	2.00615	0	0	0	2.49338	0	0.81408	0.803061
21ur-6032	Y57G11C.831	WBGene00170243	3.12813	1.16492	0.436002	0.583165	0.0381516	0.979387	0.988804	0.54665	0.71907	NA	-0.580119	0.68943	NA	0	2.92855	2.91637	12.4646	0	0.939886	5.47197	0.894585	2.49338	6.17197	3.25632	0
21ur-6044	F13G11.103	WBGene00169816	15.2368	-1.07915	0.085995	0.171387	-0.209317	0.724357	0.819452	0.0739941	0.900413	NA	0.943827	0.13452	NA	7.43133	16.5951	28.1916	7.6705	5.01537	12.2185	27.3599	17.8917	10.8047	26.2309	10.583	12.849
21ur-6051	Y105C5A.1108	WBGene00172749	13.4402	2.64041	0.000223206	0.000943335	1.57453	0.0226005	0.0558859	0.371794	0.631599	NA	-0.694087	0.264709	NA	0	5.85709	6.80486	25.8879	28.0861	28.1966	7.66076	7.15668	2.49338	4.62898	25.2365	19.2735
21ur-606	Y105C5B.101	WBGene00046281	1.09789	3.3356	0.176269	NA	3.85944	0.116059	NA	0	1	NA	0.346966	0.876517	NA	0	0	0	0	4.01229	1.87977	0	0	0	0	4.0704	3.21225
21ur-6073	Y57G11C.739	WBGene00168776	2.60645	-0.248921	0.859663	0.913735	-0.153154	0.914622	0.949583	-0.249914	0.858825	NA	-0.154147	0.914239	NA	7.43133	1.95236	0	3.83525	1.00307	2.81966	3.28318	4.47292	0	0	4.0704	2.40918
21ur-6085	Y116A8A.106	WBGene00170627	1.50896	-0.129747	0.9289	NA	1.81606	0.331402	NA	-2.87291	0.1084	NA	-0.927112	0.550197	NA	2.47711	3.90473	0.972123	2.87644	1.00307	2.81966	0	0	0.831127	0	0.81408	2.40918
21ur-6087	Y105C5B.652	WBGene00165545	1.9403	-1.19621	0.522374	0.660945	1.53096	0.453933	0.601291	-2.40279	0.230796	NA	0.324377	0.865279	NA	0	8.78564	1.94425	0	0	4.69943	2.18879	0	0	0	3.25632	2.40918
21ur-6090	F36H12.62	WBGene00174072	3.00948	0.867448	0.56346	0.696037	-0.255715	0.863144	0.915941	0.60423	0.689229	NA	-0.518933	0.724777	NA	2.47711	3.90473	0	0	5.01537	6.5792	0	5.36751	4.15564	6.17197	2.44224	0
21ur-6096	H12I19.72	WBGene00168053	1.29831	2.5759	0.210152	NA	3.88195	0.0585231	NA	-1.13865	0.621384	NA	0.167395	0.924509	NA	0	0.976182	0	2.87644	2.00615	1.87977	0	0	0	4.62898	0	3.21225
21ur-6101	H34C03.12	WBGene00168815	4.58504	-0.688664	0.601458	0.726471	0.503181	0.677569	0.785627	0.502045	0.688446	NA	1.69389	0.185305	NA	0	4.88091	5.83274	0.958813	3.00922	2.81966	13.1327	2.68375	0	4.62898	15.4675	1.60612
21ur-6118	Y4C6A.27	WBGene00166716	1.7933	0.640943	0.701486	0.80326	-0.141533	0.934848	0.961434	-0.069687	0.967619	NA	-0.852163	0.6135	NA	0	4.88091	0	4.79406	3.00922	0	2.18879	1.78917	0.831127	0	0.81408	3.21225
21ur-6127	Y105C5B.1153	WBGene00171807	3.16312	1.66313	0.170809	0.292322	0.127541	0.914627	0.949583	0.620721	0.623203	NA	-0.914864	0.421218	NA	1.23856	0.976182	2.91637	6.71169	5.01537	4.69943	6.56637	0.894585	0.831127	0	5.69856	2.40918
21ur-615	C46G7.16	WBGene00047191	5.61602	3.12876	0.00596821	0.0181514	1.64969	0.0641947	0.133626	1.58729	0.184367	NA	0.108218	0.893988	NA	0	0	2.91637	12.4646	7.02151	7.51909	3.28318	2.68375	3.32451	3.08599	14.6534	10.4398
21ur-6167	Y17G9A.63	WBGene00170716	5.41514	0.966336	0.293499	0.43745	1.24956	0.138437	0.247515	0.45013	0.633769	NA	0.73335	0.368437	NA	3.71567	2.92855	1.94425	4.79406	9.02766	2.81966	7.66076	1.78917	2.49338	10.801	10.583	6.42449
21ur-6189	C27H2.94	WBGene00171535	2.01111	-0.0772527	0.964954	0.980011	1.62297	0.322653	0.472234	-0.0429622	0.980413	NA	1.65726	0.315148	NA	0	0.976182	2.91637	0	0	3.75954	2.18879	1.78917	0	9.25796	2.44224	0.803061
21ur-6196	AC7.67	WBGene00173293	2.7597	3.34751	0.0447352	0.101182	0.77962	0.544544	0.678241	2.6934	0.112038	NA	0.125514	0.920059	NA	0	0.976182	0	0	4.01229	7.51909	2.18879	1.78917	3.32451	9.25796	2.44224	1.60612
21ur-62	C02B10.21	WBGene00048786	11.5781	1.17942	0.0800221	0.162021	0.246838	0.695852	0.798853	0.885952	0.192706	NA	-0.0466305	0.940481	NA	0	13.6666	4.86061	14.3822	13.04	15.9781	12.0383	14.3134	9.1424	10.801	14.6534	16.0612
21ur-622	C11D2.24	WBGene00047188	2.25907	-2.32694	0.206687	0.337404	1.59375	0.343919	0.494614	-1.34494	0.427656	NA	2.57575	0.15975	NA	0	6.83328	2.91637	0	2.00615	0	2.18879	1.78917	0	0	9.76896	1.60612
21ur-6233	AC7.45	WBGene00170813	3.03474	0.923686	0.524184	0.662494	1.29442	0.347505	0.498508	0.339299	0.819011	NA	0.710033	0.596948	NA	0	0	4.86061	0	1.00307	8.45897	1.09439	2.68375	2.49338	7.71497	5.69856	2.40918
21ur-6237	Y105C5A.729	WBGene00168066	1.10393	-1.37985	0.533232	NA	-2.3979	0.289759	NA	0.200145	0.922097	NA	-0.817908	0.735154	NA	0	0	4.86061	0	0	1.87977	2.18879	2.68375	0.831127	0	0	0.803061
21ur-6253	F55B11.119	WBGene00173065	1.03481	0.342531	0.889432	NA	-0.413447	0.868212	NA	0.189668	0.938847	NA	-0.56631	0.819615	NA	0	1.95236	0.972123	0	0	3.75954	0	0	3.32451	0	0	2.40918
21ur-6262	Y116A8B.48	WBGene00168052	1.39041	0.620412	0.745208	NA	0.514548	0.814634	NA	-1.44619	0.492929	NA	-1.55206	0.438463	NA	0	2.92855	1.94425	4.79406	0	2.81966	0	1.78917	0	0	0	2.40918
21ur-6265	Y105C5A.606	WBGene00166237	2.23421	1.11323	0.507431	0.648519	2.17038	0.135258	0.243072	0.665173	0.698656	NA	1.72233	0.220923	NA	2.47711	0	0	0	3.00922	1.87977	0	1.78917	1.66225	4.62898	8.95488	2.40918
21ur-6266	C06E4.12	WBGene00170878	2.4891	1.17966	0.420185	0.567843	1.25489	0.444307	0.592391	-1.21509	0.460609	NA	-1.13986	0.433804	NA	2.47711	3.90473	0	7.6705	2.00615	4.69943	0	2.68375	0	1.54299	4.88448	0
21ur-6274	Y73F8A.993	WBGene00172670	6.68684	2.22397	0.0101086	0.0288063	2.6052	0.00365972	0.0114202	-0.403863	0.692411	NA	-0.0226247	0.974701	NA	1.23856	1.95236	3.88849	16.2998	10.0307	7.51909	1.09439	0.894585	3.32451	15.4299	7.32672	11.2429
21ur-6284	Y64G10A.256	WBGene00170100	2.52604	0.950501	0.419349	0.566964	-1.05774	0.460139	0.606918	-0.400626	0.7506	NA	-2.40887	0.0763531	NA	3.71567	2.92855	0.972123	4.79406	5.01537	4.69943	2.18879	3.57834	0	0	0.81408	1.60612
21ur-6290	C33A12.25	WBGene00169832	2.57672	2.22435	0.16225	0.281281	-0.304593	0.813896	0.881522	2.40022	0.129257	NA	-0.12873	0.921449	NA	0	0	1.94425	5.75288	0	3.75954	2.18879	2.68375	5.81789	3.08599	4.88448	0.803061
21ur-6292	Y105C5A.1204	WBGene00174107	3.90201	1.96207	0.0910628	0.179197	2.70101	0.033716	0.0783502	-0.858542	0.536114	NA	-0.119602	0.906663	NA	1.23856	3.90473	0	2.87644	7.02151	10.3387	2.18879	0	0.831127	4.62898	10.583	3.21225
21ur-6302	F44E8.31	WBGene00170488	8.94225	1.44253	0.0459187	0.103473	1.59149	0.0377149	0.0860733	-0.605528	0.453527	NA	-0.456563	0.499065	NA	7.43133	2.92855	6.80486	25.8879	8.02459	12.2185	4.37758	2.68375	4.15564	6.17197	8.95488	17.6673
21ur-6344	Y37A1B.299	WBGene00172819	3.22416	0.35128	0.824539	0.889743	-0.485011	0.696591	0.799395	2.5637	0.0769451	NA	1.72741	0.216844	NA	0	1.95236	0.972123	0.958813	2.00615	0.939886	2.18879	10.735	4.98676	12.3439	0	1.60612
21ur-6348	Y105C5B.1051	WBGene00170535	7.01669	2.31986	0.0164981	0.043871	0.0715979	0.93178	0.959715	1.85467	0.0580565	NA	-0.393595	0.632652	NA	2.47711	1.95236	1.94425	5.75288	6.01844	19.7376	9.84955	10.735	2.49338	3.08599	5.69856	14.4551
21ur-6349	Y57G11A.103	WBGene00166210	1.13709	-2.01949	0.351864	NA	-1.33506	0.569777	NA	-1.56064	0.457116	NA	-0.876207	0.716409	NA	6.19278	0.976182	0.972123	0	2.00615	0	0	2.68375	0	0	0.81408	0
21ur-6351	Y116A8B.63	WBGene00170083	1.02415	-1.25814	0.582121	NA	-0.752543	0.770737	NA	-1.9247	0.41608	NA	-1.4191	0.571654	NA	0	3.90473	2.91637	2.87644	0	0	0	1.78917	0	0	0	0.803061
21ur-6354	Y37A1B.318	WBGene00174270	2.6871	-0.425488	0.763791	0.849324	-4.68508	0.00734354	0.0212218	0.463581	0.735292	NA	-3.79601	0.0332474	NA	2.47711	4.88091	2.91637	7.6705	0	0	6.56637	3.57834	4.15564	0	0	0
21ur-6369	Y105C5B.742	WBGene00166740	2.8112	3.56389	0.0324389	0.077593	1.69662	0.208207	0.340125	1.98993	0.255134	NA	0.122661	0.921154	NA	0	0.976182	0	1.91763	3.00922	8.45897	1.09439	0	3.32451	7.71497	0.81408	6.42449
21ur-6372	B0513.64	WBGene00169006	13.2566	0.353071	0.522777	0.661222	-0.155225	0.778942	0.858117	0.179444	0.746913	NA	-0.328852	0.549464	NA	9.90844	15.6189	10.6934	12.4646	19.0584	15.0382	9.84955	16.9971	14.1292	4.62898	13.0253	17.6673
21ur-6375	B0273.66	WBGene00168718	4.86185	0.888031	0.368648	0.516994	3.07591	0.010972	0.0302356	-1.98053	0.114062	NA	0.207342	0.823807	NA	0	1.95236	8.7491	6.71169	9.02766	4.69943	1.09439	0.894585	0.831127	13.8869	4.0704	6.42449
21ur-6379	C02B10.55	WBGene00170837	4.05004	-1.05613	0.369906	0.518289	0.585713	0.580372	0.707105	0.0709812	0.94818	NA	1.71283	0.135568	NA	0	3.90473	7.77698	0.958813	1.00307	3.75954	6.56637	5.36751	0.831127	3.08599	6.51264	8.83367
21ur-6390	Y41E3.320	WBGene00168706	0.952842	1.96566	0.400811	NA	0.10333	0.96861	NA	-0.999305	0.697386	NA	-2.86164	0.233296	NA	0	1.95236	0	3.83525	4.01229	0	0	0	0.831127	0	0	0.803061
21ur-6396	C02B10.48	WBGene00169768	6.51525	1.32338	0.249048	0.387388	0.6626	0.554496	0.685726	0.505033	0.66615	NA	-0.155744	0.887162	NA	0	0.976182	9.72123	8.62931	15.0461	3.75954	14.2271	0.894585	0.831127	3.08599	9.76896	11.2429
21ur-6422	F55B11.77	WBGene00167518	3.54984	0.573376	0.624025	0.743527	-0.0978165	0.93339	0.960586	0.243915	0.836732	NA	-0.427277	0.711748	NA	0	4.88091	3.88849	3.83525	2.00615	7.51909	5.47197	5.36751	0	1.54299	4.0704	4.01531
21ur-6424	Y73B6BL.199	WBGene00171681	2.83024	2.75195	0.432531	0.579676	0.860798	0.809343	0.878176	-0.340711	0.924513	NA	-2.23186	0.520986	NA	2.47711	0	0.972123	23.0115	0	0	0	2.68375	0	0	0	4.81837
21ur-6439	Y105C5A.1054	WBGene00172107	0.926566	1.7422	0.468362	NA	0.855383	0.743331	NA	-0.993869	0.704318	NA	-1.88068	0.432369	NA	0	0	1.94425	4.79406	0	1.87977	0	0.894585	0	0	0	1.60612
21ur-6449	Y105C5A.850	WBGene00169466	4.85176	-1.12197	0.289674	0.433501	-0.215461	0.846381	0.903901	-1.09693	0.298737	NA	-0.190417	0.864512	NA	1.23856	18.5475	4.86061	2.87644	1.00307	7.51909	6.56637	4.47292	0.831127	4.62898	4.0704	1.60612
21ur-6455	Y105C5A.974	WBGene00170978	2.70628	1.93155	0.178228	0.301796	1.18522	0.363303	0.514103	0.826546	0.581227	NA	0.0802157	0.948003	NA	0	0.976182	1.94425	5.75288	4.01229	1.87977	1.09439	0.894585	3.32451	6.17197	0	6.42449
21ur-6459	Y67A10A.188	WBGene00166938	1.88637	-0.528581	0.776808	0.858123	-0.46834	0.803318	0.874027	-0.17111	0.92579	NA	-0.110869	0.953648	NA	0	4.88091	1.94425	4.79406	0	0	5.47197	0	0.831127	3.08599	1.62816	0
21ur-6472	Y116A8B.62	WBGene00170008	5.04416	-0.335948	0.751927	0.840786	0.907674	0.343876	0.494585	0.352579	0.729249	NA	1.5962	0.112482	NA	0	7.80946	2.91637	0	5.01537	3.75954	5.47197	5.36751	3.32451	12.3439	4.88448	9.63674
21ur-6480	Y67A10A.327	WBGene00174453	2.0016	1.71884	0.281993	0.424938	-0.761144	0.565671	0.695097	2.23384	0.154058	NA	-0.246144	0.856468	NA	0	0	1.94425	3.83525	1.00307	1.87977	5.47197	1.78917	2.49338	1.54299	3.25632	0.803061
21ur-6494	C45E5.40	WBGene00171052	3.4744	0.759369	0.486812	0.630434	2.74176	0.0305391	0.0721964	-1.57384	0.235689	NA	0.408547	0.688378	NA	0	4.88091	2.91637	3.83525	7.02151	2.81966	0	0.894585	1.66225	3.08599	8.95488	5.62143
21ur-6496	C43G2.6	WBGene00166100	4.87837	-0.499168	0.564378	0.69681	-1.37203	0.128565	0.23378	0.243074	0.768563	NA	-0.629791	0.502653	NA	4.95422	4.88091	7.77698	3.83525	3.00922	5.63931	9.84955	7.15668	4.15564	0	4.0704	3.21225
21ur-6502	Y73F8A.890	WBGene00171094	2.85493	0.0614525	0.959992	0.977051	0.746607	0.540778	0.675086	-0.329323	0.792207	NA	0.355832	0.765886	NA	2.47711	1.95236	3.88849	0	4.01229	4.69943	3.28318	1.78917	1.66225	0	4.0704	6.42449
21ur-6513	Y116A8B.43	WBGene00166246	2.29655	3.93725	0.0210103	0.0539332	3.08789	0.0767902	0.154373	-0.176859	0.931085	NA	-1.02622	0.440896	NA	1.23856	0	0	3.83525	6.01844	7.51909	0	0.894585	0	0	1.62816	6.42449
21ur-6539	Y37A1B.179	WBGene00166596	3.9692	1.55918	0.175538	0.298226	-1.77131	0.140342	0.250231	1.30685	0.259049	NA	-2.02364	0.0902788	NA	4.95422	1.95236	0	1.91763	12.0369	5.63931	4.37758	4.47292	7.48014	1.54299	3.25632	0
21ur-6558	Y57G11C.577	WBGene00166369	1.00509	-2.36652	0.264711	NA	2.34294	0.26997	NA	-2.4171	0.254635	NA	2.29236	0.280447	NA	2.47711	0.976182	1.94425	0	1.00307	0	0	0	0.831127	0	0.81408	4.01531
21ur-6563	Y105C5A.981	WBGene00171081	11.8942	1.84609	0.00653597	0.0196582	1.35377	0.0505616	0.109848	-0.156477	0.832691	NA	-0.648791	0.299806	NA	1.23856	8.78564	7.77698	21.0939	23.0707	21.6174	10.9439	2.68375	3.32451	15.4299	19.5379	7.22755
21ur-6565	H32C10.77	WBGene00172453	9.30702	0.208548	0.814512	0.883309	-0.157796	0.857591	0.912111	0.304093	0.731233	NA	-0.0622504	0.943796	NA	2.47711	7.80946	14.5818	1.91763	14.043	13.1584	9.84955	5.36751	15.7914	0	13.8394	12.849
21ur-66	Y41E3.24	WBGene00045572	2.1997	2.03171	0.151075	0.266534	-0.243444	0.857188	0.91183	1.03734	0.479472	NA	-1.23781	0.339678	NA	0	1.95236	0.972123	2.87644	3.00922	6.5792	1.09439	0.894585	4.15564	0	3.25632	1.60612
21ur-6629	C01G5.17	WBGene00168673	2.88106	1.64519	0.244825	0.382315	0.737358	0.580173	0.707021	0.739657	0.612336	NA	-0.168177	0.895759	NA	0	2.92855	0.972123	0	7.02151	5.63931	3.28318	3.57834	0	3.08599	2.44224	5.62143
21ur-6631	Y45F10D.73	WBGene00166922	2.75894	0.728106	0.64074	0.756892	2.2834	0.125511	0.229478	-0.0980563	0.951969	NA	1.45724	0.303482	NA	0	0	3.88849	1.91763	0	4.69943	1.09439	2.68375	0	12.3439	4.0704	2.40918
21ur-6638	Y64G10A.185	WBGene00165940	1.60852	1.74876	0.471573	0.617024	2.51492	0.265733	NA	0.872136	0.72846	NA	1.6383	0.449649	NA	0	0	0.972123	1.91763	0	1.87977	2.18879	0	0	12.3439	0	0
21ur-6659	Y57G11C.552	WBGene00165947	1.52211	3.53069	0.0585058	0.126151	1.1194	0.487841	NA	2.64014	0.171037	NA	0.228855	0.881737	NA	0	0	0	3.83525	1.00307	1.87977	1.09439	0	2.49338	3.08599	4.0704	0.803061
21ur-6661	C24D10.30	WBGene00169554	1.07649	3.31552	0.142168	NA	0.503307	0.812905	NA	2.36319	0.309434	NA	-0.449019	0.826956	NA	0	0	0	4.79406	1.00307	0	2.18879	0.894585	0	0	1.62816	2.40918
21ur-6677	H34C03.10	WBGene00168305	1.45149	2.2296	0.218464	NA	-0.515961	0.794257	NA	0.211812	0.913799	NA	-2.53375	0.1674	NA	2.47711	0	0	1.91763	6.01844	2.81966	0	0.894585	1.66225	0	1.62816	0
21ur-6684	Y37A1B.270	WBGene00171269	1.40309	-1.08807	0.641197	NA	0.778214	0.665577	NA	2.32313	0.268476	NA	4.18942	0.0429999	NA	0	0.976182	0	0	0	0	2.18879	2.68375	0.831127	7.71497	2.44224	0
21ur-6686	H16O14.22	WBGene00165268	8.92434	1.42794	0.062731	0.133455	0.981419	0.202665	0.333354	0.00211645	0.997926	NA	-0.444406	0.537386	NA	0	9.76182	5.83274	17.2586	10.0307	15.9781	8.75516	1.78917	5.81789	10.801	13.8394	7.22755
21ur-669	Y51H4A.343	WBGene00050057	4.10454	1.80304	0.192816	0.320013	1.49248	0.258632	0.401003	0.503791	0.726576	NA	0.193226	0.87809	NA	0	1.95236	2.91637	9.58813	7.02151	0.939886	6.56637	0	0.831127	0	12.2112	7.22755
21ur-67	B0273.14	WBGene00046327	21.8251	0.243879	0.623748	0.743403	0.584353	0.234665	0.372777	-0.0885418	0.860436	NA	0.251932	0.603529	NA	6.19278	31.2378	19.4425	19.1763	20.0615	29.1365	14.2271	24.1538	15.7914	33.9458	26.0506	22.4857
21ur-6704	H10D12.5	WBGene00166258	4.30634	-0.20457	0.829173	0.892801	2.02203	0.0447507	0.0992227	-1.29943	0.211765	NA	0.92717	0.30915	NA	2.47711	7.80946	2.91637	3.83525	4.01229	3.75954	0	3.57834	1.66225	4.62898	9.76896	7.22755
21ur-6712	C01G5.22	WBGene00172931	1.41868	-4.20272	0.0976245	NA	2.52986	0.32421	NA	-3.29151	0.194517	NA	3.44108	0.179944	NA	0	8.78564	0.972123	0	0	0	1.09439	0	0	6.17197	0	0
21ur-6714	Y57G11C.764	WBGene00169133	1.27426	2.08932	0.30542	NA	3.21265	0.137022	NA	-1.97037	0.392475	NA	-0.84703	0.651405	NA	0	1.95236	0	5.75288	0	2.81966	0	0	0	1.54299	0.81408	2.40918
21ur-6717	B0513.71	WBGene00170795	4.40684	2.15187	0.0245982	0.0615398	-0.460915	0.632961	0.751307	0.811555	0.421692	NA	-1.80123	0.0477472	NA	2.47711	2.92855	0.972123	9.58813	11.0338	7.51909	3.28318	4.47292	3.32451	0	4.0704	3.21225
21ur-6722	K08B4.38	WBGene00174237	1.35485	0.191539	0.914846	NA	-0.0620081	0.976934	NA	-1.62488	0.411849	NA	-1.87843	0.340748	NA	0	1.95236	3.88849	4.79406	2.00615	0	1.09439	0.894585	0	0	1.62816	0
21ur-6741	Y37A1A.106	WBGene00169510	2.10028	3.3079	0.122007	0.225863	1.34451	0.463891	0.610335	3.18303	0.137592	NA	1.21964	0.50516	NA	0	0	0	2.87644	1.00307	1.87977	5.47197	0	0	12.3439	1.62816	0
21ur-675	Y73F8A.230	WBGene00047803	2.49613	3.77623	0.0525563	0.115514	2.51627	0.173716	0.295562	0.839433	0.696229	NA	-0.420533	0.793975	NA	0	0	0.972123	6.71169	6.01844	2.81966	2.18879	0	0	0	0	11.2429
21ur-6771	Y105C5B.1065	WBGene00170666	1.21962	-3.0919	0.200193	NA	1.96722	0.426621	NA	-3.14248	0.192931	NA	1.91664	0.438608	NA	0	8.78564	0	0	1.00307	0	0	0.894585	0	1.54299	0	2.40918
21ur-6778	H08M01.92	WBGene00171255	3.68556	-0.222609	0.861147	0.914769	1.89903	0.148789	0.262221	-1.19512	0.374264	NA	0.92652	0.455361	NA	1.23856	0.976182	8.7491	3.83525	0	5.63931	3.28318	0.894585	0.831127	12.3439	0.81408	5.62143
21ur-6808	H34C03.15	WBGene00173776	12.8167	1.56134	0.0178537	0.0469526	0.497383	0.441783	0.589885	0.451468	0.509815	NA	-0.612485	0.322635	NA	2.47711	9.76182	8.7491	17.2586	12.0369	33.8359	12.0383	12.5242	4.98676	6.17197	17.0957	16.8643
21ur-6813	AC7.82	WBGene00174865	1.98724	1.6825	0.3134	0.458935	3.34156	0.0719926	0.146778	-1.59062	0.424427	NA	0.0684426	0.963763	NA	0	0	2.91637	2.87644	4.01229	2.81966	0	0.894585	0	4.62898	5.69856	0
21ur-6815	Y67A10A.315	WBGene00173746	1.27496	4.0441	0.0873444	NA	3.51612	0.142641	NA	0	1	NA	-0.70486	0.741729	NA	0	0	0	3.83525	2.00615	3.75954	0	0	0	0	5.69856	0
21ur-6829	F13G11.137	WBGene00174447	11.3681	-0.714036	0.302714	0.447251	0.462429	0.493439	0.63592	-0.377157	0.578407	NA	0.799308	0.246298	NA	6.19278	26.3569	6.80486	10.5469	9.02766	4.69943	12.0383	4.47292	14.1292	13.8869	11.3971	16.8643
21ur-6835	C31H1.88	WBGene00173926	10.3023	0.754901	0.273925	0.415962	0.581993	0.379225	0.530617	0.370727	0.59688	NA	0.197819	0.760959	NA	3.71567	10.738	5.83274	15.341	9.02766	10.3387	13.1327	7.15668	6.64902	24.6879	10.583	6.42449
21ur-6841	Y43D4A.160	WBGene00174752	1.1268	2.52608	0.259968	NA	0	1	NA	-1.9633	0.431981	NA	-4.38605	0.0572525	NA	0	1.95236	0	1.91763	4.01229	5.63931	0	0	0	0	0	0
21ur-6852	Y57G11B.201	WBGene00172789	1.17003	3.53876	0.141494	NA	3.85939	0.10859	NA	0	1	NA	0.143754	0.947104	NA	0	0	0	0	3.00922	3.75954	0	0	0	0	3.25632	4.01531
21ur-6854	Y105C5B.1146	WBGene00171709	3.24064	2.01057	0.188635	0.315071	-0.0604897	0.966679	0.980671	1.27927	0.410368	NA	-0.791794	0.577556	NA	0	1.95236	1.94425	9.58813	0	6.5792	6.56637	0	3.32451	0	7.32672	1.60612
21ur-6860	Y73F8A.941	WBGene00171863	1.23215	-0.416465	0.816919	NA	1.26611	0.519776	NA	-1.52994	0.432647	NA	0.152641	0.933069	NA	1.23856	3.90473	0	2.87644	1.00307	0	0	0.894585	0.831127	0	1.62816	2.40918
21ur-6875	C01B10.32	WBGene00171694	5.21763	1.34698	0.117586	0.219382	0.220902	0.793758	0.867757	0.457424	0.610548	NA	-0.668659	0.406204	NA	3.71567	2.92855	2.91637	10.5469	7.02151	6.5792	4.37758	5.36751	3.32451	7.71497	6.51264	1.60612
21ur-6877	H32C10.79	WBGene00172827	3.97831	1.98468	0.0805539	0.16285	1.49567	0.142091	0.252595	0.712606	0.554257	NA	0.22359	0.811185	NA	1.23856	0.976182	1.94425	5.75288	8.02459	2.81966	5.47197	0.894585	0.831127	9.25796	6.51264	4.01531
21ur-688	Y67A10A.123	WBGene00050075	2.10393	-0.713405	0.662828	0.774064	-0.528928	0.755531	0.841721	-0.573292	0.723933	NA	-0.388815	0.820267	NA	2.47711	6.83328	0	0.958813	0	4.69943	1.09439	1.78917	3.32451	0	4.0704	0
21ur-6897	C06E7.56	WBGene00167302	0.845434	-0.0696485	0.976458	NA	0.405431	0.867997	NA	-0.616151	0.799145	NA	-0.141072	0.952706	NA	0	0	2.91637	0	0	2.81966	1.09439	0.894585	0	0	0.81408	1.60612
21ur-6898	C31H1.70	WBGene00171559	2.93398	0.797276	0.674012	0.783145	0.188971	0.917066	0.950757	1.03884	0.581418	NA	0.430539	0.813624	NA	0	4.88091	0	8.62931	0	0	7.66076	2.68375	0	0	8.1408	3.21225
21ur-6908	AC7.25	WBGene00166350	1.23213	2.35543	0.331627	NA	-0.459796	0.82892	NA	3.58188	0.12637	NA	0.76666	0.729694	NA	0	0	0	0	3.00922	0	0	3.57834	3.32451	0	4.0704	0.803061
21ur-6917	H16O14.28	WBGene00166323	1.82786	-1.35051	0.367599	0.516071	1.75288	0.233864	0.371926	-1.3914	0.352741	NA	1.71199	0.245494	NA	2.47711	1.95236	2.91637	1.91763	0	0.939886	1.09439	0.894585	0.831127	0	5.69856	3.21225
21ur-6929	C46G7.36	WBGene00165089	1.2997	-1.24238	0.516188	NA	-1.23839	0.543861	NA	-0.679858	0.713375	NA	-0.67586	0.747268	NA	0	4.88091	1.94425	0	2.00615	0.939886	0	0.894585	3.32451	0	0	1.60612
21ur-6930	B0478.13	WBGene00167661	1.41049	-0.0233182	0.991317	NA	2.1483	0.30326	NA	-0.540517	0.806182	NA	1.63111	0.420072	NA	0	0	2.91637	0.958813	2.00615	0	2.18879	0	0	0	1.62816	7.22755
21ur-6936	H32C10.91	WBGene00174607	10.3154	0.979869	0.162642	0.28178	0.839728	0.236659	0.3753	-0.144026	0.844986	NA	-0.284167	0.673019	NA	3.71567	16.5951	1.94425	20.1351	14.043	10.3387	7.66076	4.47292	8.31127	12.3439	9.76896	14.4551
21ur-694	Y105C5A.285	WBGene00048382	2.75793	1.92948	0.190581	0.31731	3.74597	0.0318044	0.0746421	-2.00717	0.278449	NA	-0.190682	0.886603	NA	0	3.90473	0	2.87644	4.01229	8.45897	0	0.894585	0	0	7.32672	5.62143
21ur-6942	H20E11.8	WBGene00174692	2.87394	0.78426	0.600452	0.725787	1.95459	0.160508	0.278367	0.221298	0.885612	NA	1.39163	0.301709	NA	0	1.95236	1.94425	0	7.02151	0	2.18879	0.894585	1.66225	12.3439	4.0704	2.40918
21ur-6948	Y116A8C.344	WBGene00170754	2.56624	0.255426	0.878643	0.926845	1.46451	0.358745	0.509935	0.0556702	0.97363	NA	1.26475	0.424559	NA	0	3.90473	0.972123	0	6.01844	0	0	0.894585	4.15564	10.801	2.44224	1.60612
21ur-6950	Y57G11A.161	WBGene00169856	1.5747	-1.05011	0.542337	0.677667	-1.89849	0.28289	NA	0.372459	0.814693	NA	-0.475924	0.801147	NA	0	2.92855	2.91637	2.87644	0	0	4.37758	1.78917	1.66225	1.54299	0	0.803061
21ur-6952	Y57G11C.520	WBGene00165348	2.08791	-0.410723	0.830944	0.894095	4.27032	0.050185	0.109154	-4.10249	0.0607671	NA	0.578556	0.762634	NA	0	0	8.7491	2.87644	0	3.75954	0	0	0	0	2.44224	7.22755
21ur-6956	H16O14.69	WBGene00173419	15.4521	0.97521	0.0910379	0.179189	1.1527	0.0405822	0.0914262	0.0798022	0.894355	NA	0.257295	0.632059	NA	7.43133	12.6904	8.7491	9.58813	25.0768	22.5573	6.56637	6.26209	17.4537	27.7739	23.6083	17.6673
21ur-6965	Y57G11C.979	WBGene00172610	8.87839	0.255544	0.751704	0.840629	-0.628583	0.437968	0.586404	0.390047	0.626996	NA	-0.49408	0.544565	NA	2.47711	10.738	10.6934	3.83525	11.0338	14.0983	21.8879	7.15668	3.32451	10.801	4.0704	6.42449
21ur-6986	C11D2.84	WBGene00173128	3.83529	2.27779	0.0756829	0.155092	2.26973	0.103525	0.196665	-0.788079	0.597503	NA	-0.796147	0.494845	NA	0	0	4.86061	3.83525	14.043	6.5792	2.18879	0.894585	0	1.54299	2.44224	9.63674
21ur-6987	Y57G11C.807	WBGene00169934	1.1993	1.31475	0.568396	NA	1.39158	0.543049	NA	-0.0446144	0.985359	NA	0.0322193	0.988061	NA	0	0	1.94425	0	5.01537	0	1.09439	0.894585	0	4.62898	0.81408	0
21ur-699	Y64G10A.44	WBGene00046531	4.29248	-0.0756269	0.94432	0.96746	0.722079	0.542174	0.676102	-1.35325	0.242328	NA	-0.555544	0.617331	NA	1.23856	7.80946	7.77698	0.958813	2.00615	13.1584	3.28318	2.68375	0.831127	7.71497	2.44224	1.60612
21ur-6997	Y105C5B.1214	WBGene00172607	1.10944	3.56199	0.204486	NA	3.67272	0.191827	NA	0	1	NA	-0.0661563	0.979795	NA	0	0	0	2.87644	4.01229	0	0	0	0	0	0	6.42449
21ur-7003	K02B2.22	WBGene00165987	7.50273	1.70009	0.0480764	0.107416	0.19785	0.790759	0.865874	1.57412	0.0679913	NA	0.0718817	0.922916	NA	2.47711	1.95236	3.88849	9.58813	11.0338	6.5792	12.0383	9.84043	3.32451	13.8869	12.2112	3.21225
21ur-7005	H32C10.52	WBGene00169810	1.74675	-0.737556	0.722382	0.8195	2.34264	0.260928	NA	-1.26956	0.55299	NA	1.81063	0.36963	NA	0	3.90473	0.972123	0	3.00922	0	2.18879	0	0	9.25796	1.62816	0
21ur-7021	H12I19.95	WBGene00171756	1.0853	3.75671	0.1012	NA	2.07816	0.375684	NA	0.784921	0.756081	NA	-0.893628	0.669076	NA	0	0	0	2.87644	5.01537	0	1.09439	0	0	0	1.62816	2.40918
21ur-7024	Y105C5A.694	WBGene00167664	4.13527	1.57181	0.123204	0.22755	0.117963	0.912297	0.9482	0.0538249	0.960615	NA	-1.40002	0.161249	NA	0	4.88091	2.91637	10.5469	4.01229	9.39886	2.18879	5.36751	0.831127	4.62898	2.44224	2.40918
21ur-7029	Y105C5A.603	WBGene00166227	8.78127	1.27567	0.0571108	0.123552	0.386966	0.564399	0.694061	0.222896	0.75222	NA	-0.665804	0.293674	NA	8.66989	5.85709	2.91637	16.2998	10.0307	15.0382	9.84955	7.15668	3.32451	9.25796	8.1408	8.83367
21ur-7041	B0273.62	WBGene00168404	4.87629	0.720381	0.492437	0.635534	3.31744	0.00700884	0.0203575	-1.8105	0.159621	NA	0.786555	0.421539	NA	0	7.80946	1.94425	7.6705	7.02151	1.87977	2.18879	0	0.831127	15.4299	6.51264	7.22755
21ur-7042	C02B10.61	WBGene00172509	6.5784	0.345008	0.692159	0.796816	0.477125	0.597246	0.721002	-0.49629	0.583115	NA	-0.364173	0.675558	NA	0	9.76182	9.72123	11.5058	11.0338	2.81966	5.47197	6.26209	2.49338	7.71497	8.1408	4.01531
21ur-7044	Y67A10A.182	WBGene00166663	0.86832	-1.08807	0.682132	NA	0.635777	0.779766	NA	1.73191	0.486302	NA	3.45575	0.159664	NA	0	0.976182	0	0	0	0	1.09439	2.68375	0	0	3.25632	2.40918
21ur-7045	Y37A1B.160	WBGene00165580	1.3447	-0.403226	0.814852	NA	-2.55313	0.185525	NA	0.293079	0.859914	NA	-1.85682	0.348704	NA	1.23856	0	3.88849	1.91763	2.00615	0	1.09439	2.68375	2.49338	0	0.81408	0
21ur-7046	Y105C5B.1394	WBGene00174745	1.80715	4.07635	0.0369618	0.0864306	-0.054258	0.974564	0.98559	3.41707	0.0846329	NA	-0.71354	0.669087	NA	0	0	0	3.83525	6.01844	0	1.09439	0.894585	4.15564	0	4.88448	0.803061
21ur-7048	Y73B6BR.29	WBGene00173613	11.9628	1.1092	0.113488	0.213665	0.103358	0.877909	0.925583	0.774003	0.274064	NA	-0.231841	0.727608	NA	3.71567	2.92855	14.5818	11.5058	18.0553	16.9179	21.8879	7.15668	8.31127	6.17197	14.6534	17.6673
21ur-7050	Y51H4A.923	WBGene00174811	1.37167	0.363356	0.878213	NA	1.53213	0.510006	NA	-0.213668	0.929644	NA	0.955107	0.674577	NA	0	0	2.91637	0	1.00307	2.81966	0	0	2.49338	0	0	7.22755
21ur-7060	B0513.80	WBGene00173135	2.98488	-0.60924	0.668971	0.779058	1.77971	0.204734	0.335914	-0.876717	0.543916	NA	1.51223	0.274239	NA	0	1.95236	6.80486	0	4.01229	1.87977	3.28318	0.894585	0.831127	0	7.32672	8.83367
21ur-7074	Y105C5A.1214	WBGene00174210	7.46877	2.48198	0.00358888	0.011614	1.99617	0.0215982	0.0538317	-0.171293	0.860527	NA	-0.657108	0.367143	NA	0	5.85709	1.94425	11.5058	18.0553	15.9781	0	4.47292	2.49338	12.3439	8.1408	8.83367
21ur-7080	Y51H4A.584	WBGene00168392	1.43636	0.232832	0.888064	NA	2.49323	0.19589	NA	-2.31393	0.234018	NA	-0.0535285	0.973876	NA	0	0.976182	3.88849	2.87644	3.00922	0	0	0.894585	0	1.54299	2.44224	1.60612
21ur-7086	C43G2.14	WBGene00169664	15.7867	0.694051	0.197199	0.325378	0.985938	0.0802532	0.160095	-0.610067	0.289084	NA	-0.31818	0.544896	NA	18.5783	9.76182	13.6097	26.8468	13.04	27.2567	5.47197	8.05126	13.298	15.4299	26.0506	12.0459
21ur-7087	Y57G11A.189	WBGene00172433	2.27024	1.06762	0.437689	0.584801	0.657596	0.639403	0.75687	-0.10918	0.940206	NA	-0.519199	0.694179	NA	0	2.92855	1.94425	2.87644	2.00615	5.63931	1.09439	3.57834	0	1.54299	0.81408	4.81837
21ur-7094	Y4C6B.32	WBGene00165542	5.08851	0.166954	0.868456	0.919911	2.22999	0.0483911	0.105898	-1.77961	0.120694	NA	0.283433	0.774351	NA	2.47711	12.6904	0.972123	6.71169	5.01537	6.5792	2.18879	2.68375	0	3.08599	13.8394	4.81837
21ur-7099	Y105C5A.546	WBGene00165454	2.6102	0.446712	0.773888	0.8564	1.9158	0.205939	0.337443	-0.280255	0.861881	NA	1.18884	0.413908	NA	0	3.90473	0.972123	0.958813	4.01229	1.87977	4.37758	0	0	1.54299	1.62816	12.0459
21ur-710	Y67A10A.24	WBGene00045775	1.49542	-1.08808	0.805003	NA	5.03168	0.23781	NA	-1.13866	0.796134	NA	4.9811	0.24256	NA	0	0	0.972123	0	0	0	0	0	0	16.9729	0	0
21ur-7108	Y64G10A.349	WBGene00174854	0.948719	3.33564	0.178675	NA	-0.234807	0.923001	NA	2.37093	0.350796	NA	-1.19952	0.612128	NA	0	0	0	0	4.01229	1.87977	2.18879	0.894585	0	0	0	2.40918
21ur-7114	F26D12.42	WBGene00166723	3.29215	5.2555	0.000913249	0.00342257	1.00678	0.418977	0.569524	3.31774	0.0456845	NA	-0.930986	0.415484	NA	0	0	0	9.58813	7.02151	5.63931	3.28318	2.68375	0	1.54299	8.1408	1.60612
21ur-7155	H16O14.50	WBGene00171224	3.55355	2.82116	0.0347652	0.0821828	1.07348	0.384432	0.535728	0.844261	0.554286	NA	-0.903423	0.422909	NA	1.23856	1.95236	0	3.83525	11.0338	7.51909	3.28318	0	2.49338	0	3.25632	8.03061
21ur-7161	R05A10.82	WBGene00168753	1.50233	3.57706	0.0594334	NA	1.40069	0.496559	NA	-0.176857	0.935928	NA	-2.35322	0.174631	NA	0	0.976182	0	9.58813	3.00922	0.939886	1.09439	0	0	0	0.81408	1.60612
21ur-7162	Y41E3.426	WBGene00173077	2.58501	1.16845	0.468037	0.613743	1.45383	0.309248	0.457615	0.935685	0.564197	NA	1.22106	0.388348	NA	0	0	2.91637	0	4.01229	2.81966	3.28318	1.78917	0.831127	0	8.1408	7.22755
21ur-7167	C09B9.65	WBGene00171968	3.17516	-0.246127	0.846492	0.904705	-0.463113	0.724225	0.819383	-0.256879	0.83963	NA	-0.473864	0.718484	NA	3.71567	0.976182	6.80486	0	5.01537	4.69943	4.37758	5.36751	0	3.08599	3.25632	0.803061
21ur-7176	Y51H4A.680	WBGene00170404	2.64772	0.332794	0.822022	0.88868	1.65347	0.24719	0.387839	-0.195072	0.897803	NA	1.12561	0.417038	NA	2.47711	1.95236	0.972123	6.71169	0	0	1.09439	3.57834	0	7.71497	3.25632	4.01531
21ur-7180	Y105C5A.953	WBGene00170712	0.866448	-1.69915	0.501108	NA	-3.45625	0.159889	NA	0.84805	0.712937	NA	-0.909043	0.733231	NA	2.47711	0	0.972123	0	0	0.939886	0	2.68375	3.32451	0	0	0
21ur-7188	Y105C5B.642	WBGene00165396	1.29835	0.697249	0.732912	NA	3.84557	0.0762152	NA	-2.53969	0.262986	NA	0.608639	0.752681	NA	0	0	2.91637	1.91763	2.00615	0.939886	0	0	0	6.17197	1.62816	0
21ur-7201	F26D12.97	WBGene00174992	3.58982	2.00138	0.101889	0.195968	2.84541	0.0257516	0.062437	-0.529901	0.712041	NA	0.314123	0.760752	NA	0	3.90473	0	5.75288	3.00922	7.51909	1.09439	1.78917	0	4.62898	8.95488	6.42449
21ur-7219	Y116A8A.147	WBGene00174901	1.159	2.77335	0.181848	NA	-0.0758977	0.970378	NA	1.28426	0.556116	NA	-1.56499	0.417887	NA	0	0	0.972123	5.75288	2.00615	0	1.09439	0	1.66225	0	0.81408	1.60612
21ur-7241	Y37A1B.287	WBGene00172193	0.890304	3.56177	0.186419	NA	-0.21693	0.937226	NA	1.8508	0.510294	NA	-1.9279	0.46465	NA	0	0	0	2.87644	4.01229	0	2.18879	0	0	0	0	1.60612
21ur-7250	C55C3.37	WBGene00167163	3.82957	2.80374	0.023746	0.0596791	2.21459	0.0575178	0.122134	0.312928	0.822761	NA	-0.276225	0.77632	NA	0	1.95236	0.972123	4.79406	12.0369	4.69943	2.18879	1.78917	0	4.62898	3.25632	9.63674
21ur-7257	Y41E3.413	WBGene00172252	1.7003	1.37073	0.457341	0.60396	3.19335	0.111904	NA	-1.58614	0.456159	NA	0.236473	0.889673	NA	0	1.95236	0.972123	4.79406	3.00922	0	0	0	0.831127	0	0.81408	8.03061
21ur-7268	C11D2.44	WBGene00165476	1.49056	-1.04865	0.588906	NA	-0.304467	0.871869	NA	-0.174077	0.925168	NA	0.570108	0.772652	NA	0	0.976182	4.86061	1.91763	0	0.939886	0	2.68375	2.49338	0	0	4.01531
21ur-7286	F44E8.23	WBGene00167199	1.98005	3.02261	0.148769	0.263396	0.328828	0.849823	0.9067	3.81934	0.0621951	NA	1.12557	0.529461	NA	0	0	0	0	0	4.69943	2.18879	2.68375	3.32451	9.25796	0	1.60612
21ur-7293	C09B9.35	WBGene00166589	8.06064	1.34424	0.119818	0.222634	0.277669	0.698573	0.80084	1.83318	0.0304389	NA	0.766607	0.298415	NA	2.47711	0.976182	4.86061	10.5469	5.01537	5.63931	15.3215	9.84043	4.98676	18.5159	5.69856	12.849
21ur-7311	Y57G11B.112	WBGene00165769	1.78163	0.935024	0.517012	0.656908	-2.12892	0.182386	0.307205	1.01952	0.477468	NA	-2.04442	0.202352	NA	0	1.95236	1.94425	3.83525	2.00615	1.87977	2.18879	1.78917	4.15564	0	1.62816	0
21ur-7325	Y105C5A.818	WBGene00169112	1.68974	1.52288	0.39187	0.54001	0.927837	0.606077	NA	-0.0254345	0.989286	NA	-0.620481	0.711433	NA	0	2.92855	0	7.6705	1.00307	0	2.18879	0.894585	0	1.54299	2.44224	1.60612
21ur-7339	Y73B6BL.205	WBGene00171905	6.44649	1.74596	0.0557615	0.121207	1.11113	0.223641	0.359281	0.0651097	0.946964	NA	-0.569721	0.498568	NA	0	1.95236	7.77698	10.5469	11.0338	12.2185	5.47197	4.47292	0.831127	9.25796	10.583	3.21225
21ur-7340	Y41E3.377	WBGene00171087	11.4336	2.42232	0.000890419	0.00334929	2.09059	0.00301296	0.00963214	0.16512	0.838041	NA	-0.166606	0.785699	NA	0	4.88091	5.83274	12.4646	24.0738	23.4971	8.75516	2.68375	1.66225	16.9729	17.9098	18.4704
21ur-7342	T27B7.8	WBGene00174687	1.00832	-1.6363	0.456959	NA	2.93433	0.206419	NA	-3.57782	0.116981	NA	0.992817	0.657784	NA	1.23856	4.88091	0	0	2.00615	0	0	0	0	1.54299	1.62816	0.803061
21ur-7346	Y4C6B.83	WBGene00173292	3.63717	1.914	0.0993324	0.192201	1.37274	0.189099	0.315667	0.71873	0.558252	NA	0.177464	0.854319	NA	0	0.976182	2.91637	6.71169	3.00922	5.63931	4.37758	0.894585	1.66225	6.17197	3.25632	8.03061
21ur-7361	Y41E3.342	WBGene00169694	5.68591	2.19213	0.0202968	0.0523727	-0.189449	0.82174	0.886684	1.53817	0.110661	NA	-0.84341	0.302634	NA	0	3.90473	1.94425	8.62931	9.02766	10.3387	6.56637	7.15668	4.15564	9.25796	1.62816	5.62143
21ur-7367	Y105C5A.1205	WBGene00174151	2.48995	1.19242	0.399588	0.547596	1.90924	0.202809	0.333527	-0.775228	0.623302	NA	-0.05841	0.964883	NA	0	0.976182	3.88849	4.79406	1.00307	5.63931	2.18879	0.894585	0	0	4.0704	6.42449
21ur-7400	C11D2.88	WBGene00173904	1.49496	1.14158	0.507454	NA	1.8532	0.306243	NA	-0.680271	0.723404	NA	0.0313519	0.984344	NA	0	0.976182	1.94425	2.87644	0	3.75954	1.09439	0	0.831127	0	2.44224	4.01531
21ur-741	Y41E3.155	WBGene00049104	11.077	1.44519	0.0375476	0.0875716	0.267766	0.680778	0.787784	0.934652	0.186071	NA	-0.242771	0.703496	NA	4.95422	10.738	0.972123	9.58813	19.0584	16.9179	8.75516	8.05126	14.9603	15.4299	15.4675	8.03061
21ur-7416	Y105C5A.718	WBGene00167948	6.84217	0.463173	0.649711	0.763142	1.08497	0.301156	0.449276	-0.700414	0.510065	NA	-0.0786207	0.937664	NA	0	16.5951	1.94425	11.5058	6.01844	8.45897	6.56637	3.57834	1.66225	18.5159	2.44224	4.81837
21ur-742	Y45F10D.35	WBGene00047879	1.26526	3.52973	0.108758	NA	-0.558943	0.783966	NA	3.12734	0.1589	NA	-0.961337	0.633812	NA	0	0	0	3.83525	1.00307	1.87977	4.37758	0	0.831127	0	3.25632	0
21ur-7422	Y73F8A.824	WBGene00170129	2.2075	0.467618	0.764165	0.849625	1.05072	0.468698	0.614456	0.382069	0.806722	NA	0.965168	0.504713	NA	1.23856	1.95236	0.972123	0	2.00615	3.75954	0	5.36751	0	3.08599	5.69856	2.40918
21ur-7423	Y105C5A.1149	WBGene00173315	1.69849	-1.62261	0.374794	0.522682	-0.674834	0.712888	NA	-0.688306	0.691029	NA	0.259467	0.892793	NA	0	5.85709	2.91637	0	1.00307	1.87977	2.18879	0	3.32451	0	0	3.21225
21ur-7426	H08M01.77	WBGene00168493	1.83637	-2.79603	0.079049	0.160489	0.720563	0.651069	0.765987	-2.33473	0.117563	NA	1.18186	0.483695	NA	3.71567	7.80946	1.94425	0.958813	1.00307	0	0	0.894585	1.66225	0	2.44224	1.60612
21ur-7431	Y51H4A.690	WBGene00170553	2.3018	-1.02574	0.581777	0.710693	2.59486	0.152956	0.268161	-1.19531	0.524548	NA	2.4253	0.177616	NA	0	4.88091	0.972123	0	2.00615	0.939886	0	0	2.49338	13.8869	2.44224	0
21ur-7437	F44E8.28	WBGene00169977	9.34331	1.20072	0.0834238	0.167371	0.352408	0.620006	0.740895	0.0182028	0.980107	NA	-0.830109	0.217585	NA	8.66989	5.85709	5.83274	9.58813	17.0522	19.7376	5.47197	11.6296	3.32451	3.08599	13.8394	8.03061
21ur-7473	C01B10.19	WBGene00167520	0.890985	-2.02776	0.43625	NA	-1.90996	0.425233	NA	1.64871	0.489171	NA	1.7665	0.499357	NA	1.23856	0.976182	0	0	0	0	4.37758	0	2.49338	0	0	1.60612
21ur-7483	Y105C5A.733	WBGene00168084	1.85468	-0.385922	0.792636	0.868432	3.65688	0.027522	0.0660516	-2.32701	0.180578	NA	1.71579	0.211721	NA	0	1.95236	2.91637	0.958813	1.00307	1.87977	0	0	0.831127	4.62898	4.0704	4.01531
21ur-7488	C27H2.98	WBGene00172131	0.819947	-1.92934	0.463903	NA	0.00780973	0.997572	NA	-0.628155	0.802578	NA	1.309	0.625931	NA	0	2.92855	0.972123	0	1.00307	0	0	0	2.49338	0	2.44224	0
21ur-7501	F13G11.129	WBGene00173188	9.01309	0.189062	0.780676	0.86039	0.564376	0.385007	0.536068	0.123781	0.855497	NA	0.499095	0.441836	NA	7.43133	6.83328	7.77698	8.62931	8.02459	8.45897	8.75516	3.57834	11.6358	20.0589	8.1408	8.83367
21ur-7508	F26D12.76	WBGene00172042	170.723	1.11646	0.000207101	0.000882037	1.18679	8.84e-05	0.000387781	-0.272792	0.375267	0.845953	-0.202457	0.493772	0.985897	56.9735	150.332	139.014	245.456	272.836	236.851	94.1179	113.612	80.6193	270.024	249.109	139.733
21ur-7522	Y116A8A.134	WBGene00174013	1.24376	-1.35283	0.545323	NA	-2.5718	0.259986	NA	0.371809	0.857213	NA	-0.847164	0.728277	NA	0	2.92855	1.94425	0	1.00307	0.939886	6.56637	0	0	1.54299	0	0
21ur-753	Y105C5A.125	WBGene00046458	3.18669	3.08556	0.0289769	0.0706832	3.22516	0.0217176	0.0540781	-0.137041	0.936037	NA	0.00256414	0.998008	NA	0	0.976182	0.972123	3.83525	8.02459	5.63931	1.09439	0	0.831127	1.54299	4.88448	10.4398
21ur-7539	C45E5.19	WBGene00165453	1.2034	-2.0164	0.368107	NA	-0.441412	0.808955	NA	1.64295	0.40672	NA	3.21794	0.12635	NA	1.23856	0	0.972123	0	0	0	3.28318	2.68375	0.831127	4.62898	0	0.803061
21ur-7540	Y57G11A.171	WBGene00170691	1.23597	0.97496	0.619877	NA	-2.43369	0.280837	NA	-0.414076	0.840957	NA	-3.82273	0.0777884	NA	0	2.92855	0.972123	3.83525	4.01229	0	2.18879	0.894585	0	0	0	0
21ur-7541	C05B10.3	WBGene00165147	30.2283	0.360542	0.492783	0.635714	0.239105	0.653809	0.767876	-0.242561	0.649459	NA	-0.363997	0.48821	NA	18.5783	49.7853	18.4703	34.5173	37.1137	40.4151	29.5487	30.4159	14.1292	52.4618	26.8646	10.4398
21ur-7546	Y105C5A.1261	WBGene00174902	1.01386	1.74995	0.382354	NA	-1.3155	0.545682	NA	0.411685	0.845129	NA	-2.65376	0.201198	NA	0	0	1.94425	0.958813	3.00922	2.81966	0	1.78917	0.831127	0	0.81408	0
21ur-7557	Y116A8A.81	WBGene00167610	1.92424	-2.02851	0.251691	0.390551	0.668048	0.668775	0.778764	-0.57327	0.714907	NA	2.12329	0.228358	NA	0	3.90473	3.88849	0.958813	1.00307	0	1.09439	0	4.15564	0	4.0704	4.01531
21ur-7559	AC7.27	WBGene00166862	24.5849	0.680955	0.258746	0.398176	0.949555	0.114589	0.213539	-0.139058	0.821418	NA	0.129541	0.825737	NA	2.47711	26.3569	26.2473	23.0115	44.1352	22.5573	24.0767	18.7863	8.31127	44.7468	37.4477	16.8643
21ur-7562	Y116A8B.37	WBGene00165438	3.62765	0.645275	0.54961	0.684122	0.78158	0.456479	0.603491	0.0903611	0.935069	NA	0.226667	0.823644	NA	0	0.976182	6.80486	3.83525	5.01537	3.75954	4.37758	2.68375	1.66225	3.08599	6.51264	4.81837
21ur-7565	C05B10.12	WBGene00172354	22.972	0.0695898	0.911688	0.947996	0.516862	0.419519	0.56993	-0.63431	0.320805	NA	-0.187038	0.766133	NA	3.71567	21.476	50.5504	29.7232	10.0307	40.4151	21.8879	15.2079	12.4669	20.0589	25.2365	24.8949
21ur-7572	H16O14.26	WBGene00165727	3.69462	2.74463	0.0376136	0.0876886	1.22306	0.365933	0.516868	0.00278399	0.998484	NA	-1.51878	0.203269	NA	0	1.95236	1.94425	13.4234	9.02766	4.69943	4.37758	0	0	0	5.69856	3.21225
21ur-758	Y41E3.148	WBGene00048914	1.79153	-0.074298	0.96914	0.982337	1.01629	0.483271	0.627354	1.48377	0.390932	NA	2.57436	0.123852	NA	0	1.95236	0	0	1.00307	0.939886	3.28318	0	2.49338	6.17197	2.44224	3.21225
21ur-7583	H32C10.71	WBGene00171526	6.00396	-0.0392994	0.97041	0.98255	1.15182	0.254927	0.396809	0.0147397	0.98885	NA	1.20586	0.235569	NA	0	9.76182	3.88849	0	7.02151	6.5792	5.47197	5.36751	3.32451	3.08599	17.9098	9.63674
21ur-7585	B0513.68	WBGene00170131	3.65766	1.09642	0.328918	0.475884	0.14368	0.906675	0.944654	-0.484904	0.687368	NA	-1.43764	0.20933	NA	2.47711	2.92855	3.88849	5.75288	1.00307	13.1584	3.28318	2.68375	0.831127	4.62898	3.25632	0
21ur-76	Y41E3.36	WBGene00046021	9.39743	1.22634	0.0965103	0.187741	0.568783	0.468033	0.613883	-0.435167	0.582518	NA	-1.09272	0.13413	NA	11.147	1.95236	8.7491	26.8468	16.0492	7.51909	5.47197	8.05126	2.49338	12.3439	7.32672	4.81837
21ur-7600	R11E3.13	WBGene00172271	7.62113	-0.374039	0.61464	0.736594	1.00064	0.163942	0.283079	-0.415755	0.575545	NA	0.958925	0.182478	NA	3.71567	5.85709	12.6376	4.79406	6.01844	6.5792	7.66076	3.57834	5.81789	16.9729	11.3971	6.42449
21ur-7615	Y73F8A.918	WBGene00171587	1.2387	0	1	NA	1.31392	0.56888	NA	2.87107	0.260163	NA	4.31128	0.0845789	NA	0	0	0	0	0	0	4.37758	0	0	1.54299	8.1408	0.803061
21ur-7625	H16O14.61	WBGene00172591	7.03276	1.92634	0.0222047	0.0564729	1.05486	0.18688	0.312775	0.515918	0.564165	NA	-0.35556	0.630976	NA	0	4.88091	3.88849	17.2586	9.02766	8.45897	4.37758	6.26209	2.49338	12.3439	10.583	4.81837
21ur-763	T23G4.21	WBGene00047621	2.49908	1.71514	0.285558	0.429105	-0.924994	0.469405	0.615012	2.77945	0.0739221	NA	0.139311	0.917192	NA	0	1.95236	0	0	2.00615	4.69943	5.47197	4.47292	4.15564	1.54299	4.88448	0.803061
21ur-7642	Y73B6BL.197	WBGene00171654	1.54045	1.14892	0.51707	0.656942	2.2594	0.270143	NA	-1.99397	0.336561	NA	-0.883486	0.612213	NA	0	1.95236	1.94425	2.87644	6.01844	0	0	0.894585	0	1.54299	3.25632	0
21ur-7645	Y105C5B.1043	WBGene00170428	0.971101	1.24199	0.65207	NA	0.884833	0.751013	NA	-0.139171	0.961325	NA	-0.496329	0.852505	NA	0	1.95236	0	0	0	4.69943	0	1.78917	0	0	0	3.21225
21ur-7649	AC7.63	WBGene00172593	1.37903	2.55541	0.176834	NA	1.28726	0.453665	NA	1.22852	0.539542	NA	-0.0396303	0.980089	NA	0	0	0.972123	2.87644	0	3.75954	0	0.894585	1.66225	1.54299	1.62816	3.21225
21ur-7653	H32C10.63	WBGene00170881	1.6414	-1.8616	0.302889	0.447426	0.380815	0.818078	NA	-0.686797	0.674883	NA	1.55561	0.393598	NA	1.23856	3.90473	1.94425	0	2.00615	0	0	2.68375	1.66225	4.62898	1.62816	0
21ur-7658	H34C03.9	WBGene00166738	14.475	1.07337	0.0969388	0.188489	1.19195	0.0799288	0.1596	-0.706396	0.309397	NA	-0.587816	0.3518	NA	2.47711	20.4998	10.6934	30.682	15.0461	26.3168	10.9439	6.26209	4.15564	6.17197	21.9802	18.4704
21ur-767	C46G7.20	WBGene00047564	1.93754	3.53214	0.0418559	0.0957136	0.886766	0.518217	0.656036	3.25745	0.0627374	NA	0.612076	0.651193	NA	0	0	0	0.958813	2.00615	3.75954	2.18879	0.894585	2.49338	7.71497	1.62816	1.60612
21ur-7671	B0513.43	WBGene00165100	4.37093	1.14737	0.305919	0.450871	1.32805	0.25553	0.397423	-0.565452	0.640123	NA	-0.384774	0.720598	NA	3.71567	5.85709	0	3.83525	5.01537	12.2185	2.18879	0.894585	3.32451	0	10.583	4.81837
21ur-7676	C43G2.10	WBGene00169171	7.96521	-0.501591	0.567784	0.699568	0.107336	0.900036	0.940536	-0.0229932	0.978635	NA	0.585933	0.50256	NA	0	17.5713	7.77698	3.83525	4.01229	10.3387	9.84955	9.84043	5.81789	3.08599	12.2112	11.2429
21ur-7693	C01G5.19	WBGene00171250	7.70227	0.896578	0.335917	0.483257	1.54179	0.0919671	0.178682	-0.082946	0.931758	NA	0.562269	0.520875	NA	0	8.78564	4.86061	6.71169	9.02766	10.3387	4.37758	8.94585	0	21.6019	8.1408	9.63674
21ur-7702	C06E7.54	WBGene00166891	2.9476	-0.704574	0.561368	0.694495	0.0932507	0.940644	0.96463	-0.768455	0.526842	NA	0.0293702	0.981272	NA	3.71567	5.85709	2.91637	6.71169	0	0.939886	1.09439	5.36751	0.831127	3.08599	2.44224	2.40918
21ur-7705	Y105C5A.774	WBGene00168647	7.13403	-0.300991	0.686366	0.792617	1.40462	0.070071	0.143626	-1.07059	0.174885	NA	0.635027	0.384927	NA	13.6241	3.90473	6.80486	5.75288	8.02459	5.63931	5.47197	4.47292	1.66225	10.801	13.0253	6.42449
21ur-7708	Y105C5A.669	WBGene00167165	2.07532	-0.0537671	0.969328	0.982337	1.75374	0.229959	0.367103	-1.05931	0.483021	NA	0.748202	0.578005	NA	0	3.90473	1.94425	1.91763	2.00615	1.87977	2.18879	0	0.831127	6.17197	3.25632	0.803061
21ur-7709	Y105C5A.1005	WBGene00171428	2.5345	2.38631	0.103031	0.197599	1.54948	0.314031	0.46277	-0.317618	0.84839	NA	-1.15445	0.382926	NA	2.47711	0.976182	0	7.6705	2.00615	7.51909	0	0	2.49338	0	3.25632	4.01531
21ur-7725	F26D12.39	WBGene00166292	44.7185	1.09674	0.0083606	0.0244311	1.15737	0.00581936	0.0172749	-0.236083	0.585846	NA	-0.175453	0.662254	NA	7.43133	36.1188	46.6619	53.6935	65.1998	77.0706	20.7935	25.0484	31.5828	52.4618	66.7546	53.8051
21ur-7726	Y37A1A.142	WBGene00174157	5.01497	1.96968	0.0477163	0.106778	2.15702	0.0290652	0.0691709	-0.118875	0.915345	NA	0.0684744	0.935494	NA	0	3.90473	1.94425	5.75288	4.01229	14.0983	2.18879	2.68375	0.831127	6.17197	8.95488	9.63674
21ur-7749	Y57G11C.684	WBGene00167860	2.77747	1.14971	0.381683	0.529676	-3.20417	0.0584543	0.123835	0.504632	0.706353	NA	-3.84925	0.0214389	NA	0	3.90473	2.91637	6.71169	6.01844	2.81966	6.56637	3.57834	0	0	0.81408	0
21ur-7760	Y73B6A.12	WBGene00172784	8.55076	-0.113873	0.886849	0.932387	0.584325	0.441874	0.589969	0.17531	0.823795	NA	0.873508	0.258608	NA	0	9.76182	11.6655	9.58813	6.01844	4.69943	6.56637	9.84043	8.31127	4.62898	15.4675	16.0612
21ur-7761	C17H12.19	WBGene00167202	2.48727	0.909798	0.510767	0.651634	2.59443	0.150099	0.264055	-3.02227	0.0896066	NA	-1.33763	0.343456	NA	1.23856	3.90473	2.91637	0	4.01229	11.2786	0	0	0.831127	0	3.25632	2.40918
21ur-7773	Y57G11A.220	WBGene00174539	1.09507	1.83533	0.351145	NA	2.749	0.199691	NA	-2.06685	0.355368	NA	-1.15318	0.535804	NA	1.23856	0	0.972123	5.75288	1.00307	0.939886	0	0	0	0	1.62816	1.60612
21ur-7775	Y51H4A.724	WBGene00171233	3.51927	1.56539	0.261497	0.401059	2.6803	0.0764549	0.153813	-1.08651	0.496299	NA	0.0284003	0.982528	NA	4.95422	0.976182	0	0	14.043	2.81966	0	0.894585	1.66225	3.08599	10.583	3.21225
21ur-7801	Y10G11A.46	WBGene00167935	1.04762	1.24646	0.543677	NA	1.23426	0.550252	NA	-0.148095	0.946439	NA	-0.160293	0.93288	NA	0	1.95236	0	0.958813	1.00307	2.81966	0	1.78917	0	0	2.44224	1.60612
21ur-781	Y105C5B.516	WBGene00050117	6.16651	1.68186	0.0669966	0.140454	0.991646	0.242283	0.382107	0.732864	0.442362	NA	0.0426546	0.957878	NA	0	2.92855	4.86061	3.83525	9.02766	13.1584	7.66076	4.47292	1.66225	6.17197	10.583	9.63674
21ur-783	Y51H4A.36	WBGene00045538	19.3113	0.98201	0.0284188	0.0695035	0.430355	0.340141	0.490521	0.0756144	0.871984	NA	-0.476041	0.26729	NA	11.147	17.5713	13.6097	31.6408	30.0922	22.5573	10.9439	16.9971	16.6225	20.0589	25.2365	15.2582
21ur-784	Y43D4A.51	WBGene00049322	1.04019	-0.0501796	0.982392	NA	-1.45027	0.524185	NA	0.742506	0.736314	NA	-0.657585	0.779023	NA	0	0	2.91637	2.87644	0	0	3.28318	1.78917	0	0	0.81408	0.803061
21ur-7844	Y41E3.443	WBGene00174016	1.03249	2.30655	0.423351	NA	4.19597	0.133786	NA	0	1	NA	1.71254	0.521674	NA	0	0	0	2.87644	0	0	0	0	0	4.62898	4.88448	0
21ur-7848	C17H12.26	WBGene00171754	8.0195	0.379747	0.645481	0.760085	0.720845	0.371399	0.522391	0.0427943	0.959188	NA	0.383893	0.62927	NA	1.23856	7.80946	9.72123	5.75288	5.01537	14.0983	2.18879	8.94585	8.31127	15.4299	4.0704	13.652
21ur-7855	Y64G10A.200	WBGene00166841	13.956	-0.074853	0.901496	0.942125	0.497316	0.378071	0.529637	0.344798	0.559068	NA	0.916967	0.113535	NA	3.71567	16.5951	12.6376	17.2586	8.02459	6.5792	8.75516	15.2079	18.2848	21.6019	19.5379	19.2735
21ur-7858	Y73B6BR.31	WBGene00174407	2.6427	1.45059	0.280896	0.423764	2.48028	0.112757	0.210684	-1.4018	0.391998	NA	-0.372106	0.766759	NA	0	1.95236	2.91637	0.958813	10.0307	2.81966	1.09439	0.894585	0	6.17197	4.0704	0.803061
21ur-7862	Y105C5B.1092	WBGene00171017	2.77187	-1.03854	0.446395	0.593481	0.623837	0.605193	0.728088	0.105198	0.933091	NA	1.76758	0.181065	NA	0	1.95236	5.83274	1.91763	2.00615	0	4.37758	2.68375	1.66225	1.54299	3.25632	8.03061
21ur-787	Y37A1B.121	WBGene00049307	2.17275	-3.96568	0.022135	0.0563288	-3.11214	0.0495598	0.107995	0.949023	0.471581	NA	1.80257	0.353717	NA	2.47711	0.976182	4.86061	0	0	0	6.56637	6.26209	3.32451	0	0	1.60612
21ur-7889	Y116A8B.92	WBGene00174166	1.46132	0.615756	0.6875	NA	-0.921427	0.608465	NA	-0.509023	0.753785	NA	-2.04621	0.233116	NA	0	2.92855	1.94425	3.83525	1.00307	2.81966	0	0.894585	2.49338	0	0.81408	0.803061
21ur-7901	C45E5.30	WBGene00168517	2.10928	3.53664	0.0896592	0.177101	0.588943	0.738538	0.829425	3.67342	0.0767248	NA	0.725722	0.682533	NA	0	0	0	5.75288	1.00307	0	3.28318	0	4.15564	3.08599	0	8.03061
21ur-7914	Y64G10A.212	WBGene00167812	1.11645	3.72208	0.0883328	NA	-1.13395	0.599597	NA	2.78401	0.212841	NA	-2.07202	0.325514	NA	0	0	0	4.79406	1.00307	1.87977	3.28318	0	0.831127	0	0	1.60612
21ur-7933	Y67A10A.157	WBGene00165535	4.40231	-0.642968	0.625702	0.744781	0.605804	0.64786	0.763517	-0.763827	0.563396	NA	0.484946	0.713867	NA	0	11.7142	4.86061	0	7.02151	3.75954	1.09439	5.36751	3.32451	10.801	4.88448	0
21ur-794	Y105C5A.153	WBGene00046836	2.03748	3.22379	0.116816	0.218305	0.838074	0.645404	0.761271	2.05609	0.329665	NA	-0.32962	0.851344	NA	0	0	0.972123	9.58813	1.00307	0	2.18879	0.894585	1.66225	0	8.1408	0
21ur-7941	Y105C5A.887	WBGene00169899	11.5525	1.04389	0.0801546	0.162212	1.23276	0.0419663	0.0940706	-0.275602	0.66821	NA	-0.0867322	0.876174	NA	6.19278	9.76182	7.77698	12.4646	18.0553	18.7977	7.66076	9.84043	2.49338	10.801	18.7238	16.0612
21ur-7948	M03D4.50	WBGene00169857	1.13433	-0.0115699	0.995664	NA	-0.0770728	0.970131	NA	0.327675	0.875499	NA	0.262172	0.900482	NA	0	1.95236	0.972123	0	3.00922	0	1.09439	2.68375	0	3.08599	0.81408	0
21ur-7970	M03D4.34	WBGene00166267	1.32028	0.308254	0.867255	NA	1.93017	0.310194	NA	-0.848633	0.671046	NA	0.773278	0.656668	NA	1.23856	0	1.94425	0	3.00922	0.939886	0	0	1.66225	4.62898	0.81408	1.60612
21ur-7977	C52D10.112	WBGene00172941	2.3173	0.944951	0.536805	0.672981	2.77461	0.142113	0.252605	-2.79435	0.139601	NA	-0.964695	0.527845	NA	0	3.90473	2.91637	4.79406	2.00615	6.5792	1.09439	0	0	0	6.51264	0
21ur-7995	F26D12.82	WBGene00173063	94.9479	1.25752	0.171975	0.293685	1.21845	0.185219	0.3108	0.07362	0.936496	0.987549	0.0345402	0.969932	0.998607	1.23856	74.1899	89.4353	140.945	111.341	142.863	47.059	65.3047	61.5034	219.105	124.554	61.8357
21ur-8004	Y105C5A.567	WBGene00165835	4.38743	1.82141	0.0773663	0.157774	2.0876	0.0671455	0.138522	-0.863978	0.477855	NA	-0.597786	0.524458	NA	0	3.90473	2.91637	9.58813	6.01844	9.39886	3.28318	0.894585	0	6.17197	2.44224	8.03061
21ur-8006	Y64G10A.342	WBGene00174349	2.63188	1.61763	0.21324	0.345081	3.37321	0.040673	0.091574	-2.33003	0.174658	NA	-0.574452	0.634295	NA	0	3.90473	0.972123	6.71169	5.01537	3.75954	0	0.894585	0	3.08599	0.81408	6.42449
21ur-8035	Y73F8A.1016	WBGene00172943	0.913435	0.000485325	0.999844	NA	0.900889	0.7232	NA	-0.717866	0.779511	NA	0.182538	0.94094	NA	0	2.92855	0	0	3.00922	0	0	1.78917	0	0	1.62816	1.60612
21ur-804	Y116A8C.62	WBGene00045974	2.58985	0.310907	0.858808	0.913097	0.349962	0.841836	0.901199	-0.128679	0.941977	NA	-0.0896243	0.958765	NA	7.43133	0	0	0	8.02459	0.939886	3.28318	0	3.32451	0	3.25632	4.81837
21ur-8049	C47A4.90	WBGene00167139	0.809162	1.75924	0.546113	NA	-0.0138684	0.996136	NA	1.16755	0.692835	NA	-0.605553	0.830029	NA	0	0	0.972123	3.83525	0	0	0	0	2.49338	0	0	2.40918
21ur-8053	R13H7.14	WBGene00171126	6.54888	0.225883	0.759145	0.846394	0.853403	0.264589	0.408282	-0.612728	0.431126	NA	0.0147921	0.983669	NA	6.19278	7.80946	5.83274	3.83525	10.0307	9.39886	4.37758	4.47292	4.15564	3.08599	8.95488	10.4398
21ur-8054	Y41E3.237	WBGene00165594	3.00568	2.05568	0.202316	0.331934	0.970129	0.458737	0.605525	1.96098	0.224582	NA	0.875423	0.502786	NA	1.23856	0	0.972123	0	8.02459	0.939886	3.28318	0.894585	4.15564	7.71497	0.81408	8.03061
21ur-8056	Y105C5B.662	WBGene00165690	6.47919	0.911666	0.26594	0.406451	0.537319	0.513123	0.652096	0.0387923	0.963745	NA	-0.335555	0.669566	NA	3.71567	3.90473	6.80486	8.62931	15.0461	3.75954	6.56637	1.78917	6.64902	3.08599	9.76896	8.03061
21ur-8059	Y4C6A.54	WBGene00172435	0.927965	-2.25308	0.344959	NA	-0.14205	0.95108	NA	-0.793255	0.722398	NA	1.31778	0.592641	NA	0	4.88091	0	0	0	0.939886	1.09439	1.78917	0	0	1.62816	0.803061
21ur-8061	Y64G10A.249	WBGene00169666	0.859634	-0.268515	0.913369	NA	0.359704	0.877891	NA	0.181407	0.939915	NA	0.809627	0.73632	NA	2.47711	0	0	0.958813	1.00307	0	0	1.78917	0.831127	0	3.25632	0
21ur-8071	F55B11.120	WBGene00173191	3.56109	-0.572746	0.64452	0.759439	0.198493	0.863436	0.916066	0.29617	0.802361	NA	1.06741	0.37906	NA	0	5.85709	3.88849	1.91763	1.00307	3.75954	0	5.36751	6.64902	6.17197	6.51264	1.60612
21ur-8090	Y105C5A.991	WBGene00171252	1.58832	-0.181986	0.921362	0.953642	2.34217	0.299178	NA	-4.10884	0.0535221	NA	-1.58468	0.425775	NA	0	8.78564	0	0.958813	5.01537	1.87977	0	0	0	0	0.81408	1.60612
21ur-8095	Y73F8A.1131	WBGene00174631	14.2208	0.729787	0.195534	0.323202	1.11961	0.0557617	0.119066	-0.551338	0.360883	NA	-0.161518	0.766689	NA	9.90844	13.6666	11.6655	14.3822	16.0492	28.1966	15.3215	6.26209	3.32451	13.8869	17.9098	20.0765
21ur-8112	LLC1.112	WBGene00174441	1.45033	1.80854	0.405151	NA	1.5713	0.415362	NA	1.39587	0.526867	NA	1.15863	0.54006	NA	0	0.976182	0	0	4.01229	0	2.18879	0.894585	0	7.71497	0.81408	0.803061
21ur-8113	Y73B6BL.88	WBGene00165364	2.13817	-0.321906	0.832289	0.895093	-1.05366	0.541098	0.675271	-0.842105	0.587461	NA	-1.57386	0.353187	NA	0	7.80946	1.94425	0.958813	7.02151	0	1.09439	3.57834	0.831127	0	0.81408	1.60612
21ur-8115	F13G11.130	WBGene00173394	18.4107	0.0674521	0.908303	0.945914	-0.0346656	0.949346	0.969743	0.8321	0.14264	NA	0.729983	0.195887	NA	4.95422	8.78564	25.2752	5.75288	16.0492	19.7376	25.1711	19.6809	25.7649	29.3169	21.1661	19.2735
21ur-8144	Y41E3.435	WBGene00173634	4.23694	0.358296	0.699582	0.801879	2.02243	0.100176	0.191625	-2.5634	0.0339308	NA	-0.899265	0.347077	NA	3.71567	8.78564	3.88849	10.5469	4.01229	6.5792	1.09439	0.894585	0.831127	0	4.0704	6.42449
21ur-8152	C43G2.20	WBGene00171865	2.88841	1.17114	0.337973	0.485421	1.08888	0.359726	0.510949	0.139989	0.913527	NA	0.0577311	0.958743	NA	1.23856	0	3.88849	5.75288	5.01537	0.939886	3.28318	0.894585	1.66225	3.08599	4.88448	4.01531
21ur-8158	B0513.79	WBGene00173119	12.7291	0.300048	0.660397	0.772508	-0.424519	0.539369	0.673923	0.167991	0.806249	NA	-0.556575	0.419652	NA	0	13.6666	22.3588	14.3822	12.0369	18.7977	12.0383	12.5242	16.6225	7.71497	8.95488	13.652
21ur-8160	H16O14.68	WBGene00173031	8.7004	1.97899	0.00984222	0.028148	1.11432	0.146564	0.259029	0.103792	0.900661	NA	-0.760883	0.274848	NA	3.71567	5.85709	2.91637	25.8879	16.0492	7.51909	1.09439	5.36751	6.64902	10.801	5.69856	12.849
21ur-8163	W03F8.60	WBGene00171941	9.44208	-0.704194	0.295085	0.439	0.698852	0.303185	0.451219	-0.829502	0.219946	NA	0.573544	0.395563	NA	16.1012	9.76182	10.6934	8.62931	8.02459	5.63931	14.2271	2.68375	4.15564	12.3439	12.2112	8.83367
21ur-8164	B0350.38	WBGene00167692	4.35939	1.87689	0.0929533	0.182208	0.635276	0.558535	0.688984	0.523761	0.655151	NA	-0.717856	0.483999	NA	2.47711	3.90473	0	5.75288	10.0307	7.51909	2.18879	2.68375	4.15564	1.54299	0.81408	11.2429
21ur-8189	Y45F10D.86	WBGene00169094	2.57985	0.487006	0.739075	0.831909	-1.61456	0.299391	0.447437	0.577965	0.691359	NA	-1.5236	0.329286	NA	0	0.976182	5.83274	3.83525	5.01537	0.939886	5.47197	0	4.98676	3.08599	0.81408	0
21ur-8196	Y57G11C.761	WBGene00169105	2.19398	-0.0351711	0.98216	0.988975	1.26175	0.397975	0.54961	-0.0921353	0.953314	NA	1.20479	0.41934	NA	0	4.88091	0	1.91763	3.00922	0	2.18879	0.894585	1.66225	7.71497	3.25632	0.803061
21ur-820	C49A9.11	WBGene00047672	0.990686	-0.126278	0.959469	NA	1.35832	0.517718	NA	1.28369	0.583859	NA	2.76828	0.219875	NA	0	0	0.972123	0	1.00307	0	1.09439	0	1.66225	3.08599	4.0704	0
21ur-8214	Y73B6BR.23	WBGene00170688	9.79354	1.87927	0.00694569	0.0207395	1.33799	0.0353897	0.0815903	0.617513	0.403794	NA	0.0762361	0.896282	NA	3.71567	4.88091	2.91637	9.58813	13.04	19.7376	6.56637	5.36751	5.81789	21.6019	14.6534	9.63674
21ur-8224	Y41E3.432	WBGene00173528	2.042	1.24841	0.388037	0.536276	-2.06493	0.194874	0.32337	1.08518	0.454963	NA	-2.22815	0.160417	NA	0	3.90473	0	2.87644	2.00615	4.69943	4.37758	1.78917	2.49338	1.54299	0.81408	0
21ur-8231	Y57G11C.795	WBGene00169747	2.03043	2.15381	0.161503	0.280349	-0.3986	0.801199	0.87285	0.615988	0.704371	NA	-1.93643	0.195425	NA	0	2.92855	0	2.87644	5.01537	5.63931	2.18879	0	2.49338	0	0.81408	2.40918
21ur-8246	C43G2.21	WBGene00172178	1.99457	2.37619	0.172593	0.294601	-1.72396	0.299988	0.448139	2.12086	0.22574	NA	-1.9793	0.231521	NA	0	1.95236	0	7.6705	1.00307	1.87977	5.47197	2.68375	0.831127	0	2.44224	0
21ur-8264	Y105C5A.1267	WBGene00175018	2.72672	4.89718	0.00561048	0.0172441	2.042	0.190288	0.317355	2.39027	0.21071	NA	-0.464905	0.736566	NA	0	0	0	5.75288	5.01537	6.5792	3.28318	0	0	0	3.25632	8.83367
21ur-8331	Y105C5A.783	WBGene00168721	2.07602	3.23491	0.0636471	0.134947	-1.43484	0.468227	0.614081	0.518925	0.784607	NA	-4.15083	0.0233494	NA	0	1.95236	0	13.4234	1.00307	4.69943	2.18879	0	0.831127	0	0.81408	0
21ur-8333	H12I19.65	WBGene00167047	1.50034	0.481212	0.739023	NA	-1.45916	0.359444	NA	0.426148	0.768063	NA	-1.51423	0.341441	NA	1.23856	0.976182	1.94425	0.958813	3.00922	1.87977	2.18879	1.78917	1.66225	1.54299	0.81408	0
21ur-8344	Y64G10A.285	WBGene00171273	1.42494	-0.595548	0.719592	NA	0	1	NA	-4.3069	0.0279835	NA	-3.60802	0.0685161	NA	7.43133	1.95236	0.972123	1.91763	2.00615	2.81966	0	0	0	0	0	0
21ur-8369	Y105C5B.1034	WBGene00170342	1.96527	4.18935	0.0219737	0.0559893	2.4466	0.156841	0.273195	1.71858	0.399913	NA	-0.0241758	0.986883	NA	0	0	0	4.79406	3.00922	2.81966	1.09439	0.894585	0	7.71497	3.25632	0
21ur-8376	Y73F8A.569	WBGene00165946	1.4004	1.72076	0.68134	NA	1.82418	0.647512	NA	2.47751	0.549256	NA	2.58092	0.523463	NA	0	0	0	1.91763	0	0	3.28318	0	0	10.801	0	0.803061
21ur-8378	Y41E3.285	WBGene00167577	1.94096	-1.41048	0.477994	0.622543	2.47703	0.226954	0.363382	-2.03131	0.326214	NA	1.8562	0.345631	NA	0	7.80946	0	0	3.00922	0	1.09439	0.894585	0	0	3.25632	7.22755
21ur-8392	H06H21.23	WBGene00168841	1.17902	2.74967	0.235383	NA	3.44188	0.14186	NA	-1.13865	0.654987	NA	-0.446446	0.830825	NA	0	0.976182	0	4.79406	0	2.81966	0	0	0	1.54299	0	4.01531
21ur-8396	Y17G9A.67	WBGene00171567	0.986769	2.37244	0.266127	NA	-0.0119681	0.995431	NA	1.21699	0.584279	NA	-1.16742	0.558005	NA	0	0	0.972123	0	4.01229	1.87977	0	0.894585	1.66225	0	0.81408	1.60612
21ur-8397	H32C10.69	WBGene00171412	13.0216	0.799342	0.28376	0.427092	-1.11462	0.131761	0.238191	1.07695	0.14554	NA	-0.837005	0.261428	NA	0	14.6427	11.6655	16.2998	23.0707	7.51909	17.5103	25.943	13.298	9.25796	13.8394	3.21225
21ur-84	Y57G11B.78	WBGene00049653	1.29959	-2.16643	0.301228	NA	0.808106	0.716083	NA	-2.34849	0.26771	NA	0.626047	0.775946	NA	0	6.83328	1.94425	0	2.00615	0	0	0	1.66225	1.54299	0	1.60612
21ur-8405	Y73F8A.600	WBGene00166435	1.26866	0.424746	0.835498	NA	2.55949	0.247104	NA	-1.8206	0.422329	NA	0.31414	0.874025	NA	3.71567	0	0	1.91763	0	2.81966	1.09439	0	0	0	4.0704	1.60612
21ur-8408	Y41E3.338	WBGene00169551	0.948096	-1.53104	0.487716	NA	-0.339835	0.86174	NA	0.542216	0.784351	NA	1.73342	0.426375	NA	0	0.976182	1.94425	0	0	0.939886	0	1.78917	2.49338	0	1.62816	1.60612
21ur-8481	F26D12.75	WBGene00171882	1.04634	3.7204	0.163416	NA	0.96837	0.719099	NA	1.56132	0.580884	NA	-1.1907	0.637293	NA	0	0	0	7.6705	0	0	0	0	1.66225	0	0.81408	2.40918
21ur-8491	C31H1.77	WBGene00172174	4.86429	1.4248	0.203495	0.333283	1.47621	0.149949	0.263878	0.671622	0.560796	NA	0.723028	0.463669	NA	0	1.95236	3.88849	10.5469	1.00307	4.69943	5.47197	3.57834	0.831127	4.62898	6.51264	15.2582
21ur-8494	Y57G11C.999	WBGene00172998	2.60872	1.68613	0.304537	0.449389	2.35454	0.142587	0.25332	-0.0585909	0.973701	NA	0.609812	0.675131	NA	0	2.92855	0	0	6.01844	3.75954	2.18879	0	0.831127	12.3439	1.62816	1.60612
21ur-8529	W03F8.35	WBGene00165426	1.08079	-0.0543685	0.979757	NA	1.05862	0.573285	NA	0.471545	0.819127	NA	1.58453	0.420658	NA	0	1.95236	0	0.958813	1.00307	0	1.09439	0.894585	0.831127	4.62898	0	1.60612
21ur-8542	Y105C5A.985	WBGene00171134	1.82315	-0.655564	0.698794	0.801327	2.78484	0.103637	0.196755	-1.3208	0.46333	NA	2.11961	0.1848	NA	3.71567	0.976182	0	0	0	2.81966	0	0.894585	0.831127	6.17197	3.25632	3.21225
21ur-8552	F23B2.25	WBGene00167159	10.2882	0.0526865	0.9504	0.971616	1.38498	0.11075	0.207745	-0.936097	0.287274	NA	0.396199	0.63526	NA	0	13.6666	17.4982	5.75288	12.0369	15.0382	10.9439	1.78917	4.15564	7.71497	24.4224	10.4398
21ur-8554	C52D10.113	WBGene00173246	0.965836	-1.93857	0.379304	NA	-3.59592	0.0936448	NA	0.748307	0.699794	NA	-0.909044	0.703299	NA	0	1.95236	1.94425	0.958813	0	0	3.28318	1.78917	1.66225	0	0	0
21ur-8581	Y73F8A.806	WBGene00169820	1.59581	4.95356	0.244924	0.382385	-0.858458	0.84557	NA	0.784869	0.858659	NA	-5.02715	0.237995	NA	0	0	0	0	18.0553	0	1.09439	0	0	0	0	0
21ur-8590	Y105C5B.1018	WBGene00170122	1.92538	3.22823	0.0720779	0.149084	2.47187	0.147728	0.260735	0.691125	0.732614	NA	-0.0652385	0.963614	NA	0	0	0.972123	1.91763	4.01229	4.69943	0	1.78917	0	0	5.69856	4.01531
21ur-8591	Y17G9A.27	WBGene00165624	1.09191	-0.0578059	0.976949	NA	2.7516	0.183472	NA	-1.58324	0.464895	NA	1.22617	0.517452	NA	0	0.976182	1.94425	0	1.00307	1.87977	0	0	0.831127	0	3.25632	3.21225
21ur-8602	C01G6.11	WBGene00165814	2.03415	0.700805	0.716331	0.814946	0.494846	0.80704	0.87662	-0.72923	0.717147	NA	-0.93519	0.630171	NA	6.19278	0	0	5.75288	4.01229	0	0	3.57834	0	0	4.0704	0.803061
21ur-8606	Y57G11C.1001	WBGene00173024	2.19986	1.04246	0.49369	0.636539	1.62688	0.321673	0.47116	-0.956958	0.571525	NA	-0.372539	0.799626	NA	1.23856	0.976182	2.91637	0	5.01537	5.63931	0	0.894585	1.66225	1.54299	6.51264	0
21ur-8632	B0350.42	WBGene00168854	18.0735	0.826242	0.115284	0.216181	1.19902	0.0356334	0.0820533	-1.02305	0.0758183	NA	-0.650267	0.209836	NA	18.5783	19.5236	11.6655	24.9291	31.0953	31.9561	12.0383	2.68375	9.97353	9.25796	15.4675	29.7133
21ur-8645	H16O14.62	WBGene00172649	18.2338	1.47704	0.0102491	0.029157	0.624999	0.242869	0.3829	0.904611	0.122699	NA	0.0525715	0.919992	NA	2.47711	12.6904	9.72123	15.341	35.1076	20.6775	22.9823	16.9971	8.31127	30.8599	20.352	23.2888
21ur-8653	F26D10.21	WBGene00174712	10.4669	3.02702	0.000483945	0.00191704	3.0935	3.13e-05	0.000147833	0.656309	0.498698	NA	0.72279	0.230565	NA	1.23856	0.976182	2.91637	14.3822	14.043	14.0983	1.09439	3.57834	3.32451	21.6019	12.2112	36.1378
21ur-8654	Y73B6BR.19	WBGene00169729	1.01355	-0.333293	0.863471	NA	1.3866	0.534956	NA	-2.30678	0.28388	NA	-0.586886	0.772409	NA	0	1.95236	2.91637	0.958813	3.00922	0	0	0.894585	0	0	1.62816	0.803061
21ur-8661	ZC518.5	WBGene00171001	5.30687	4.4233	0.00547619	0.0168845	1.19284	0.271716	0.416407	4.70805	0.00292237	NA	1.47759	0.179319	NA	0	0	0	9.58813	1.00307	1.87977	6.56637	6.26209	2.49338	26.2309	1.62816	8.03061
21ur-8662	C17H12.18	WBGene00166811	1.64205	0.378788	0.837069	0.898669	0.138633	0.933751	NA	1.03366	0.563102	NA	0.793502	0.645686	NA	0	0.976182	1.94425	0	3.00922	0.939886	5.47197	0.894585	0	0	3.25632	3.21225
21ur-8666	Y116A8B.84	WBGene00173308	1.79438	1.51794	0.334287	0.481511	-2.11582	0.205896	0.337399	1.40939	0.370994	NA	-2.22437	0.18277	NA	0	1.95236	0.972123	5.75288	2.00615	0.939886	6.56637	0.894585	0.831127	0	0.81408	0.803061
21ur-8678	Y17G9A.80	WBGene00174345	1.75211	-0.0220759	0.990565	0.993804	1.98731	0.276634	NA	-0.55173	0.77388	NA	1.45766	0.410322	NA	0	2.92855	0.972123	0.958813	3.00922	0	0	2.68375	0	0	2.44224	8.03061
21ur-8679	Y64G10A.223	WBGene00168262	4.39815	1.3524	0.198757	0.327395	3.1098	0.0104724	0.0289995	-1.36652	0.293445	NA	0.390872	0.678889	NA	1.23856	0.976182	4.86061	8.62931	6.01844	3.75954	1.09439	0.894585	0.831127	10.801	1.62816	12.0459
21ur-8683	Y41E3.230	WBGene00165455	1.38804	3.893	0.0487408	NA	-0.19133	0.917072	NA	2.77447	0.173635	NA	-1.30986	0.45837	NA	0	0	0	2.87644	2.00615	3.75954	3.28318	0	0.831127	3.08599	0.81408	0
21ur-8702	Y64G10A.268	WBGene00170725	1.41071	2.92611	0.130398	NA	2.75888	0.158307	NA	-0.176859	0.936298	NA	-0.344088	0.83322	NA	0	0	0.972123	0.958813	2.00615	5.63931	0	0.894585	0	0	2.44224	4.01531
21ur-8709	Y37A1A.111	WBGene00170527	1.88215	1.79105	0.327051	0.47395	3.14682	0.0531731	0.114434	0.670762	0.734168	NA	2.02654	0.160669	NA	0	0.976182	0	0.958813	3.00922	0	0	0.894585	0.831127	4.62898	3.25632	8.03061
21ur-8714	F58B3.11	WBGene00174936	1.11191	3.30576	0.207866	NA	-2.66617	0.307481	NA	3.55441	0.173664	NA	-2.41752	0.357031	NA	0	0	0	5.75288	0	0	0	1.78917	4.98676	0	0.81408	0
21ur-8715	Y45F10D.91	WBGene00169370	1.38683	3.54849	0.0809214	NA	3.20332	0.112384	NA	0.784924	0.731322	NA	0.439756	0.798894	NA	0	0	0	2.87644	3.00922	0.939886	0	0.894585	0	0	6.51264	2.40918
21ur-8721	Y116A8C.412	WBGene00173386	1.02746	2.05815	0.385286	NA	0.536344	0.811672	NA	1.26022	0.604219	NA	-0.261586	0.904721	NA	0	0	0.972123	0	0	4.69943	0	2.68375	0	1.54299	1.62816	0.803061
21ur-8727	Y4C6A.22	WBGene00165370	5.70093	1.58234	0.0777614	0.158489	0.165321	0.843002	0.901896	0.9653	0.293295	NA	-0.451715	0.577579	NA	2.47711	2.92855	2.91637	12.4646	5.01537	7.51909	4.37758	1.78917	9.97353	9.25796	4.0704	5.62143
21ur-8734	C06E7.79	WBGene00173518	1.89297	-1.06783	0.797395	0.87162	3.98641	0.351479	0.502682	-4.25916	0.31892	NA	0.79508	0.848602	NA	9.90844	0	0	0	0	4.69943	0	0	0	0	5.69856	2.40918
21ur-874	C39H7.21	WBGene00050187	0.98424	1.73518	0.459506	NA	3.1252	0.149955	NA	0.784926	0.745599	NA	2.17494	0.297739	NA	0	0	0	0	1.00307	0.939886	1.09439	0	0	3.08599	4.88448	0.803061
21ur-8764	C10G6.23	WBGene00165654	3.2905	1.58065	0.18076	0.304881	0.162528	0.900566	0.940838	-0.377368	0.769472	NA	-1.79549	0.133059	NA	0	5.85709	0.972123	10.5469	2.00615	8.45897	1.09439	0.894585	3.32451	3.08599	2.44224	0.803061
21ur-8765	Y57G11C.898	WBGene00171264	1.47239	-0.268682	0.885374	NA	-3.23544	0.130023	NA	-0.409717	0.826591	NA	-3.37647	0.113152	NA	0	3.90473	2.91637	4.79406	0	0.939886	0	1.78917	3.32451	0	0	0
21ur-8766	F26D12.43	WBGene00167000	171.501	0.964724	0.142602	0.254788	1.04514	0.11283	0.210801	-0.343072	0.603668	0.920133	-0.262652	0.688997	0.992198	27.2482	195.236	160.4	207.104	254.781	286.665	168.537	77.8289	56.5166	183.616	297.139	142.945
21ur-8777	Y105C5B.699	WBGene00166205	3.03701	0.542778	0.6875	0.793323	1.09545	0.460087	0.606887	-1.31883	0.370655	NA	-0.766152	0.573209	NA	0	7.80946	1.94425	2.87644	5.01537	6.5792	3.28318	0.894585	0	0	0.81408	7.22755
21ur-878	C10G6.20	WBGene00050647	5.11427	1.5208	0.145541	0.258704	0.266146	0.798036	0.870849	0.404198	0.709478	NA	-0.850458	0.394242	NA	0	3.90473	4.86061	7.6705	6.01844	12.2185	8.75516	3.57834	0	4.62898	7.32672	2.40918
21ur-8784	AC7.65	WBGene00172871	1.85931	3.00604	0.12354	0.227994	0.20847	0.922809	0.954683	-0.148589	0.945655	NA	-2.94616	0.124939	NA	0	1.95236	0	12.4646	0	3.75954	0	1.78917	0	1.54299	0	0.803061
21ur-8797	Y67A10A.313	WBGene00173597	0.924244	3.52447	0.161649	NA	0.391234	0.877934	NA	1.74207	0.511505	NA	-1.39117	0.563128	NA	0	0	0	5.75288	0	0.939886	1.09439	0.894585	0	0	0	2.40918
21ur-8806	Y73B6BL.154	WBGene00169114	2.09671	2.11171	0.300352	0.444925	0.852619	0.611167	0.733219	2.61495	0.192579	NA	1.35586	0.429263	NA	0	0	0.972123	1.91763	3.00922	0	4.37758	2.68375	0	0	11.3971	0.803061
21ur-883	B0273.37	WBGene00050772	2.76043	2.34208	0.122794	0.226969	-0.235925	0.867467	0.919042	1.4169	0.361714	NA	-1.16111	0.398226	NA	0	0.976182	1.94425	11.5058	2.00615	1.87977	6.56637	1.78917	0	0	2.44224	4.01531
21ur-8859	Y57G11C.989	WBGene00172877	6.03856	1.44426	0.0986636	0.191082	-0.516246	0.640259	0.757532	-1.03997	0.291627	NA	-3.00047	0.00286656	NA	4.95422	3.90473	6.80486	23.9703	14.043	4.69943	4.37758	1.78917	1.66225	4.62898	1.62816	0
21ur-8869	F44E8.17	WBGene00165631	15.674	0.925628	0.108087	0.205333	1.48409	0.00787906	0.0226257	0.00556739	0.99263	NA	0.564029	0.286872	NA	6.19278	9.76182	11.6655	12.4646	17.0522	23.4971	17.5103	7.15668	4.15564	27.7739	19.5379	31.3194
21ur-8883	F13G11.120	WBGene00172189	13.4121	0.465788	0.444392	0.591366	0.77146	0.194573	0.322922	0.0381347	0.950988	NA	0.343807	0.555267	NA	2.47711	11.7142	16.5261	12.4646	12.0369	18.7977	14.2271	12.5242	5.81789	13.8869	23.6083	16.8643
21ur-8914	C06E7.48	WBGene00165681	0.983562	-2.42194	0.26556	NA	-0.0728627	0.972473	NA	-1.01165	0.615173	NA	1.33743	0.555294	NA	3.71567	0.976182	0.972123	0	0	0.939886	1.09439	0	1.66225	0	2.44224	0
21ur-897	Y73F8A.141	WBGene00046703	4.735	0.799483	0.457445	0.603979	1.6964	0.119226	0.220363	-0.478961	0.675929	NA	0.417953	0.680521	NA	0	7.80946	1.94425	1.91763	8.02459	7.51909	1.09439	1.78917	4.15564	1.54299	10.583	10.4398
21ur-8972	H08M21.11	WBGene00174655	1.0746	-0.957859	0.682259	NA	1.76697	0.484783	NA	-2.4802	0.317795	NA	0.244625	0.918444	NA	3.71567	1.95236	0	2.87644	0	0	1.09439	0	0	0	3.25632	0
21ur-9003	Y105C5A.1129	WBGene00173050	12.7233	0.889314	0.191196	0.318137	1.84535	0.0117177	0.0320469	-1.12523	0.13443	NA	-0.16919	0.797285	NA	0	11.7142	18.4703	23.9703	21.0645	12.2185	6.56637	4.47292	3.32451	16.9729	13.0253	20.8796
21ur-9014	C46G7.106	WBGene00174946	0.946659	-0.634901	0.762549	NA	-1.68365	0.491782	NA	-1.7359	0.436761	NA	-2.78465	0.232123	NA	0	0.976182	4.86061	1.91763	0	1.87977	0	0.894585	0.831127	0	0	0
21ur-9015	Y105C5A.910	WBGene00170178	3.72382	-1.29991	0.344299	0.491875	1.67298	0.234766	0.372908	-1.73372	0.217908	NA	1.23917	0.36764	NA	0	9.76182	6.80486	0	4.01229	2.81966	4.37758	0.894585	0	4.62898	10.583	0.803061
21ur-9016	Y105C5A.1161	WBGene00173462	4.39684	3.85731	0.00594874	0.018105	0.970865	0.387824	0.538848	1.77896	0.227692	NA	-1.10749	0.281114	NA	0	0	1.94425	10.5469	7.02151	12.2185	6.56637	0.894585	0	3.08599	3.25632	7.22755
21ur-9018	Y105C5A.626	WBGene00166513	1.62448	4.2968	0.0537609	0.11768	4.01176	0.0741473	NA	0	1	NA	-0.461912	0.813544	NA	0	0	0	7.6705	0	3.75954	0	0	0	0	2.44224	5.62143
21ur-9028	Y57G11B.180	WBGene00170364	1.59404	2.50414	0.17124	0.292855	3.54064	0.0706582	NA	-1.97805	0.354412	NA	-0.941545	0.561052	NA	0	1.95236	0	4.79406	2.00615	4.69943	0	0	0	0	4.0704	1.60612
21ur-9036	C09B9.76	WBGene00174314	5.10891	-0.382374	0.696302	0.7994	0.570539	0.541949	0.675955	-0.0708209	0.941179	NA	0.882093	0.356103	NA	0	7.80946	6.80486	1.91763	2.00615	7.51909	6.56637	5.36751	2.49338	4.62898	9.76896	6.42449
21ur-9051	C24D10.40	WBGene00171205	3.95788	1.38326	0.275372	0.417509	0.400232	0.756237	0.842109	0.0674592	0.959264	NA	-0.915569	0.458623	NA	0	6.83328	0.972123	2.87644	1.00307	16.9179	3.28318	1.78917	3.32451	0	4.0704	6.42449
21ur-9055	C10G6.45	WBGene00173517	5.02521	0.772583	0.420584	0.56825	-0.588495	0.556264	0.687313	0.210302	0.829969	NA	-1.15078	0.240533	NA	0	2.92855	9.72123	10.5469	6.01844	5.63931	6.56637	3.57834	4.98676	4.62898	4.88448	0.803061
21ur-9058	C46G7.69	WBGene00169230	0.868606	-1.0458	0.668406	NA	0.10333	0.970221	NA	-2.56048	0.320629	NA	-1.41135	0.593092	NA	0	5.85709	0	1.91763	0	0.939886	0	0.894585	0	0	0.81408	0
21ur-9059	Y37A1B.235	WBGene00169376	1.21425	0	1	NA	3.73649	0.0940389	NA	0.784928	0.752669	NA	4.64771	0.037268	NA	0	0	0	0	0	0	1.09439	0	0	6.17197	5.69856	1.60612
21ur-9063	Y4C6B.95	WBGene00174891	1.82651	2.50482	0.143021	0.255388	0.0837277	0.958804	0.975837	1.01878	0.57036	NA	-1.40231	0.358222	NA	0	0.976182	0.972123	3.83525	3.00922	4.69943	4.37758	0	0	0	2.44224	1.60612
21ur-9079	Y64G10A.177	WBGene00165477	5.54057	1.77368	0.0937457	0.183443	1.16856	0.219744	0.354538	0.992136	0.361654	NA	0.387018	0.673526	NA	1.23856	3.90473	0.972123	8.62931	6.01844	6.5792	6.56637	1.78917	4.15564	0	9.76896	16.8643
21ur-9082	Y105C5A.1193	WBGene00173925	1.55523	4.04232	0.0390487	0.0905136	0.0770567	0.965586	NA	2.84007	0.160445	NA	-1.12519	0.511125	NA	0	0	0	2.87644	2.00615	4.69943	4.37758	0	0	3.08599	0.81408	0.803061
21ur-9094	F52B11.69	WBGene00170457	0.945554	-2.57571	0.335642	NA	-3.86952	0.135088	NA	1.34656	0.58284	NA	0	1	NA	1.23856	1.95236	0	0	0	0	5.47197	2.68375	0	0	0	0
21ur-9099	Y57G11C.957	WBGene00172208	5.63004	-0.140732	0.865837	0.918082	0.132972	0.870148	0.920708	0.00212399	0.997941	NA	0.275829	0.737601	NA	7.43133	5.85709	3.88849	6.71169	4.01229	4.69943	8.75516	2.68375	5.81789	1.54299	7.32672	8.83367
21ur-9105	Y9C9A.42	WBGene00165763	1.11165	3.53647	0.153112	NA	0.426206	0.858916	NA	2.22022	0.385603	NA	-0.890039	0.699811	NA	0	0	0	5.75288	1.00307	0	0	2.68375	0	3.08599	0.81408	0
21ur-9108	M01E11.8	WBGene00166331	4.26781	0.706827	0.487289	0.630899	2.3481	0.0451723	0.099995	-1.61435	0.180926	NA	0.0269261	0.978004	NA	1.23856	8.78564	0.972123	3.83525	5.01537	9.39886	1.09439	0	2.49338	4.62898	7.32672	6.42449
21ur-9115	Y57G11C.698	WBGene00168035	6.4227	0.153699	0.847621	0.905371	-0.412197	0.599115	0.722801	0.411653	0.601113	NA	-0.154243	0.846478	NA	2.47711	11.7142	2.91637	9.58813	6.01844	3.75954	7.66076	7.15668	8.31127	6.17197	4.0704	7.22755
21ur-9121	Y64G10A.294	WBGene00171829	2.35138	-1.37111	0.473438	0.618447	3.2932	0.0696858	0.142934	-1.37254	0.470857	NA	3.29177	0.0712856	NA	0	0.976182	3.88849	1.91763	0	0	1.09439	0.894585	0	15.4299	0	4.01531
21ur-9124	C27H2.91	WBGene00171011	4.37997	1.13365	0.31907	0.465114	0.404423	0.738292	0.829326	-0.490089	0.685052	NA	-1.21932	0.284795	NA	0	9.76182	0.972123	6.71169	7.02151	10.3387	5.47197	0.894585	1.66225	0	6.51264	3.21225
21ur-9141	H04M03.48	WBGene00169607	1.60605	1.15507	0.578917	0.708776	4.2747	0.0534305	NA	-2.53763	0.275591	NA	0.582004	0.765664	NA	0	0	2.91637	0	1.00307	5.63931	0	0	0	0	5.69856	4.01531
21ur-9144	Y73F8A.842	WBGene00170466	1.42895	-2.49059	0.279817	NA	3.69689	0.0896207	NA	-1.57937	0.493135	NA	4.6081	0.0343635	NA	0	1.95236	0.972123	0	0	0	0	0.894585	0	9.25796	4.0704	0
21ur-915	Y105C5B.349	WBGene00048445	5.84364	-0.432654	0.667109	0.777606	0.0633968	0.951184	0.970941	-0.667275	0.510466	NA	-0.171223	0.867679	NA	3.71567	14.6427	4.86061	7.6705	4.01229	5.63931	8.75516	6.26209	0	0	8.1408	6.42449
21ur-9155	Y67A10A.226	WBGene00169189	2.9193	0.589317	0.606411	0.730441	1.17019	0.309523	0.457958	-0.341467	0.778069	NA	0.239402	0.824575	NA	0	1.95236	4.86061	3.83525	3.00922	3.75954	2.18879	0.894585	2.49338	1.54299	4.0704	6.42449
21ur-9174	C06G3.13	WBGene00167685	16.468	-1.00602	0.0668005	0.140141	-0.0419352	0.932407	0.960054	0.290929	0.562692	NA	1.25501	0.0204332	NA	9.90844	14.6427	25.2752	4.79406	8.02459	12.2185	21.8879	23.2592	16.6225	26.2309	16.2816	18.4704
21ur-9176	Y4C6A.61	WBGene00173612	3.68808	0.673985	0.571343	0.702386	2.7068	0.0252796	0.0614485	-0.719723	0.584978	NA	1.31309	0.219736	NA	0	4.88091	0.972123	4.79406	3.00922	1.87977	1.09439	0.894585	1.66225	16.9729	4.88448	3.21225
21ur-9205	Y116A8B.89	WBGene00173769	1.16369	-0.126275	0.954872	NA	1.81409	0.308222	NA	1.22402	0.556202	NA	3.16438	0.105569	NA	0	0.976182	0	0	0	0.939886	0	0.894585	1.66225	4.62898	3.25632	1.60612
21ur-9213	Y37A1B.276	WBGene00171479	1.93611	-4.61206	0.0169434	0.0448609	-0.995988	0.569212	0.698224	-0.910635	0.573992	NA	2.70544	0.185122	NA	1.23856	10.738	0.972123	0	0	0	4.37758	2.68375	0	0	0.81408	2.40918
21ur-9214	C11D2.94	WBGene00174749	3.31895	0.17331	0.880359	0.92779	3.98274	0.0116239	0.0318235	-3.47534	0.0296404	NA	0.334094	0.766302	NA	1.23856	7.80946	1.94425	2.87644	5.01537	4.69943	0	0.894585	0	1.54299	11.3971	2.40918
21ur-9221	Y57G11A.107	WBGene00166511	1.17041	2.75358	0.186177	NA	-0.16396	0.9359	NA	1.37188	0.528563	NA	-1.54566	0.425137	NA	0	0	0.972123	5.75288	0	1.87977	2.18879	0	0.831127	0	0.81408	1.60612
21ur-9278	C06E7.81	WBGene00174222	0.991887	-1.21241	0.622028	NA	-3.20978	0.201773	NA	0.155889	0.946589	NA	-1.84149	0.485047	NA	3.71567	0	0.972123	0	2.00615	0	4.37758	0	0.831127	0	0	0
21ur-9294	C01G5.16	WBGene00168637	0.988231	0.941647	0.612146	NA	2.56163	0.224734	NA	-2.54712	0.229282	NA	-0.927138	0.615752	NA	0	0.976182	1.94425	3.83525	1.00307	0.939886	0	0	0	1.54299	0.81408	0.803061
21ur-9310	Y105C5B.1274	WBGene00173375	2.04309	3.2153	0.0674023	0.141139	-0.390426	0.789934	0.865285	2.71156	0.127274	NA	-0.894172	0.534928	NA	0	0.976182	0	8.62931	0	1.87977	2.18879	3.57834	1.66225	1.54299	3.25632	0.803061
21ur-9311	C10G6.29	WBGene00167772	1.36306	1.64901	0.443949	NA	0	1	NA	-2.9472	0.223655	NA	-4.49288	0.0547896	NA	0	3.90473	0	8.62931	1.00307	2.81966	0	0	0	0	0	0
21ur-9324	Y51H4A.589	WBGene00168441	32.6989	1.28246	0.00808207	0.023727	1.58211	0.00152692	0.00522713	-0.573464	0.266961	NA	-0.273818	0.556433	NA	7.43133	35.1426	20.4146	59.4464	45.1383	50.7538	9.84955	16.1025	16.6225	72.5207	25.2365	33.7286
21ur-9356	Y105C5A.570	WBGene00165880	0.922249	1.26571	0.609405	NA	1.75671	0.495238	NA	-0.992524	0.709633	NA	-0.501531	0.833131	NA	0	0	1.94425	4.79406	0	0	1.09439	0	0	0	1.62816	1.60612
21ur-936	F02H6.17	WBGene00047436	3.48134	1.83019	0.214042	0.34607	2.78078	0.0437711	0.097441	0.215281	0.892403	NA	1.16587	0.34727	NA	0	2.92855	0	0	9.02766	1.87977	0	0.894585	2.49338	10.801	7.32672	6.42449
21ur-9366	AC7.47	WBGene00170969	2.38832	3.25383	0.0814213	0.164173	2.15502	0.190017	0.316936	1.43845	0.468299	NA	0.339634	0.821152	NA	0	0	0.972123	3.83525	7.02151	0	3.28318	0	0	3.08599	1.62816	8.83367
21ur-9379	C11D2.90	WBGene00173952	0.917065	1.69976	0.585566	NA	3.02365	0.31136	NA	0.784907	0.804365	NA	2.1088	0.472001	NA	0	0	0	0	0	1.87977	1.09439	0	0	0	0	8.03061
21ur-9380	F13G11.116	WBGene00171823	7.16057	0.473876	0.571062	0.702305	2.45406	0.0116587	0.0319147	-1.91904	0.0526971	NA	0.0611427	0.940242	NA	0	11.7142	8.7491	10.5469	11.0338	7.51909	2.18879	0	3.32451	13.8869	7.32672	9.63674
21ur-9391	Y105C5B.888	WBGene00168549	1.04048	2.71113	0.24414	NA	4.05053	0.0741143	NA	0	1	NA	1.16253	0.574356	NA	0	0	0	1.91763	0	1.87977	0	0	0	4.62898	3.25632	0.803061
21ur-9403	K08B4.15	WBGene00166471	0.899177	0.368378	0.891358	NA	3.01456	0.283928	NA	-2.52966	0.375193	NA	0.116528	0.964998	NA	0	2.92855	0	3.83525	0	0	0	0	0	0	0.81408	3.21225
21ur-941	Y57G11C.271	WBGene00048291	2.39532	1.74284	0.190396	0.317076	0.561456	0.675091	0.783494	0.224868	0.874715	NA	-0.956516	0.439605	NA	0	0.976182	2.91637	7.6705	4.01229	1.87977	2.18879	1.78917	0.831127	0	4.0704	2.40918
21ur-9427	Y105C5B.1325	WBGene00174019	1.15921	1.93405	0.41447	NA	1.75293	0.484132	NA	-0.998532	0.700555	NA	-1.17966	0.60326	NA	0	1.95236	0	6.71169	0	0.939886	1.09439	0	0	0	0	3.21225
21ur-9438	R13H7.18	WBGene00173777	3.67982	0.640677	0.548389	0.683236	1.21678	0.27753	0.422587	-0.678733	0.556795	NA	-0.102633	0.920628	NA	2.47711	2.92855	3.88849	6.71169	6.01844	1.87977	4.37758	0.894585	0.831127	7.71497	0.81408	5.62143
21ur-9440	H16O14.35	WBGene00168416	1.85348	2.23846	0.253066	0.391935	3.31614	0.103234	0.196257	-1.01136	0.651463	NA	0.0663227	0.969278	NA	0	1.95236	0	0	2.00615	7.51909	1.09439	0	0	0	2.44224	7.22755
21ur-945	Y57G11C.259	WBGene00048089	1.2752	-0.797418	0.678575	NA	-1.67082	0.399754	NA	0.242874	0.894129	NA	-0.630532	0.76132	NA	0	1.95236	2.91637	0.958813	0	1.87977	3.28318	2.68375	0	0	1.62816	0
21ur-9452	T23G4.93	WBGene00170684	1.33277	4.62683	0.0226736	NA	1.83737	0.412856	NA	0	1	NA	-2.96632	0.127425	NA	0	0	0	7.6705	2.00615	4.69943	0	0	0	0	0.81408	0.803061
21ur-9458	F26D12.56	WBGene00169040	1.02346	-0.57157	0.800231	NA	2.32039	0.360483	NA	-3.52255	0.149875	NA	-0.63059	0.789074	NA	0	3.90473	1.94425	0	4.01229	0	0	0	0	0	0.81408	1.60612
21ur-9463	Y105C5A.868	WBGene00169699	4.75864	0.145721	0.889	0.933953	2.45492	0.0280121	0.0670313	-1.34885	0.2452	NA	0.960357	0.334761	NA	1.23856	3.90473	6.80486	0.958813	4.01229	8.45897	3.28318	0	1.66225	13.8869	3.25632	9.63674
21ur-9465	Y41E3.315	WBGene00168540	3.08351	2.00552	0.134832	0.243949	1.43577	0.277568	0.422603	0.132998	0.927097	NA	-0.436759	0.715364	NA	0	2.92855	0.972123	9.58813	1.00307	5.63931	0	1.78917	2.49338	7.71497	4.0704	0.803061
21ur-9485	T13F2.15	WBGene00168622	3.0249	-0.728571	0.661887	0.77343	0.945626	0.547147	0.680135	-0.00679498	0.996639	NA	1.6674	0.30481	NA	0	7.80946	0	3.83525	0	0.939886	5.47197	0.894585	1.66225	10.801	4.88448	0
21ur-9489	Y57G11A.93	WBGene00165609	1.13337	4.54528	0.114021	NA	0	1	NA	0	1	NA	-4.61882	0.10829	NA	0	0	0	9.58813	4.01229	0	0	0	0	0	0	0
21ur-9503	H32C10.30	WBGene00165249	2.17533	0.224496	0.876813	0.925726	2.17252	0.142894	0.253737	-0.873836	0.577661	NA	1.07419	0.427579	NA	0	1.95236	2.91637	0.958813	4.01229	0.939886	0	2.68375	0	6.17197	3.25632	3.21225
21ur-9509	AC7.81	WBGene00174797	2.45243	1.95318	0.247145	0.385069	0.028664	0.986724	0.992827	0.336857	0.848379	NA	-1.58766	0.334939	NA	0	0	3.88849	0	7.02151	8.45897	4.37758	0	0.831127	0	2.44224	2.40918
21ur-9514	Y67A10A.168	WBGene00166058	1.10057	2.58661	0.196931	NA	2.1039	0.305514	NA	-0.176857	0.937643	NA	-0.65957	0.709005	NA	1.23856	0	0	2.87644	3.00922	0.939886	1.09439	0	0	0	2.44224	1.60612
21ur-9523	Y73F8A.847	WBGene00170521	3.70513	3.22937	0.0189699	0.0494101	2.34932	0.042917	0.0958552	0.889715	0.557313	NA	0.00966074	0.992061	NA	0	0.976182	0.972123	1.91763	8.02459	9.39886	2.18879	1.78917	0	4.62898	8.1408	6.42449
21ur-9528	T28H11.27	WBGene00172614	0.997861	2.7173	0.21631	NA	-0.692739	0.729354	NA	3.08004	0.155428	NA	-0.329999	0.871135	NA	0	0	0	2.87644	0	0.939886	3.28318	0.894585	0.831127	1.54299	0	1.60612
21ur-954	Y4C6A.8	WBGene00046402	1.20586	-0.0404603	0.983736	NA	0.678734	0.737261	NA	-0.574702	0.777796	NA	0.144493	0.941562	NA	0	3.90473	0	0	2.00615	1.87977	0	1.78917	0.831127	0	3.25632	0.803061
21ur-9543	B0513.81	WBGene00173305	5.4145	0.0563562	0.954185	0.973974	2.80211	0.0143886	0.0381989	-2.15793	0.0642332	NA	0.58783	0.538484	NA	0	6.83328	9.72123	1.91763	11.0338	4.69943	2.18879	0.894585	0.831127	12.3439	4.0704	10.4398
21ur-955	Y105C5B.356	WBGene00048512	1.08192	-1.04943	0.623056	NA	1.49245	0.480597	NA	-1.15937	0.588949	NA	1.38251	0.511382	NA	0	1.95236	1.94425	1.91763	0	0	0	0.894585	0.831127	4.62898	0.81408	0
21ur-956	Y73F8A.208	WBGene00047606	1.66478	-0.207247	0.901801	0.942203	2.3894	0.174922	NA	-1.30012	0.478603	NA	1.29653	0.417459	NA	3.71567	0	0.972123	1.91763	2.00615	0	0	1.78917	0	3.08599	4.88448	1.60612
21ur-9568	Y105C5B.806	WBGene00167710	2.99698	0.127928	0.915616	0.950213	-0.0540964	0.961673	0.977432	0.620978	0.596557	NA	0.438953	0.70547	NA	0	2.92855	3.88849	4.79406	1.00307	1.87977	7.66076	1.78917	1.66225	3.08599	3.25632	4.01531
21ur-9571	Y105C5A.680	WBGene00167395	1.30952	4.21753	0.0579566	NA	2.0784	0.365143	NA	0.78492	0.75161	NA	-1.35421	0.501816	NA	0	0	0	3.83525	7.02151	0	0	0	0.831127	0	0.81408	3.21225
21ur-9572	K11D9.4	WBGene00171816	1.27221	-0.151233	0.930935	NA	0.938671	0.63386	NA	-1.55208	0.419192	NA	-0.462177	0.797278	NA	2.47711	1.95236	0.972123	2.87644	1.00307	0.939886	0	1.78917	0	0	3.25632	0
21ur-9578	Y73F8A.772	WBGene00169357	3.73065	0.797197	0.455978	0.602714	-0.89759	0.37852	0.530019	1.17243	0.26424	NA	-0.522361	0.615151	NA	1.23856	0.976182	4.86061	4.79406	3.00922	4.69943	7.66076	6.26209	2.49338	3.08599	4.88448	0.803061
21ur-9601	C31H1.76	WBGene00172154	2.09617	1.26509	0.428073	0.575066	0.624213	0.694586	0.798096	0.174332	0.916566	NA	-0.466547	0.758691	NA	0	3.90473	0	3.83525	3.00922	2.81966	0	4.47292	0	3.08599	0.81408	3.21225
21ur-9606	C46G7.89	WBGene00171806	1.09607	3.36268	0.18393	NA	3.78014	0.134337	NA	0	1	NA	0.240586	0.916949	NA	0	0	0	0	6.01844	0	0	0	0	3.08599	2.44224	1.60612
21ur-9616	AC7.83	WBGene00174933	8.31733	1.85491	0.0314875	0.0757238	1.69993	0.0518168	0.112124	-0.203947	0.828186	NA	-0.358934	0.649766	NA	0	8.78564	2.91637	23.0115	16.0492	4.69943	5.47197	3.57834	1.66225	7.71497	16.2816	9.63674
21ur-9624	AC7.52	WBGene00171487	4.1077	1.66436	0.119169	0.221641	-1.26769	0.289979	0.436661	0.404474	0.716736	NA	-2.52757	0.0285956	NA	1.23856	5.85709	0.972123	8.62931	7.02151	10.3387	7.66076	2.68375	0.831127	0	3.25632	0.803061
21ur-9656	B0513.82	WBGene00173331	1.94624	-0.963396	0.649957	0.763288	5.28187	0.00494189	0.0149208	-1.97577	0.352	NA	4.26949	0.0230834	NA	0	0	1.94425	0	1.00307	0	0	0	0	12.3439	2.44224	5.62143
21ur-9668	F56F12.28	WBGene00172059	3.9122	-0.58396	0.563759	0.696326	1.23099	0.198907	0.328636	-0.490092	0.623808	NA	1.32486	0.172469	NA	3.71567	2.92855	4.86061	2.87644	1.00307	3.75954	1.09439	4.47292	2.49338	9.25796	3.25632	7.22755
21ur-9685	B0273.93	WBGene00172377	2.38403	0.93019	0.590828	0.717425	0.214493	0.895259	0.938029	1.00206	0.561127	NA	0.286365	0.861007	NA	0	1.95236	1.94425	0.958813	1.00307	5.63931	5.47197	2.68375	0	0	8.95488	0
21ur-9709	T12E12.41	WBGene00174242	3.88911	1.47217	0.268514	0.409456	-0.233097	0.840232	0.900411	2.00825	0.124895	NA	0.302982	0.797506	NA	1.23856	1.95236	0.972123	9.58813	2.00615	0	2.18879	4.47292	9.97353	4.62898	0.81408	8.83367
21ur-9716	Y57G11C.726	WBGene00168504	1.59857	3.04174	0.478937	0.623304	1.57114	0.706426	NA	2.62569	0.54244	NA	1.15509	0.781081	NA	0	0	0	4.79406	0	0	1.09439	0	2.49338	10.801	0	0
21ur-9718	Y105C5B.980	WBGene00169708	1.18274	3.73623	0.092347	NA	3.6554	0.1021	NA	0	1	NA	-0.257695	0.895804	NA	0	0	0	2.87644	3.00922	1.87977	0	0	0	1.54299	4.88448	0
21ur-9730	C31H1.36	WBGene00165325	7.66792	1.13982	0.130729	0.238514	0.230161	0.780299	0.859027	-0.498507	0.540556	NA	-1.40817	0.0658829	NA	2.47711	9.76182	6.80486	12.4646	18.0553	12.2185	3.28318	4.47292	5.81789	7.71497	8.1408	0.803061
21ur-9743	R11E3.12	WBGene00169034	7.06942	0.875308	0.290356	0.434281	0.877629	0.263872	0.407475	0.379965	0.653277	NA	0.382285	0.617769	NA	1.23856	4.88091	6.80486	4.79406	12.0369	7.51909	3.28318	6.26209	7.48014	3.08599	10.583	16.8643
21ur-9747	B0273.95	WBGene00172635	8.88841	1.44481	0.0689054	0.143685	1.45342	0.0629416	0.131522	0.0394901	0.96269	NA	0.0481058	0.947268	NA	0	7.80946	5.83274	18.2174	6.01844	14.0983	8.75516	4.47292	1.66225	13.8869	15.4675	10.4398
21ur-977	Y105C5A.274	WBGene00048268	1.75788	0.393867	0.823952	0.889423	0.879557	0.697078	NA	-2.99469	0.150133	NA	-2.509	0.204457	NA	6.19278	1.95236	0	7.6705	0	2.81966	0	0	0.831127	0	1.62816	0
21ur-9814	H10D12.4	WBGene00165534	3.06555	-0.0641117	0.958185	0.976276	3.6668	0.0255216	0.061965	-3.59532	0.0289397	NA	0.135599	0.911292	NA	1.23856	8.78564	1.94425	6.71169	3.00922	1.87977	1.09439	0	0	0	5.69856	6.42449
21ur-982	Y73F8A.375	WBGene00049434	1.54261	2.08821	0.301717	0.446147	2.64144	0.163069	NA	0.631472	0.772641	NA	1.18471	0.486456	NA	0	0.976182	0	2.87644	1.00307	0.939886	0	0	1.66225	4.62898	0	6.42449
21ur-9831	C27H2.111	WBGene00174538	2.75137	0.713548	0.537496	0.673476	-0.337355	0.77612	0.856231	0.235226	0.842401	NA	-0.815678	0.482138	NA	0	1.95236	4.86061	6.71169	2.00615	2.81966	2.18879	3.57834	2.49338	1.54299	3.25632	1.60612
21ur-9844	R13H7.4	WBGene00166502	9.75635	0.482666	0.510813	0.65164	-0.92304	0.210224	0.342729	0.673186	0.355062	NA	-0.73252	0.324002	NA	2.47711	16.5951	4.86061	15.341	14.043	4.69943	16.4159	14.3134	8.31127	4.62898	9.76896	5.62143
21ur-9870	T19E7.17	WBGene00171169	2.00302	0.544455	0.744317	0.835517	1.91071	0.302061	0.450286	-1.55936	0.405568	NA	-0.193104	0.90644	NA	0	4.88091	0.972123	0	4.01229	4.69943	2.18879	0	0	0	4.0704	3.21225
21ur-9878	H06H21.21	WBGene00167794	1.50146	0.969985	0.599717	NA	0.24245	0.902073	NA	-0.445931	0.819586	NA	-1.17347	0.52909	NA	0	3.90473	0	3.83525	4.01229	0	2.18879	0	0.831127	0	2.44224	0.803061
21ur-988	Y41E3.71	WBGene00047003	4.33636	1.00373	0.319819	0.465953	-0.164329	0.87763	0.925383	-0.0624239	0.952845	NA	-1.23049	0.228187	NA	4.95422	3.90473	1.94425	7.6705	10.0307	3.75954	4.37758	0.894585	4.98676	4.62898	4.88448	0
21ur-9888	H10D12.3	WBGene00165516	1.73032	-0.0351063	0.984235	0.990204	1.33173	0.475516	NA	-1.15137	0.54032	NA	0.215475	0.902666	NA	0	5.85709	0	0	3.00922	2.81966	0	1.78917	0.831127	0	2.44224	4.01531
21ur-9893	B0273.88	WBGene00171532	3.65613	0.53064	0.663257	0.774335	0.0581638	0.96249	0.977837	-0.0149405	0.990404	NA	-0.487416	0.687846	NA	0	4.88091	4.86061	0.958813	4.01229	9.39886	6.56637	2.68375	0.831127	0	3.25632	6.42449
21ur-9901	W03F8.57	WBGene00170959	2.01154	-0.639472	0.740887	0.833086	0.284456	0.854017	0.909507	1.56219	0.360613	NA	2.48612	0.165236	NA	0	0	2.91637	0	1.00307	0.939886	1.09439	3.57834	4.15564	0	0.81408	9.63674
21ur-9904	H03A11.3	WBGene00167035	11.9366	0.253464	0.68548	0.792013	0.109836	0.853969	0.909507	0.449258	0.467614	NA	0.30563	0.61306	NA	3.71567	11.7142	12.6376	7.6705	18.0553	8.45897	19.6991	8.94585	10.8047	10.801	16.2816	14.4551
21ur-9918	F27C8.9	WBGene00171002	1.84834	1.17724	0.506877	0.648057	0.927252	0.580497	0.70714	0.557943	0.758382	NA	0.307951	0.850548	NA	0	0	2.91637	0	4.01229	2.81966	0	2.68375	1.66225	0	4.0704	4.01531
21ur-9932	Y105C5B.777	WBGene00167344	1.40956	1.71659	0.358054	NA	1.7816	0.338412	NA	-0.104699	0.959334	NA	-0.0396835	0.980859	NA	0	1.95236	0	0	1.00307	5.63931	1.09439	0	0.831127	1.54299	2.44224	2.40918
21ur-9939	Y64G10A.208	WBGene00167358	2.72863	-0.660844	0.564019	0.6965	3.8398	0.0121566	0.0330795	-3.41379	0.0276275	NA	1.08686	0.331921	NA	4.95422	4.88091	0.972123	2.87644	2.00615	1.87977	0	0	0.831127	4.62898	5.69856	4.01531
21ur-9961	Y57G11C.1030	WBGene00173423	3.37617	1.10199	0.421571	0.568929	0.432678	0.715524	0.813222	1.52551	0.257587	NA	0.856198	0.480643	NA	0	0	3.88849	4.79406	2.00615	1.87977	1.09439	6.26209	4.15564	10.801	0.81408	4.81837
21ur-9962	C25A8.6	WBGene00168502	1.67664	3.36372	0.077664	0.158321	0.312473	0.859538	NA	1.62671	0.417058	NA	-1.42454	0.38898	NA	0	0	0.972123	4.79406	5.01537	1.87977	0	0.894585	2.49338	0	4.0704	0
21ur-9975	Y105C5A.797	WBGene00168871	5.89321	0.511949	0.543263	0.6787	1.24227	0.189467	0.316119	-1.33453	0.15792	NA	-0.604214	0.474083	NA	0	8.78564	9.72123	11.5058	8.02459	7.51909	3.28318	2.68375	1.66225	4.62898	4.0704	8.83367
21ur-9999	F26D12.47	WBGene00167347	74.7694	0.797875	0.061994	0.132317	1.259	0.00310862	0.00989231	-0.134174	0.757708	0.957619	0.326948	0.434343	0.984786	16.1012	57.5948	78.7419	65.1993	105.323	96.8082	52.5309	55.4642	32.414	146.584	129.439	61.0327
2L52.1	2L52.1	WBGene00007063	148.471	0.231799	0.236651	0.372776	0.270212	0.164509	0.283755	0.0162139	0.934478	0.986798	0.0546277	0.77717	0.996768	133.764	145.451	125.404	172.586	147.452	155.081	123.667	166.393	118.851	160.471	182.354	150.172
rga-9	2RSSE.1	WBGene00007064	582.497	0.333449	0.0302648	0.0732932	0.191726	0.214275	0.347715	-0.0703629	0.649455	0.932575	-0.212087	0.167005	0.974841	599.461	527.139	501.615	794.856	607.863	646.641	527.498	498.284	523.61	498.387	577.997	686.617
2RSSE.6	2RSSE.6	WBGene00199694	17.9583	0.747231	0.128045	0.234614	0.414861	0.400886	0.552452	0.00756093	0.988127	NA	-0.324809	0.495218	NA	7.43133	22.4522	12.6376	25.8879	22.0676	24.437	19.6991	11.6296	12.4669	13.8869	25.2365	17.6673
2RSSE.8	2RSSE.8	WBGene00201913	2.31727	0.773841	0.620902	0.741203	1.88081	0.216191	0.35023	-0.161961	0.921429	NA	0.945009	0.510755	NA	0	3.90473	0	1.91763	5.01537	0	0	2.68375	0.831127	6.17197	4.0704	3.21225
4R79.2	4R79.2	WBGene00007067	121.375	1.13509	2.77e-06	1.6e-05	0.957869	9.09e-05	0.000398312	-0.169166	0.502727	0.888438	-0.346388	0.139056	0.974671	87.9374	77.1184	86.5189	222.445	155.476	173.879	68.9469	92.1422	62.3345	106.467	148.163	175.067
aagr-1	D2096.3	WBGene00017071	2651.58	0.552779	0.00041136	0.00165113	0.516414	0.000975491	0.00348999	-0.149289	0.341195	0.836101	-0.185654	0.234716	0.981984	2584.86	2205.2	2042.43	3770.05	2727.36	3521.75	2316.83	1919.78	1924.06	2720.3	2669.37	3417.03
aagr-2	R05F9.12	WBGene00019895	9156.53	-0.417901	0.00225959	0.00771934	-0.406965	0.00292549	0.00938531	0.171263	0.210357	0.761935	0.1822	0.183196	0.974841	8916.36	9791.11	10795.4	7585.17	7369.58	7129.97	10692.2	10184	12346.4	9980.08	7901.46	7186.6
aagr-3	F40F9.6	WBGene00009583	9040.06	-0.290199	0.00391446	0.0125242	-0.288023	0.00419366	0.0128893	-0.0216577	0.829396	0.969149	-0.0194812	0.84656	0.996768	9716.46	10379.7	9952.59	8401.12	7855.07	8317.99	10835.6	9662.41	9107.49	8676.25	7874.6	7701.36
aagr-4	F52D1.1	WBGene00018682	1186.45	-3.00022	5.26e-63	1.91e-60	-2.42207	2.06e-42	2.4e-40	-0.110723	0.521812	0.896726	0.467426	0.0108647	0.540846	2430.05	2336	1633.17	269.426	269.827	260.348	1993.99	1892.94	2037.92	473.699	300.396	339.695
aak-1	PAR2.3	WBGene00019801	638.205	0.6428	1.92e-06	1.14e-05	1.02347	6.32e-14	8.42e-13	-0.449456	0.00113987	0.0797141	-0.0687905	0.605682	0.985897	588.314	538.853	475.368	803.485	818.508	876.913	455.268	373.936	345.749	785.383	785.587	811.092
aak-2	T01C8.1	WBGene00020142	9258.97	0.42569	0.00555092	0.0170733	0.715761	3.15e-06	1.74e-05	-0.358929	0.0194761	0.336215	-0.0688582	0.653597	0.990282	7101.87	9741.33	8385.53	11207.6	11190.3	11492.9	6937.37	7534.19	5203.69	11168.2	11637.3	9507.44
aakb-1	F55F3.1	WBGene00010115	2648.38	0.507138	0.00071009	0.00272588	0.764677	3.24e-07	2.06e-06	-0.069275	0.644472	0.932006	0.188264	0.207435	0.974841	1815.72	2397.5	2147.42	2730.7	3198.8	3113.84	1996.18	2146.11	1922.4	4042.64	3479.38	2789.84
aakb-2	Y47D3A.15	WBGene00012928	1329.28	0.389829	0.0116463	0.0326	0.577444	0.000197532	0.000815974	-0.383199	0.0136642	0.28635	-0.195583	0.204872	0.974841	1504.84	1225.11	1051.84	1798.73	1519.66	1632.58	1028.73	1065.45	804.531	1319.26	1515	1485.66
aakg-1	Y111B2A.8	WBGene00013732	7384.29	0.50798	4.31e-05	0.000207331	0.889473	8.44e-13	9.99e-12	-0.445884	0.000340201	0.0409681	-0.0643911	0.603795	0.985897	7173.71	6638.04	5812.32	10273.7	8502.05	9127.23	4740.92	5201.11	4463.15	8088.37	8900.34	9690.54
aakg-2	T20F7.6	WBGene00020633	1173.22	-0.208747	0.134275	0.243167	0.000242497	0.998613	0.999088	-0.173127	0.213889	0.764642	0.0358626	0.7973	0.996768	1338.88	1350.06	1181.13	1289.6	1077.3	981.241	1273.88	1110.18	1049.71	1015.29	1230.89	1180.5
aakg-3	Y41G9A.3	WBGene00021527	291.983	0.916091	1.73e-08	1.36e-07	0.722795	5.9e-06	3.13e-05	0.259194	0.11725	0.654254	0.0658979	0.673651	0.992198	226.656	190.356	163.317	349.967	345.057	395.692	217.785	229.014	244.351	378.033	345.17	418.395
aakg-4	T01B6.3	WBGene00020135	1170.6	1.68478	6.06e-24	2.05e-22	1.70934	1.96e-24	6.56e-23	-0.289031	0.088773	0.613119	-0.264473	0.108226	0.944473	528.863	767.279	524.946	1910.91	1991.1	1957.78	519.837	531.383	441.329	1425.73	1937.51	1510.56
aakg-5	R53.7	WBGene00011276	1144.57	0.303962	0.0258669	0.0641312	-0.113873	0.40235	0.553834	0.30643	0.0246202	0.366593	-0.111405	0.412839	0.982913	990.844	1034.75	949.764	1353.84	1125.45	1193.65	1434.75	1154.01	1093.76	1214.34	1169.83	1019.89
aap-1	Y110A7A.10	WBGene00000001	1227.77	-0.287926	0.00838068	0.0244798	-0.314765	0.00397197	0.0122979	-0.0228895	0.833197	0.969765	-0.0497281	0.650637	0.989279	1342.59	1441.82	1312.37	1079.62	1183.63	1093.09	1409.58	1385.71	1239.21	1124.84	1118.55	1002.22
aass-1	R02D3.1	WBGene00019819	7595.99	-2.34008	9.23e-62	3.2e-59	-2.1477	2.53e-52	6.05e-50	-0.0679762	0.628176	0.928465	0.124396	0.38048	0.982913	14923.4	12124.2	11467.2	2546.61	2307.07	2751.99	13968.9	11926.6	10846.2	2703.32	2521.21	3065.29
aars-2	F28H1.3	WBGene00000197	3956.24	-1.18196	4.91e-12	5.67e-11	-1.08045	2.74e-10	2.53e-09	-0.108102	0.526475	0.899325	-0.00659008	0.969361	0.998607	7181.14	5293.84	4439.68	2867.81	2252.9	2332.8	5590.17	4769.92	5330.85	2197.22	2395.02	2823.56
aat-1	F27C8.1	WBGene00000002	489.484	0.688728	2.91e-06	1.67e-05	0.48682	0.000902645	0.00325541	0.102003	0.493478	0.88581	-0.0999055	0.490641	0.985897	361.658	387.544	383.016	683.633	522.601	619.385	439.947	387.355	389.799	506.102	550.318	642.449
aat-2	F07C3.7	WBGene00000003	759.593	-0.0492497	0.747822	0.837902	-0.284869	0.0603855	0.127259	0.453128	0.0028964	0.135035	0.217508	0.154443	0.974841	639.094	699.923	703.817	731.574	562.724	680.477	976.2	835.542	986.548	814.7	626.842	857.669
aat-3	F52H2.2	WBGene00000004	4843.63	-0.525357	0.00757058	0.0223888	-0.445812	0.0233376	0.0574048	0.21354	0.277208	0.807487	0.293085	0.136369	0.974671	3842	5405.12	6434.48	3147.78	3759.52	3989.81	5661.3	6281.77	6242.6	5698.27	4309.74	3351.17
aat-4	T13A10.10	WBGene00000005	131.96	-3.10226	4.89e-31	2.79e-29	-3.33894	3.36e-37	2.78e-35	0.38197	0.0757609	0.583096	0.145294	0.635719	0.985897	204.362	204.022	211.923	32.5996	12.0369	27.2567	309.714	263.008	236.871	32.4029	25.2365	24.0918
aat-5	C55C2.5	WBGene00000006	1408.99	0.210996	0.196146	0.323939	0.372176	0.0230715	0.0568557	-0.379461	0.0205268	0.340034	-0.218281	0.181114	0.974841	1721.59	1412.54	1181.13	1848.59	1444.43	1698.37	1195.08	1115.55	1005.66	1206.62	1436.85	1641.46
aat-6	T11F9.4	WBGene00000007	176.257	-0.517436	0.0293558	0.0713886	-0.573166	0.0148545	0.0392359	0.202834	0.384385	0.848014	0.147105	0.539202	0.985897	193.215	189.379	200.257	154.369	117.36	135.344	257.183	195.914	218.586	174.358	92.8051	186.31
aat-7	F54D12.3	WBGene00000008	25.9475	-2.89118	1.61e-05	8.29e-05	-1.38549	0.0223201	0.0553306	0.061319	0.916453	NA	1.56701	0.02304	NA	54.4964	10.738	56.3831	8.62931	2.00615	5.63931	32.8318	40.2563	53.1921	7.71497	9.76896	29.7133
aat-8	F28F9.4	WBGene00000009	45.2324	2.0333	3.78e-07	2.5e-06	1.5325	0.000124489	0.00053288	0.0233129	0.956643	NA	-0.477486	0.195183	NA	7.43133	30.2617	21.3867	106.428	58.1783	81.7701	26.2655	19.6809	15.7914	46.2898	60.2419	69.0633
aatf-1	Y73E7A.2	WBGene00022269	1635.56	-0.979162	5.73e-13	7.27e-12	-1.17876	3.99e-18	7.59e-17	0.174986	0.193409	0.746529	-0.0246126	0.857555	0.997536	2290.09	1828.39	2144.5	987.577	1097.36	1091.21	2034.48	2288.35	2742.72	1033.81	1087.61	1000.61
abce-1	Y39E4B.1	WBGene00012714	3283.65	-1.7278	7.2e-30	3.84e-28	-1.63809	6.1e-27	2.47e-25	-0.188494	0.212767	0.762532	-0.0987891	0.519373	0.985897	6395.9	5038.08	4577.73	1750.79	1404.3	1677.7	5293.59	4455.03	4301.08	1373.26	1448.25	1688.03
abcf-1	F18E2.2	WBGene00006512	3042.52	-1.35027	2.63e-24	9.11e-23	-1.28802	2.8e-22	7.6e-21	0.0248609	0.850382	0.972588	0.0871188	0.514393	0.985897	4578.94	4225.89	4113.05	1658.75	1674.13	1733.15	5264.04	4294.01	3587.14	1783.7	1818.65	1778.78
abcf-2	T27E9.7	WBGene00012097	27615	0.761325	8.04e-10	7.29e-09	0.508992	4e-05	0.000185492	0.00962554	0.938106	0.987801	-0.242707	0.0500689	0.885527	19088.6	22195.5	23256.1	37694.8	30988	40719.6	23066.6	21645.4	20264.5	29855.4	30764.9	31840.6
abcf-3	F42A10.1	WBGene00018339	3184.98	-1.02678	8.92e-16	1.49e-14	-1.02607	1e-15	1.57e-14	-0.0864655	0.496294	0.886024	-0.0857572	0.504326	0.985897	5116.47	4037.49	4048.89	2366.35	1868.73	2242.57	4275.8	4081.99	4074.19	2133.96	2001.82	1971.52
abch-1	C56E6.5	WBGene00016973	15.455	-1.80826	0.00350099	0.0113621	-1.40175	0.0181721	0.0465109	0.0772338	0.889125	NA	0.483741	0.46005	NA	14.8627	31.2378	21.3867	2.87644	9.02766	7.51909	35.0206	18.7863	18.2848	6.17197	15.4675	4.81837
abcx-1	C56E6.1	WBGene00006522	75.8362	-0.0871494	0.763261	0.848954	-0.225981	0.426995	0.576556	0.254267	0.372871	0.845047	0.115435	0.689067	0.992198	68.1205	85.9041	64.1601	86.2931	58.1783	61.0926	116.006	62.6209	83.1127	86.4076	60.2419	77.8969
abf-1	C50F2.9	WBGene00000012	18.1281	-0.248286	0.573175	0.704109	-1.3139	0.00613722	0.0180882	0.0308614	0.943094	NA	-1.03475	0.033614	NA	23.5325	22.4522	20.4146	19.1763	12.0369	24.437	22.9823	21.47	23.2716	10.801	7.32672	9.63674
abf-2	C50F2.10	WBGene00000013	22.2077	-0.378263	0.519781	0.659224	-0.00670612	0.990751	0.99482	0.0108001	0.985125	NA	0.382357	0.514737	NA	24.7711	25.3807	19.4425	15.341	25.0768	13.1584	20.7935	25.0484	24.1027	54.0048	7.32672	12.0459
abf-3	F54B8.5	WBGene00000014	16.5074	-0.387336	0.48104	0.625032	-0.689167	0.209211	0.341421	0.16566	0.756774	NA	-0.136172	0.808974	NA	18.5783	12.6904	24.3031	8.62931	15.0461	18.7977	13.1327	18.7863	29.9206	10.801	7.32672	20.0765
abf-4	Y38H6C.22	WBGene00000015	12.2274	-1.26483	0.122792	0.226969	-0.295914	0.702182	0.803812	0.203166	0.792556	NA	1.17208	0.153359	NA	13.6241	5.85709	22.3588	6.71169	6.01844	4.69943	6.56637	6.26209	34.9073	16.9729	19.5379	3.21225
abf-5	T22H6.5	WBGene00000016	1253.69	-0.502524	0.00779639	0.0229826	-0.39859	0.0348638	0.080581	-0.0887606	0.637563	0.930081	0.0151726	0.93614	0.998607	1341.36	1427.18	1708.99	844.714	1223.75	1093.09	1121.75	1236.32	1850.92	1121.76	1080.28	994.19
abf-6	T22H6.7	WBGene00000017	1004.86	0.533983	5.67e-05	0.000267126	0.524499	8.16e-05	0.000360185	-0.1879	0.16029	0.712891	-0.197384	0.134629	0.974671	840.979	910.778	877.827	1313.57	1278.92	1216.21	796.719	755.924	757.157	884.135	1194.26	1231.9
abhd-11.2	R05D7.4	WBGene00011029	567.939	-0.833863	1.61e-09	1.41e-08	-0.835812	1.3e-09	1.11e-08	0.0694174	0.60778	0.920644	0.0674682	0.631455	0.985897	699.784	691.137	742.702	435.301	381.168	380.654	670.864	756.818	809.518	354.888	432.277	460.154
abhd-12	Y97E10AL.2	WBGene00022393	816.512	0.705597	9.49e-06	5.07e-05	0.969413	1.48e-09	1.25e-08	-0.409999	0.0110957	0.258873	-0.146183	0.35545	0.981984	724.555	753.613	540.5	1245.5	1021.13	1023.54	540.631	511.702	467.093	905.737	1147.85	916.293
abhd-14	Y55F3AM.10	WBGene00021927	267.259	0.12425	0.533957	0.670632	0.167485	0.401392	0.552769	-0.0445452	0.824014	0.967888	-0.00130974	0.99475	0.999592	310.877	195.236	269.278	294.356	265.814	282.906	271.41	216.489	262.636	231.449	262.948	343.71
abhd-3.1	Y60A3A.7	WBGene00013358	909.771	1.04443	6.24e-09	5.17e-08	1.02706	1.09e-08	8.37e-08	-0.0489754	0.78711	0.962376	-0.0663394	0.709478	0.993008	762.95	525.186	534.668	1347.13	1093.35	1313.02	529.687	586.847	641.63	1110.95	1008.65	1463.18
abhd-3.2	C44C1.5	WBGene00016644	875.725	-1.7678	6.04e-27	2.58e-25	-1.6214	6.91e-24	2.2e-22	0.663367	2.97e-05	0.0088036	0.80976	1.14e-06	0.00273869	1070.11	895.159	1133.5	305.861	325.999	278.206	1549.66	1502.01	1854.24	519.989	435.533	638.434
abhd-5.1	C37H5.2	WBGene00016506	675.808	0.83563	5.34e-08	3.95e-07	0.900745	5.57e-09	4.43e-08	-0.276266	0.0768636	0.586273	-0.211152	0.164683	0.974841	517.716	605.233	452.037	899.366	1003.07	908.869	466.212	450.871	384.812	678.917	826.291	916.293
abhd-5.2	C37H5.3	WBGene00016507	1948.52	-0.109013	0.459809	0.605951	0.131992	0.371344	0.522371	-0.248302	0.092438	0.61653	-0.0072971	0.960561	0.998607	2345.82	1891.84	2097.84	1613.68	1895.81	2362.87	1939.27	1662.14	1732.07	1856.22	1888.67	2095.99
abi-1	B0336.6	WBGene00015146	568.327	-0.322607	0.0176126	0.0464038	-0.44234	0.00114361	0.00403244	0.0340833	0.800288	0.964095	-0.0856495	0.532351	0.985897	708.454	592.543	608.549	550.359	441.352	532.915	643.504	685.252	624.176	436.667	500.659	495.489
abl-1	M79.1	WBGene00000018	3241.93	0.0552103	0.592399	0.718844	-0.00979126	0.924253	0.955258	0.102875	0.318209	0.828327	0.0378735	0.713205	0.993008	2966.34	3046.67	3293.55	3072.04	3177.74	3421.18	3039.13	3531.82	3422.58	3439.33	3144.79	3347.96
abt-1	C24F3.5	WBGene00000019	4.64484	-0.871523	0.366602	0.515037	0.466332	0.619968	0.740895	-0.533372	0.570286	NA	0.804483	0.404964	NA	4.95422	7.80946	4.86061	0.958813	4.01229	4.69943	4.37758	6.26209	1.66225	1.54299	10.583	4.01531
abt-2	F12B6.1	WBGene00000020	4389.18	0.315235	0.00739883	0.021931	0.219386	0.0624373	0.130777	-0.0509551	0.665445	0.936416	-0.146804	0.21193	0.976509	4477.38	3815.9	3864.19	5462.36	4445.62	5214.49	3939.82	3814.51	3978.61	4400.62	4260.9	4995.84
abt-4	Y39D8C.1	WBGene00000022	4876.62	0.0962814	0.490044	0.633474	-0.139056	0.318983	0.467904	0.0268282	0.847493	0.972588	-0.208509	0.135075	0.974671	5359.23	4344.01	4882.97	5383.73	4813.75	5393.06	4403.84	4811.97	5640.03	3991.72	4253.57	5241.58
abt-5	Y53C10A.9	WBGene00000023	37.2367	0.0831499	0.808118	0.879049	0.53227	0.115566	0.215073	-0.15445	0.655398	NA	0.29467	0.378286	NA	27.2482	43.9282	33.0522	34.5173	36.1106	40.4151	24.0767	29.5213	39.8941	55.5477	45.5885	36.9408
abtm-1	Y74C10AR.3	WBGene00022281	1849.31	-0.468077	0.0003628	0.00146995	-0.63721	1.25e-06	7.31e-06	0.0195117	0.881393	0.979021	-0.149621	0.256746	0.981984	2015.13	2335.03	2198.94	1690.39	1396.28	1648.56	2526.96	2096.91	2018.81	1313.09	1394.52	1557.14
abts-1	F52B5.1	WBGene00009920	24936.8	0.653521	7.09e-08	5.17e-07	0.732379	1.55e-09	1.31e-08	-0.0999867	0.409884	0.8592	-0.0211289	0.861624	0.997536	18634.1	20602.3	19944.1	31909.3	28657.8	32525.7	20870.1	18644.9	15707.5	33080.2	29066.7	29598.4
abts-2	F52D10.1	WBGene00009929	695.445	0.0795993	0.527903	0.66555	0.167184	0.184256	0.30976	-0.0489126	0.698625	0.945681	0.0386723	0.758322	0.993686	622.993	683.328	722.287	684.592	688.108	772.586	738.716	619.052	607.554	762.239	710.692	733.195
abts-3	F57F10.1	WBGene00019018	6448.67	0.53871	1.57e-06	9.42e-06	0.430447	0.000123189	0.000527743	0.101228	0.367386	0.845047	-0.00703428	0.949912	0.998607	4738.71	5041.98	5783.16	7504.63	7103.77	8004.07	5952.41	5579.52	5167.95	7969.56	7038.54	7499.79
abts-4	R03E9.3	WBGene00019844	1952.91	0.23043	0.0903997	0.178227	0.222996	0.101461	0.193571	-0.0759008	0.577654	0.911116	-0.0833349	0.539817	0.985897	1665.86	1763.96	2109.51	2221.57	2226.82	2052.71	1560.61	1845.53	1849.26	2158.65	2234.65	1745.86
abu-1	AC3.3	WBGene00000024	119.576	2.24154	0.000301968	0.0012427	2.06635	0.000827785	0.00300865	0.118111	0.851061	0.972588	-0.0570778	0.925348	0.998607	63.1663	31.2378	32.0801	161.081	295.907	139.103	36.115	58.148	42.3875	388.834	99.3178	87.5337
abu-10	F35A5.3	WBGene00000033	560.417	1.72326	0.000401373	0.00161436	1.4528	0.00281627	0.00906953	0.19916	0.683399	0.940856	-0.0712905	0.88312	0.99801	374.044	139.594	269.278	700.892	1200.68	681.417	251.711	356.939	289.232	1367.09	500.659	593.462
abu-11	T01D1.6	WBGene00000034	1070.73	1.76191	0.00573956	0.0175554	1.74012	0.0063172	0.0185692	0.514708	0.420058	0.865016	0.492922	0.438828	0.985897	527.624	227.451	457.87	1181.26	2045.27	886.312	450.891	737.138	544.388	4014.87	897.93	877.746
abu-12	F52D1.3	WBGene00004127	49.7633	-1.66033	0.000439601	0.00175478	-0.89598	0.0540671	0.116132	-0.240426	0.595641	NA	0.52392	0.278978	NA	68.1205	94.6897	64.1601	13.4234	34.1045	24.437	50.3422	49.2021	92.2551	60.1767	35.0054	11.2429
abu-13	F57B9.9	WBGene00004133	150.9	-2.32927	1.86e-13	2.48e-12	-1.91428	1.17e-09	1.01e-08	-0.183389	0.541221	0.901276	0.2316	0.483238	0.985897	237.803	316.283	226.505	47.9406	68.209	39.4752	187.141	189.652	310.01	98.7516	51.287	37.7439
abu-14	ZK1067.7	WBGene00004174	963.748	1.38071	0.0148298	0.0400467	1.06865	0.0592075	0.12509	0.242699	0.668711	0.937189	-0.0693597	0.902458	0.998607	805.061	383.64	402.459	1675.05	1799.51	667.319	596.445	711.195	574.309	2400.9	829.548	719.543
abu-15	C03A7.4	WBGene00004099	71.3765	0.240064	0.753185	0.841671	0.704505	0.354168	0.505343	0.0872045	0.909123	0.984431	0.551646	0.467839	0.985897	60.6892	63.4519	47.634	43.1466	119.366	40.4151	37.2094	76.0397	68.9836	228.363	40.704	30.5163
abu-2	F19G12.7	WBGene00000025	9.04392	1.20901	0.14197	0.254081	0.333838	0.670987	0.780492	0.751778	0.367851	NA	-0.12339	0.873275	NA	7.43133	2.92855	4.86061	19.1763	7.02151	8.45897	5.47197	6.26209	13.298	23.1449	2.44224	8.03061
abu-6	C03A7.7	WBGene00000029	218.14	1.22654	0.0459829	0.103578	1.23755	0.0438925	0.0976597	0.0269431	0.965161	0.993748	0.037954	0.950542	0.998607	165.966	87.8564	133.181	281.891	463.42	159.781	91.9292	166.393	135.474	618.74	167.7	145.354
abu-7	C03A7.8	WBGene00000030	355.551	1.18978	0.086746	0.172512	1.48251	0.0326244	0.0762434	0.152554	0.826442	0.968292	0.445282	0.520357	0.985897	307.162	99.5706	162.344	325.996	691.118	280.086	154.31	264.797	212.769	1240.57	258.063	269.829
abu-8	C03A7.14	WBGene00000031	3487.46	1.55885	0.0289371	0.0705941	1.57823	0.0269735	0.0650023	0.397349	0.57774	0.911116	0.416727	0.559122	0.985897	1951.96	768.256	1830.51	3498.71	7158.94	2749.17	1324.22	2538.83	2130.18	12535.3	2837.07	2526.43
AC3.5	AC3.5	WBGene00007071	4081.92	-0.203707	0.0759927	0.155563	-0.246555	0.031601	0.0742599	0.0971487	0.396736	0.851548	0.0543011	0.636429	0.986257	4375.82	4218.08	4162.63	3709.65	3370.33	3995.45	4916.02	4239.44	4490.58	4053.44	3384.94	4066.7
acaa-2	F53A2.7	WBGene00009952	6112.6	-0.435891	0.000578663	0.00225195	-0.0313769	0.804257	0.874687	-0.140848	0.265723	0.799086	0.263666	0.037445	0.834913	8222.77	6346.16	6190.48	5020.34	5144.76	5177.83	6878.27	6211.99	5736.44	6389.53	6257.83	5774.81
acbp-1	C44E4.6	WBGene00016655	5437.4	-2.22129	2.41e-37	2.05e-35	-2.18493	2.83e-36	2.26e-34	0.288791	0.0950847	0.621261	0.325154	0.0626399	0.885527	7957.72	7196.42	8967.83	1576.29	1986.09	1610.96	7989.08	9375.25	12101.2	2630.8	1958.68	1898.44
acbp-3	F47B10.7	WBGene00009818	571.786	-1.59822	1.77e-15	2.87e-14	-1.26091	3.16e-10	2.9e-09	-0.137057	0.486782	0.883985	0.200254	0.326674	0.981984	1187.77	708.708	726.176	267.509	295.907	301.703	865.666	739.821	777.104	291.626	294.697	404.743
acbp-4	F56C9.5	WBGene00018949	1.98598	3.21159	0.0895495	0.177006	1.88324	0.270801	0.415398	1.26839	0.530977	NA	-0.059956	0.969156	NA	0	0	0.972123	0.958813	2.00615	7.51909	0	2.68375	0	0	4.0704	5.62143
acbp-5	T12D8.3	WBGene00011731	307.965	-0.450466	0.00299557	0.0099059	-0.541582	0.000389145	0.00150934	-0.0552678	0.711782	0.949881	-0.146384	0.34435	0.981984	382.714	372.902	347.048	236.827	304.934	265.048	373.189	366.78	321.646	216.019	247.48	260.995
acbp-6	Y17G7B.1	WBGene00012457	66.3183	0.108118	0.661064	0.772951	0.47819	0.0558349	0.119198	-0.347763	0.168715	0.722598	0.0223095	0.927124	0.998607	70.5976	70.2851	60.2716	82.4579	68.209	65.792	45.9646	58.148	53.1921	78.6926	64.3123	77.8969
acbp-7	F26A1.15	WBGene00044603	83.8106	-0.337567	0.254887	0.394158	-0.281817	0.339464	0.489857	0.0157375	0.957126	0.992517	0.0714871	0.810882	0.996768	76.7904	100.547	99.1565	60.4052	76.2336	82.7099	63.4749	82.3018	132.98	81.7786	57.7997	91.549
acc-1	F58G6.4	WBGene00010275	283.941	0.739776	0.000230293	0.000971375	0.406373	0.0432928	0.0965399	0.0449964	0.824901	0.968183	-0.288406	0.146305	0.974841	231.61	204.022	237.198	425.713	358.097	339.299	294.392	228.119	173.706	249.965	314.235	350.938
acc-2	C53D6.3	WBGene00008280	80.537	0.40904	0.163165	0.28239	0.480314	0.100836	0.192603	-0.0628429	0.832722	0.969708	0.00843201	0.976679	0.999592	86.6989	59.5471	64.1601	94.9225	87.2674	95.8683	95.2123	52.7805	54.0233	61.7197	105.83	108.413
acc-3	F55D10.5	WBGene00018880	227.856	0.800166	7.01e-05	0.000324347	0.696674	0.000525279	0.00198535	-0.00278694	0.989158	0.998553	-0.10628	0.589527	0.985897	146.15	188.403	175.954	325.038	268.824	297.004	195.897	167.287	148.772	199.046	320.748	301.148
acc-4	T27E9.9	WBGene00012099	403.862	0.549624	0.000351983	0.00143044	0.476228	0.00208198	0.00690173	-0.144936	0.353483	0.840166	-0.218332	0.151626	0.974841	354.227	342.64	351.908	535.018	469.438	530.096	360.056	320.261	270.116	367.232	486.006	459.351
acd-1	C24G7.2	WBGene00016064	66.7737	0.981079	0.00671343	0.0201215	1.72982	2.37e-06	1.34e-05	-0.496014	0.1912	0.744931	0.252729	0.468092	0.985897	34.6795	68.3328	29.1637	100.675	66.2029	94.9285	45.9646	24.1538	24.9338	106.467	74.0813	131.702
acd-2	C24G7.4	WBGene00016066	546.049	1.56138	2.95e-09	2.53e-08	1.96412	1.31e-13	1.69e-12	-0.643855	0.0162629	0.309532	-0.241117	0.354401	0.981984	201.884	471.496	249.836	855.261	1009.09	865.635	198.085	198.598	195.315	644.971	1073.77	588.644
acd-3	C27C12.5	WBGene00007775	379.288	-0.212654	0.190673	0.317438	-0.420943	0.0086489	0.0245315	0.365298	0.0226104	0.353142	0.157009	0.334249	0.981984	339.364	318.235	448.149	312.573	288.885	353.397	499.044	441.03	486.209	350.259	384.246	330.058
acd-4	F28A12.1	WBGene00017879	158.159	0.334956	0.160161	0.27883	0.881636	0.000225978	0.000924041	-0.325358	0.180046	0.73386	0.221322	0.345837	0.981984	90.4145	162.046	164.289	204.227	161.495	162.6	137.894	104.666	93.0862	219.105	219.802	178.28
acd-5	T28F2.7	WBGene00020903	188.836	0.689405	0.00282907	0.00942203	1.02492	9.56e-06	4.91e-05	-0.247619	0.294333	0.817827	0.0878988	0.69757	0.992198	146.15	192.308	99.1565	262.715	210.645	232.152	141.177	111.823	116.358	297.798	208.405	247.343
acdh-1	C55B7.4	WBGene00016943	21190.7	-2.36855	6.04e-45	8.89e-43	-2.34311	5.17e-44	6.87e-42	-0.0216395	0.897596	0.982093	0.00380122	0.982015	0.999592	32050.1	38473.3	36640.3	5923.55	6112.73	8714.62	41961.3	33361.7	30248.9	6145.74	6913.98	7742.31
acdh-10	T08G2.3	WBGene00020366	6327.87	0.532716	0.000161299	0.000701291	1.30455	2.73e-20	6.31e-19	-0.602848	2.05e-05	0.00751077	0.168983	0.230741	0.981984	6660.95	5022.46	4369.69	8100.05	7330.46	7786.01	3438.59	3462.04	3666.1	8080.65	9015.12	9002.32
acdh-11	Y45F3A.3	WBGene00012860	1071.53	0.0365436	0.805928	0.877642	0.585191	8.81e-05	0.000386898	-0.453629	0.00240458	0.122673	0.0950183	0.52233	0.985897	1219.98	1236.82	881.715	1276.18	1066.27	1079.93	880.988	774.71	782.091	1330.06	1177.97	1151.59
acdh-12	E04F6.5	WBGene00017125	1721.41	0.126537	0.388267	0.53642	0.965849	4.61e-11	4.67e-10	-0.424607	0.00392372	0.155659	0.414706	0.00454981	0.363894	1970.54	1513.08	1331.81	1914.75	1551.75	1785.78	1232.29	1196.95	1156.1	2431.76	2154.87	2417.21
acdh-13	C28C12.9	WBGene00001566	683.946	-1.20469	1.45e-10	1.43e-09	-1.53232	5.43e-16	8.66e-15	0.00172639	0.992574	0.998735	-0.325895	0.088846	0.922154	1226.17	865.874	862.273	503.377	353.082	423.888	1012.32	924.106	1018.96	283.911	311.793	421.607
acdh-2	C17C3.12	WBGene00015894	497.378	-4.63662	9.54e-84	9.31e-81	-4.19124	1.33e-67	7.74e-65	-0.466978	0.0241445	0.363863	-0.0216017	0.936056	0.998607	933.871	1206.56	1171.41	47.9406	38.1168	46.9943	828.457	950.049	619.19	23.1449	60.2419	42.5623
acdh-3	K06A5.6	WBGene00019433	2462.41	-0.776912	7.2e-08	5.24e-07	-0.662018	4.41e-06	2.38e-05	-0.0346522	0.809446	0.96541	0.080242	0.579303	0.985897	3749.11	2842.64	2712.22	2025.01	1736.32	1666.42	3283.18	2770.53	3026.97	1846.96	1804	2085.55
acdh-4	T10E9.9	WBGene00020419	29.047	-0.147976	0.734754	0.82901	-0.0674827	0.874379	0.923492	0.175323	0.683401	NA	0.255817	0.555334	NA	45.8265	25.3807	14.5818	31.6408	24.0738	20.6775	35.0206	22.3646	38.2318	27.7739	26.0506	36.9408
acdh-5	C37A2.3	WBGene00016491	4.82795	-0.737628	0.508407	0.649253	0.57926	0.556658	0.687501	0.46101	0.656298	NA	1.7779	0.0961878	NA	2.47711	1.95236	6.80486	0	4.01229	2.81966	5.47197	1.78917	8.31127	15.4299	2.44224	6.42449
acdh-6	C02D5.1	WBGene00015335	26.0459	-0.535316	0.29432	0.438273	0.164889	0.747478	0.835582	-0.452206	0.373286	NA	0.247999	0.629901	NA	26.0097	45.8806	23.3309	15.341	27.083	23.4971	22.9823	27.7321	19.1159	50.9188	10.583	20.0765
acdh-7	T25G12.5	WBGene00020812	6745.06	0.162006	0.203969	0.33388	1.00053	4.62e-15	6.82e-14	-0.628747	8.62e-07	0.00174349	0.209773	0.0997235	0.932358	7706.29	6578.49	5655.81	7535.31	7396.66	7374.34	4345.84	4769.03	3779.97	8822.83	8445.27	8530.92
acdh-8	K05F1.3	WBGene00019406	2.25866	0.25027	0.866584	0.918455	3.08612	0.0931912	0.180527	-3.01979	0.101423	NA	-0.183937	0.9013	NA	7.43133	0.976182	0	4.79406	3.00922	1.87977	0	0.894585	0	0	6.51264	1.60612
acdh-9	F28A10.6	WBGene00017874	2791.56	-1.32095	1.18e-28	5.82e-27	-1.04252	1.71e-18	3.38e-17	-0.0877962	0.456488	0.878523	0.190641	0.111657	0.945493	4652.01	3611.88	3710.59	1630.94	1588.87	1571.49	3765.81	3918.28	3579.66	1850.05	1697.36	1921.73
acds-10	K09H11.1	WBGene00019599	3318.51	0.866417	1.01e-11	1.12e-10	1.15321	1.18e-19	2.54e-18	-0.026593	0.835222	0.970285	0.260196	0.039864	0.844961	2423.85	2055.84	2170.75	4228.36	3575.96	4315.96	2135.16	2235.57	2155.94	5479.17	4200.65	4844.87
ace-1	W09B12.1	WBGene00000035	969.264	0.0868156	0.498667	0.641109	0.40924	0.00140793	0.00485935	-0.155063	0.228274	0.779189	0.167361	0.190265	0.974841	973.504	911.754	916.712	971.277	879.695	1123.16	800.002	869.536	845.256	1107.87	1000.5	1231.9
ace-2	Y44E3A.2	WBGene00000036	2098.09	0.264153	0.0080633	0.0236816	0.373549	0.000184937	0.000767415	-0.186002	0.0633088	0.549943	-0.0766056	0.44114	0.985897	2106.78	2049.98	1812.04	2447.85	2410.39	2307.42	1833.11	1772.17	1641.48	2285.17	2244.42	2266.24
ace-3	Y48B6A.8	WBGene00000037	1689.88	0.83782	3.84e-09	3.25e-08	0.563803	7.3e-05	0.000325516	0.0724528	0.612144	0.922951	-0.201564	0.154199	0.974841	1488.74	1108.94	1165.58	2353.89	1941.95	2423.97	1423.81	1306.09	1225.08	1813.02	1911.46	2116.07
ace-4	Y48B6A.7	WBGene00000038	1186.99	0.162097	0.322871	0.469254	0.120904	0.460053	0.606882	0.108418	0.508517	0.889987	0.067225	0.681221	0.992198	962.357	1013.28	1281.26	1107.43	1266.88	1271.67	1099.87	1210.37	1201.81	1583.11	1221.93	1023.9
acer-1	C44B7.10	WBGene00016630	29163.3	0.768784	6.62e-06	3.62e-05	1.55297	8.95e-20	1.96e-18	-0.348864	0.040979	0.467517	0.435321	0.0107078	0.535257	22006.6	22624	15780.5	40071.7	32705.2	30151.5	17352.7	17577.7	12505.1	50417.3	42857.2	45909.4
acin-1	C43E11.1	WBGene00016601	2371.31	-1.03705	6.03e-17	1.13e-15	-1.00973	3.38e-16	5.49e-15	0.119939	0.329298	0.8326	0.147258	0.237964	0.981984	3365.15	2570.29	3206.06	1475.61	1500.6	1477.5	3145.29	3224.08	3560.55	1598.54	1789.35	1542.68
acl-1	F59F4.4	WBGene00010339	1838.99	-0.553043	4.08e-06	2.29e-05	-0.8017	2.23e-11	2.33e-10	0.243027	0.0414066	0.467891	-0.00563052	0.962793	0.998607	1958.16	1990.44	2277.68	1341.38	1464.49	1438.97	2277.44	2296.4	2794.25	1418.01	1477.56	1333.08
acl-11	F28B3.9	WBGene00017888	292.28	0.145141	0.489225	0.63254	0.127582	0.545525	0.678952	-0.183282	0.384921	0.848014	-0.200842	0.33887	0.981984	346.795	296.759	245.947	355.72	353.082	273.507	296.581	264.797	221.911	254.594	369.592	228.069
acl-12	C01C10.3	WBGene00015295	561.444	1.3344	5.6e-13	7.12e-12	1.19348	1.17e-10	1.13e-09	-0.0773643	0.681351	0.940834	-0.218283	0.230012	0.981984	318.309	363.14	333.438	1044.15	768.354	748.149	397.265	275.532	291.726	638.799	691.968	866.503
acl-13	F08G5.2	WBGene00008581	2.45887	1.91309	0.244536	0.382001	0.89973	0.506662	0.646544	1.69451	0.305591	NA	0.681149	0.611939	NA	0	0.976182	0.972123	4.79406	1.00307	1.87977	3.28318	0.894585	2.49338	10.801	0	2.40918
acl-14	K07B1.5	WBGene00019465	2551.08	0.127066	0.40701	0.555067	0.271247	0.0766753	0.154172	-0.0852617	0.578209	0.911116	0.0589195	0.700385	0.992198	1917.28	2812.38	2603.34	2614.68	2812.62	2584.69	2564.17	2336.65	2016.31	3104.5	2781.71	2464.6
acl-2	T06E8.1	WBGene00011543	615.132	-0.0212408	0.902648	0.94263	-0.0347572	0.84074	0.900529	0.127981	0.460066	0.879468	0.114464	0.509127	0.985897	471.889	642.328	663.96	500.5	600.841	653.221	585.501	647.679	711.445	723.664	656.963	523.596
acl-3	ZK809.2	WBGene00006491	146.474	-1.21844	2.16e-11	2.31e-10	-1.26017	1.26e-12	1.47e-11	0.226344	0.174825	0.726825	0.184613	0.33594	0.981984	206.839	179.618	183.731	78.6226	83.2551	82.7099	235.295	220.962	210.275	86.4076	92.8051	97.1704
acl-4	F49H12.6	WBGene00018657	4351.74	-0.137324	0.30625	0.451234	0.270962	0.043642	0.0971949	-0.333631	0.0129738	0.281056	0.0746549	0.578121	0.985897	4068.65	5228.43	4965.6	4337.67	4521.86	4111.06	4027.37	3980.01	3314.54	5071.82	4588.16	4005.67
acl-5	R07E3.5	WBGene00011106	1942.96	0.522606	4.06e-06	2.28e-05	0.684996	1.41e-09	1.2e-08	-0.00968583	0.93226	0.986261	0.152704	0.175076	0.974841	1470.16	1525.77	1639.97	2091.17	2124.51	2445.58	1485.09	1537.79	1582.47	2707.95	2251.75	2453.35
acl-6	F08F3.2	WBGene00017261	563.209	-0.619627	8.02e-05	0.000367251	-0.50322	0.00130675	0.00454069	0.0226087	0.884211	0.979896	0.139015	0.380164	0.982913	771.62	604.257	624.103	494.747	399.223	406.031	724.489	629.787	675.706	439.753	431.462	557.325
acl-7	Y46G5A.21	WBGene00012911	1628.27	-0.770535	1.3e-07	9.2e-07	-0.710909	1.11e-06	6.58e-06	-0.0222944	0.877952	0.978401	0.0373316	0.799221	0.996768	2464.72	1808.87	1887.86	1336.58	1063.26	1209.63	1957.87	1945.72	2159.27	1263.71	1099.82	1341.92
acl-8	T05H4.1	WBGene00020264	1552.04	-0.595831	0.000619396	0.00239787	-0.505849	0.00359016	0.0112281	0.139636	0.420591	0.865517	0.229617	0.187963	0.974841	1239.79	1852.79	2165.89	1120.85	1176.61	1184.26	1961.16	1995.82	1840.12	1556.88	1353	1177.29
acl-9	ZK40.1	WBGene00022646	1403.38	0.399787	0.000353484	0.00143573	0.421457	0.000163353	0.000683925	-0.0271824	0.809028	0.965392	-0.00551261	0.960471	0.998607	1269.52	1254.39	1125.72	1578.21	1563.79	1671.12	1332.97	1143.28	1107.06	1587.74	1671.31	1535.45
acly-1	D1005.1	WBGene00016995	3736.9	-0.196193	0.0980803	0.190244	-0.310091	0.00896788	0.0253269	-0.00751937	0.949397	0.990288	-0.121418	0.306671	0.981984	4577.7	4022.85	3620.19	3692.39	3315.16	3656.16	3995.63	3773.36	4384.2	3359.1	3021.05	3425.06
acly-2	B0365.1	WBGene00007150	1488.66	-0.428907	0.00201145	0.00696694	-0.212258	0.126905	0.231362	-0.213335	0.123673	0.66558	0.00331416	0.981026	0.999592	1964.35	1963.1	1405.69	1421.92	1258.86	1279.18	1604.38	1452.81	1541.74	1394.87	1247.98	1329.07
acn-1	C42D8.5	WBGene00000039	1091.77	-4.63784	7.87e-37	6.55e-35	-3.64431	6.53e-24	2.09e-22	-0.117567	0.740857	0.955068	0.875964	0.0184053	0.665237	2171.19	2823.12	1439.71	109.305	85.2612	63.9122	2292.76	1666.61	1971.43	237.621	136.765	103.595
aco-1	ZK455.1	WBGene00000040	14591.7	-0.581216	8.32e-05	0.000380159	-0.666648	6.4e-06	3.38e-05	-0.0278836	0.850204	0.972588	-0.113316	0.443241	0.985897	21417.1	16980.7	15199.1	13358.2	10626.6	11836.9	19729.7	16407.6	16432.2	10239.3	10655.5	12217.8
aco-2	F54H12.1	WBGene00000041	40934.1	0.816551	2.03e-12	2.43e-11	0.846472	3.1e-13	3.84e-12	-0.133542	0.250276	0.792529	-0.10362	0.371989	0.982818	33683.7	30395.4	28395.7	57948.7	48821.6	56090.5	30869.6	28357.4	25072.6	50548.5	48814.7	52211
acox-1.1	F08A8.1	WBGene00008564	4006.53	0.231995	0.0917504	0.180294	0.432419	0.00165313	0.00560807	0.0320903	0.815661	0.967053	0.232514	0.0905188	0.922154	3759.01	3102.31	3644.49	4245.62	3752.5	4338.51	3335.71	3740.26	3663.61	5013.18	3963.76	5519.44
acox-1.2	F08A8.2	WBGene00008565	2235.6	-4.55959	8.14e-94	1.09e-90	-4.26584	9.17e-84	1.07e-80	0.146598	0.491834	0.88484	0.440344	0.0538375	0.885527	4809.31	4556.82	2788.05	162.039	160.492	192.677	5029.84	4889.8	3533.95	294.712	172.585	236.903
acox-1.3	F08A8.3	WBGene00008566	462.586	-0.497968	0.000517331	0.00203577	-0.532046	0.000212337	0.000873184	-0.0236722	0.867241	0.976994	-0.0577499	0.691334	0.992198	611.846	510.543	523.974	421.878	335.027	406.971	545.009	521.543	551.037	411.979	334.587	376.636
acox-1.4	F08A8.4	WBGene00008567	1137.78	-0.331481	0.0173328	0.0457675	-0.247592	0.0753219	0.152105	-0.0345312	0.803529	0.964548	0.0493583	0.723879	0.993008	1294.29	1425.23	1080.03	1165.92	919.818	933.307	1328.6	1193.38	1188.51	1039.98	1093.31	990.978
acox-1.5	C48B4.1	WBGene00008167	1307.52	-0.304984	0.138832	0.249483	-0.30299	0.140477	0.250375	0.257125	0.210912	0.762123	0.259119	0.208613	0.974841	1322.78	1076.73	1550.54	1063.32	851.609	1282	1348.29	1463.54	1907.44	1151.07	1035.51	1637.44
acox-1.6	F59F4.1	WBGene00010336	1005.21	1.83484	2.56e-20	6.42e-19	2.60751	1.48e-39	1.45e-37	-0.134769	0.505233	0.889428	0.637891	0.00103578	0.169267	333.171	419.758	339.271	1515.88	1352.14	1031.05	353.489	303.264	339.1	2670.92	1567.1	1837.4
acox-3	F58F9.7	WBGene00019060	1774.39	0.978933	2.54e-12	3.01e-11	1.66051	1.05e-32	6.67e-31	-0.123367	0.381877	0.848014	0.558215	5.33e-05	0.0299112	1083.74	1043.54	1008.09	1985.7	1980.07	2212.49	948.84	1056.5	872.683	3243.37	2443.05	3414.62
acp-1	ZK563.6	WBGene00022770	179.628	-0.57948	0.00289714	0.00961109	-0.643453	0.000822109	0.00299193	0.173461	0.359047	0.844565	0.109488	0.579699	0.985897	204.362	172.784	235.254	147.657	113.347	148.502	253.9	203.965	233.547	148.127	131.067	163.021
acp-2	F14E5.4	WBGene00008802	68.155	-0.0482948	0.85142	0.907894	0.217094	0.4074	0.558421	-0.337016	0.196845	0.751024	-0.0716271	0.781924	0.996768	82.9832	77.1184	62.2159	70.9521	67.2059	76.1307	54.7197	74.2505	46.5431	77.1497	66.7546	61.8357
acp-3	F14E5.3	WBGene00008801	2.36203	1.08688	0.466493	0.612167	0.493224	0.762855	0.84674	-0.791017	0.624297	NA	-1.38467	0.360316	NA	2.47711	3.90473	0	10.5469	2.00615	0.939886	1.09439	0.894585	1.66225	0	0	4.81837
acp-4	F14E5.6	WBGene00008804	9.51406	4.11588	5.79e-05	0.000272343	4.90597	3.18e-05	0.00015002	-0.749383	0.601234	NA	0.0407098	0.947515	NA	0	0	2.91637	22.0527	12.0369	19.7376	0	1.78917	0	20.0589	17.9098	17.6673
acp-5	F13D11.1	WBGene00017427	521.785	0.818043	1.39e-05	7.23e-05	0.69679	0.000224174	0.000917376	-0.131577	0.489594	0.884024	-0.25283	0.175525	0.974841	495.422	400.235	320.801	742.121	701.148	697.395	458.551	372.147	280.09	533.876	625.214	634.418
acp-6	Y73B6BL.24	WBGene00022245	5566.18	0.428682	0.0130306	0.035835	0.335643	0.0518496	0.112171	0.0521389	0.762766	0.958114	-0.0409002	0.812623	0.996768	5808.82	4454.32	3977.93	7008.92	5731.56	6424.12	5800.29	4892.48	4071.69	5298.64	6069.78	7255.66
acp-7	Y73B6BL.25	WBGene00022246	296.004	1.28059	4.26e-11	4.4e-10	1.51926	5.5e-15	8.07e-14	-0.184257	0.359187	0.844565	0.0544159	0.771535	0.996393	203.123	175.713	141.93	508.171	361.106	391.932	175.103	162.814	120.513	464.441	413.553	433.653
acr-10	R02E12.8	WBGene00000049	81.5306	0.295461	0.32123	0.467533	0.692025	0.0197117	0.049755	-0.174671	0.563308	0.907519	0.221893	0.447818	0.985897	65.6434	65.4042	82.6304	92.046	99.3043	71.4313	61.2861	60.8317	67.3213	158.928	70.825	82.7153
acr-11	D2092.3	WBGene00000050	93.9561	0.0867559	0.710517	0.810263	0.118549	0.610323	0.732499	-0.0156571	0.946728	0.989641	0.0161357	0.94456	0.998607	96.6073	76.1422	101.101	88.2108	89.2735	112.786	96.3067	97.5097	77.2948	89.4936	87.1066	115.641
acr-12	R01E6.4	WBGene00000051	211.187	0.367349	0.0552715	0.120361	0.200981	0.291325	0.438091	0.121351	0.528997	0.899971	-0.0450177	0.812068	0.996768	172.159	185.475	190.536	265.591	232.713	209.595	170.726	186.074	238.533	200.589	208.405	273.844
acr-14	T05C12.2	WBGene00000053	38.2118	0.364962	0.298101	0.442567	0.613065	0.0748629	0.151469	0.00628984	0.985917	NA	0.254393	0.452165	NA	29.7253	33.1902	32.0801	29.7232	40.1229	52.6336	37.2094	33.0996	25.7649	41.6608	39.8899	63.4418
acr-15	F25G6.4	WBGene00000054	328.62	-0.170937	0.38791	0.536204	-0.283212	0.147609	0.260591	0.352925	0.0717277	0.576395	0.24065	0.223252	0.981984	303.446	312.378	317.884	298.191	240.738	290.425	356.773	394.512	440.497	436.667	313.421	238.509
acr-16	F25G6.3	WBGene00000055	233.173	0.421667	0.0167102	0.044369	0.0151687	0.930587	0.958814	0.310433	0.0786991	0.591914	-0.0960656	0.580416	0.985897	198.169	172.784	208.034	279.015	251.771	244.37	267.032	216.489	235.209	242.25	201.078	281.875
acr-17	F53E10.2	WBGene00000056	132.278	0.395848	0.0879968	0.17455	0.672994	0.00406823	0.0125607	-0.317401	0.181095	0.735726	-0.0402545	0.860396	0.997536	137.48	98.5944	126.376	150.534	164.504	160.72	111.628	107.35	72.3081	112.638	169.329	175.87
acr-18	F28F8.1	WBGene00000057	147.206	0.820713	1.27e-05	6.62e-05	0.61813	0.000920786	0.00331288	0.0780951	0.686758	0.941369	-0.124488	0.490725	0.985897	105.277	112.261	107.906	192.721	195.599	187.037	113.817	112.718	117.189	138.869	179.098	203.978
acr-19	C31H5.3	WBGene00000058	308.848	0.598769	0.000514639	0.00202629	0.491782	0.00400419	0.0123885	0.142858	0.412089	0.860273	0.0358707	0.831996	0.996768	194.453	218.665	302.33	387.36	327.002	372.195	252.805	263.902	275.103	351.802	360.637	399.925
acr-2	K11G12.2	WBGene00000042	120.594	0.423887	0.0677951	0.141837	0.510723	0.0289656	0.0689884	-0.200418	0.397616	0.85242	-0.113582	0.619821	0.985897	132.525	102.499	92.3517	157.245	132.406	147.562	71.1357	107.35	103.891	103.381	152.233	144.551
acr-20	R06A4.10	WBGene00000059	256.198	0.644057	9.69e-05	0.000437217	0.245033	0.136638	0.245007	0.158396	0.344251	0.836101	-0.240628	0.138256	0.974671	204.362	180.594	228.449	342.296	308.947	307.343	250.616	231.697	203.626	310.142	265.39	240.918
acr-21	F27B3.2	WBGene00000060	128.076	0.6685	0.00155291	0.00551571	0.620125	0.00374025	0.0116456	-0.196896	0.367005	0.845047	-0.245271	0.235427	0.981984	105.277	93.7135	121.515	173.545	173.532	162.6	89.7404	114.507	75.6326	121.896	162.002	142.945
acr-23	F59B1.9	WBGene00000062	149.423	-0.13146	0.586927	0.714343	-0.339944	0.154929	0.270707	0.302517	0.205577	0.758607	0.094033	0.697575	0.992198	154.819	120.07	159.428	120.81	132.406	142.863	165.254	141.344	227.729	189.788	122.926	115.641
acr-24	Y73F8A.30	WBGene00013534	249.137	0.580704	0.000517771	0.00203713	0.581165	0.000536553	0.00202433	-0.117225	0.492853	0.885415	-0.116764	0.476899	0.985897	229.133	192.308	202.202	344.214	264.811	321.441	184.953	207.544	181.186	314.771	251.551	295.527
acr-25	Y73B6BL.42	WBGene00043066	184.978	0.30706	0.0958745	0.186809	0.170888	0.338673	0.489075	0.407882	0.0261716	0.382375	0.27171	0.130318	0.971452	162.251	128.856	148.735	187.927	171.526	183.278	206.841	206.649	169.55	209.847	191.309	252.964
acr-3	K11G12.7	WBGene00000043	141.409	0.0567786	0.759004	0.846322	0.344955	0.0611143	0.128464	-0.14307	0.442956	0.872519	0.145107	0.427263	0.983629	142.434	130.808	140.958	157.245	147.452	125.945	109.439	127.031	137.136	172.815	153.861	151.779
acr-5	K03F8.2	WBGene00000044	191.5	0.650586	0.000325447	0.00133193	0.547588	0.00202194	0.00673502	0.219852	0.231028	0.78169	0.116853	0.503691	0.985897	164.728	126.904	132.209	236.827	208.639	217.114	142.271	158.341	189.497	262.309	223.058	236.1
acr-6	ZK973.5	WBGene00000045	51.3445	0.450111	0.179821	0.303745	0.447415	0.192737	0.320735	-0.343627	0.320109	0.829733	-0.346322	0.298904	NA	24.7711	75.1661	44.7176	70.9521	56.1721	72.3712	39.3982	37.5725	38.2318	50.9188	48.8448	57.0174
acr-7	T09A5.3	WBGene00000046	92.9073	-0.0901794	0.74922	0.838772	0.259492	0.363315	0.514103	-0.398229	0.16165	0.713806	-0.048558	0.863774	0.997536	95.3687	108.356	105.961	117.934	78.2397	94.9285	90.8348	91.2476	54.0233	64.8057	87.1066	126.081
acr-8	ZC504.2	WBGene00000047	237.263	-0.438588	0.0338072	0.0802723	-0.692826	0.000714001	0.00262687	0.325519	0.108595	0.640963	0.0712807	0.73241	0.993008	217.986	232.331	304.274	215.733	157.483	184.218	338.168	295.213	314.166	211.39	145.72	230.479
acr-9	C40C9.2	WBGene00000048	61.64	0.732602	0.00739387	0.0219211	0.107344	0.695456	0.798559	0.175605	0.530262	0.900252	-0.449654	0.0931215	NA	53.2579	42.952	51.5225	91.0872	66.2029	87.4094	70.0413	50.9913	46.5431	61.7197	52.1011	65.851
acs-1	F46E10.1	WBGene00018488	2224.67	-1.52344	1.34e-26	5.52e-25	-1.80308	1.53e-36	1.23e-34	0.209823	0.137234	0.689082	-0.0698141	0.628586	0.985897	2965.1	2732.33	3717.4	1122.77	1062.25	1090.27	3727.51	3158.78	4003.54	941.226	1022.48	1152.39
acs-10	AH10.1	WBGene00007082	4.59437	-0.429761	0.623744	0.743403	0.507355	0.584058	0.709988	-0.940363	0.300095	NA	-0.00324727	0.997108	NA	8.66989	4.88091	4.86061	1.91763	5.01537	6.5792	5.47197	0.894585	3.32451	4.62898	4.0704	4.81837
acs-11	F41C3.3	WBGene00018269	2866.04	2.2711	4.28e-65	1.7e-62	2.15053	8.39e-59	3.04e-56	0.0322518	0.811372	0.965933	-0.0883124	0.500655	0.985897	1184.06	1002.54	836.026	4789.27	4673.32	5110.16	1038.58	1097.66	951.641	4695.33	4177.04	4836.84
acs-12	F25C8.4	WBGene00009106	1063.81	0.567612	2e-05	0.000101596	0.662604	6.68e-07	4.08e-06	-0.156186	0.244696	0.789111	-0.0611939	0.643314	0.987403	834.786	917.612	906.018	1476.57	1074.29	1390.09	787.964	852.539	746.352	1293.03	1261.01	1225.47
acs-13	Y65B4BL.5	WBGene00022037	6317.11	-0.676052	2.05e-05	0.00010384	-0.709776	7.65e-06	3.99e-05	0.255385	0.107121	0.639133	0.22166	0.16289	0.974841	6285.67	6684.9	8382.61	4179.46	4378.42	4807.52	8719.04	8500.34	8271.38	6590.12	4654.1	4351.79
acs-14	F11A3.1	WBGene00008669	1954.1	-0.137146	0.299525	0.444076	-0.0178566	0.892427	0.936098	-0.00513791	0.96896	0.994422	0.114151	0.387876	0.982913	2120.41	2084.15	1825.65	1882.15	1671.12	1928.65	2236.94	1830.32	1942.34	1765.18	1900.06	2262.22
acs-16	F47G6.2	WBGene00018579	671.436	-0.254638	0.101842	0.195895	-0.172053	0.268055	0.412209	-0.00222143	0.988564	0.998511	0.0803634	0.606461	0.985897	860.796	591.567	712.566	651.993	538.65	621.264	729.961	730.876	698.147	725.207	567.414	628.797
acs-17	C46F4.2	WBGene00016716	5236.15	1.04243	1.05e-11	1.16e-10	1.31647	9.73e-18	1.8e-16	-0.421333	0.00614987	0.19529	-0.147293	0.335708	0.981984	3679.75	4159.51	3250.78	8624.52	6694.51	7522.85	3145.29	2672.12	2465.95	5827.88	6813.85	7976.81
acs-19	C36A4.9	WBGene00007969	7496.92	0.519639	0.00339072	0.0110527	0.561387	0.00154071	0.00526747	0.168582	0.341996	0.836101	0.210331	0.235272	0.981984	6059.01	5553.5	5634.42	10264.1	6664.42	7795.41	7676.08	6202.15	5507.88	9924.53	7645.84	11035.7
acs-2	F28F8.2	WBGene00009221	4730.19	3.18675	2.52e-10	2.41e-09	4.26891	2.47e-17	4.4e-16	-0.579758	0.250852	0.793346	0.502402	0.317818	0.981984	791.437	1250.49	355.797	11158.7	5215.98	5457.92	631.466	678.095	295.05	10230	7951.93	12745.4
acs-20	F28D1.9	WBGene00009218	257.813	0.134164	0.498743	0.641133	-0.0406376	0.838806	0.899375	-0.10668	0.592254	0.916512	-0.281482	0.157043	0.974841	300.969	231.355	255.668	366.266	266.818	230.272	287.826	202.176	241.858	239.164	236.083	235.297
acs-21	C50H11.1	WBGene00016849	280.075	0.436024	0.0148972	0.0401912	0.359251	0.0419954	0.0941259	0.221844	0.217388	0.768016	0.145071	0.40945	0.982913	243.995	220.617	206.09	350.925	240.738	313.922	223.257	287.162	269.285	367.232	300.396	337.286
acs-22	D1009.1	WBGene00017012	3028.54	1.35916	5.43e-21	1.44e-19	1.91371	8.67e-40	8.72e-38	-0.495277	0.00068616	0.0577007	0.0592739	0.679906	0.992198	1761.23	2036.32	1433.88	4857.35	4299.17	4263.32	1295.76	1354.4	1062.18	4292.61	4725.73	4960.51
acs-3	T08B1.6	WBGene00020343	185.979	1.69501	1.91e-14	2.79e-13	1.86081	1.15e-16	1.94e-15	-0.340844	0.148025	0.702509	-0.175045	0.403441	0.982913	101.562	109.332	72.9092	342.296	277.851	297.004	79.8908	60.8317	83.1127	202.132	305.28	299.542
acs-4	F37C12.7	WBGene00018152	6262.08	-0.259598	0.0180948	0.0474711	-0.25585	0.019813	0.0499805	0.00524649	0.961864	0.993541	0.00899465	0.93478	0.998607	6395.9	6827.42	7197.6	5819.99	5478.79	5760.56	7667.33	6534.94	6298.28	5584.09	5392.47	6187.59
acs-5	Y76A2B.3	WBGene00013575	4723.7	-1.0884	2.18e-22	6.42e-21	-0.955604	1.22e-17	2.24e-16	-0.00154989	0.988887	0.998553	0.131245	0.242525	0.981984	7245.55	5767.29	5983.42	3162.16	2807.6	2961.58	6210.69	6518.84	6241.76	3394.58	3094.32	3296.57
acs-6	ZK1127.2	WBGene00022849	2.093	0.851808	0.589236	0.71626	2.37083	0.224404	0.360121	-2.79093	0.147655	NA	-1.27191	0.428556	NA	0	0.976182	5.83274	2.87644	4.01229	5.63931	0	0.894585	0	0	4.88448	0
acs-7	C01G6.7	WBGene00007228	2196.61	0.897988	3.67e-06	2.07e-05	1.84518	2.04e-21	5.13e-20	-0.484465	0.0129655	0.281056	0.462731	0.0165981	0.651695	1212.55	1961.15	1113.08	2374.98	2837.69	2778.3	1019.98	1183.54	861.879	4152.19	3280.74	3583.26
acs-9	T20F7.7	WBGene00020634	93.0505	0.428773	0.0572456	0.123746	0.323066	0.156452	0.272766	-0.125953	0.585499	0.913892	-0.231659	0.2977	0.981984	81.7446	90.785	80.6862	114.099	92.2828	134.404	86.4572	72.4613	73.9703	92.5796	87.9206	109.216
acsd-1	Y71D11A.3	WBGene00022104	123.991	-0.983067	0.000318353	0.00130513	-0.636766	0.0189617	0.048191	-0.114836	0.666039	0.936502	0.231465	0.405514	0.982913	193.215	172.784	128.32	93.0048	66.2029	90.229	152.121	142.239	161.239	61.7197	85.4784	141.339
act-2	T04C12.5	WBGene00000064	91088.3	-0.440129	0.00554449	0.0170584	-0.273387	0.0849124	0.167484	0.0596877	0.706801	0.949451	0.22643	0.153619	0.974841	104037	92952.1	103165	66653.8	79448.4	75131.6	95783.6	101137	115910	110204	80386.3	68250.6
act-4	M03F4.2	WBGene00000066	321571	-0.534399	0.0020053	0.00694898	-0.319579	0.0646668	0.134396	0.0509973	0.768125	0.959033	0.265817	0.124361	0.963179	340744	344173	400075	211768	286377	250983	342894	405614	375523	385528	287133	228040
act-5	T25C8.2	WBGene00000067	79814.8	-1.64083	4.23e-38	3.77e-36	-1.38656	1.08e-27	4.58e-26	0.0298327	0.814428	0.96681	0.284098	0.0255034	0.751755	130827	101061	118685	35594	40857.2	35967.5	112495	117638	127761	49611.9	47098.6	40181.2
actl-1	C15B12.6	WBGene00015787	433.008	-0.197857	0.143633	0.256332	-0.0589421	0.662192	0.773901	-0.060343	0.653844	0.934664	0.0785721	0.562415	0.985897	429.779	436.354	518.141	372.978	410.257	424.828	462.929	417.771	448.809	413.522	403.784	456.942
acy-1	F17C8.1	WBGene00000068	2666.45	0.286184	0.00608732	0.0184562	0.171083	0.100572	0.192256	0.0947843	0.364172	0.845047	-0.0203167	0.845212	0.996768	2282.66	2393.6	2448.78	2851.51	2797.57	3040.53	2806.03	2342.02	2465.12	2893.11	2697.86	2978.55
acy-2	C10F3.3	WBGene00000069	512.45	0.77684	1.19e-05	6.25e-05	0.628398	0.000401371	0.00155161	-0.0402815	0.822296	0.967755	-0.188723	0.282395	0.981984	393.861	419.758	372.323	750.75	643.973	637.243	474.967	352.466	328.295	461.355	637.425	676.981
acy-3	C44F1.5	WBGene00000070	1553.84	-0.300867	0.0243169	0.0609283	-0.0872756	0.51354	0.652429	-0.130567	0.327519	0.832316	0.0830248	0.535007	0.985897	1878.89	1683.91	1639.97	1502.46	1269.89	1449.3	1818.88	1490.38	1444.5	1379.44	1417.31	1671.17
acy-4	T01C2.1	WBGene00000071	516.384	0.337478	0.0223031	0.0566895	0.454349	0.00200942	0.00669995	-0.0132414	0.929011	0.986261	0.10363	0.478242	0.985897	453.311	449.044	442.316	586.793	536.644	575.21	495.761	427.611	410.577	529.247	561.715	728.377
ada-2	F32A5.1	WBGene00017967	1262.67	-0.117745	0.292089	0.436144	0.070838	0.525671	0.662681	-0.0867462	0.437132	0.870884	0.101836	0.362124	0.982818	1283.14	1425.23	1222.93	1181.26	1251.84	1190.84	1281.54	1256.89	1165.24	1368.63	1345.67	1178.89
adah-1	C06G3.5	WBGene00015551	7941.72	0.63751	0.0001093	0.000489478	0.759366	4.08e-06	2.22e-05	-0.228195	0.166484	0.721969	-0.106339	0.518424	0.985897	5782.81	7020.7	6825.27	10068.5	10123	10346.3	6507.27	6082.28	4171.43	10774.7	9740.47	7857.96
adal-1	C44B7.12	WBGene00016632	140.624	-0.554544	0.0301048	0.0729293	-0.0576347	0.819642	0.885419	-0.0847521	0.73669	0.95385	0.412157	0.107966	0.944473	154.819	204.998	118.599	92.046	134.412	99.6279	187.141	131.504	133.811	114.181	173.399	142.945
adbp-1	VW02B12L.4	WBGene00012157	504.412	-0.484706	0.000849324	0.00320763	-0.698095	1.27e-06	7.42e-06	0.291019	0.0414136	0.467891	0.0776298	0.596552	0.985897	544.964	531.043	561.887	333.667	391.199	445.506	619.427	685.252	698.147	473.699	387.502	380.651
add-1	F39C12.2	WBGene00000072	948.851	0.372349	0.00129489	0.00469872	0.185501	0.107167	0.202343	0.171339	0.139866	0.693678	-0.0155097	0.892549	0.998607	814.969	847.326	760.2	1176.46	1004.08	954.924	920.386	874.009	933.356	1013.75	1038.77	1048
add-2	F57F5.4	WBGene00000073	424.974	0.26405	0.121608	0.225359	0.445645	0.00941897	0.0263987	-0.290265	0.0919644	0.615469	-0.108671	0.522535	0.985897	450.834	432.449	351.908	552.276	494.515	435.167	397.265	323.84	290.063	416.608	528.338	426.426
adk-1	R07H5.8	WBGene00011128	26166.2	-1.29286	6.78e-31	3.84e-29	-1.36552	2.91e-34	2.05e-32	0.0239848	0.830049	0.969272	-0.0486742	0.663859	0.991007	42109.6	32104.7	37153.6	15145.4	14199.5	16106.8	36802.3	37408.8	39018.9	14754.1	14855.3	14335.4
adm-2	C04A11.4	WBGene00000074	1789.03	-0.109235	0.345989	0.493633	0.0415009	0.720874	0.817006	-0.210122	0.0700269	0.56967	-0.0593861	0.608958	0.985897	1960.63	2053.89	1817.87	1811.2	1894.81	1701.19	1492.75	1680.03	1865.88	1759.01	1811.33	1619.77
adm-4	ZK154.7	WBGene00000075	272.396	0.147545	0.386999	0.535323	0.0456516	0.788635	0.864718	0.030707	0.857411	0.97432	-0.0711859	0.675293	0.992198	242.757	295.783	242.059	328.873	266.818	269.747	279.071	246.905	272.61	276.196	315.049	232.888
ador-1	T21B4.4	WBGene00011878	891.565	-0.734823	1.77e-05	9.07e-05	-0.507149	0.00294262	0.00943595	0.0583354	0.731242	0.952965	0.286009	0.0961564	0.928751	1285.62	758.494	1126.69	637.61	610.872	655.1	1196.17	1079.76	1023.95	851.732	768.492	704.285
adpr-1	Y73E7A.9	WBGene00044440	589.637	-0.0978744	0.447789	0.595075	0.0938236	0.468715	0.614456	-0.221474	0.0864492	0.609395	-0.0297759	0.817788	0.996768	681.205	654.042	573.552	527.347	594.823	659.8	557.047	531.383	547.713	612.568	581.253	554.915
adr-1	H15N14.1	WBGene00000079	2333.22	-0.925667	2.65e-12	3.13e-11	-0.625554	2.26e-06	1.28e-05	-0.1625	0.217119	0.768016	0.137613	0.30065	0.981984	3305.7	3355.14	2675.28	1565.74	1837.63	1511.34	3084	2718.64	2539.92	1777.53	1922.86	1704.9
adr-2	T20H4.4	WBGene00000080	1866.24	-0.690414	2.95e-05	0.000145562	-0.90994	3.56e-08	2.57e-07	0.251913	0.125718	0.671687	0.0323864	0.84517	0.996768	1935.86	1961.15	2603.34	1153.45	1379.23	1496.3	2228.19	2485.16	3026.97	1552.25	1364.4	1208.61
ads-1	Y50D7A.7	WBGene00000081	3732.45	0.0146358	0.940522	0.965068	-0.177576	0.365368	0.51621	0.0418239	0.831138	0.96939	-0.150388	0.443371	0.985897	4909.63	2858.26	3575.47	4390.4	3183.76	3881.73	3599.46	3776.94	4296.93	2760.41	3354.01	4202.42
adsl-1	R06C7.5	WBGene00011064	1015.43	-0.942945	1.37e-07	9.65e-07	-0.9958	2.76e-08	2.02e-07	-0.039007	0.826248	0.968278	-0.0918617	0.610807	0.985897	1693.1	1243.66	1153.91	787.185	588.804	750.029	1404.11	1235.42	1339.78	533.876	666.732	788.606
adss-1	C37H5.6	WBGene00016509	12158.1	0.830216	3.59e-07	2.38e-06	0.74726	4.66e-06	2.51e-05	-0.207984	0.202662	0.75652	-0.29094	0.0743757	0.905917	11387.3	8964.28	8275.68	19292.3	14392.1	17208.4	9666.79	7892.02	7224.99	12228.2	13596.8	15768.9
adt-1	C02B4.1	WBGene00000082	470.981	2.43875	5.09e-42	5.79e-40	1.80645	7.73e-24	2.44e-22	0.00965184	0.959014	0.992896	-0.622645	0.00026644	0.0761067	185.783	176.689	154.568	770.885	981.006	1047.03	157.593	185.179	176.199	589.423	499.845	727.574
adt-2	F08C6.1	WBGene00000083	3952.35	-0.323483	0.00836793	0.0244492	-0.139048	0.257681	0.400058	-0.283335	0.0208689	0.340034	-0.0989	0.420927	0.982913	5263.86	4817.46	4008.06	3952.23	3730.43	3574.39	3863.21	3882.5	3829	3283.49	3918.17	3305.4
adt-3	T19D2.1	WBGene00020567	109.841	1.37253	2.79e-08	2.14e-07	0.581709	0.0169778	0.043968	0.35329	0.165537	0.721969	-0.437532	0.0633796	0.885527	58.2121	51.7377	84.5747	149.575	149.458	205.835	72.23	82.3018	93.9174	103.381	137.58	129.293
aex-1	D2030.10	WBGene00000084	306.629	0.737334	7.68e-05	0.000352768	0.567197	0.00229048	0.00751412	0.0547354	0.772137	0.959033	-0.115401	0.529179	0.985897	204.362	246.974	249.836	372.019	355.088	443.626	294.392	235.276	201.964	297.798	359.823	418.395
aex-2	T14B1.2	WBGene00000085	216.54	0.246249	0.280849	0.423764	-0.0111539	0.960369	0.976437	0.471661	0.0378439	0.457885	0.214258	0.342441	0.981984	157.296	134.713	232.337	159.163	228.701	234.971	222.162	233.487	271.779	257.68	267.832	198.356
aex-3	C02H7.3	WBGene00000086	3371.47	0.486308	1.79e-05	9.18e-05	0.459869	4.96e-05	0.000226998	-0.00657665	0.953856	0.991632	-0.0330162	0.770272	0.996393	2743.4	2657.17	3089.41	3999.21	3666.23	4228.55	2728.33	3016.54	2706.98	3704.73	3657.66	4259.44
aex-4	T14G12.2	WBGene00006454	146.687	0.835391	0.00108859	0.00402282	0.467995	0.0590687	0.124847	0.634702	0.0134051	0.283318	0.267306	0.279073	0.981984	92.8916	69.309	108.878	132.316	156.479	194.556	117.1	128.82	173.706	246.879	149.791	189.522
aex-5	F32A7.6	WBGene00000088	679.761	0.303936	0.0243291	0.0609447	0.31153	0.0209845	0.0525261	-0.0517321	0.703149	0.947683	-0.044138	0.742185	0.993008	722.078	554.472	581.329	827.455	723.216	738.75	643.504	603.845	543.557	717.492	749.768	751.665
aex-6	Y87G2A.4	WBGene00000089	1552.88	0.211861	0.102307	0.196491	0.0381327	0.76852	0.850843	0.0929461	0.473816	0.882906	-0.0807827	0.532695	0.985897	1229.89	1429.13	1651.64	1527.39	1710.24	1758.53	1432.56	1551.21	1615.71	1684.95	1579.32	1463.98
aexr-1	C25B8.5	WBGene00016089	49.0503	0.767047	0.0142916	0.0388109	0.630483	0.0376319	0.0859118	0.266299	0.405107	NA	0.129735	0.661324	NA	27.2482	45.8806	28.1916	54.6523	48.1475	70.4914	42.6814	38.4671	41.5564	72.5207	52.9152	65.851
aexr-2	C25B8.7	WBGene00016090	36.049	0.528435	0.160578	0.279307	1.27706	0.00155829	0.00532063	-1.04022	0.0108325	NA	-0.291597	0.432693	NA	28.4868	45.8806	30.1358	58.4876	40.1229	52.6336	14.2271	25.943	10.8047	55.5477	33.3773	36.9408
aexr-3	C48C5.3	WBGene00016748	126.056	0.553694	0.0405077	0.0932401	0.148157	0.581764	0.708414	0.215344	0.428765	0.868189	-0.190192	0.476439	0.985897	90.4145	104.452	113.738	166.833	121.372	165.42	82.0796	134.188	141.292	83.3216	147.348	162.218
afd-1	W03F11.6	WBGene00021009	9302.08	-0.234254	0.0362359	0.0850573	-0.188786	0.0914436	0.177995	-0.0336564	0.763385	0.958381	0.0118112	0.915942	0.998607	11097.5	9011.14	10191.7	9257.34	8000.51	8498.45	9169.93	9833.27	10593.5	9000.28	8318.27	8652.99
aff-1	C44B7.3	WBGene00016625	78.6448	0.177094	0.474805	0.61978	0.437111	0.079443	0.15875	-0.234454	0.352721	0.840166	0.0255632	0.916789	0.998607	63.1663	70.2851	93.3238	79.5815	95.292	82.7099	73.3244	65.3047	55.6855	104.924	83.8502	76.2908
affl-1	Y55B1BR.1	WBGene00021911	70.5761	0.285235	0.372108	0.520176	0.899696	0.00568809	0.0169354	-0.573673	0.0812082	0.595335	0.0407885	0.897243	0.998607	80.5061	85.9041	38.8849	82.4579	66.2029	100.568	56.9085	45.6238	35.7385	63.2627	98.5037	92.3521
affl-2	Y55B1BR.2	WBGene00021912	1157.7	-0.278113	0.0113551	0.0318429	-0.333654	0.00238047	0.00777969	0.0198202	0.856028	0.974069	-0.0357213	0.746344	0.993008	1290.57	1259.28	1264.73	1007.71	1049.21	1088.39	1131.6	1385.71	1346.43	1026.09	1043.65	999.008
afmd-1	D2024.2	WBGene00017051	53.164	0.479681	0.249915	0.388456	0.531751	0.199357	0.329224	0.0324844	0.938522	0.987801	0.084554	0.836611	NA	60.6892	33.1902	36.9407	98.7577	24.0738	58.2729	32.8318	45.6238	54.0233	78.6926	61.8701	53.002
afmd-2	Y45F10A.3	WBGene00012866	105.611	1.20467	8.92e-06	4.79e-05	1.9746	2.72e-12	3.07e-11	-0.804336	0.00602444	0.191877	-0.0343995	0.894704	0.998607	76.7904	84.9279	45.6898	195.598	153.47	127.824	50.3422	36.678	32.414	132.697	180.726	150.172
age-1	B0334.8	WBGene00000090	1283.94	-0.080436	0.581085	0.710171	-0.151094	0.299698	0.447832	0.0428579	0.768441	0.959033	-0.0277998	0.848877	0.996768	1446.63	1184.11	1318.2	1400.83	1013.1	1318.66	1422.71	1380.34	1264.14	1132.56	1152.74	1373.23
agef-1	Y6B3A.1	WBGene00012386	4916.41	-0.729301	1.72e-13	2.29e-12	-0.700608	1.45e-12	1.68e-11	-0.0133917	0.891959	0.981013	0.0153009	0.877595	0.997536	6200.21	6038.66	6177.84	3874.56	3311.15	3922.14	6312.47	5831.8	6102.97	3672.32	3621.84	3930.99
agl-1	R06A4.8	WBGene00011050	3644.36	0.156257	0.17989	0.303755	0.266731	0.0222239	0.0551547	-0.212107	0.0691233	0.566299	-0.101633	0.382888	0.982913	4010.44	3720.23	3160.37	4461.36	3787.61	3884.55	3266.77	3166.83	2967.12	3703.18	3894.56	3709.34
agmo-1	BE10.2	WBGene00007210	115.3	0.616623	0.0112937	0.0316997	-0.00846016	0.972936	0.984738	-0.118673	0.633013	0.928683	-0.743756	0.00232533	0.264712	101.562	128.856	87.491	166.833	155.476	165.42	82.0796	102.877	107.215	60.1767	114.785	110.822
agr-1	F41G3.12	WBGene00018304	1167.11	0.474949	0.000451915	0.00180012	0.436224	0.00130858	0.00454631	-0.140176	0.303528	0.822285	-0.178901	0.184716	0.974841	1113.46	1053.3	929.349	1643.41	1255.85	1401.37	1017.79	912.476	879.333	1257.54	1166.58	1374.84
ags-3	F32A6.4	WBGene00000092	2244.36	0.522218	4.62e-07	3.02e-06	0.672089	8.93e-11	8.78e-10	-0.15111	0.147166	0.702155	-0.0012386	0.990405	0.999592	1906.14	1929.91	1809.12	2630.98	2808.61	2667.4	1706.16	1846.42	1531.77	2584.51	2839.51	2671.79
agt-1	Y62E10A.5	WBGene00000093	285.842	-1.34117	5.54e-13	7.06e-12	-1.11552	1.25e-09	1.07e-08	0.06558	0.71318	0.949881	0.291227	0.127381	0.969105	502.853	321.164	350.936	140.945	148.455	172.939	393.982	421.349	410.577	195.96	172.585	198.356
agt-2	F09E5.13	WBGene00000094	514.946	-0.475894	0.012695	0.0350376	-0.176235	0.355199	0.506299	-0.116129	0.54096	0.901276	0.18353	0.33816	0.981984	562.304	617.924	604.66	387.36	509.561	387.233	465.118	633.366	547.713	597.138	509.614	357.362
agxt-1	T14D7.1	WBGene00011767	490.537	-0.201036	0.256439	0.395932	0.039278	0.824187	0.888503	-0.0902717	0.609488	0.921972	0.150042	0.397198	0.982913	645.287	538.853	377.184	502.418	398.22	454.905	499.044	458.027	506.988	519.989	487.634	497.898
AH10.10	AH10.10	WBGene00219777	53.8489	0.164852	0.612727	0.735286	0.287894	0.366906	0.517826	0.126917	0.696661	0.944981	0.249959	0.433553	NA	26.0097	59.5471	55.411	46.023	59.1813	54.5134	37.2094	63.5155	54.0233	69.4347	63.4982	57.8204
AH10.2	AH10.2	WBGene00007083	3.95077	1.66488	0.133234	0.241869	2.71961	0.0315372	0.0741558	-1.19311	0.377706	NA	-0.138378	0.889935	NA	2.47711	1.95236	1.94425	11.5058	1.00307	7.51909	1.09439	0	1.66225	6.17197	2.44224	9.63674
AH10.4	AH10.4	WBGene00007085	65.9781	0.889779	0.00659891	0.0198198	0.940542	0.0048778	0.0147527	-0.36877	0.279971	0.808229	-0.318007	0.32038	0.981984	32.2024	81.9993	39.857	116.975	98.3012	72.3712	41.587	44.7292	34.0762	67.8917	83.8502	77.8969
AH10.9	AH10.9	WBGene00201406	1.49952	1.36662	0.467231	NA	-0.866645	0.654274	NA	0.679558	0.723121	NA	-1.55371	0.41284	NA	0	0.976182	1.94425	5.75288	2.00615	0	2.18879	2.68375	0	0	2.44224	0
AH6.3	AH6.3	WBGene00007081	1.00856	-0.334058	0.888843	NA	-0.751076	0.779402	NA	-1.41044	0.572944	NA	-1.82746	0.478296	NA	4.95422	0	0	2.87644	0	0.939886	0	1.78917	0	1.54299	0	0
AH9.1	AH9.1	WBGene00014998	92.5454	0.840254	0.000326106	0.00133418	0.43461	0.0574027	0.121951	0.301759	0.20625	0.758685	-0.103885	0.642168	0.987403	56.9735	72.2375	66.1043	134.234	114.35	102.448	70.0413	90.353	80.6193	87.9506	113.971	121.262
AH9.3	AH9.3	WBGene00014999	160.5	0.0919535	0.600141	0.725534	0.307773	0.0758781	0.152938	-0.0377102	0.830456	0.969272	0.17811	0.302302	0.981984	164.728	154.237	135.125	148.616	177.544	156.961	148.838	140.45	152.096	188.245	192.123	167.037
AH9.4	AH9.4	WBGene00015000	92.6369	0.956153	7.88e-05	0.000361182	0.663281	0.00694509	0.0201946	-0.126214	0.617457	0.924987	-0.419086	0.0743793	0.905917	86.6989	60.5233	63.188	162.039	121.372	122.185	76.6076	50.0967	65.659	100.295	104.202	98.7765
AH9.6	AH9.6	WBGene00044701	328.846	0.250569	0.154203	0.270588	0.409726	0.0205823	0.0516424	-0.252401	0.155586	0.706031	-0.0932444	0.594272	0.985897	390.145	277.236	287.748	377.772	351.076	404.151	218.879	302.37	276.765	328.658	338.657	392.697
AH9.7	AH9.7	WBGene00175029	97.7782	0.34268	0.231756	0.367436	0.390751	0.174467	0.2966	-0.145381	0.616443	0.924777	-0.0973099	0.731894	0.993008	66.882	122.999	77.7698	99.7165	127.39	113.726	90.8348	76.9343	75.6326	132.697	121.298	67.4572
AH9.9	AH9.9	WBGene00219776	4.15384	4.30112	0.00352403	0.0114239	2.67217	0.0202765	0.0509723	1.67158	0.301717	NA	0.0426412	0.96371	NA	0	0	0.972123	10.5469	9.02766	2.81966	0	1.78917	1.66225	7.71497	4.0704	11.2429
aha-1	C25A1.11	WBGene00000095	1271.94	0.282336	0.0570585	0.123451	0.343018	0.0211082	0.0528043	-0.217035	0.145064	0.701486	-0.156353	0.291355	0.981984	1245.99	1349.08	1067.39	1535.06	1373.21	1545.17	1265.12	1025.19	863.541	1251.37	1341.6	1400.54
ahcy-1	K02F2.2	WBGene00019322	81205.6	-2.03204	7.26e-42	8.2e-40	-2.02915	9.66e-42	1.1e-39	-0.228177	0.127829	0.673092	-0.225282	0.133025	0.974671	171898	129463	120969	35671.7	30951.8	36638.6	134803	114733	111011	25828.2	32517.6	29982.3
aho-3	K04G2.2	WBGene00045192	806.224	0.214006	0.164969	0.28484	-0.0396588	0.79694	0.869968	0.0853419	0.580138	0.911609	-0.168323	0.274316	0.981984	662.627	891.255	719.371	850.467	813.493	974.661	941.179	782.761	692.329	748.352	838.502	759.696
ahr-1	C41G7.5	WBGene00000096	423.004	0.133681	0.352914	0.500862	0.277122	0.0520648	0.112521	0.0425742	0.76763	0.959033	0.186015	0.191682	0.974841	326.979	412.925	418.013	380.649	443.358	449.265	402.737	409.72	383.15	490.672	513.685	444.896
ahsa-1	C01G10.8	WBGene00007235	3137.26	-1.26227	2.03e-10	1.97e-09	-1.39244	2.4e-12	2.72e-11	-0.0393581	0.84242	0.972079	-0.169521	0.394721	0.982913	6174.2	3823.71	3640.6	2281.97	1653.07	1749.13	5400.84	3772.46	4096.63	1714.27	1629.79	1710.52
ain-1	C06G1.4	WBGene00015547	7519.6	0.193889	0.143577	0.256252	0.2213	0.0952225	0.183734	-0.197597	0.136314	0.686979	-0.170186	0.19918	0.974841	8157.12	7098.8	7123.72	9096.26	8003.52	8496.57	7310.56	6862.36	5343.32	6874.03	7865.64	8003.31
ain-2	B0041.2	WBGene00015007	6455.48	-0.128149	0.29035	0.434281	0.086393	0.476266	0.62102	-0.273863	0.0238806	0.362519	-0.0593209	0.624674	0.985897	7726.11	7475.61	6198.25	7235.2	6212.03	6131.81	6344.21	5860.42	5495.41	5920.46	6673.01	6193.21
aip-1	F58E10.4	WBGene00000097	2890.15	0.0141036	0.949631	0.971246	0.0745541	0.738489	0.829425	-0.125953	0.572716	0.909534	-0.0655023	0.769242	0.996231	4427.83	2242.29	2244.63	2335.67	3316.16	3346.93	2954.87	2693.59	2518.32	3183.19	2554.58	2863.72
aipl-1	K08F9.2	WBGene00010685	830.857	-1.24527	7.24e-23	2.2e-21	-1.13321	3.29e-19	6.83e-18	-0.0636924	0.605781	0.920279	0.0483618	0.708824	0.993008	1324.02	1093.32	1126.69	464.065	463.42	565.811	1164.44	1118.23	1106.23	509.188	513.685	521.187
aipr-1	C56C10.10	WBGene00016966	416.67	0.0691118	0.68368	0.790785	0.361333	0.0320403	0.0750784	-0.0234361	0.890217	0.980802	0.268785	0.1104	0.944926	412.439	383.64	366.49	433.383	363.113	422.009	471.684	339.048	334.944	560.106	423.322	489.867
air-1	K07C11.2	WBGene00000098	476.76	-1.17266	5.66e-12	6.46e-11	-1.27922	6.8e-14	9e-13	0.0180005	0.91383	0.984431	-0.0885645	0.611884	0.985897	671.297	692.113	626.047	298.191	292.897	291.365	872.233	564.483	580.958	291.626	256.435	283.481
air-2	B0207.4	WBGene00000099	392.985	-2.00194	1.99e-31	1.17e-29	-1.4803	4.66e-19	9.57e-18	0.178756	0.265009	0.799086	0.700394	7.51e-05	0.0348587	622.993	493.948	574.525	139.028	131.403	151.322	621.616	661.098	629.994	259.223	253.993	176.673
ajm-1	C25A11.4	WBGene00000100	21839.5	0.202103	0.0331138	0.0788927	0.351907	0.000207372	0.000854273	-0.127835	0.1779	0.731523	0.0219695	0.816781	0.996768	21176.8	20692.1	20033.5	23363.4	24706.7	23140	18815.9	19844.6	17992.2	25502.6	24924.7	21881.8
aka-1	D1022.7	WBGene00000101	4385.87	0.0992217	0.33191	0.479052	0.040053	0.695192	0.798488	0.0324867	0.750755	0.95694	-0.0266819	0.794055	0.996768	4238.34	4430.89	4025.56	4365.47	4297.17	4935.34	4715.75	4200.07	4070.86	4525.6	4429.41	4395.96
akap-1	C56G2.1	WBGene00016977	19869.8	-0.263224	0.0245247	0.0613964	-0.222505	0.0573274	0.121838	-0.0722797	0.536818	0.901276	-0.0315602	0.7875	0.996768	26004.7	19660.3	20578.9	18905.9	17632	18653.9	20650.1	20701.6	21650	18458.8	18674.2	16866.7
akir-1	E01A2.6	WBGene00017088	3505.83	-0.0789216	0.688108	0.793932	-0.165694	0.398925	0.550453	0.276141	0.159876	0.712441	0.189368	0.335335	0.981984	2306.19	3524.99	4093.61	2829.46	3357.29	3212.53	4026.28	4105.25	3890.51	4420.67	3613.7	2689.45
akt-1	C12D8.10	WBGene00000102	6012.1	0.480246	0.00159575	0.00565382	0.579389	0.000141985	0.000600557	-0.361875	0.0175336	0.319115	-0.262732	0.0840452	0.920772	4851.42	6258.31	5527.49	7939.93	7445.81	7825.49	4495.77	5084.82	3368.56	6553.09	7012.49	5782.04
akt-2	F28H6.1	WBGene00000103	2264.63	0.830861	1.44e-05	7.48e-05	1.18025	8.06e-10	7.11e-09	-0.631729	0.00102806	0.0744187	-0.282336	0.139802	0.974671	1846.69	2297.93	1416.38	3656.91	3139.62	3095.04	1470.87	1222.9	897.617	2519.71	3089.43	2522.42
aldo-1	T05D4.1	WBGene00011474	17417.6	0.0853354	0.514392	0.65478	0.261305	0.0458807	0.101301	-0.130155	0.320063	0.829733	0.0458141	0.726272	0.993008	19558	17209.1	14589.6	18171.4	18681.2	17630.4	16937.9	16246.5	13741	20325.8	18977	16943
aldo-2	F01F1.12	WBGene00017166	57282.4	0.0110685	0.920623	0.953198	-0.0466696	0.67436	0.783038	0.0450737	0.684888	0.940856	-0.0126644	0.909225	0.998607	62182.9	52215	55818.3	56476.9	56705.8	58341.5	55262.6	59142.8	61208.4	63520.4	55533.3	50981.5
alfa-1	F18A1.6	WBGene00017547	700.053	0.607325	2.23e-07	1.52e-06	0.507525	1.72e-05	8.42e-05	-0.152905	0.199884	0.754672	-0.252704	0.0294198	0.796726	589.552	639.4	557.998	949.225	892.735	880.673	583.312	524.227	502.001	722.121	760.351	799.046
alg-1	F48F7.1	WBGene00000105	11722	0.0583882	0.522661	0.661212	-0.0538206	0.555573	0.686661	0.0936461	0.305155	0.822349	-0.0185628	0.838933	0.996768	10854.7	11302.2	11847.3	12074.3	11089	12246.7	12950	11582.2	11757.1	11874.9	11608.8	11476.5
alg-2	T07D3.7	WBGene00000106	3805.93	-0.725732	2e-10	1.94e-09	-0.816499	8.16e-13	9.69e-12	0.0823697	0.468461	0.881415	-0.00839718	0.94155	0.998607	5063.21	4087.28	4843.12	2841.92	2677.2	2940.9	4523.13	5125.07	5162.96	2623.09	2877.77	2905.48
alg-3	T22B3.2	WBGene00011910	4.47464	0.941134	0.398254	0.546226	-0.797779	0.487915	0.631602	0.452782	0.688659	NA	-1.28613	0.256936	NA	3.71567	5.85709	0.972123	13.4234	3.00922	3.75954	1.09439	9.84043	3.32451	4.62898	4.0704	0
alg-5	T23D8.7	WBGene00011945	190.916	0.36014	0.0835349	0.16751	0.391348	0.059968	0.126481	-0.0650252	0.757197	0.957619	-0.0338169	0.869485	0.997536	178.352	174.737	157.484	207.104	230.707	217.114	189.33	172.655	127.162	180.53	272.717	183.098
algn-1	T26A5.4	WBGene00020820	727.588	-0.189763	0.148702	0.263321	-0.3829	0.00338529	0.0106492	0.228466	0.0795775	0.593027	0.0353292	0.788577	0.996768	656.434	792.66	761.172	665.416	572.755	701.155	863.477	828.385	900.111	682.003	600.791	706.694
algn-10	T24D1.4	WBGene00007043	634.444	-1.32391	1.14e-24	4.08e-23	-1.20521	4.9e-21	1.19e-19	0.0782743	0.52889	0.899971	0.196973	0.137832	0.974671	786.482	901.993	922.544	319.285	338.036	386.293	911.631	906.214	940.836	424.323	410.296	365.393
algn-11	B0361.8	WBGene00015162	661.52	0.105309	0.473805	0.618776	0.00820807	0.955585	0.973975	-0.0617311	0.675164	0.939149	-0.158832	0.280218	0.981984	745.61	674.542	568.692	763.215	699.142	674.838	681.808	625.315	597.58	540.048	640.681	726.771
algn-12	ZC513.5	WBGene00022629	442.679	-0.408207	0.00195656	0.00679545	-0.37106	0.00430307	0.0131947	0.174143	0.177944	0.731523	0.21129	0.110791	0.944926	478.082	475.401	461.758	369.143	335.027	361.856	565.802	536.751	495.352	399.635	457.513	375.833
algn-13	R10D12.12	WBGene00011193	307.255	-0.718391	8.78e-05	0.000399851	-1.10648	1.52e-09	1.29e-08	0.25624	0.152197	0.702533	-0.13185	0.48136	0.985897	374.044	326.045	399.542	264.632	233.716	170.119	413.681	399.879	498.676	178.987	215.731	212.008
algn-14	M02B7.4	WBGene00019725	381.342	0.00660169	0.973011	0.983941	-0.0183684	0.924898	0.955677	0.0215365	0.912038	0.984431	-0.00343355	0.985954	0.999592	281.152	481.258	374.267	452.56	358.097	333.659	422.436	373.936	360.709	327.115	402.156	408.758
algn-2	F09E5.2	WBGene00017282	388.908	-0.47598	0.00416157	0.0132261	-0.677593	4.28e-05	0.000197655	0.172069	0.293027	0.817318	-0.0295446	0.860434	0.997536	494.183	420.735	401.487	291.479	321.987	331.78	592.068	454.449	437.173	266.938	306.094	348.529
algn-3	K09E4.2	WBGene00010721	958.725	-0.896553	5.92e-09	4.94e-08	-0.98569	1.69e-10	1.6e-09	0.00414849	0.978301	0.997156	-0.0849883	0.585531	0.985897	1520.95	1083.56	1175.3	766.091	645.979	616.565	1203.83	1237.21	1345.59	590.966	595.093	723.558
algn-5	H43I07.3	WBGene00019276	617.158	-0.706555	3.34e-07	2.22e-06	-0.360808	0.00892449	0.0252145	-0.13602	0.31952	0.829022	0.209728	0.133477	0.974671	878.136	772.16	642.573	489.953	457.402	455.845	680.713	662.887	739.703	581.708	536.479	508.338
algn-6	C08B11.8	WBGene00007435	273.883	-1.48277	3.45e-17	6.6e-16	-1.42948	1.89e-16	3.14e-15	0.143287	0.388121	0.848024	0.196576	0.283166	0.981984	445.88	351.426	348.992	112.181	134.412	162.6	446.513	396.301	421.381	143.498	161.188	162.218
algn-7	Y60A3A.14	WBGene00013362	327.08	-0.673735	0.000562236	0.00219279	-0.639545	0.0011572	0.00407081	-0.21756	0.260777	0.799086	-0.18337	0.356005	0.981984	476.844	435.377	382.044	283.809	244.75	281.966	415.87	352.466	344.918	168.186	227.942	310.785
algn-8	C08H9.3	WBGene00007464	274.879	-0.736049	0.000129274	0.000572837	-0.970943	3.92e-07	2.46e-06	0.238286	0.204304	0.756955	0.00339268	0.986182	0.999592	338.126	288.95	349.964	237.786	139.427	208.655	372.094	374.831	404.759	165.1	212.475	206.387
algn-9	C14A4.3	WBGene00007556	692.8	-0.533591	0.00202922	0.00702169	-0.785855	5.54e-06	2.95e-05	0.13838	0.419867	0.865016	-0.113884	0.513576	0.985897	912.815	759.47	753.395	627.064	481.475	565.811	1036.39	776.499	856.892	456.726	453.443	633.615
alh-1	F54D8.3	WBGene00000107	9095.58	0.759786	1.26e-09	1.12e-08	0.646531	2.36e-07	1.53e-06	0.0654418	0.601358	0.918833	-0.047813	0.701983	0.992494	6982.97	7354.56	5958.14	12481.8	10902.4	10979.7	7795.37	7292.65	6151.17	11790	10935.5	10522.5
alh-10	C54D1.4	WBGene00000116	1163.48	-0.473281	4.26e-05	0.000204933	-0.131727	0.251005	0.392069	0.0336976	0.768765	0.959033	0.375251	0.00118918	0.173983	1306.68	1304.18	1184.05	821.703	913.8	997.219	1323.12	1269.42	1291.57	1268.34	1085.98	1195.76
alh-11	F42G9.5	WBGene00000117	1583.5	-0.26189	0.0278818	0.0683457	-0.187372	0.115665	0.21522	-0.061275	0.605998	0.920279	0.0132435	0.911682	0.998607	1819.44	1678.06	1732.32	1587.79	1293.96	1478.44	1515.74	1674.66	1818.51	1513.68	1361.96	1527.42
alh-12	Y69F12A.2	WBGene00000118	5172.96	-0.0775575	0.433619	0.580845	-0.262424	0.00801761	0.0229671	0.153812	0.120008	0.659164	-0.0310549	0.753994	0.993047	5556.16	4866.27	5147.39	4889.95	4697.39	5164.67	5911.92	5362.14	6044.79	4653.67	4737.95	5043.23
alh-13	T22H6.2	WBGene00011938	677.989	-0.615793	0.000149937	0.000655876	-0.260711	0.10703	0.202175	-0.0682483	0.671808	0.938491	0.286834	0.0786319	0.907906	814.969	915.659	660.071	571.452	468.435	519.757	723.395	661.098	894.293	698.976	590.208	617.554
alh-3	F36H1.6	WBGene00000109	2188.66	-0.459219	0.000567722	0.00221258	-0.232153	0.0814096	0.161976	-0.130974	0.324495	0.831856	0.0960922	0.471754	0.985897	2960.15	2397.5	2329.21	1775.72	1756.38	2056.47	2483.18	2299.08	2235.73	1873.19	1841.45	2255.8
alh-4	T05H4.13	WBGene00000110	9266.01	0.915754	9.66e-13	1.2e-11	1.29415	7.21e-24	2.29e-22	-0.463172	0.000317916	0.0403818	-0.0847752	0.508297	0.985897	6942.1	7673.77	6010.63	13575.8	12144.2	13192.2	5706.17	4900.53	4358.43	11503	12426.1	12759
alh-5	T08B1.3	WBGene00000111	1290.73	0.678581	3.49e-05	0.000170599	0.769844	2.81e-06	1.57e-05	-0.261832	0.112524	0.648772	-0.170569	0.296277	0.981984	1316.58	954.706	921.572	1871.6	1494.58	1738.79	951.029	788.129	921.72	1271.43	1646.07	1612.55
alh-6	F56D12.1	WBGene00000112	2943.55	-0.604387	0.00145556	0.00521739	-0.829692	1.27e-05	6.39e-05	-0.104981	0.579852	0.911609	-0.330286	0.0826537	0.919856	4817.98	3101.33	3439.37	3031.77	1954.99	2482.24	3707.81	3429.84	3421.75	1595.45	2042.53	2297.56
alh-7	F45H10.1	WBGene00000113	1252.08	-0.351876	0.0340935	0.080868	-0.12993	0.434643	0.583583	-0.243034	0.142905	0.699398	-0.0210874	0.899204	0.998607	1841.73	1343.23	1237.51	1301.11	1023.13	1138.2	1199.46	1241.68	1292.4	952.027	1154.37	1300.16
alh-8	F13D12.4	WBGene00000114	78688.8	-0.746494	6.8e-09	5.61e-08	-0.68534	1.03e-07	7.03e-07	-0.108015	0.40162	0.854738	-0.0468607	0.716032	0.993008	124357	89146	91011.1	59840.5	58808.2	62853.9	98098.3	92236.1	92209.4	61471.3	58374.4	55859.3
alh-9	F01F1.6	WBGene00000115	2586.83	-1.07803	1.18e-15	1.95e-14	-0.966744	7.39e-13	8.85e-12	-0.154513	0.248645	0.791716	-0.0432233	0.749723	0.993008	4078.56	3814.92	3069.96	1911.87	1700.21	1579.95	3602.75	3200.82	3046.08	1620.14	1816.21	1600.5
alkb-1	Y51H7C.5	WBGene00021783	1035.74	-0.955012	3.81e-12	4.44e-11	-0.965719	2.39e-12	2.71e-11	-0.045502	0.73771	0.954277	-0.0562097	0.68678	0.992198	1423.1	1258.3	1485.4	777.597	639.961	731.231	1345.01	1371.4	1320.66	817.786	599.163	659.313
alkb-7	Y46G5A.35	WBGene00012920	125.98	-0.281614	0.242719	0.379951	0.34582	0.155381	0.27128	-0.500716	0.0389642	0.463552	0.126718	0.600448	0.985897	162.251	150.332	130.264	112.181	131.403	120.305	106.156	127.031	79.7882	89.4936	162.816	139.733
alkb-8	C14B1.10	WBGene00007581	701.51	-0.133432	0.434395	0.58163	-0.379376	0.0265845	0.0641678	0.020748	0.903051	0.983783	-0.225196	0.188993	0.974841	900.43	696.994	677.57	818.826	595.826	656.98	793.436	746.978	765.468	469.07	622.771	673.768
allo-1	R102.5	WBGene00011292	5297.9	0.730426	1.49e-07	1.04e-06	0.686945	7.77e-07	4.69e-06	-0.0510082	0.714159	0.949881	-0.0944886	0.495992	0.985897	3380.02	4383.06	4510.65	6387.61	7130.85	6850.83	3472.51	3943.33	4432.4	7054.56	5868.7	6160.28
alp-1	T11B7.4	WBGene00001132	7297.72	-0.0763413	0.424071	0.571458	-0.0399967	0.675351	0.783618	-0.0419299	0.660539	0.935395	-0.0055854	0.953374	0.998607	8299.56	6971.9	7390.08	7381.9	7105.77	7002.15	7402.49	7230.03	7376.25	7508.2	6951.43	6952.9
alr-1	R08B4.2	WBGene00044330	804.835	0.592199	4.62e-07	3.02e-06	0.463286	7.36e-05	0.000328011	0.105896	0.371621	0.845047	-0.0230171	0.842423	0.996768	613.085	617.924	674.653	1000.04	906.778	967.142	738.716	683.463	631.657	888.764	920.725	1015.07
alx-1	R10E12.1	WBGene00007010	7111.27	0.0518892	0.608198	0.731978	0.0976976	0.334591	0.484979	-0.10227	0.31248	0.824192	-0.0564617	0.576952	0.985897	7911.89	6718.09	6892.35	7252.46	7537.09	7517.21	6900.16	6610.98	6535.98	7764.34	6768.26	6926.4
aly-1	C01F6.5	WBGene00000120	1103.66	-1.12376	2.21e-10	2.13e-09	-1.31664	9.15e-14	1.2e-12	0.300662	0.0860853	0.608512	0.107777	0.546125	0.985897	1470.16	1286.61	1399.86	575.288	753.308	578.97	1491.66	1547.63	2077.82	853.275	591.836	617.554
aly-2	F23B2.6	WBGene00000121	1816.19	-2.15021	2.26e-47	3.88e-45	-2.00065	1.62e-41	1.82e-39	0.108821	0.455673	0.878523	0.25838	0.0871349	0.922154	3036.94	2577.12	2853.18	630.899	640.964	635.363	3029.28	2882.35	3217.29	928.882	774.19	587.841
aly-3	M18.7	WBGene00000122	3201.61	-0.668172	6.05e-14	8.44e-13	-0.705543	2.15e-15	3.25e-14	0.0603365	0.494714	0.88601	0.0229651	0.797672	0.996768	3808.56	3782.71	4010.01	2322.24	2435.46	2543.33	3978.12	3912.91	4205.5	2515.08	2513.88	2391.52
ama-1	F36A4.7	WBGene00000123	12330.3	-0.893368	8.25e-15	1.25e-13	-0.922055	1.13e-15	1.75e-14	0.00713017	0.950522	0.990444	-0.0215568	0.851617	0.997536	18349.2	14213.2	15581.2	8508.5	8458.92	8948.65	15134.4	15949.5	17292.4	7992.7	8518.53	9015.97
aman-1	F55D10.1	WBGene00018877	250.262	-2.1977	8.69e-15	1.32e-13	-1.42315	3.2e-07	2.04e-06	-0.0768026	0.77803	0.959878	0.697751	0.0157846	0.6413	416.155	434.401	338.299	105.469	63.1936	90.229	424.625	360.518	342.424	229.906	87.1066	110.822
aman-2	F58H1.1	WBGene00010284	4111.95	-0.699819	7.72e-19	1.7e-17	-0.592265	5.72e-14	7.67e-13	0.0189549	0.808911	0.965392	0.126509	0.111023	0.944926	5138.77	4895.56	4915.05	3038.48	3028.28	3135.46	5099.88	5039.19	5006.71	3354.47	3299.47	3392.13
aman-3	F48C1.1	WBGene00018594	467.483	0.111196	0.479013	0.623304	0.219936	0.164343	0.283539	-0.259221	0.101137	0.630107	-0.150481	0.338181	0.981984	461.981	574.971	405.375	549.4	483.481	525.396	433.38	430.295	343.256	445.925	466.468	489.867
ampd-1	C34F11.3	WBGene00016415	11482.2	0.482611	9.07e-05	0.000411522	0.586063	2.02e-06	1.15e-05	-0.260351	0.0348937	0.440543	-0.156899	0.202951	0.974841	10934	10216.7	9570.55	15643	13670.9	13609.5	9407.42	8571.01	7671.3	11234.5	14001.4	13256.1
amph-1	F58G6.1	WBGene00010272	1873.21	-0.0477588	0.677323	0.785802	-0.0964526	0.400405	0.552023	0.0292321	0.798741	0.963442	-0.0194617	0.865415	0.997536	2046.09	1711.25	1945.22	1931.05	1647.05	1936.16	1985.23	1985.98	1846.76	1882.45	1699.8	1861.5
amt-1	C05E11.4	WBGene00000133	10.7855	1.40479	0.0646075	0.136552	1.07717	0.181589	0.306231	-0.638232	0.438154	NA	-0.965847	0.192965	NA	12.3856	0.976182	9.72123	33.5584	21.0645	5.63931	3.28318	5.36751	5.81789	15.4299	8.95488	7.22755
amt-2	F49E11.3	WBGene00000134	59.7988	0.96602	0.00612657	0.018552	1.14302	0.00116746	0.00410143	-0.12911	0.723565	0.950774	0.0478894	0.887655	NA	55.735	30.2617	36.9407	125.604	56.1721	56.3931	38.3038	37.5725	35.7385	67.8917	81.408	95.5643
amt-3	M195.3	WBGene00000135	435.215	0.874784	9.13e-11	9.13e-10	0.803926	1.94e-09	1.62e-08	0.0677526	0.623556	0.927244	-0.00310534	0.981055	0.999592	287.345	282.117	344.131	589.67	502.54	584.609	306.431	327.418	324.14	563.192	560.087	550.9
amt-4	C05E11.5	WBGene00000136	1269.6	-0.353439	0.155998	0.273312	0.227646	0.359426	0.510628	0.150705	0.544514	0.902906	0.73179	0.00327424	0.311843	1457.78	952.754	1224.87	1054.69	624.915	1164.52	1417.24	1303.41	1314.01	1303.83	1141.34	2275.88
amx-1	R13G10.2	WBGene00000137	783.235	-0.920908	3.23e-10	3.06e-09	-0.690678	2.13e-06	1.21e-05	0.02672	0.853067	0.972968	0.25695	0.0822855	0.919856	886.805	937.135	1132.52	535.976	508.558	517.877	955.407	1111.07	946.654	617.197	715.576	534.036
amx-2	B0019.1	WBGene00000138	2619.9	0.457288	0.00351593	0.0114002	0.166572	0.287371	0.433914	0.181514	0.247036	0.790323	-0.109201	0.485157	0.985897	1912.33	2092.94	2569.32	3003	3009.22	3017.03	2143.92	2515.57	2796.74	3306.63	2784.15	2287.92
amx-3	F25C8.2	WBGene00000139	167.176	1.05754	1.47e-06	8.9e-06	1.39863	1.77e-10	1.68e-09	-0.167137	0.463994	0.880979	0.173953	0.40806	0.982913	85.4603	115.19	115.683	222.445	219.673	218.993	67.8525	84.9855	127.994	271.567	241.782	234.494
anat-1	C17H12.13	WBGene00015938	1472.57	0.347404	0.00217159	0.00744831	0.323859	0.00428114	0.0131352	-0.0549398	0.629301	0.928494	-0.0784841	0.486844	0.985897	1239.79	1348.11	1389.16	1717.23	1701.21	1643.86	1331.88	1320.41	1179.37	1712.72	1669.68	1417.4
anc-1	ZK973.6	WBGene00000140	350350	0.052938	0.601068	0.726204	0.0850432	0.400925	0.552452	-0.00834182	0.934335	0.986732	0.0237633	0.814434	0.996768	371741	303515	353621	365147	335087	367095	356109	337550	329284	367336	352171	365550
angl-1	W02G9.5	WBGene00020955	886.065	-0.0162999	0.907904	0.945805	0.0449297	0.750264	0.837717	-0.130733	0.353946	0.840166	-0.0695038	0.622124	0.985897	1045.34	876.612	845.747	1045.11	850.606	838.378	935.707	849.855	742.197	827.044	876.764	899.429
ani-1	Y49E10.19	WBGene00013038	2801.24	-0.845343	7.97e-11	8e-10	-0.697232	8.31e-08	5.74e-07	-0.118381	0.360666	0.84482	0.0297305	0.819915	0.996768	4326.27	3099.38	3612.41	2180.34	1990.1	1970.94	3506.44	3546.13	3113.4	2095.38	2180.11	1994
ani-2	K10B2.5	WBGene00019608	292.995	0.571479	0.00266767	0.00894692	0.401706	0.0346717	0.0802165	0.0204122	0.91547	0.984431	-0.149361	0.427201	0.983629	230.371	261.617	235.254	353.802	360.103	367.495	270.315	272.848	196.146	239.164	389.13	339.695
ani-3	Y43F8C.14	WBGene00012835	306.886	-0.828418	3.31e-09	2.82e-08	-0.577479	3.65e-05	0.000170319	-0.158208	0.244118	0.788618	0.0927307	0.519471	0.985897	419.87	382.664	401.487	219.568	248.762	209.595	380.849	355.15	343.256	234.535	254.807	232.085
anmt-1	B0303.2	WBGene00015124	199.055	-1.18965	6.78e-12	7.68e-11	-1.08817	9.22e-11	9.04e-10	0.254701	0.114928	0.653553	0.356178	0.0470059	0.879575	274.959	244.046	230.393	103.552	118.363	106.207	315.186	286.267	291.726	131.154	126.996	159.809
anmt-2	F42A10.3	WBGene00018340	506.53	-0.130625	0.479326	0.623492	-0.00698444	0.969827	0.982764	-0.0912164	0.620935	0.926675	0.0324239	0.860764	0.997536	660.15	532.996	415.096	552.276	477.463	437.047	555.952	454.449	497.845	411.979	576.369	506.732
anmt-3	T07C12.9	WBGene00011573	5261.07	0.521489	0.00178928	0.00626819	0.804515	1.47e-06	8.56e-06	-0.351745	0.0354162	0.444742	-0.0687192	0.680427	0.992198	4211.09	5484.19	4064.45	6024.22	7188.02	6540.66	3750.49	3829.72	3204	6627.15	7411.39	4797.49
anoh-1	F56A8.1	WBGene00010138	122.361	0.975939	5.19e-06	2.87e-05	0.930132	1.27e-05	6.39e-05	-0.0179325	0.935851	0.98716	-0.0637393	0.754752	0.993616	71.8362	93.7135	84.5747	171.627	180.553	141.923	90.8348	80.5126	77.2948	178.987	129.439	167.037
anoh-2	Y57G11C.37	WBGene00013326	729.215	0.511722	4.35e-05	0.000208717	0.359052	0.00402818	0.0124535	0.068927	0.584813	0.913769	-0.0837435	0.498936	0.985897	547.441	601.328	665.904	868.684	878.692	843.077	586.596	619.947	697.316	780.754	779.075	881.761
anp-1	T07F10.1	WBGene00011587	339.811	1.59071	4.59e-23	1.43e-21	1.48254	3.19e-20	7.35e-19	-0.0847427	0.615501	0.924594	-0.192907	0.206281	0.974841	195.692	187.427	155.54	628.981	478.466	511.298	177.292	166.393	163.732	432.038	499.845	481.034
anr-1	T26A5.11	WBGene00219738	1.52698	1.347	0.524516	0.662747	1.55876	0.379285	NA	1.6592	0.425038	NA	1.87096	0.302821	NA	0	0	0.972123	2.87644	0	0	0	2.68375	0.831127	7.71497	2.44224	0.803061
anr-14	B0019.4	WBGene00219557	7.86509	-0.514256	0.505899	0.647192	-1.42992	0.0583352	0.123607	0.777678	0.28263	NA	-0.13799	0.863496	NA	11.147	8.78564	3.88849	2.87644	8.02459	5.63931	12.0383	11.6296	16.6225	0	5.69856	8.03061
anr-15	F57F5.8	WBGene00219593	8.23078	0.448067	0.510167	0.651022	1.1786	0.0978358	0.18788	-0.698107	0.340637	NA	0.0324306	0.960695	NA	4.95422	6.83328	10.6934	16.2998	10.0307	4.69943	5.47197	4.47292	4.15564	7.71497	11.3971	12.0459
anr-16	F29G6.5	WBGene00219587	6.64855	0.578105	0.44846	0.595672	1.18666	0.136655	0.245016	-0.643959	0.434145	NA	-0.0354042	0.961554	NA	3.71567	6.83328	6.80486	5.75288	12.0369	8.45897	5.47197	0.894585	4.98676	4.62898	8.95488	11.2429
anr-17	F20B4.8	WBGene00219677	1.63683	-2.00699	0.277031	0.419492	-0.416501	0.772697	NA	0.970368	0.518584	NA	2.56086	0.154091	NA	1.23856	1.95236	0.972123	0	1.00307	0	2.18879	1.78917	4.15564	3.08599	3.25632	0
anr-18	M02B7.9	WBGene00219715	37.5059	0.0355654	0.922708	0.954207	0.488822	0.178261	0.301732	-0.166277	0.652585	NA	0.286979	0.425727	NA	44.588	31.2378	33.0522	24.9291	37.1137	48.8741	36.115	36.678	24.1027	32.4029	43.9603	57.0174
anr-19	Y51F10.14	WBGene00219760	2.12576	2.58063	0.10355	0.198364	-1.42074	0.36155	0.512514	1.68842	0.298041	NA	-2.31295	0.127667	NA	2.47711	0	0	3.83525	3.00922	6.5792	1.09439	3.57834	2.49338	0	2.44224	0
anr-20	F16A11.10	WBGene00219581	127.437	-0.343284	0.144305	0.257211	-0.192405	0.412371	0.563495	-0.0870867	0.708285	0.949857	0.0637923	0.787872	0.996768	115.186	160.094	154.568	95.8813	149.458	94.9285	107.251	151.185	146.278	112.638	122.926	118.853
anr-23	M03F8.11	WBGene00219717	5.32961	-0.897875	0.391777	0.539962	-0.179913	0.868679	0.919973	-0.894801	0.392332	NA	-0.17684	0.871169	NA	14.8627	2.92855	7.77698	0	7.02151	6.5792	3.28318	3.57834	6.64902	0	2.44224	8.83367
anr-24	Y40A1A.4	WBGene00219751	2.60195	1.66379	0.278789	0.421529	1.59021	0.196607	0.32568	1.3727	0.376999	NA	1.29912	0.282667	NA	1.23856	0.976182	0	2.87644	2.00615	1.87977	2.18879	0	3.32451	6.17197	8.95488	1.60612
anr-27	C09E8.5	WBGene00219647	23.0977	0.572053	0.294453	0.438363	0.554294	0.323726	0.473277	-0.46783	0.406989	NA	-0.48559	0.371226	NA	34.6795	23.4284	7.77698	24.9291	22.0676	49.8139	14.2271	17.8917	14.9603	9.25796	23.6083	34.5316
anr-28	E02H9.10	WBGene00219669	1.93346	2.43014	0.119938	0.222786	-4.091	0.0151299	0.0398299	2.14133	0.17341	NA	-4.37982	0.00890809	NA	1.23856	0	0.972123	4.79406	2.00615	4.69943	4.37758	1.78917	3.32451	0	0	0
anr-29	ZC443.9	WBGene00219638	3.54899	-0.447024	0.70367	0.804916	2.35483	0.0634125	0.13226	-1.69974	0.189647	NA	1.10211	0.335782	NA	0	7.80946	3.88849	4.79406	4.01229	0	1.09439	0.894585	1.66225	3.08599	6.51264	8.83367
anr-3	Y73F8A.1174	WBGene00219627	20.8003	0.537182	0.235957	0.371982	1.58728	0.00134482	0.00466372	-1.15617	0.022224	NA	-0.106069	0.810105	NA	18.5783	15.6189	24.3031	32.5996	26.0799	26.3168	9.84955	13.4188	3.32451	29.3169	30.121	20.0765
anr-30	C54D10.21	WBGene00219573	25.6332	0.54941	0.273675	0.41567	0.426539	0.404359	0.555472	-0.265377	0.606713	NA	-0.388248	0.435433	NA	33.441	19.5236	17.4982	42.1878	28.0861	31.9561	25.1711	26.8375	6.64902	12.3439	34.1914	29.7133
anr-32	F29G9.18	WBGene00219683	213.048	1.50104	2.05e-17	3.98e-16	1.39429	1.33e-15	2.05e-14	0.0681026	0.714591	0.949881	-0.0386513	0.814064	0.996768	110.231	113.237	110.822	264.632	354.085	328.02	120.383	105.561	124.669	337.915	295.511	291.511
anr-33	E02C12.18	WBGene00219668	5.30313	0.0806884	0.939979	0.964866	1.32953	0.187408	0.313405	0.0764546	0.942997	NA	1.3253	0.189913	NA	0	0.976182	9.72123	5.75288	4.01229	1.87977	1.09439	4.47292	5.81789	16.9729	6.51264	6.42449
anr-34	F54F2.12	WBGene00219701	50.7038	1.09168	0.00166357	0.00587569	1.53602	1.59e-05	7.84e-05	-0.493623	0.183643	NA	-0.0492869	0.881532	NA	27.2482	46.8568	29.1637	86.2931	68.209	66.7319	27.3599	25.0484	21.6093	38.5748	81.408	89.9429
anr-35	F37H8.13	WBGene00219589	183.923	0.0490775	0.788954	0.866006	-0.117032	0.512681	0.651849	0.357922	0.0479696	0.493901	0.191812	0.289693	0.981984	143.672	185.475	160.4	163.957	197.605	146.622	195.897	199.492	232.716	202.132	182.354	196.75
anr-36	C37C3.15	WBGene00219659	101.569	0.00744075	0.97273	0.983861	0.746967	0.000719106	0.00264519	-0.529447	0.0178246	0.321706	0.21008	0.328469	0.981984	91.6531	122.999	100.129	116.975	88.2705	111.846	73.3244	68.883	76.4637	129.611	131.067	107.61
anr-37	Y113G7B.29	WBGene00219631	3.75887	0.443666	0.685767	0.792175	0.222398	0.831711	0.894093	0.446601	0.683062	NA	0.225333	0.829975	NA	3.71567	4.88091	0	4.79406	3.00922	3.75954	1.09439	4.47292	5.81789	4.62898	7.32672	1.60612
anr-39	F42G2.11	WBGene00219696	2.95916	1.03054	0.407135	0.555179	1.91866	0.0974491	0.187274	0.126374	0.923469	NA	1.0145	0.345209	NA	2.47711	1.95236	0	1.91763	5.01537	1.87977	2.18879	0.894585	1.66225	4.62898	3.25632	9.63674
anr-4	E03H12.26	WBGene00219671	1.76657	0.793577	0.696181	0.799346	1.29301	0.388067	0.539075	2.24782	0.227443	NA	2.74725	0.107056	NA	0	0	0.972123	0	2.00615	0	1.09439	0.894585	3.32451	1.54299	8.95488	2.40918
anr-42	Y71G12B.39	WBGene00219766	10.1083	1.27392	0.164777	0.28463	1.5575	0.0852879	0.168082	0.00212958	0.998218	NA	0.285716	0.741614	NA	2.47711	1.95236	11.6655	8.62931	11.0338	19.7376	14.2271	2.68375	0	26.2309	13.0253	9.63674
anr-43	F17C11.23	WBGene00219583	5.7432	0.576145	0.525303	0.663206	2.22902	0.0180933	0.0463431	-0.862232	0.388817	NA	0.790642	0.348393	NA	1.23856	7.80946	2.91637	9.58813	2.00615	6.5792	4.37758	1.78917	0.831127	12.3439	12.2112	7.22755
anr-44	T09A12.7	WBGene00219729	9.83183	0.710153	0.281567	0.424445	1.06404	0.11011	0.206758	-0.291092	0.676004	NA	0.0627991	0.920239	NA	6.19278	11.7142	4.86061	20.1351	5.01537	12.2185	7.66076	5.36751	5.81789	12.3439	11.3971	15.2582
anr-45	K03E5.8	WBGene00219710	5.44173	3.56409	0.0101147	0.0288198	2.70563	0.0167646	0.0434693	1.18927	0.426935	NA	0.330815	0.735516	NA	1.23856	0	0.972123	1.91763	11.0338	12.2185	3.28318	1.78917	0	23.1449	4.88448	4.81837
anr-46	Y52B11A.21	WBGene00219621	5.35587	1.80966	0.0846681	0.169289	1.62028	0.149348	0.263042	-0.681367	0.562287	NA	-0.870742	0.379494	NA	0	7.80946	0.972123	4.79406	9.02766	17.8578	2.18879	2.68375	0.831127	10.801	5.69856	1.60612
anr-48	C33C12.13	WBGene00219656	47.7192	0.101587	0.791992	0.867922	0.0761368	0.83993	0.900258	0.278741	0.466085	NA	0.25329	0.504786	NA	47.0651	32.214	46.6619	48.8995	34.1045	51.6937	32.8318	43.8346	74.8014	52.4618	33.3773	74.6847
anr-49	K06A9.6	WBGene00219711	8.32933	-0.127982	0.874572	0.924255	0.139931	0.864021	0.916641	-0.270021	0.740141	NA	-0.00210864	0.997932	NA	11.147	12.6904	3.88849	5.75288	12.0369	7.51909	7.66076	2.68375	12.4669	1.54299	5.69856	16.8643
anr-50	Y41D4B.32	WBGene00219752	8.33801	2.37889	0.00541881	0.0167364	2.75209	0.000531148	0.00200573	0.230023	0.811202	NA	0.603222	0.360654	NA	4.95422	0	1.94425	13.4234	8.02459	12.2185	4.37758	2.68375	0.831127	20.0589	16.2816	15.2582
anr-51	T26C5.6	WBGene00219610	7.80595	1.60396	0.0498128	0.110536	1.73125	0.0556371	0.11886	-0.98461	0.293882	NA	-0.857327	0.271143	NA	0	6.83328	7.77698	20.1351	20.0615	5.63931	4.37758	1.78917	1.66225	9.25796	5.69856	10.4398
anr-52	ZK970.12	WBGene00219642	1.92396	-1.41817	0.307949	0.452867	-4.03077	0.0160717	0.0419105	-0.19079	0.881188	NA	-2.80339	0.111859	NA	2.47711	1.95236	5.83274	1.91763	1.00307	0.939886	2.18879	1.78917	4.98676	0	0	0
anr-53	Y119D3A.6	WBGene00219772	3.05982	1.206	0.450104	0.597339	2.3379	0.208661	0.340714	-2.11607	0.258239	NA	-0.984177	0.534013	NA	0	2.92855	4.86061	17.2586	1.00307	0	0	1.78917	0	0	3.25632	5.62143
anr-54	F08B1.7	WBGene00219672	14.2393	1.29614	0.0154745	0.0415608	0.248881	0.646719	0.7626	0.192766	0.732159	NA	-0.854489	0.0964659	NA	4.95422	14.6427	8.7491	19.1763	30.0922	21.6174	7.66076	12.5242	12.4669	12.3439	10.583	16.0612
anr-56	ZK795.9	WBGene00219640	4.09821	2.89197	0.0147901	0.0399474	1.62522	0.190516	0.317692	-0.202285	0.882624	NA	-1.46904	0.155929	NA	1.23856	0.976182	1.94425	10.5469	12.0369	8.45897	0	2.68375	0.831127	0	1.62816	8.83367
anr-57	R13.10	WBGene00219603	21.7455	0.673841	0.178297	0.301841	0.760931	0.129513	0.234996	-0.13697	0.791188	NA	-0.0498805	0.918033	NA	19.8169	15.6189	16.5261	30.682	16.0492	35.7157	22.9823	5.36751	19.1159	21.6019	33.3773	24.0918
anr-6	F25B4.17	WBGene00219681	6.70264	0.478576	0.555166	0.689001	-0.430203	0.586262	0.711829	0.623496	0.438139	NA	-0.285282	0.720549	NA	7.43133	4.88091	3.88849	7.6705	9.02766	5.63931	12.0383	5.36751	7.48014	0	10.583	6.42449
anr-7	T19B10.18	WBGene00219607	6.23888	0.588682	0.502095	0.644022	0.633893	0.491329	0.634549	-0.580893	0.530295	NA	-0.535682	0.539128	NA	0	9.76182	7.77698	2.87644	10.0307	14.0983	3.28318	5.36751	3.32451	4.62898	4.88448	8.83367
anr-8	D1046.17	WBGene00219575	90.2665	-0.143896	0.558041	0.691371	-0.789741	0.00167438	0.00567189	0.0885387	0.715629	0.950076	-0.557307	0.0281273	0.788481	90.4145	99.5706	112.766	100.675	90.2766	83.6498	75.5132	120.769	124.669	54.0048	58.6138	72.2755
ant-1.1	T27E9.1	WBGene00006439	226515	0.222173	0.0273492	0.0672783	0.217656	0.0306461	0.0724009	-0.0257736	0.797979	0.963264	-0.0302909	0.763538	0.995346	238014	190733	204710	237268	247588	254061	212073	206718	203447	246521	243188	233857
ant-1.2	W02D3.6	WBGene00007057	2.23986	-0.455127	0.753293	0.841747	1.75383	0.194162	0.322417	-0.443293	0.758292	NA	1.76566	0.193798	NA	2.47711	0	2.91637	0.958813	2.00615	0.939886	3.28318	0	0.831127	6.17197	4.88448	2.40918
ant-1.3	K01H12.2	WBGene00010485	7.12115	0.343446	0.692367	0.796927	1.33667	0.100717	0.192463	0.134562	0.877905	NA	1.12778	0.161696	NA	4.95422	5.85709	2.91637	2.87644	6.01844	8.45897	5.47197	7.15668	2.49338	23.1449	3.25632	12.849
aos-1	C08B6.9	WBGene00000142	630.146	-0.445947	0.000538677	0.00211165	-0.636044	8.42e-07	5.06e-06	0.0537954	0.672673	0.938491	-0.136301	0.296793	0.981984	739.417	765.327	694.096	540.77	517.586	555.472	862.383	733.559	689.004	450.554	483.564	530.02
apa-2	T20B5.1	WBGene00000161	4064.58	-0.408974	0.000319123	0.00130804	-0.359837	0.00154459	0.00527818	-0.0587963	0.604211	0.920279	-0.0096593	0.932386	0.998607	4924.5	4673.96	4493.15	3792.1	3142.63	3676.83	4934.63	4559.7	4035.95	3524.2	3397.16	3620.2
apb-1	Y71H2B.10	WBGene00000160	6747.6	-0.732669	1.46e-09	1.29e-08	-0.79305	5.77e-11	5.77e-10	0.129585	0.283685	0.810845	0.0692039	0.568485	0.985897	7763.26	7586.89	8983.39	4834.33	4581.04	5228.58	8321.78	8907.38	9390.91	5844.86	4658.17	4870.57
apb-3	R11A5.1	WBGene00000163	2672.09	-0.467536	4.44e-05	0.000212905	-0.402486	0.000423417	0.00162935	0.154984	0.173938	0.726092	0.220035	0.0550541	0.885527	2821.43	2795.79	3095.24	1988.58	2050.28	2262.3	3311.64	3112.26	3277.97	2766.59	2187.43	2395.53
apc-10	F15H10.3	WBGene00000144	19.5685	-0.132374	0.76715	0.851912	-0.571708	0.222996	0.358492	-0.200227	0.654604	NA	-0.63956	0.172368	NA	19.8169	23.4284	26.2473	32.5996	14.043	16.9179	16.4159	23.2592	20.7782	15.4299	13.8394	12.0459
apc-11	F35G12.9	WBGene00000145	150.359	-0.547213	0.0207103	0.0532777	-0.723586	0.00195172	0.00652621	0.300774	0.192282	0.746008	0.124401	0.603333	0.985897	208.077	123.975	163.317	103.552	106.326	127.824	210.124	186.968	211.106	83.3216	137.58	142.142
apc-17	C09H10.7	WBGene00007501	803.58	-0.802064	1.06e-08	8.59e-08	-0.902189	1.1e-10	1.06e-09	0.15386	0.265091	0.799086	0.0537346	0.704971	0.993008	953.687	902.969	1082.94	546.523	509.561	629.723	974.011	1068.13	1226.74	564.735	549.504	634.418
apc-2	K06H7.6	WBGene00000143	470.93	-0.142209	0.368688	0.516994	-0.427912	0.00631478	0.0185647	0.36301	0.0204146	0.340034	0.0773078	0.625343	0.985897	360.42	534.948	465.647	421.878	421.291	392.872	599.728	541.224	613.372	387.291	430.648	481.837
apd-3	W09G10.4	WBGene00000162	2292.98	-0.461442	0.000239639	0.00100605	-0.456695	0.000271479	0.00109121	0.106851	0.393154	0.849532	0.111598	0.375491	0.982818	2863.54	2263.77	2545.02	1862.97	1759.39	1947.44	2657.19	2659.6	2941.36	1925.66	1823.54	2266.24
ape-1	F46F3.4	WBGene00000146	3238.49	-0.0169622	0.878023	0.92651	0.0483075	0.661843	0.773708	-0.00967362	0.930232	0.986261	0.0555961	0.614813	0.985897	3332.95	3211.64	3150.65	3242.7	2909.92	3427.76	3325.87	3243.76	3061.04	3252.63	3015.35	3687.66
apg-1	Y105E8A.9	WBGene00000158	3992.39	-0.42723	5.32e-05	0.000252228	-0.407735	0.000115535	0.000496676	-0.0459946	0.662834	0.935841	-0.0264989	0.802577	0.996768	4793.21	4618.32	4507.73	3522.68	3196.8	3630.78	4885.38	4368.26	4230.44	3109.13	3430.53	3615.38
aph-1	VF36H2L.1	WBGene00000147	482.046	-0.229767	0.09302	0.182284	-0.343974	0.0112102	0.0308113	0.193282	0.152755	0.702957	0.0790746	0.564508	0.985897	476.844	528.115	477.312	380.649	441.352	442.686	623.805	521.543	551.868	486.043	406.226	448.108
aph-2	ZC434.6	WBGene00000148	1004.77	-0.520998	0.00110419	0.00407488	-0.837203	1.51e-07	1.01e-06	0.277508	0.0799699	0.594081	-0.0386979	0.809607	0.996768	1025.52	1108.94	1224.87	827.455	654.004	859.995	1591.25	1279.26	1205.13	779.211	645.566	856.063
apl-1	C42D8.8	WBGene00000149	34220.3	0.256247	0.018811	0.0490496	0.346666	0.00148143	0.00508714	-0.0606516	0.578236	0.911116	0.0297675	0.784886	0.996768	31240.1	31349.1	31323.7	36573	35946.1	39647.2	32748.7	29930.1	27370.7	42358.2	37643.1	34513.2
apm-1	F55A12.7	WBGene00000150	4886.96	-0.526907	0.00144509	0.00518245	-0.425219	0.010112	0.0281386	0.0695056	0.673985	0.938796	0.171194	0.300993	0.981984	4412.97	5863.93	6355.74	3548.57	4098.56	3898.65	5596.73	5809.43	6049.77	5374.24	4172.16	3462.8
apm-3	F53H8.1	WBGene00000164	438.102	-0.29375	0.033156	0.0789845	-0.658359	1.59e-06	9.2e-06	0.280493	0.0386302	0.463552	-0.084115	0.54628	0.985897	504.092	481.258	400.515	378.731	379.162	371.255	558.141	523.332	599.243	327.115	384.246	350.135
apn-1	T05H10.2	WBGene00000151	597.319	-0.260742	0.0320464	0.0768956	-0.265754	0.0273541	0.0657162	0.151322	0.20793	0.759989	0.146309	0.23005	0.981984	653.957	555.448	644.517	509.13	494.515	542.314	643.504	736.243	676.537	573.993	573.112	564.552
app-1	W03G9.4	WBGene00000155	1340.12	-0.867711	2.68e-06	1.55e-05	-0.720046	9.89e-05	0.000430383	-0.128787	0.48413	0.883985	0.0188778	0.919037	0.998607	2218.25	1601.92	1511.65	1182.22	807.474	930.487	1846.24	1469.8	1559.19	825.501	989.921	1138.74
2021-04-01	K04G2.8	WBGene00000156	2672.99	-0.0673815	0.50584	0.647185	-0.159589	0.114579	0.213537	0.100593	0.319743	0.829373	0.00838528	0.934038	0.998607	2529.13	2729.41	2784.16	2500.58	2583.92	2593.14	2810.41	2856.41	2957.98	2795.9	2615.64	2319.24
aps-1	F29G9.3	WBGene00000159	302.837	-0.485856	0.0689288	0.143719	-0.686192	0.0099178	0.0276421	0.279135	0.291855	0.817318	0.0787993	0.769063	0.996231	369.089	286.998	332.466	356.678	162.498	186.097	362.245	398.09	438.004	191.331	211.661	338.892
aps-2	F02E8.3	WBGene00000157	332.572	-0.844172	0.000198237	0.000847817	-0.852454	0.000181143	0.000754065	-0.110322	0.622905	0.926877	-0.118604	0.606323	0.985897	559.827	460.758	313.996	233.95	285.876	222.753	461.835	345.31	428.03	162.014	248.294	268.222
aps-3	Y48G8AL.14	WBGene00000165	334.818	-0.822973	1.02e-06	6.31e-06	-0.59144	0.000454014	0.0017366	-0.185845	0.260993	0.799086	0.0456887	0.79009	0.996768	543.726	372.902	412.18	265.591	251.771	232.152	407.115	403.458	355.722	254.594	284.114	234.494
apt-9	W04G3.4	WBGene00000166	706.218	0.303838	0.0533814	0.116992	0.15261	0.328422	0.478279	0.281985	0.072915	0.57846	0.130757	0.40252	0.982913	619.278	491.996	653.266	647.199	680.084	849.657	748.566	657.52	738.872	881.049	696.038	811.092
aptf-1	K06A1.1	WBGene00019424	192.827	0.119831	0.62915	0.747601	-0.120715	0.62549	0.745511	0.165217	0.504817	0.889164	-0.0753282	0.761073	0.994272	110.231	218.665	214.839	198.474	211.649	183.278	193.708	214.7	203.626	206.761	224.686	133.308
aptf-2	Y62E10A.17	WBGene00013383	42.8719	-0.174933	0.613367	0.735799	0.0521646	0.879228	0.926417	-0.0701719	0.838266	NA	0.156926	0.649907	NA	42.1109	50.7615	41.8013	33.5584	54.166	31.9561	48.1534	49.2021	31.5828	32.4029	58.6138	40.1531
aptf-3	F28C6.2	WBGene00009203	61.5529	0.315416	0.340369	0.487786	0.812761	0.0137763	0.0368383	-0.233323	0.488851	0.883985	0.264022	0.414504	NA	35.9181	52.7139	70.965	88.2108	56.1721	55.4533	62.3805	42.9401	32.414	92.5796	83.0362	65.851
aptf-4	F28C6.1	WBGene00009202	108.226	0.386051	0.17006	0.291388	0.591799	0.0362174	0.0832062	-0.219416	0.442649	0.872264	-0.013668	0.960798	0.998607	74.3133	100.547	115.683	106.428	137.421	137.223	78.7964	113.612	58.1789	115.724	162.816	97.9735
apx-1	K08D9.3	WBGene00000168	177.671	-0.731963	0.000113738	0.000508083	-0.717375	0.000123904	0.000530482	0.157245	0.389864	0.848024	0.171833	0.374657	0.982818	204.362	208.903	215.811	128.481	126.387	124.065	195.897	256.746	247.676	123.439	173.399	126.884
apy-1	F08C6.6	WBGene00017244	2548.43	-0.401699	0.0234837	0.059165	-0.303283	0.0872983	0.171385	-0.123096	0.487128	0.883985	-0.02468	0.889443	0.998607	3889.06	2675.72	2382.67	2224.45	2108.46	2437.12	2890.3	2435.95	2886.5	1911.77	2097.07	2642.07
aqp-1	F32A5.5	WBGene00000169	2810.9	2.10784	1.04e-30	5.8e-29	1.99979	5.89e-28	2.56e-26	0.243545	0.185714	0.739291	0.135494	0.45501	0.985897	1136.99	1021.09	846.719	5239.91	3948.1	3757.66	1493.85	1136.12	928.369	4986.95	4203.91	5031.18
aqp-10	ZK1321.3	WBGene00000178	1601.79	-0.602283	1.39e-07	9.73e-07	-0.349842	0.00210544	0.006966	0.0566768	0.617235	0.924923	0.309118	0.00704556	0.442543	1816.96	1803.01	1846.06	1159.2	1265.88	1175.8	1772.92	1884.89	2025.46	1691.12	1422.2	1357.98
aqp-11	ZK525.2	WBGene00000179	1219.95	-1.16626	3.32e-20	8.23e-19	-1.12123	9.24e-19	1.86e-17	-0.047134	0.70548	0.949282	-0.0021076	0.986933	0.999592	1954.44	1577.51	1593.31	816.908	746.287	719.013	1724.77	1646.04	1587.45	692.804	746.511	834.381
aqp-12	Y57A10A.35	WBGene00013272	19.2889	0.791208	0.0909431	0.179035	0.237472	0.59004	0.715012	0.632772	0.178795	NA	0.0790355	0.856797	NA	6.19278	15.6189	15.554	17.2586	27.083	21.6174	18.6047	16.9971	23.2716	21.6019	21.1661	26.501
aqp-2	C01G6.1	WBGene00000170	39166.7	-0.14834	0.179068	0.302885	-0.00875226	0.936808	0.962644	-0.00954589	0.931091	0.986261	0.130042	0.238842	0.981984	44905.1	38022.3	38111.1	33193.1	38830	37185.6	40990.6	40386	38861	42490.9	40544.4	36479.9
aqp-3	Y69E1A.7	WBGene00000171	1.25917	3.88216	0.092697	NA	2.34212	0.318806	NA	0.784919	0.7579	NA	-0.755127	0.717818	NA	0	0	0	5.75288	0	2.81966	1.09439	0	0	4.62898	0.81408	0
aqp-4	F40F9.9	WBGene00000172	925.713	-1.16758	3.34e-15	5.29e-14	-1.16779	1.8e-15	2.75e-14	0.355902	0.0142359	0.29003	0.355687	0.0175837	0.658672	1127.09	1033.78	1210.29	577.205	453.389	469.943	1411.77	1476.96	1425.38	677.374	521.011	724.361
aqp-5	C35A5.1	WBGene00000173	59.9385	0.332736	0.315795	0.46155	-0.376784	0.246555	0.38713	0.576602	0.0794061	0.592848	-0.132918	0.685466	NA	29.7253	37.0949	78.7419	53.6935	69.2121	62.0325	70.0413	83.1964	65.659	64.8057	48.8448	56.2143
aqp-6	C32C4.2	WBGene00000174	47.0582	0.861161	0.00591334	0.01801	0.860831	0.00602004	0.0177802	-0.0997176	0.76081	NA	-0.100047	0.737075	NA	42.1109	25.3807	36.9407	76.705	58.1783	53.5735	28.4543	33.0996	34.9073	55.5477	70.0109	49.7898
aqp-7	M02F4.8	WBGene00000175	28308.2	0.0229839	0.879411	0.927212	0.246203	0.104058	0.197484	0.109075	0.471502	0.881415	0.332294	0.0282512	0.788481	25785.5	26311	25566.8	23712.4	26820.2	28378	28771.6	29906.9	25085.1	41954	30422.2	26985.3
aqp-8	K02G10.7	WBGene00000176	1418.91	-0.390471	0.00637285	0.019208	-0.640714	7.7e-06	4.01e-05	0.104238	0.464613	0.880979	-0.146006	0.310017	0.981984	1691.87	1561.89	1576.78	1363.43	1043.2	1277.3	1609.85	1671.98	1908.27	936.597	1114.48	1271.25
aqp-9	K07A1.16	WBGene00000177	400.234	0.117186	0.516114	0.65622	0.255425	0.153413	0.268738	0.121236	0.501353	0.888438	0.259475	0.147351	0.974841	378.998	354.354	340.243	474.612	344.054	344.938	458.551	383.777	326.633	519.989	394.015	482.64
arc-1	ZK1320.6	WBGene00000180	499.074	-0.128569	0.477421	0.62208	-0.184353	0.308496	0.456728	-0.00707499	0.968743	0.994422	-0.0628585	0.729007	0.993008	668.82	455.877	460.786	557.07	405.242	484.981	534.065	494.705	546.051	390.377	469.724	521.187
arch-1	C43H8.1	WBGene00016621	232.026	0.267739	0.0690421	0.143886	0.0843337	0.568816	0.697971	-0.0226415	0.879093	0.978429	-0.206046	0.159351	0.974841	234.087	213.784	210.951	284.767	243.747	263.168	218.879	209.333	219.418	226.82	237.711	221.645
ard-1	F01G4.2	WBGene00000181	3067.22	-0.515024	0.000937051	0.00350261	-0.348914	0.0250514	0.0609783	-0.168121	0.279497	0.808186	-0.0020114	0.989707	0.999592	4731.28	3344.4	3120.51	2682.76	2544.8	2604.42	3581.95	3025.48	3354.43	2325.29	2549.7	2941.61
arf-1.1	F45E4.1	WBGene00000190	24.0723	2.20596	1.21e-05	6.34e-05	2.16117	2.5e-05	0.000119458	-0.250503	0.658123	NA	-0.29529	0.505377	NA	8.66989	15.6189	3.88849	48.8995	39.1199	42.2949	5.47197	6.26209	11.6358	41.6608	21.9802	43.3653
arf-1.2	B0336.2	WBGene00000182	12040.8	-1.15062	4e-14	5.7e-13	-1.01278	2.78e-11	2.88e-10	0.136909	0.36771	0.845047	0.274742	0.071252	0.897131	13351.6	15729.2	17600.3	6448.02	7571.2	7008.73	17472	17524	16335	10456.9	8063.46	6928.81
arf-3	F57H12.1	WBGene00000183	17611.4	-1.54131	1.28e-13	1.73e-12	-1.24702	2.03e-09	1.7e-08	0.171745	0.408786	0.859016	0.466041	0.0251474	0.750592	19802	23198	28768	7229.45	9572.33	7856.5	22604.7	29204.6	29032.1	15510.2	10456	8102.89
arf-6	Y116A8C.12	WBGene00000184	2125.31	-0.380259	0.0770594	0.157234	-0.44247	0.0395057	0.0894435	0.185939	0.386622	0.848014	0.123728	0.565355	0.985897	1382.23	2551.74	2876.51	1496.71	1976.05	1762.29	2618.89	2670.33	2461.8	2206.48	1970.07	1530.63
arg-1	F31A9.3	WBGene00000185	10.7254	1.20723	0.0462043	0.10399	0.528245	0.398825	0.550351	-0.0984425	0.879201	NA	-0.777424	0.181902	NA	6.19278	9.76182	6.80486	21.0939	11.0338	20.6775	8.75516	3.57834	9.1424	13.8869	8.1408	9.63674
argk-1	F44G3.2	WBGene00009706	23.0443	1.79856	0.000574588	0.00223731	1.26727	0.0172218	0.0444793	-0.153722	0.784451	NA	-0.685011	0.162065	NA	13.6241	8.78564	14.5818	47.9406	19.0584	61.0926	7.66076	16.9971	8.31127	16.9729	35.0054	26.501
ari-1.2	C27A12.7	WBGene00016157	1503.21	-0.101738	0.269506	0.410615	-0.0536847	0.559709	0.689908	-0.0282975	0.758253	0.957748	0.0197554	0.830402	0.996768	1582.87	1494.54	1598.17	1454.52	1475.52	1426.75	1549.66	1480.54	1554.21	1538.36	1455.58	1427.84
ari-1.3	C27A12.6	WBGene00016156	488.295	0.229844	0.100919	0.194562	0.309872	0.0275817	0.0661872	-0.162046	0.251441	0.793508	-0.082018	0.556454	0.985897	481.798	496.877	426.762	534.059	563.727	549.833	444.324	442.819	369.852	444.382	541.363	563.749
ari-1.4	Y73F8A.34	WBGene00013538	534.455	-0.214403	0.175944	0.298635	-0.398626	0.0120003	0.0327134	0.0366085	0.816368	0.967053	-0.147615	0.35457	0.981984	593.268	569.114	590.078	506.253	511.567	492.5	488.1	609.212	697.316	365.689	488.448	501.913
ari-2	T12E12.1	WBGene00020462	533.264	0.952572	3.47e-07	2.3e-06	0.938758	6.11e-07	3.75e-06	-0.311065	0.101524	0.631465	-0.324879	0.0793314	0.910933	348.034	463.687	398.57	921.419	724.219	699.275	377.566	324.734	275.934	484.5	649.636	731.589
arid-1	Y108G3AL.7	WBGene00044689	3651.46	-0.546523	5.35e-05	0.000253364	-0.500101	0.00021763	0.00089251	0.0109112	0.935583	0.987045	0.0573329	0.672289	0.992198	5001.29	3613.83	4257.9	3039.44	2912.93	2859.13	3761.43	4292.22	4911.13	3028.9	3018.61	3120.7
ark-1	C01C7.1	WBGene00000186	4091.11	-0.126954	0.269414	0.410505	-0.107776	0.347605	0.498551	0.165404	0.149595	0.702533	0.184582	0.10821	0.944473	3926.22	3791.49	4318.17	3531.31	3675.26	3815.94	4257.2	4492.6	4747.4	4761.68	4038.65	3737.45
arl-1	F54C9.10	WBGene00000187	450.963	-0.334348	0.143981	0.256799	-0.597273	0.0091203	0.025678	0.0961355	0.67302	0.938491	-0.16679	0.468494	0.985897	357.942	613.043	544.389	470.777	382.171	350.577	678.525	554.642	390.63	294.712	355.753	418.395
arl-13	Y37E3.5	WBGene00021349	172.954	-0.0334732	0.872186	0.922753	-0.0271166	0.896957	0.938863	-0.143179	0.492208	0.88484	-0.136823	0.512638	0.985897	158.535	186.451	206.09	197.515	196.602	145.682	143.366	174.444	181.186	123.439	175.027	187.113
[truncated: 21,374 more rows]
