# Supplementary material for: Starvation-induced changes in somatic insulin/IGF-1R signaling drive metabolic programming across generations
Source: Sci Adv. 2023 Apr 7;9(14):eade1817. doi: 10.1126/sciadv.ade1817 (PMC10081852; doi:10.1126/sciadv.ade1817)
Supplement: Supplementary file 2 — Data S1 to S12 [file sciadv.ade1817_data_s1_to_s12.zip › ade1817_Data_S2.xlsx]

## Sheet: Data S2
Gene_ID	Sequence_ID	Wormbase_ID	BaseMean_N2_ControlvsF4+3	log2FC_ControlFedvsControlStarved	pv_ControlFedvsControlStarved	adjp_ControlFedvsControlStarved	log2FC_F4+3FedvsF4+3Starved	pv_F4+3FedvsF4+3Starved	adjp_F4+3FedvsF4+3Starved	log2FC_ControlFedvsF4+3Fed	pv_ControlFedvsF4+3Fed	adjp_ControlFedvsF4+3Fed	log2FC_ControlStarvedvsF4+3Starved	pv_ControlStarvedvsF4+3Starved	adjp_ControlStarvedvsF4+3Starved	Control_fed_1_NormCount	Control_fed_2_NormCount	Control_fed_3_NormCount	Control_starved_1_NormCount	Control_starved_2_NormCount	Control_starved_3_NormCount	F4+3_fed_1_NormCount	F4+3_fed_2_NormCount	F4+3_fed_3_NormCount	F4+3_starved_1_NormCount	F4+3_starved_2_NormCount	F4+3_starved_3_NormCount
W10G11.1	W10G11.1	WBGene00021134	117.859	0.412364	0.250678	0.389359	1.57455	2.75e-05	0.000130535	-1.66582	8.96e-06	0.00446178	-0.503632	0.161065	0.974841	92.8916	214.76	86.5189	190.804	199.612	135.344	40.4926	62.6209	21.6093	104.924	157.117	107.61
srt-47	Y41E3.12	WBGene00012770	54.3766	0.42538	0.253942	0.393065	1.69337	2.2e-05	0.000105776	-1.43753	0.000348861	0.0409681	-0.169543	0.646482	NA	58.2121	74.1899	34.9964	90.1284	77.2367	57.333	10.9439	25.943	24.1027	63.2627	92.8051	43.3653
C50F7.5	C50F7.5	WBGene00016845	5303.45	0.0582804	0.861013	0.914672	1.1597	0.000499455	0.00189353	-1.39883	2.68e-05	0.0088036	-0.297414	0.371638	0.982818	4957.94	8651.91	5865.79	5669.46	4983.27	9626.31	2274.15	2747.27	2364.56	5125.82	4123.32	7251.64
fipr-22	C37A5.2	WBGene00007989	801.472	-0.412811	0.014749	0.0398464	0.488642	0.00462226	0.0140715	-1.33285	6.81e-15	8.48e-11	-0.431396	0.0114931	0.543729	1314.11	1003.52	1240.43	912.79	869.665	889.132	389.604	578.796	442.16	586.337	788.03	603.099
nnt-1	C15H9.1	WBGene00003778	1420.09	2.43243	5.14e-09	4.31e-08	3.62984	4.27e-18	8.08e-17	-1.31796	0.00170333	0.100967	-0.120548	0.771379	0.996393	352.988	794.613	300.386	2947.39	2722.34	2149.52	215.596	259.43	106.384	2394.73	2386.88	2410.79
C37A5.6	C37A5.6	WBGene00014700	148.172	-0.289073	0.213516	0.345375	0.827333	0.000677448	0.00250161	-1.3121	5e-08	0.000207455	-0.195697	0.405427	0.982913	187.022	232.331	185.675	172.586	175.538	147.562	75.5132	114.507	54.0233	149.67	130.253	153.385
T07G12.5	T07G12.5	WBGene00011596	134.569	2.59071	2.98e-14	4.27e-13	3.37276	5.94e-20	1.32e-18	-1.29425	0.00077285	0.0616694	-0.512204	0.112333	0.945493	35.9181	73.2137	29.1637	244.497	298.916	293.244	16.4159	27.7321	12.4669	124.982	276.787	181.492
fipr-24	C37A5.8	WBGene00007992	335.541	-1.00431	0.000267342	0.00110999	0.204886	0.462361	0.609012	-1.27153	4.17e-06	0.00288454	-0.0623331	0.822614	0.996768	343.08	826.827	513.281	284.767	311.956	243.43	206.841	313.999	177.03	283.911	310.165	211.205
K08F9.1	K08F9.1	WBGene00010684	68.537	0.967299	0.00226356	0.00773166	2.45077	7.51e-13	8.97e-12	-1.26786	0.000343679	0.0409681	0.215612	0.476646	0.985897	34.6795	75.1661	34.9964	98.7577	108.332	78.0105	15.3215	19.6809	24.9338	128.068	97.6896	106.807
K03C7.3	K03C7.3	WBGene00019359	60.6595	1.18421	0.000264349	0.00109884	2.3571	3.13e-11	3.22e-10	-1.26137	0.000612223	0.0540735	-0.088484	0.775012	NA	43.3494	56.6186	25.2752	103.552	94.2889	86.4695	18.6047	19.6809	14.1292	75.6067	119.67	70.6694
fipr-23	C37A5.4	WBGene00007990	2126.18	-0.178038	0.40615	0.554211	0.671445	0.00179685	0.00604778	-1.10062	3.02e-07	0.000939213	-0.251137	0.241754	0.981984	1885.08	3126.71	3236.2	1946.39	2735.38	2611	1212.59	1499.32	1135.32	1905.6	2584.7	1635.84
F15B9.6	F15B9.6	WBGene00008850	89.3031	0.605267	0.043956	0.0997029	1.40578	8.26e-06	4.28e-05	-1.07889	0.00070136	0.0582035	-0.278378	0.348982	0.981984	69.3591	97.6182	84.5747	79.5815	159.489	144.742	55.8141	33.9942	30.7517	98.7516	128.625	88.3367
far-3	F15B9.1	WBGene00001387	385.391	1.54033	2.03e-14	2.97e-13	2.90797	4.09e-44	5.51e-42	-1.04992	1.08e-06	0.00174349	0.31772	0.102097	0.937868	217.986	225.498	134.153	503.377	637.955	535.735	112.723	97.5097	69.8147	697.433	712.32	680.193
F54F12.1	F54F12.1	WBGene00010072	249.096	2.79136	3.05e-25	1.14e-23	3.80445	1.7e-40	1.82e-38	-1.03429	0.000612497	0.0540735	-0.0212061	0.932515	0.998607	85.4603	57.5948	54.4389	529.265	368.128	460.544	44.8702	35.7834	16.6225	395.006	374.477	566.961
R12E2.14	R12E2.14	WBGene00020039	132.156	1.23693	1.01e-05	5.4e-05	1.74458	2.84e-09	2.33e-08	-1.02616	0.000596141	0.0537737	-0.518506	0.0590552	0.885527	89.176	135.689	63.188	162.998	264.811	251.889	47.059	42.0455	52.361	186.702	122.112	167.84
ftn-1	C54F6.14	WBGene00001500	213.009	0.17206	0.487425	0.631004	0.51571	0.0434177	0.0967671	-0.995019	8.54e-05	0.018649	-0.651369	0.00914713	0.49579	241.518	336.783	186.648	278.056	339.039	245.31	124.761	152.079	107.215	131.154	235.269	178.28
gpdh-1	F47G4.3	WBGene00009824	410.22	-3.44923	3.05e-54	6.97e-52	-1.95709	4.67e-19	9.58e-18	-0.990194	1.86e-06	0.00174349	0.50194	0.0315141	0.807758	969.789	706.756	1180.16	66.1581	85.2612	109.967	399.454	517.07	520.286	104.924	135.137	127.687
chil-23	R09D1.11	WBGene00011167	103.796	2.2729	1.45e-20	3.7e-19	3.25416	1.09e-32	6.86e-31	-0.983092	0.001074	0.076597	-0.00182997	0.993048	0.999592	42.1109	44.9044	25.2752	182.174	169.519	187.977	18.6047	16.9971	20.7782	163.557	195.379	178.28
F59C6.16	F59C6.16	WBGene00077764	1102.15	1.20939	6.21e-08	4.56e-07	2.14519	1.64e-21	4.16e-20	-0.97157	1.79e-05	0.00694629	-0.0357706	0.872085	0.997536	455.788	967.397	750.479	1548.48	1987.09	1497.24	333.79	461.606	314.166	1672.6	1781.21	1455.95
ZC395.5	ZC395.5	WBGene00022597	776.795	2.00031	6.48e-16	1.1e-14	2.5383	4.68e-24	1.52e-22	-0.963997	0.000143756	0.0238596	-0.426009	0.0818642	0.918733	387.668	492.972	217.755	1566.7	1539.72	1286.7	233.106	192.336	138.798	828.587	1239.03	1198.17
best-5	C07A9.8	WBGene00007404	360.786	1.76037	5e-16	8.6e-15	2.40821	6.38e-27	2.58e-25	-0.959234	2.95e-05	0.0088036	-0.311397	0.140411	0.974671	149.865	262.593	153.595	667.334	619.899	635.363	116.006	109.139	68.1524	472.156	536.479	538.854
cpt-1	Y46G5A.17	WBGene00012907	11496.7	0.260478	0.0563325	0.122188	1.09168	1.38e-15	2.13e-14	-0.959053	2.29e-12	1.42e-08	-0.127846	0.348839	0.981984	13118.8	12213	10894.6	14958.4	12685.9	15747.8	6491.95	6883.83	5259.37	11867.2	14081.1	13758.8
Y45F10D.6	Y45F10D.6	WBGene00012886	231.154	2.88172	7.96e-39	7.53e-37	3.66601	1.63e-52	3.99e-50	-0.945829	0.000292333	0.0376474	-0.161534	0.410274	0.982913	45.8265	67.3566	65.1322	521.594	416.276	386.293	26.2655	34.8888	31.5828	311.685	448.558	418.395
C33A11.2	C33A11.2	WBGene00007878	370.835	1.28509	8.98e-07	5.6e-06	1.74437	5.73e-11	5.73e-10	-0.933305	0.000511655	0.0499011	-0.474031	0.0674284	0.892543	227.894	332.878	217.755	728.698	594.823	575.21	156.498	174.444	78.126	351.802	595.907	415.986
F47B10.9	F47B10.9	WBGene00009820	216.612	0.90573	0.000460237	0.00183021	1.54988	5.16e-09	4.1e-08	-0.932862	0.000502384	0.0499011	-0.288711	0.258771	0.981984	143.672	258.688	124.432	332.708	310.953	344.938	111.628	101.088	64.8279	216.019	306.908	283.481
hmit-1.1	Y51A2D.4	WBGene00013073	929.002	-1.16428	2.41e-06	1.4e-05	-0.497313	0.0450417	0.0997522	-0.931677	0.000157746	0.0251704	-0.264711	0.286687	0.981984	1693.1	1814.72	1254.04	517.759	845.591	761.307	889.743	908.003	698.978	455.183	875.136	434.456
kgb-2	ZC416.4	WBGene00002188	180.49	1.81413	1.13e-15	1.88e-14	2.79492	1.89e-31	1.08e-29	-0.928306	0.000239255	0.0345669	0.0524843	0.804188	0.996768	69.3591	108.356	69.9928	279.015	323.993	271.627	49.2478	43.8346	38.2318	378.033	249.109	285.087
dao-6	T05G5.12	WBGene00000932	516.538	3.64305	1.35e-70	8.03e-68	3.9817	3.55e-74	2.66e-71	-0.919574	8.51e-05	0.018649	-0.580921	0.00191558	0.23692	112.709	95.6659	69.9928	1325.08	1201.68	931.427	44.8702	56.3588	44.8809	879.506	801.869	634.418
M03F8.1	M03F8.1	WBGene00019761	65.8722	-1.47719	6.05e-08	4.45e-07	-0.324843	0.241167	0.380683	-0.913142	0.000494085	0.0499011	0.239202	0.404869	0.982913	102.8	120.07	118.599	35.4761	45.1383	42.2949	59.0973	78.7234	44.0497	44.7468	51.287	48.1837
npr-20	T07D4.1	WBGene00011578	210.807	-0.242562	0.268385	0.409344	0.585531	0.00898829	0.0253737	-0.902158	5.13e-05	0.0138712	-0.0740648	0.736998	0.993008	237.803	338.735	216.783	249.291	239.735	182.338	169.631	151.185	105.553	223.734	215.731	199.159
sqrd-1	F02H6.5	WBGene00008538	292.876	1.59757	6.26e-09	5.19e-08	2.69933	6.92e-22	1.81e-20	-0.901253	0.0016951	0.10096	0.200503	0.454927	0.985897	158.535	194.26	84.5747	355.72	562.724	404.151	65.6637	107.35	60.6723	555.477	541.363	424.016
Y43F8B.9	Y43F8B.9	WBGene00012819	77.3189	-0.0391371	0.874832	0.924277	1.43047	2.2e-08	1.63e-07	-0.901138	0.000571242	0.0522854	0.568474	0.0189085	0.665237	96.6073	62.4757	75.8256	70.9521	81.249	75.1909	48.1534	38.4671	39.063	131.154	110.715	97.9735
F48D6.4	F48D6.4	WBGene00018602	12079.5	1.24585	2.6e-07	1.76e-06	2.35379	2.34e-22	6.41e-21	-0.887938	0.000245441	0.0345669	0.220002	0.362794	0.982818	5084.27	9611.49	7020.67	15165.5	21513.9	14827.6	3790.98	5119.71	2825.83	22425.9	22550	15018
him-5	D1086.4	WBGene00001864	286.071	1.09669	8.05e-10	7.29e-09	2.21028	7.11e-33	4.6e-31	-0.887389	3.58e-06	0.00262493	0.226195	0.187461	0.974841	190.737	187.427	175.954	419.96	375.149	389.113	109.439	100.193	90.5929	586.337	420.065	387.879
W08E12.8	W08E12.8	WBGene00021089	147.382	-0.0740492	0.750797	0.840086	0.579552	0.0159004	0.0415306	-0.855832	0.000338284	0.0409681	-0.202231	0.389015	0.982913	157.296	208.903	164.289	152.451	227.698	125.005	111.628	90.353	92.2551	146.584	163.63	128.49
dct-1	C14F5.1	WBGene00015776	3011.07	0.957455	2.01e-06	1.19e-05	1.6208	1.04e-15	1.62e-14	-0.843089	3.1e-05	0.00897029	-0.179746	0.371546	0.982818	2441.19	2740.14	1749.82	4851.59	4526.87	4080.04	1564.98	1406.29	894.293	3283.49	4373.24	4220.89
R06B9.5	R06B9.5	WBGene00011056	268.593	0.630324	0.00953924	0.0273799	1.17551	2.12e-06	1.2e-05	-0.840556	0.000743759	0.0600521	-0.295372	0.221912	0.981984	200.646	350.45	186.648	476.53	306.94	359.976	144.46	153.869	114.696	254.594	336.215	338.089
tsp-3	Y39E4B.4	WBGene00006629	126.222	0.693429	0.00171694	0.00604532	1.33037	8.92e-09	6.92e-08	-0.828026	0.000445745	0.0474242	-0.191089	0.377264	0.982913	79.2675	123.975	125.404	169.71	199.612	165.42	48.1534	66.1993	70.6458	140.412	164.444	161.415
Y53C12B.7	Y53C12B.7	WBGene00013146	292.168	-0.18643	0.455727	0.602493	0.635105	0.0119184	0.032528	-0.812776	0.00126397	0.0830119	0.00875883	0.972098	0.998607	433.494	267.474	352.881	235.868	442.355	247.19	182.764	230.803	185.341	256.137	381.804	289.905
W01F3.2	W01F3.2	WBGene00012185	650.092	1.57842	4.16e-18	8.66e-17	2.17503	8.12e-32	4.79e-30	-0.790669	2.78e-05	0.0088036	-0.194051	0.276889	0.981984	282.391	473.449	329.55	1165.92	1082.32	1000.04	191.519	254.062	182.848	933.511	996.434	909.065
T28F4.5	T28F4.5	WBGene00012140	27110.7	0.529107	0.00837915	0.0244787	1.39666	3.46e-12	3.86e-11	-0.783535	9.51e-05	0.0197266	0.0840168	0.675443	0.992198	19288	30262.6	21892.2	32874.8	41074.9	29147.7	12946.7	16073	12485.2	42322.8	40389	26571.7
unk-1	C34D10.2	WBGene00016407	10525.4	1.15548	3.13e-11	3.28e-10	1.7136	7.77e-23	2.25e-21	-0.780534	7.56e-06	0.00392194	-0.222414	0.200837	0.974841	6234.89	9102.9	6745.56	16877	16066.2	16253.4	4613.97	5020.41	3223.94	13308.3	16013.8	12844.2
K06A9.2	K06A9.2	WBGene00019436	919.139	1.19277	1.18e-12	1.45e-11	1.69058	2.64e-23	7.99e-22	-0.775897	6.13e-06	0.00364519	-0.27809	0.0942023	0.924076	679.967	710.661	526.891	1654.91	1446.43	1280.12	377.566	437.452	305.024	1115.58	1360.33	1134.73
cpz-1	F32B5.8	WBGene00000788	3480.92	1.49753	1.86e-12	2.24e-11	1.99081	9.4e-21	2.25e-19	-0.767491	0.0003261	0.0409681	-0.274221	0.196039	0.974841	2301.24	2630.81	1260.84	6195.85	6023.46	5264.3	1408.49	1270.31	959.952	4551.83	5328.15	4575.84
T27D12.1	T27D12.1	WBGene00012085	11529.8	-0.269457	0.126468	0.232022	0.316181	0.0731234	0.148579	-0.76733	1.36e-05	0.00545808	-0.181692	0.302946	0.981984	13676.1	16333.5	13933.4	11193.2	13968.8	11295.5	8216.72	9800.17	7800.13	9725.48	14041.3	8373.52
tts-1	F09E10.11	WBGene00006650	27186.8	2.96427	2.02e-38	1.83e-36	3.29405	5.49e-47	9.31e-45	-0.766443	0.000817377	0.0640347	-0.43666	0.0560139	0.885527	8827.18	7714.77	4982.13	65997	56677.7	45293.1	5164.45	4219.76	3269.65	29653.2	44179.3	50263.6
icl-1	C05E4.9	WBGene00001564	220321	1.31868	9.32e-10	8.39e-09	2.19138	2.67e-24	8.89e-23	-0.760857	0.000413572	0.0447665	0.111841	0.603669	0.985897	129563	163003	97384.3	341516	310820	320347	86739.5	94951.2	48438.1	396049	344018	311023
D2045.8	D2045.8	WBGene00008425	465.342	-0.52615	0.012262	0.0340351	0.167257	0.429947	0.579195	-0.755942	0.00033102	0.0409681	-0.0625353	0.767382	0.996231	487.991	798.517	605.632	361.472	506.552	447.386	358.961	427.611	334.944	334.829	526.71	393.5
T28B8.1	T28B8.1	WBGene00012113	5939.43	0.643643	0.000506767	0.00199826	1.37045	1.41e-13	1.82e-12	-0.748543	5.43e-05	0.0143934	-0.0217325	0.906468	0.998607	4518.25	6121.64	4534.95	8693.56	7245.2	7770.04	3607.12	3386	2042.08	7762.8	7782.61	7808.97
Y51A2D.13	Y51A2D.13	WBGene00013080	2746.79	0.238453	0.122136	0.226062	0.772502	6.04e-07	3.71e-06	-0.743086	1.59e-06	0.00174349	-0.209037	0.175294	0.974841	2786.75	3229.21	2665.56	3400.91	3494.71	3346.93	1626.27	1871.47	1688.85	2241.97	3590.09	3018.71
Y42G9A.1	Y42G9A.1	WBGene00021531	521.378	0.816249	1.42e-07	9.92e-07	1.28735	4.47e-16	7.18e-15	-0.729711	5.25e-06	0.0034392	-0.258612	0.0915039	0.922154	369.089	524.21	398.57	736.368	770.36	771.646	292.203	260.324	229.391	632.627	689.526	582.219
C18H7.1	C18H7.1	WBGene00015993	4338.28	3.34819	1.48e-95	2.27e-92	3.92008	3.35e-128	1.76e-124	-0.722308	1.22e-05	0.00543849	-0.15042	0.343986	0.981984	749.326	839.517	893.381	8109.64	8077.75	9103.73	457.457	637.839	409.746	6412.68	8384.21	7984.04
Y54G2A.11	Y54G2A.11	WBGene00021876	20857	1.05602	7.37e-10	6.73e-09	1.79629	1.19e-25	4.36e-24	-0.711952	3.36e-05	0.00949438	0.028317	0.868788	0.997536	11923.6	16258.3	14892.9	28858.3	30667	30039.7	8432.31	10899.6	6966.51	35334.5	30691.6	25319.7
T12D8.5	T12D8.5	WBGene00011733	2131.46	1.56736	1.87e-15	3.03e-14	1.93413	1.55e-22	4.34e-21	-0.711638	0.000346009	0.0409681	-0.344865	0.0789319	0.907906	1222.45	1549.2	931.294	3720.19	4063.45	3190.91	777.02	908.898	575.971	2564.45	3390.64	2683.03
F08G12.5	F08G12.5	WBGene00008588	280.522	0.632213	0.00153322	0.00545569	1.41159	3.62e-12	4.04e-11	-0.702082	0.000659655	0.0566303	0.0772908	0.693877	0.992198	187.022	284.069	227.477	300.108	397.217	388.173	164.159	136.871	130.487	465.984	332.959	351.741
F16A11.1	F16A11.1	WBGene00008876	2239.46	1.05139	1.08e-06	6.68e-06	1.46788	1.13e-11	1.2e-10	-0.701306	0.00120709	0.0815886	-0.284816	0.185641	0.974841	1231.12	2316.48	1437.77	3567.74	3351.27	3417.42	1235.57	1113.76	719.756	2570.63	3138.28	2773.77
T22B7.3	T22B7.3	WBGene00020672	587.803	1.70656	1.38e-19	3.25e-18	2.6815	1.4e-44	1.95e-42	-0.696977	0.000397221	0.0441483	0.27796	0.128577	0.969685	261.335	257.712	278.027	841.838	814.496	945.525	152.121	162.814	176.199	1357.83	745.697	1060.04
F47D12.9	F47D12.9	WBGene00018564	5094.92	1.12804	1.17e-07	8.27e-07	1.54224	4.65e-13	5.68e-12	-0.690323	0.00121521	0.0815886	-0.276122	0.194179	0.974841	3029.51	4818.44	3048.58	8663.83	7606.31	7548.22	2853.09	2398.38	1504.34	6235.23	7439.06	5994.05
F34H10.3	F34H10.3	WBGene00009380	2298.27	1.01827	1.13e-06	6.97e-06	1.64005	5.3e-15	7.79e-14	-0.690197	0.00102828	0.0744187	-0.0684153	0.743041	0.993008	1099.84	2225.7	1617.61	3269.55	3505.74	3242.61	1044.05	1213.95	807.856	2973.35	3701.62	2877.37
epg-9	Y69A2AR.7	WBGene00022078	6295.98	0.00921638	0.960203	0.977123	0.804452	1.35e-05	6.73e-05	-0.688827	0.000194302	0.0294959	0.106409	0.564487	0.985897	5360.47	7706.96	7292.86	6541.02	6703.54	7248.4	4483.73	5149.23	3000.37	8201.01	7422.78	6441.35
nhr-99	M02H5.1	WBGene00003689	282.781	0.599195	0.000272907	0.00113069	1.0206	1.8e-09	1.52e-08	-0.684123	6.69e-05	0.016319	-0.262722	0.106255	0.944473	282.391	264.545	225.532	384.484	369.131	414.49	165.254	183.39	132.149	308.599	302.838	360.575
ippk-1	Y17G7B.13	WBGene00012466	1571.63	0.890034	5.2e-06	2.87e-05	1.42073	4.36e-13	5.34e-12	-0.682123	0.000526424	0.0499011	-0.151428	0.436705	0.984802	1130.8	1543.34	990.593	2584.96	2102.44	2105.34	911.631	834.647	540.233	2004.35	2220	1891.21
cpg-8	K03B4.7	WBGene00019357	5366.39	1.07204	1.62e-13	2.17e-12	1.80169	3.75e-35	2.76e-33	-0.68111	3.09e-06	0.00240561	0.0485397	0.737724	0.993008	3474.15	3996.49	3442.29	7128.77	8266.33	7550.1	2235.85	2661.39	1909.93	8102.26	8893.01	6736.08
suco-1	R12E2.2	WBGene00020031	7079.16	0.561783	0.000438669	0.0017519	1.05168	4.92e-11	4.97e-10	-0.670082	2.84e-05	0.0088036	-0.18019	0.259219	0.981984	6106.08	7297.94	5869.68	9461.56	9109.91	9879.14	4684.01	4405.83	3026.13	8233.41	9429.49	7446.79
atg-2	M03A8.2	WBGene00019748	14061.4	0.917887	1.82e-09	1.59e-08	1.4033	4.09e-20	9.33e-19	-0.668778	1.21e-05	0.00543849	-0.183366	0.229407	0.981984	10817.5	12572.3	9171.01	21757.4	19444.6	20316.6	7508.64	7648.7	5326.69	17020.8	19349.1	17803.9
vamp-7	Y69A2AR.6	WBGene00022077	1142.83	0.149954	0.371016	0.519268	0.627117	0.000201205	0.000830004	-0.66786	7.5e-05	0.0173003	-0.190697	0.255355	0.981984	1431.77	1223.16	1043.09	1428.63	1358.16	1313.96	863.477	857.907	606.723	996.773	1336.72	1253.58
F53A9.7	F53A9.7	WBGene00018730	812.216	0.696283	1.41e-06	8.51e-06	1.1494	3.96e-15	5.88e-14	-0.665851	6.23e-06	0.00364519	-0.212736	0.137535	0.974671	619.278	765.327	712.566	1174.55	1136.48	1090.27	429.003	462.5	431.355	780.754	1033.88	1110.63
coel-1	C52B9.3	WBGene00016866	3320.42	2.09219	1.03e-24	3.7e-23	2.7209	2.04e-40	2.17e-38	-0.66512	0.00120768	0.0815886	-0.0364161	0.857497	0.997536	957.403	1651.7	1352.22	4903.37	6104.71	5893.08	752.944	1021.62	724.743	6239.86	6073.85	4169.49
best-8	C37A5.1	WBGene00007988	282.317	-0.123393	0.463299	0.609167	0.0221825	0.89847	0.939729	-0.663603	0.000101624	0.020738	-0.518028	0.00250861	0.278665	414.916	328.974	319.828	360.514	317.974	296.064	238.578	196.809	235.209	214.476	258.877	205.584
D2030.2	D2030.2	WBGene00008412	3346.13	1.33205	8.05e-16	1.35e-14	1.79707	2.45e-27	1.03e-25	-0.662573	6.9e-05	0.0164955	-0.197553	0.230686	0.981984	2023.8	2509.77	1794.54	6161.33	4734.51	5036.85	1488.38	1475.17	1036.42	4493.2	4850.29	4549.34
T12A7.6	T12A7.6	WBGene00011727	348.241	1.16221	1.07e-11	1.18e-10	1.65987	2.8e-21	6.97e-20	-0.659848	0.000240956	0.0345669	-0.162189	0.329484	0.981984	210.554	253.807	246.919	539.812	544.669	510.358	151.026	184.284	116.358	419.694	473.795	527.611
ttr-37	F21E9.3	WBGene00017667	372.724	1.01457	1.6e-10	1.56e-09	1.5068	1.95e-20	4.56e-19	-0.650218	9.31e-05	0.0196406	-0.157987	0.307117	0.981984	257.619	303.593	256.64	545.564	586.798	521.637	191.519	186.074	145.447	438.21	564.972	474.609
T04C4.1	T04C4.1	WBGene00020208	5335.69	0.976951	7.93e-13	9.94e-12	1.3621	2.26e-23	6.92e-22	-0.646906	2.34e-06	0.0019421	-0.261752	0.0545138	0.885527	4467.47	4135.11	3598.8	8591.92	7418.73	8001.25	2779.76	2844.78	2168.41	5951.32	7077.61	6993.06
nhr-128	F44C8.5	WBGene00003718	273.986	0.245459	0.134289	0.243172	0.595794	0.000412484	0.00159048	-0.646301	0.000126601	0.021998	-0.295967	0.071119	0.897131	302.207	323.116	243.031	365.308	341.045	322.381	207.935	183.39	164.563	254.594	270.275	309.982
Y44A6C.1	Y44A6C.1	WBGene00012850	3800.31	0.525006	0.006342	0.0191311	0.972643	4.44e-07	2.77e-06	-0.643924	0.000835632	0.0650122	-0.196287	0.307195	0.981984	3201.66	3818.83	3499.64	5281.14	4358.35	5499.27	2583.87	2690.91	1460.29	3840.51	4503.49	4865.75
hlh-33	Y39A3CR.6	WBGene00021446	1227	0.33051	0.00860966	0.0250397	0.988552	6.59e-15	9.61e-14	-0.640648	4.96e-07	0.00123513	0.0173941	0.889543	0.998607	1171.67	1150.92	1206.4	1439.18	1417.34	1580.89	750.755	868.642	644.955	1536.82	1568.73	1387.69
ZK632.4	ZK632.4	WBGene00014013	4792.2	-0.0737094	0.580661	0.709899	0.497619	0.000197457	0.000815823	-0.639124	1.73e-06	0.00174349	-0.0677953	0.61151	0.985897	5211.84	6177.28	5047.26	4773.93	5634.26	5210.73	3511.91	3974.64	3068.52	4466.96	5373.74	5055.27
C18A11.1	C18A11.1	WBGene00015947	362.301	1.42354	9.06e-18	1.82e-16	2.00799	3.85e-32	2.33e-30	-0.638778	0.000293364	0.0376474	-0.0543213	0.732851	0.993008	250.188	204.022	177.898	617.475	561.721	510.358	132.422	128.82	142.954	467.527	550.318	603.902
mnk-1	R166.5	WBGene00011304	23981	0.472851	0.00871479	0.0252907	0.85566	2.08e-06	1.18e-05	-0.636954	0.000412252	0.0447665	-0.254145	0.158562	0.974841	28012.4	22041.2	18553.9	36362	28591.6	30259.6	17409.6	15483.5	11226.9	23254.4	28004.4	28572.1
gln-3	Y105C5B.28	WBGene00001604	15310.2	0.696377	0.000136623	0.000602544	1.24202	1.05e-11	1.12e-10	-0.632954	0.000531425	0.0499011	-0.0873114	0.632388	0.985897	15538.9	13133.6	9680.4	23209	20060.5	18874.8	9192.92	9391.35	6147.85	18077.7	20652.4	19762.5
cup-16	C34C6.7	WBGene00007919	312.197	1.88942	2.17e-28	1.06e-26	2.1918	4.43e-35	3.23e-33	-0.632163	0.000690666	0.0577007	-0.329783	0.0407659	0.849259	115.186	159.118	174.982	562.823	486.491	624.084	91.9292	101.088	98.073	453.64	445.302	433.653
D1086.5	D1086.5	WBGene00008392	818.983	1.21488	3.84e-11	3.99e-10	1.80187	2.47e-22	6.76e-21	-0.632135	0.000746584	0.0600521	-0.0451447	0.803729	0.996768	494.183	648.185	438.427	1466.02	1099.37	1105.31	384.133	366.78	270.947	1058.49	1189.37	1306.58
akt-2	F28H6.1	WBGene00000103	2264.63	0.830861	1.44e-05	7.48e-05	1.18025	8.06e-10	7.11e-09	-0.631729	0.00102806	0.0744187	-0.282336	0.139802	0.974671	1846.69	2297.93	1416.38	3656.91	3139.62	3095.04	1470.87	1222.9	897.617	2519.71	3089.43	2522.42
acdh-7	T25G12.5	WBGene00020812	6745.06	0.162006	0.203969	0.33388	1.00053	4.62e-15	6.82e-14	-0.628747	8.62e-07	0.00174349	0.209773	0.0997235	0.932358	7706.29	6578.49	5655.81	7535.31	7396.66	7374.34	4345.84	4769.03	3779.97	8822.83	8445.27	8530.92
B0546.3	B0546.3	WBGene00015250	1990.8	0.325685	0.018556	0.0485152	0.787431	1.48e-08	1.12e-07	-0.623171	7.56e-06	0.00392194	-0.161425	0.242701	0.981984	2116.69	2039.25	1784.82	2575.37	2410.39	2457.8	1278.25	1480.54	1097.92	1917.94	2479.69	2250.98
nep-26	ZK970.1	WBGene00014171	3782.17	0.773072	1.33e-07	9.35e-07	1.13056	1.44e-14	2.04e-13	-0.615584	2.89e-05	0.0088036	-0.258092	0.077733	0.907906	3256.16	3466.42	2753.05	5891.9	4918.07	5381.79	2219.43	2251.67	1714.62	3872.91	4926.81	4733.24
nhr-88	K08A2.5	WBGene00003678	6216.99	0.684503	1.54e-05	7.94e-05	1.08563	7.5e-12	8.14e-11	-0.609719	0.000121597	0.021998	-0.208592	0.187312	0.974841	6513.56	5151.32	4370.66	9619.77	8089.79	8056.7	3840.23	3756.36	2911.44	6769.11	7786.68	7738.3
tag-52	C02F12.4	WBGene00006431	2465.06	0.584553	0.000210165	0.000893845	1.07383	1.14e-11	1.22e-10	-0.609646	0.000119972	0.021998	-0.12037	0.44445	0.985897	2319.81	2357.48	1848.01	3338.59	3090.47	3354.45	1525.59	1637.98	1113.71	2570.63	3170.84	3253.2
ipla-6	Y73B6BL.4	WBGene00022233	2017.71	-0.251179	0.149038	0.263732	0.180708	0.300626	0.448741	-0.609479	0.000471024	0.0484571	-0.177592	0.308411	0.981984	2765.69	2474.62	2237.83	2427.71	1875.75	1978.46	1888.93	1806.17	1207.63	1587.74	1936.7	2025.32
C42D4.1	C42D4.1	WBGene00016594	12757.1	-0.116275	0.484646	0.628397	0.50888	0.00223302	0.00734535	-0.608011	0.000259056	0.0350514	0.0171437	0.917936	0.998607	12441.3	18046.7	13095.5	12819.3	14594.7	12796.5	9856.12	10591	8150.03	14639.9	15039.3	11014.8
C26B9.6	C26B9.6	WBGene00016135	268.177	0.391496	0.0290976	0.070881	0.831009	5.75e-06	3.06e-05	-0.607303	0.000994446	0.0741249	-0.16779	0.346202	0.981984	215.509	299.688	262.473	335.584	375.149	312.042	169.631	184.284	157.914	257.68	363.08	285.087
nhl-3	W04H10.3	WBGene00003598	1838.73	0.451606	0.00151771	0.00541562	0.918558	1.38e-10	1.31e-09	-0.60648	2.35e-05	0.0081273	-0.139528	0.326137	0.983561	173452	WBGene00003599	NHL (Ring finger b-box coiled coil) domain containing [Source:UniProtKB/TrEMBL;Acc:H2L0K3]	1748.47	1820.43	1604.14	2428.99	2291.09	2353.91	1159.08	1355.44	884.185
F26F12.3	F26F12.3	WBGene00017834	24344.5	1.04996	4.42e-15	6.95e-14	1.59679	9.2e-33	5.92e-31	-0.604647	6.44e-06	0.00364519	-0.057822	0.665633	0.99153	16181.7	17888.5	17024.8	35826	32628	37338.8	12564.7	12205.7	8834.88	35873	33028	32739.2
acdh-10	T08G2.3	WBGene00020366	6327.87	0.532716	0.000161299	0.000701291	1.30455	2.73e-20	6.31e-19	-0.602848	2.05e-05	0.00751077	0.168983	0.230741	0.981984	6660.95	5022.46	4369.69	8100.05	7330.46	7786.01	3438.59	3462.04	3666.1	8080.65	9015.12	9002.32
C34D10.1	C34D10.1	WBGene00016406	984.782	-0.231519	0.161654	0.280537	0.27838	0.0942351	0.182213	-0.593883	0.000344591	0.0409681	-0.0839835	0.612594	0.985897	1431.77	1013.28	1117.94	1004.84	987.024	1040.45	794.531	938.419	626.67	993.687	1012.72	856.063
dhs-6	C17G10.8	WBGene00000970	2109.87	0.359346	0.0303917	0.0735414	1.5528	9.15e-21	2.19e-19	-0.593296	0.000374773	0.043196	0.60016	0.000283855	0.0773955	1808.29	1911.37	1456.24	2328.96	2342.18	1968.12	1326.41	1171.01	935.018	3971.66	3257.95	2841.23
epg-7	T08A9.1	WBGene00020334	3825.5	0.28861	0.0335602	0.079788	0.632591	3.39e-06	1.87e-05	-0.580492	2.02e-05	0.00751077	-0.236511	0.0814966	0.917381	4058.75	4159.51	3473.39	5131.57	4464.68	4683.45	2862.94	2772.32	2185.03	3567.4	4386.26	4160.66
gcl-1	Y62E10A.16	WBGene00013382	640.491	0.277571	0.105379	0.20131	0.789887	4.87e-06	2.62e-05	-0.577896	0.000855568	0.0657414	-0.0655799	0.701188	0.992198	632.902	732.137	538.556	724.862	883.708	699.275	360.056	512.597	401.434	635.713	792.914	771.742
ZC443.3	ZC443.3	WBGene00013898	2263.1	1.1878	5.56e-13	7.08e-12	1.65955	1.02e-23	3.19e-22	-0.576197	0.000522248	0.0499011	-0.104445	0.524022	0.985897	1197.68	1739.56	1534.98	3367.35	3221.87	3604.46	1095.49	1089.6	817.829	3703.18	3025.12	2760.12
lact-8	Y42A5A.2	WBGene00012777	341.582	0.679831	0.000126168	0.000559885	0.976938	6.45e-08	4.51e-07	-0.575705	0.00160398	0.0972734	-0.278598	0.112463	0.945493	240.28	374.854	276.083	511.047	459.408	460.544	194.802	220.068	184.51	362.603	451	363.787
C50B8.4	C50B8.4	WBGene00008226	339.058	0.395799	0.0207549	0.053367	1.06604	7.72e-10	6.83e-09	-0.567352	0.00121911	0.0815886	0.102885	0.542714	0.985897	289.822	377.783	255.668	393.113	454.392	368.435	201.369	233.487	188.666	441.296	457.513	407.152
Y71F9AL.10	Y71F9AL.10	WBGene00022115	2244.82	0.368935	0.022008	0.0560655	0.820127	3.84e-07	2.42e-06	-0.56403	0.00048753	0.049744	-0.112838	0.483144	0.985897	2021.32	2422.88	2026.88	2623.31	3189.77	2545.21	1465.39	1720.29	1192.67	2636.98	2913.59	2179.51
dpy-31	R151.5	WBGene00006592	2239.16	0.222675	0.102908	0.197381	0.497368	0.000288053	0.00115057	-0.562922	4.05e-05	0.0111907	-0.288229	0.0348213	0.834913	2607.16	2434.6	2032.71	2838.09	2653.13	2761.38	1752.13	1610.25	1427.05	2047.55	2605.87	2100.01
tasp-1	K01G5.9	WBGene00201768	2711.96	-0.0366292	0.824453	0.8897	0.465226	0.00492336	0.0148691	-0.558421	0.000735065	0.0600521	-0.056566	0.731997	0.993008	2745.88	3323.9	2990.25	2965.61	2678.21	3189.97	2281.81	2416.27	1456.97	2851.45	2795.55	2847.66
C18B12.4	C18B12.4	WBGene00007666	4641	0.687967	1.62e-05	8.34e-05	1.15006	6.14e-13	7.43e-12	-0.55569	0.000514276	0.0499011	-0.0935962	0.556958	0.985897	3387.45	4772.56	3437.43	6013.67	6556.09	6116.78	2837.77	2823.31	2231.58	6229.06	6411.69	4874.58
F45E1.4	F45E1.4	WBGene00018465	760.241	1.38749	4.53e-16	7.83e-15	1.6903	1.21e-22	3.43e-21	-0.550227	0.00167666	0.100342	-0.247413	0.141391	0.974841	523.909	508.591	371.351	1305.9	1087.33	1275.42	384.133	314.894	260.974	1018.38	1135.64	936.37
ttr-15	T07C4.5	WBGene00011561	7095.19	0.451487	0.00118396	0.00433499	0.820298	4e-09	3.22e-08	-0.54897	8.29e-05	0.018649	-0.180159	0.195452	0.974841	6854.16	7428.75	5715.11	8588.09	10515.2	8242.8	4227.65	4859.38	4580.34	7343.1	9054.2	7733.48
ZK370.4	ZK370.4	WBGene00022718	6014.33	0.0293382	0.83016	0.893519	0.485213	0.000395746	0.00153297	-0.544406	7.02e-05	0.0164955	-0.0885309	0.517501	0.985897	6508.61	6861.59	6317.83	6699.22	6217.05	7176.03	4978.4	4857.59	3666.1	5468.37	6559.04	6862.16
nhr-5	Y73F8A.21	WBGene00003604	921.069	0.440674	0.00531153	0.01645	1.04483	4.95e-11	5e-10	-0.542365	0.000689748	0.0577007	0.0617929	0.694316	0.992198	776.574	948.849	751.451	1080.58	1184.63	1097.79	578.935	687.041	436.342	1188.1	1192.63	1129.91
F07F6.8	F07F6.8	WBGene00017220	4247.56	0.0584692	0.712317	0.811641	0.71774	6.12e-06	3.24e-05	-0.539408	0.00068075	0.0577007	0.119862	0.449501	0.985897	4059.98	5084.93	4053.75	4132.48	4836.82	4776.5	3330.24	3312.65	2441.02	5689.02	5075.79	4177.53
B0546.4	B0546.4	WBGene00015251	2087.68	0.898355	2.04e-10	1.98e-09	1.38572	1.54e-22	4.31e-21	-0.535303	0.000174228	0.02711	-0.0479436	0.732979	0.993008	1486.27	1720.03	1468.88	2788.23	3117.55	2810.26	1139.26	1222	866.866	2916.26	2995	2521.61
nadk-2	Y17G7B.10	WBGene00012463	1379.14	-0.418059	0.00538381	0.0166475	0.276517	0.066279	0.137069	-0.532917	0.000391717	0.0439288	0.161659	0.282673	0.981984	2001.51	1641.94	1410.55	1269.47	1180.62	1329.94	1151.3	1317.72	1022.29	1277.6	1386.38	1560.35
F56C9.10	F56C9.10	WBGene00018953	12568.2	0.246553	0.0430487	0.0980177	0.625145	2.97e-07	1.9e-06	-0.531649	1.31e-05	0.00545808	-0.153057	0.209052	0.974841	12902	13456.7	11871.6	15566.3	14450.3	15338	9470.89	9691.93	7285.66	12768.3	13993.2	14023.9
Y39G10AR.11	Y39G10AR.11	WBGene00021469	10034.7	0.789685	4.15e-11	4.29e-10	1.23649	5.72e-25	1.99e-23	-0.528515	1.06e-05	0.00505276	-0.0817103	0.494208	0.985897	9010.49	7862.17	6947.76	13876.9	13730.1	13565.4	5543.11	5843.43	5125.56	14039.7	13220.7	11650.8
let-721	C05D11.12	WBGene00002855	3969.79	0.00727418	0.95757	0.975881	0.534187	9.59e-05	0.000418442	-0.526072	0.000122459	0.021998	0.000840311	0.995096	0.999592	4477.38	4795.01	3586.16	4521.76	3921.01	4479.5	3332.43	2932.45	2666.26	3943.89	4346.37	4635.27
atg-9	T22H9.2	WBGene00020706	5923.11	0.654381	3.07e-07	2.05e-06	1.0342	6.64e-16	1.05e-14	-0.515687	5.77e-05	0.0149705	-0.135868	0.287157	0.981984	4905.92	5592.55	4604.95	8123.06	7630.38	8019.11	3629.01	4013.11	2923.91	7127.08	7548.15	6960.13
B0272.4	B0272.4	WBGene00007130	847.779	0.203201	0.158553	0.276739	1.25878	2.74e-18	5.3e-17	-0.514816	0.000410991	0.0447665	0.540759	0.000151129	0.0528071	760.473	816.089	669.793	748.833	983.012	854.356	534.065	556.432	482.054	1422.64	1176.35	1169.26
F53E4.1	F53E4.1	WBGene00009978	1780.4	0.970446	2.03e-14	2.97e-13	1.26474	4.03e-23	1.2e-21	-0.512758	6.69e-05	0.016319	-0.218464	0.0828845	0.919856	1237.32	1516.01	1243.34	2741.25	2439.47	2653.3	1053.9	911.582	839.438	2093.84	2321.76	2313.62
rbg-1	F20D1.6	WBGene00004317	2565.81	0.209336	0.0738463	0.152024	0.640694	5.04e-08	3.58e-07	-0.512386	1.34e-05	0.00545808	-0.0810275	0.488561	0.985897	2676.52	2814.33	2302.96	2951.23	2939.01	3119.48	1910.81	1950.19	1604.08	2968.72	2853.35	2699.09
zig-7	F54D7.4	WBGene00006984	1077.93	-0.0737633	0.567508	0.699308	0.569743	1.1e-05	5.61e-05	-0.507802	9.09e-05	0.0195023	0.135705	0.292363	0.981984	1232.36	1150.92	1114.05	1104.55	1153.53	1063.95	827.362	899.057	733.054	1356.29	1252.87	1047.19
rnf-145	Y119C1B.5	WBGene00022471	881.603	-0.776767	6.63e-07	4.22e-06	-0.169338	0.279989	0.425273	-0.503458	0.00121705	0.0815886	0.103971	0.508739	0.985897	1051.53	1475.01	1097.53	765.133	665.038	686.117	953.218	827.491	778.766	850.189	753.838	675.375
ceh-23	ZK652.5	WBGene00000446	932.134	-0.22579	0.116713	0.218169	0.224736	0.120665	0.222514	-0.500003	0.000533165	0.0499011	-0.0494768	0.731829	0.993008	1063.92	1071.85	1165.58	764.174	1098.37	961.503	705.885	785.445	841.932	881.049	985.037	860.882
hrdl-1	F26E4.11	WBGene00009164	5277.36	0.703603	1.22e-06	7.46e-06	0.973325	2.06e-11	2.16e-10	-0.499671	0.000589437	0.0535571	-0.229949	0.112396	0.945493	3775.12	5164.01	4463.02	7304.24	7032.55	7493.71	3382.77	3479.93	2619.71	6073.22	6900.14	5639.9
acs-22	D1009.1	WBGene00017012	3028.54	1.35916	5.43e-21	1.44e-19	1.91371	8.67e-40	8.72e-38	-0.495277	0.00068616	0.0577007	0.0592739	0.679906	0.992198	1761.23	2036.32	1433.88	4857.35	4299.17	4263.32	1295.76	1354.4	1062.18	4292.61	4725.73	4960.51
scav-2	Y76A2B.6	WBGene00013578	752.245	0.645972	8.99e-07	5.61e-06	0.864919	8.58e-11	8.45e-10	-0.491758	0.000249921	0.0345669	-0.272811	0.0365256	0.834913	715.885	617.924	643.545	1007.71	930.852	1152.3	478.25	489.338	438.004	768.411	853.97	930.748
F46G10.2	F46G10.2	WBGene00009797	2011.51	0.247555	0.0693336	0.144325	0.51563	0.000165233	0.000691656	-0.487284	0.000372495	0.043196	-0.219209	0.107669	0.944473	2093.16	2140.77	1923.83	2695.22	2063.32	2550.85	1584.68	1577.15	1232.56	1979.66	2118.24	2178.71
kel-20	R12E2.1	WBGene00020030	827.442	0.292785	0.0440105	0.0997715	0.59437	5.04e-05	0.000230512	-0.48714	0.000911989	0.0690932	-0.185555	0.201	0.974841	947.495	803.398	725.204	1135.23	938.877	955.864	628.183	557.326	580.127	757.61	945.147	954.84
F53A2.9	F53A2.9	WBGene00009953	507.904	-0.131774	0.376717	0.524887	0.440768	0.0033308	0.0105029	-0.483852	0.00126705	0.0830119	0.0886899	0.552001	0.985897	517.716	624.757	549.249	540.77	536.644	468.063	412.587	419.56	378.994	587.88	607.304	451.32
F22D6.2	F22D6.2	WBGene00009050	20419.9	0.298502	0.0414279	0.0949411	0.726233	7.05e-07	4.29e-06	-0.477481	0.00111206	0.0783168	-0.0497507	0.733915	0.993008	18303.4	21497.5	19438.6	24339.5	23899.2	24619.4	16221.1	15690.1	10640.1	24346.9	24198.5	21844.9
F22F7.7	F22F7.7	WBGene00017724	1319.62	0.281183	0.0498456	0.110597	0.722508	5.2e-07	3.22e-06	-0.463507	0.00131868	0.0853832	-0.0221824	0.876738	0.997536	1275.71	1158.73	1393.05	1440.14	1478.53	1732.21	1014.5	1015.35	748.014	1498.25	1458.02	1622.99
alh-4	T05H4.13	WBGene00000110	9266.01	0.915754	9.66e-13	1.2e-11	1.29415	7.21e-24	2.29e-22	-0.463172	0.000317916	0.0403818	-0.0847752	0.508297	0.985897	6942.1	7673.77	6010.63	13575.8	12144.2	13192.2	5706.17	4900.53	4358.43	11503	12426.1	12759
ikb-1	C04F12.3	WBGene00002069	1862.08	0.374277	0.00667373	0.0200193	0.824629	2.56e-09	2.11e-08	-0.462951	0.000849424	0.0656747	-0.0125991	0.927053	0.998607	1580.4	1938.7	1667.19	2374.02	2019.19	2330.92	1322.03	1403.6	1039.74	2351.52	2221.62	2095.99
cpl-1	T03E6.7	WBGene00000776	15579	0.856112	9.49e-15	1.43e-13	1.13594	9.71e-25	3.34e-23	-0.462357	2.97e-05	0.0088036	-0.182524	0.0983345	0.929188	13230.2	12725.5	10481.4	23248.3	21138.8	21564.7	9188.54	8398.36	8858.15	19216.4	20421.2	18476
K04C2.3	K04C2.3	WBGene00019381	3006.19	0.359553	0.00248176	0.00839288	0.690318	7.02e-09	5.51e-08	-0.460949	0.000112907	0.0219181	-0.130185	0.272626	0.981984	3235.11	2917.81	2476.97	3690.47	3664.23	3713.49	2138.45	2140.74	1988.89	3129.19	3705.69	3273.28
dif-1	F49E8.5	WBGene00000996	1520.81	-0.435264	0.000888593	0.003343	0.532795	4.65e-05	0.000213817	-0.455633	0.000501494	0.0499011	0.512425	9.01e-05	0.0372552	1778.57	1913.32	1485.4	1274.26	1339.1	1215.27	1314.37	1307.88	1153.6	2036.75	1638.74	1792.43
tos-1	K07B1.6	WBGene00019466	41155.2	1.03806	1.43e-27	6.42e-26	1.51104	1.87e-56	5.79e-54	-0.454398	1.96e-06	0.00174349	0.0185723	0.845543	0.996768	28345.6	29267.9	26616.7	58881.6	57074.9	57006.9	20168.6	21979	19324.5	54038.7	59353.8	61803.6
mtm-3	T24A11.1	WBGene00003476	8009.94	0.507267	0.000306409	0.00125881	0.808379	9.06e-09	7.02e-08	-0.451841	0.0013242	0.0853832	-0.150729	0.283159	0.981984	8155.89	7255.96	6274.08	10853.8	9323.57	10642.3	6010.42	5432.81	4412.45	8454.06	9551.6	9752.38
aak-1	PAR2.3	WBGene00019801	638.205	0.6428	1.92e-06	1.14e-05	1.02347	6.32e-14	8.42e-13	-0.449456	0.00113987	0.0797141	-0.0687905	0.605682	0.985897	588.314	538.853	475.368	803.485	818.508	876.913	455.268	373.936	345.749	785.383	785.587	811.092
aakg-1	Y111B2A.8	WBGene00013732	7384.29	0.50798	4.31e-05	0.000207331	0.889473	8.44e-13	9.99e-12	-0.445884	0.000340201	0.0409681	-0.0643911	0.603795	0.985897	7173.71	6638.04	5812.32	10273.7	8502.05	9127.23	4740.92	5201.11	4463.15	8088.37	8900.34	9690.54
C39D10.11	C39D10.11	WBGene00043983	497.761	0.510997	5.45e-05	0.000257544	0.733322	1.28e-08	9.77e-08	-0.443694	0.000652675	0.0564201	-0.22137	0.0773595	0.907906	460.742	442.211	460.786	651.034	615.887	675.778	330.507	374.831	297.544	529.247	581.253	553.309
F09C3.2	F09C3.2	WBGene00008610	3288.93	0.452727	0.000173796	0.000751214	0.773491	1.58e-10	1.51e-09	-0.44071	0.000274387	0.0363359	-0.119946	0.319018	0.981984	3207.86	3007.62	2827.91	4275.35	4095.55	4003.91	1943.64	2543.3	2172.57	3894.51	4030.51	3464.41
Y25C1A.13	Y25C1A.13	WBGene00021296	1075.74	-0.0294602	0.830133	0.893519	0.851798	5.57e-10	5.01e-09	-0.436716	0.00155263	0.096155	0.444543	0.00114284	0.169267	1086.21	1147.99	949.764	1082.5	1108.4	928.607	838.306	821.229	693.991	1603.17	1322.88	1325.85
taf-10	K03B4.3	WBGene00006392	1548.55	0.172698	0.144463	0.257407	0.6559	3.38e-08	2.45e-07	-0.436291	0.000249692	0.0345669	0.0469117	0.691024	0.992198	1569.25	1616.56	1425.13	1746.96	1720.27	1729.39	1132.7	1296.25	979.068	1754.38	1813.77	1798.86
mig-1	Y34D9B.1	WBGene00003238	1160.12	0.0797207	0.501491	0.643545	0.50413	2.38e-05	0.000114062	-0.433765	0.000282225	0.0369803	-0.00935509	0.937046	0.998607	1319.06	1222.18	1080.03	1298.23	1248.83	1277.3	947.746	929.473	803.7	1178.85	1280.55	1335.49
B0395.3	B0395.3	WBGene00007175	2931.36	0.562553	1.8e-05	9.22e-05	1.18877	1.45e-19	3.1e-18	-0.427888	0.00117523	0.0815886	0.198327	0.129172	0.969685	2513.03	2606.41	2037.57	3586.92	3413.46	3567.81	1887.83	1931.41	1501.85	4332.72	3941.78	3855.5
prk-1	C06E8.3	WBGene00004182	4434.85	0.627125	6.54e-07	4.16e-06	1.04643	1.15e-16	1.94e-15	-0.427836	0.000722399	0.0595524	-0.00853621	0.945894	0.998607	3422.13	3896.92	3712.54	5735.62	5502.86	5801.91	2563.07	3184.72	2453.49	6076.31	5875.22	4993.44
F53E10.1	F53E10.1	WBGene00018758	1792.23	0.879709	1.32e-11	1.45e-10	1.33596	1.32e-24	4.49e-23	-0.420275	0.00139318	0.0875872	0.0359791	0.780289	0.996768	1366.13	1416.44	1147.1	2386.48	2635.07	2207.79	903.97	1033.25	997.353	2536.68	2688.91	2187.54
tsct-1	T18D3.7	WBGene00011824	835.867	0.995536	6.53e-15	1e-13	1.28565	2.11e-23	6.48e-22	-0.414699	0.00156795	0.096623	-0.124581	0.320898	0.981984	621.755	673.566	505.504	1170.71	1222.75	1195.53	454.174	478.603	418.057	1056.95	1148.67	1084.13
tag-241	C34E11.3	WBGene00044079	5836.97	0.22346	0.0737089	0.1518	0.604238	1.36e-06	7.94e-06	-0.410207	0.00104665	0.0753103	-0.0294291	0.813697	0.996768	5838.55	6031.83	5363.2	6518.01	7034.55	6567.92	4821.9	4499.76	3649.48	7011.36	6838.27	5868.77
tag-304	F53E2.1	WBGene00018757	716.668	0.0343801	0.785771	0.863926	0.403016	0.00157446	0.0053654	-0.408994	0.00134581	0.0853832	-0.040358	0.749565	0.993008	828.593	734.089	719.371	810.197	732.244	792.324	570.18	601.161	546.051	697.433	711.506	856.866
F54C9.3	F54C9.3	WBGene00010041	3914.07	0.303566	0.0177247	0.046659	0.711274	2.88e-08	2.1e-07	-0.404663	0.00161732	0.0972734	0.00304511	0.980999	0.999592	3565.8	4228.82	3317.85	4473.82	4978.25	4264.26	2442.69	2938.71	3011.17	4767.85	4667.94	4311.64
tbc-14	E01G4.1	WBGene00008444	3132.81	0.852819	2.82e-14	4.06e-13	1.08236	6.51e-22	1.7e-20	-0.401552	0.000380704	0.0434771	-0.172009	0.12324	0.960048	2617.07	2542.96	2120.2	4486.28	4274.1	4383.63	1845.15	1892.94	1771.96	3533.45	3959.69	4166.28
nhr-274	Y41D4B.21	WBGene00021522	1566.06	0.41043	6.41e-05	0.000298394	0.700856	1.2e-11	1.27e-10	-0.39991	0.000117866	0.021998	-0.109485	0.283944	0.981984	1542	1463.3	1348.33	2039.39	1823.59	1920.19	1075.79	1165.64	1056.36	1735.87	1814.58	1807.69
C53B4.4	C53B4.4	WBGene00008274	8502.9	0.0993812	0.416505	0.564326	0.379317	0.0019447	0.00650483	-0.385953	0.00161758	0.0972734	-0.106018	0.386069	0.982913	8419.7	9652.49	8552.74	9699.35	9560.29	9265.39	7288.67	7388.37	5701.53	9119.09	9317.96	8069.16
tag-325	C38D4.5	WBGene00008006	2270.79	-0.0059055	0.95656	0.975286	0.346154	0.00145797	0.00501804	-0.377122	0.000524272	0.0499011	-0.0250622	0.817202	0.996768	2282.66	2652.29	2339.9	2342.38	2419.41	2485.06	1933.8	1996.71	1673.89	2408.61	2431.66	2283.1
spsb-1	Y46E12BL.4	WBGene00021597	5302.14	0.76875	1.18e-11	1.3e-10	1.02502	1.73e-19	3.66e-18	-0.372108	0.00107684	0.076597	-0.115836	0.305526	0.981984	4321.32	4126.32	4154.85	6935.09	7649.44	6886.54	3051.17	3631.12	3053.56	6775.28	7127.27	5913.74
cbp-3	F40F12.7	WBGene00009595	1271.69	0.766551	6.01e-13	7.61e-12	1.08851	3.02e-24	9.99e-23	-0.363241	0.000817924	0.0640347	-0.0412821	0.694314	0.992198	1042.86	1003.52	928.377	1687.51	1717.26	1653.26	692.752	812.283	803.7	1703.46	1585.83	1629.41
C34C12.4	C34C12.4	WBGene00007923	1199.06	0.6271	1.34e-08	1.07e-07	1.02015	3.79e-20	8.66e-19	-0.361985	0.00125753	0.0830119	0.031067	0.775815	0.996768	1023.05	995.706	918.656	1428.63	1661.09	1445.54	746.377	815.861	722.249	1510.59	1563.03	1557.94
cup-14	Y51H1A.2	WBGene00013093	2614.59	0.140474	0.161677	0.280537	0.362752	0.000317112	0.00125425	-0.339769	0.000747756	0.0600521	-0.117491	0.241618	0.981984	2827.62	2569.31	2632.51	3177.51	2778.51	2892.03	2102.33	2246.3	1994.71	2660.12	2815.9	2678.21
sma-9	T05A10.1	WBGene00004862	31447.9	0.363657	2.31e-05	0.000116078	0.630467	2.22e-13	2.79e-12	-0.300737	0.000469487	0.0484571	-0.0339261	0.692866	0.992198	28514	28072.1	30061	36143.4	36305.2	39039.1	23101.6	24877.5	22364.8	36132.3	36927.5	35836.6
tgt-1	ZK829.6	WBGene00006566	764.388	-0.515184	3.31e-06	1.88e-05	-0.911428	1.22e-16	2.05e-15	0.35572	0.00102414	0.0744187	-0.0405241	0.718635	0.993008	838.502	793.636	875.883	584.876	558.712	610.926	1055	1032.35	1121.19	532.333	592.65	576.598
F35E12.9	F35E12.9	WBGene00009433	864.84	0.960844	7.23e-18	1.46e-16	0.656726	2.17e-09	1.81e-08	0.374409	0.000907908	0.0690932	0.0702904	0.516807	0.985897	556.111	531.043	562.859	1084.42	1070.28	1056.43	713.545	668.255	756.326	1225.14	1058.3	1095.38
F25E5.1	F25E5.1	WBGene00017782	1282.6	-0.0882978	0.463608	0.609311	-0.398525	0.000874234	0.00316053	0.377575	0.00161555	0.0972734	0.067348	0.576132	0.985897	1093.64	1193.87	1351.25	1172.63	1142.5	1110.01	1570.46	1520.79	1638.98	1342.4	1159.25	1095.38
F27C1.6	F27C1.6	WBGene00017855	2447.67	-0.869909	3.25e-12	3.81e-11	-1.20934	2.8e-22	7.59e-21	0.410509	0.000915841	0.0690932	0.0710796	0.571485	0.985897	3110.01	2379.93	3021.36	1420.96	1532.7	1702.13	3809.59	3767.1	3733.42	1726.61	1553.26	1614.96
mod-1	K06C4.6	WBGene00010983	657.95	0.587762	4.91e-06	2.73e-05	0.0768462	0.545948	0.679196	0.413439	0.00134918	0.0853832	-0.0974773	0.44251	0.985897	437.21	484.187	583.274	779.515	746.287	739.69	656.637	641.417	708.951	714.406	717.205	686.617
C31H2.4	C31H2.4	WBGene00016294	464.345	-0.935676	1.88e-13	2.5e-12	-0.849792	4.36e-12	4.83e-11	0.423798	0.000457704	0.0478781	0.509681	7.66e-05	0.0348587	517.716	504.686	521.058	269.426	242.744	294.184	700.413	713.878	656.59	401.178	371.221	379.045
elo-2	F11E6.5	WBGene00001240	7396.83	-2.3565	4.86e-69	2.49e-66	-2.57136	4.61e-82	4.62e-79	0.445612	0.000817369	0.0640347	0.230755	0.0874905	0.922154	11843.1	8670.45	11343.7	2053.78	2024.2	2142	15360.9	13330.2	14692.7	2527.42	2151.61	2622
pges-2	R11A8.5	WBGene00011835	1898.5	-0.833392	2.05e-11	2.2e-10	-1.25176	5.78e-24	1.86e-22	0.448759	0.000264015	0.0353382	0.0303925	0.808376	0.996768	1859.07	2131.01	2516.83	1184.13	1198.67	1270.73	3140.91	2806.31	2939.7	1306.92	1189.37	1238.32
rpb-8	F26F4.11	WBGene00017830	1161.32	-1.48897	1.81e-33	1.22e-31	-1.93499	1.22e-55	3.61e-53	0.452732	0.000154798	0.0251704	0.00671317	0.957803	0.998607	1566.77	1335.42	1617.61	557.07	541.66	511.298	2055.27	1979.72	2149.29	580.165	477.865	563.749
C04E6.11	C04E6.11	WBGene00015425	942.345	-1.34132	1.13e-26	4.71e-25	-1.78717	2.04e-46	3.27e-44	0.458234	0.000158314	0.0251704	0.0123907	0.923472	0.998607	1089.93	1116.75	1362.92	493.789	469.438	446.446	1606.57	1547.63	1752.02	481.414	478.679	462.563
hil-2	Y73B6BL.9	WBGene00001853	3271.63	-0.63751	1.98e-06	1.17e-05	-0.655869	9.04e-07	5.42e-06	0.46388	0.000508079	0.0499011	0.445521	0.000898877	0.155977	3309.42	3206.76	3554.08	1937.76	2438.47	2097.82	4444.34	4599.95	4844.64	3494.88	2606.68	2724.79
glit-1	F55D10.3	WBGene00018878	859.929	-0.0265731	0.857675	0.912299	-0.712701	1.42e-06	8.25e-06	0.472251	0.00134475	0.0853832	-0.213877	0.15025	0.974841	834.786	874.66	740.758	821.703	817.505	766.007	999.182	1043.98	1353.07	592.509	753.838	721.149
tag-72	C25A1.3	WBGene00006447	378.356	-1.04558	1.73e-11	1.86e-10	-1.35309	8.82e-19	1.78e-17	0.476258	0.00135126	0.0853832	0.168745	0.290198	0.981984	525.147	421.711	383.016	195.598	221.679	225.573	659.92	575.218	611.71	228.363	241.782	250.555
let-355	T05E8.3	WBGene00020263	1897.07	-0.820876	1.28e-11	1.4e-10	-1.1904	6.14e-23	1.79e-21	0.478023	6.63e-05	0.016319	0.1085	0.37423	0.982818	1951.96	1976.77	2447.81	1194.68	1108.4	1307.38	3155.14	2835.83	2894.82	1280.68	1295.2	1316.22
hbl-1	F13D11.2	WBGene00001824	2077	-0.429566	0.00105553	0.00391548	-0.659039	4.42e-07	2.76e-06	0.479342	0.000235586	0.0345669	0.24987	0.0570611	0.885527	1887.56	1910.39	2401.14	1454.52	1473.51	1675.82	2833.39	2759.79	3051.07	1891.71	1619.21	1965.89
E02H1.6	E02H1.6	WBGene00008458	817.707	-1.40927	1.83e-22	5.43e-21	-1.72162	3.06e-33	2.05e-31	0.483011	0.000560695	0.0517002	0.170664	0.248018	0.981984	912.815	905.897	1248.21	353.802	403.236	398.512	1496.04	1391.08	1402.94	427.409	446.93	425.623
twk-24	F55C5.3	WBGene00006677	482.135	1.08996	7.03e-17	1.31e-15	0.645828	3.77e-07	2.38e-06	0.48463	0.00025647	0.0350514	0.0404993	0.746066	0.993008	270.005	285.045	305.247	581.041	606.859	645.701	436.663	413.298	357.385	612.568	634.982	636.828
F10B5.2	F10B5.2	WBGene00008639	538.646	-0.904685	6.01e-09	5e-08	-1.17085	2.44e-14	3.39e-13	0.486567	0.00129863	0.0846353	0.220398	0.162371	0.974841	656.434	516.401	645.489	275.179	323.993	371.255	771.548	819.439	953.303	376.49	367.15	387.076
gcy-12	F08B1.2	WBGene00001538	2747.71	0.439746	0.00789603	0.0232539	-0.0386724	0.814873	0.882217	0.527901	0.00142175	0.0889346	0.049483	0.764569	0.99564	2387.93	1627.3	2325.32	3137.24	2483.61	2976.62	3134.35	2877.88	3127.53	2728.01	2613.2	3553.55
dnj-11	F38A5.13	WBGene00001029	2278.1	-2.0391	8.28e-44	1.13e-41	-2.38259	1.39e-59	5.43e-57	0.556617	0.00011445	0.0219181	0.213128	0.152436	0.974841	3502.63	2309.65	3312.99	720.068	722.213	777.285	4528.61	4185.76	4703.35	887.221	840.945	846.427
Y53G8AL.1	Y53G8AL.1	WBGene00021799	246.271	0.454362	0.00843647	0.0246194	-0.118343	0.48268	0.62684	0.55675	0.00118999	0.0815886	-0.015956	0.924921	0.998607	147.388	209.879	209.979	249.291	258.793	272.567	274.693	290.74	272.61	234.535	292.255	242.525
D1025.1	D1025.1	WBGene00008353	434.481	-0.0155001	0.916986	0.950911	-0.497215	0.000672372	0.00248677	0.559467	0.000135947	0.0231817	0.0777516	0.600068	0.985897	453.311	353.378	352.881	393.113	360.103	390.992	555.952	532.278	615.865	385.748	372.849	447.305
C49C3.10	C49C3.10	WBGene00008200	231.295	-0.0345423	0.83651	0.898359	-0.370345	0.0222671	0.0552239	0.560972	0.000610256	0.0540735	0.225169	0.174327	0.974841	189.499	204.022	209.006	189.845	205.63	193.616	322.846	275.532	292.557	260.766	190.495	241.721
ZK1127.3	ZK1127.3	WBGene00022850	368.347	-0.475382	0.00676461	0.0202608	-0.70459	4.22e-05	0.000194771	0.563719	0.00101804	0.0744187	0.334511	0.0573391	0.885527	437.21	291.879	348.992	275.179	258.793	239.671	491.383	492.916	604.229	371.861	306.908	301.148
T07D3.4	T07D3.4	WBGene00020307	367.619	0.0509205	0.778235	0.858954	-0.390998	0.0280775	0.0671549	0.578342	0.0012294	0.0818374	0.136423	0.448284	0.985897	336.887	288.95	318.856	365.308	256.787	355.277	488.1	405.247	516.13	419.694	302.024	358.165
F16C3.1	F16C3.1	WBGene00008885	346.434	0.297901	0.0614224	0.131306	-0.223279	0.152201	0.267153	0.587635	0.000199529	0.0299245	0.0664556	0.672567	0.992198	226.656	269.426	330.522	336.543	332.017	350.577	373.189	425.822	445.484	353.345	334.587	379.045
M01F1.8	M01F1.8	WBGene00010814	307.554	-0.544476	0.00367763	0.0118708	-1.07219	6.88e-09	5.4e-08	0.591636	0.00120754	0.0815886	0.0639216	0.73613	0.993008	324.501	245.022	375.239	225.321	212.652	209.595	376.472	528.699	516.13	226.82	214.103	236.1
R02E4.2	R02E4.2	WBGene00044021	193.753	0.525802	0.00575632	0.0175917	0.0311869	0.865846	0.917974	0.59842	0.00161083	0.0972734	0.103805	0.575346	0.985897	128.81	156.189	138.041	224.362	184.566	201.136	216.69	203.965	221.08	174.358	209.219	266.616
T28D6.3	T28D6.3	WBGene00012123	298.593	0.909993	8.13e-08	5.88e-07	0.422731	0.00997481	0.0277752	0.657972	0.000114161	0.0219181	0.17071	0.295347	0.981984	184.545	168.88	192.48	313.532	368.128	343.998	309.714	247.8	304.193	337.915	359.009	452.927
abhd-3.2	C44C1.5	WBGene00016644	875.725	-1.7678	6.04e-27	2.58e-25	-1.6214	6.91e-24	2.2e-22	0.663367	2.97e-05	0.0088036	0.80976	1.14e-06	0.00273869	1070.11	895.159	1133.5	305.861	325.999	278.206	1549.66	1502.01	1854.24	519.989	435.533	638.434
nhr-3	H01A20.1	WBGene00045515	2732.62	0.761637	0.000162675	0.000706272	0.280123	0.164461	0.283718	0.667192	0.000956775	0.0717466	0.185679	0.356738	0.981984	1535.81	1570.68	2171.72	2555.24	3216.86	3178.69	2034.48	2790.21	3556.39	3570.49	2733.68	3877.18
math-40	T08E11.3	WBGene00020359	154.079	1.06427	5.32e-08	3.94e-07	0.458135	0.0138864	0.0370856	0.675946	0.000643253	0.0563888	0.0698103	0.703815	0.992908	82.9832	88.8326	96.2402	174.504	195.599	191.737	134.611	135.977	157.914	203.675	162.816	224.054
F18E3.11	F18E3.11	WBGene00017567	496.883	-0.333734	0.0999971	0.193159	-1.00543	5.91e-07	3.64e-06	0.712	0.000384207	0.0434783	0.0403079	0.843129	0.996768	331.933	513.472	557.026	333.667	407.248	374.075	713.545	832.858	754.663	345.63	314.235	484.246
rom-2	C48B4.2	WBGene00004401	272.521	0.681544	0.000338741	0.00138186	0.129592	0.483266	0.627354	0.721806	0.000143331	0.0238596	0.169855	0.359086	0.98241	138.718	185.475	212.895	323.12	290.891	250.949	307.525	312.21	270.116	387.291	297.139	293.92
Y11D7A.3	Y11D7A.3	WBGene00012428	207.725	-0.270912	0.166642	0.28695	-0.551876	0.00338128	0.0106382	0.73385	0.00011073	0.0219181	0.452886	0.0198219	0.681384	161.012	193.284	182.759	145.74	136.418	163.54	257.183	297.002	339.1	254.594	170.143	191.932
R07E3.4	R07E3.4	WBGene00011105	153.588	1.44666	2.76e-10	2.64e-09	0.463164	0.0362212	0.0832062	0.759536	0.0011136	0.0783168	-0.223961	0.30241	0.981984	91.6531	67.3566	79.7141	197.515	215.661	234.971	111.628	122.558	167.057	185.159	146.534	223.251
T22B7.8	T22B7.8	WBGene00044570	159.871	0.496221	0.0415634	0.0951705	0.0946281	0.687308	0.792948	0.770393	0.00143562	0.0893532	0.368801	0.119593	0.954677	71.8362	107.38	141.93	134.234	183.562	138.163	156.498	182.495	211.106	228.363	170.957	191.932
kri-1	ZK265.1	WBGene00013955	141.045	0.133919	0.528093	0.665555	-0.593502	0.00379261	0.0117922	0.782879	0.000159741	0.0251704	0.0554586	0.79168	0.996768	105.277	116.166	118.599	141.904	112.344	119.365	235.295	174.444	177.861	148.127	105.83	137.323
B0244.10	B0244.10	WBGene00015085	124.932	0.035999	0.868549	0.919915	-1.03098	1.41e-06	8.23e-06	0.790302	0.000187085	0.0287511	-0.276677	0.207825	0.974841	100.323	103.475	121.515	113.14	104.32	116.546	204.652	156.552	202.795	92.5796	73.2672	110.019
fbxa-54	T12B5.2	WBGene00020449	157.771	1.04422	1.13e-05	5.97e-05	0.583173	0.0101592	0.0282401	0.838593	0.000445687	0.0474242	0.377547	0.0946158	0.926617	73.0748	76.1422	101.101	182.174	163.501	171.999	177.292	144.028	128.825	254.594	157.117	263.404
F31D4.8	F31D4.8	WBGene00009293	181.254	0.177801	0.504881	0.646312	-0.681217	0.00926557	0.0260347	0.89807	0.000649459	0.0564201	0.0390522	0.882883	0.99801	174.636	92.7373	154.568	136.151	189.581	150.382	226.54	231.697	324.971	220.648	126.182	146.96
Y77E11A.16	Y77E11A.16	WBGene00044464	119.734	1.43131	3.7e-09	3.15e-08	0.48089	0.0363172	0.0833994	0.903067	0.00024408	0.0345669	-0.0473497	0.834062	0.996768	70.5976	54.6662	51.5225	185.051	173.532	115.606	102.873	106.456	118.851	145.041	135.137	177.477
K11E4.2	K11E4.2	WBGene00010774	238.031	-0.440743	0.0717971	0.148618	-0.859822	0.000314834	0.00124594	0.916099	0.000127238	0.021998	0.497019	0.0419774	0.853564	201.884	124.951	285.804	141.904	154.473	155.081	310.808	420.455	423.875	212.933	192.123	232.085
F46C5.1	F46C5.1	WBGene00009778	904.26	5.67792	6.97e-112	1.5e-108	4.45447	1.39e-82	1.53e-79	0.931346	0.000541971	0.0503467	-0.292104	0.167854	0.974841	37.1567	27.3331	48.6061	1785.31	2487.62	1521.67	52.5309	80.5126	81.4505	1351.66	1927.74	1449.53
ssna-1	T07A9.13	WBGene00020300	162.762	-0.71831	0.000605693	0.00234863	-1.74936	1.65e-17	2.98e-16	0.945262	1.72e-06	0.00174349	-0.0857859	0.692425	0.992198	162.251	154.237	158.456	91.0872	109.335	88.3493	271.41	278.216	363.203	114.181	74.0813	88.3367
D1007.4	D1007.4	WBGene00017002	136.404	-0.838353	0.00161433	0.00571684	-1.62846	3.2e-10	2.93e-09	0.970918	0.00012556	0.021998	0.180812	0.505224	0.985897	163.489	98.5944	134.153	87.252	60.1844	73.3111	229.823	234.381	309.179	57.0907	109.087	80.3061
K09C4.5	K09C4.5	WBGene00019550	91.9137	-1.75579	1.01e-06	6.28e-06	-2.37906	4.15e-12	4.6e-11	1.15179	0.000452882	0.0477752	0.528516	0.156159	0.974841	100.323	74.1899	105.961	28.7644	24.0738	30.0763	196.991	148.501	276.765	26.2309	25.2365	65.851
twk-25	M04B2.5	WBGene00006678	341.252	0.269393	0.29561	0.439597	-0.622483	0.0138446	0.0369928	1.22461	1.59e-06	0.00174349	0.33273	0.192542	0.974841	237.803	147.404	290.665	265.591	248.762	299.824	427.908	459.816	689.836	385.748	239.34	402.334
ugt-63	C04F5.7	WBGene00015449	112.343	-3.23122	1.9e-17	3.69e-16	-3.89265	7.63e-30	3.79e-28	1.45005	1.41e-06	0.00174349	0.788617	0.0571082	0.885527	118.901	71.2613	145.818	7.6705	13.04	15.0382	250.616	246.905	418.888	13.8869	23.6083	22.4857
C23G10.11	C23G10.11	WBGene00016017	72.031	5.87391	4.86e-21	1.29e-19	3.55857	4.83e-20	1.09e-18	2.18603	0.00102049	0.0744187	-0.129311	0.67839	0.992198	2.47711	3.90473	0.972123	119.852	209.642	101.508	10.9439	12.5242	9.97353	115.724	162.816	114.035
