# Supplementary material for: Starvation-induced changes in somatic insulin/IGF-1R signaling drive metabolic programming across generations
Source: Sci Adv. 2023 Apr 7;9(14):eade1817. doi: 10.1126/sciadv.ade1817 (PMC10081852; doi:10.1126/sciadv.ade1817)
Supplement: Supplementary file 2 — Data S1 to S12 [file sciadv.ade1817_data_s1_to_s12.zip › ade1817_Data_S3.xlsx]

## Sheet: Data S3
Gene_ID	Sequence_ID	Wormbase_ID	BaseMean_N2_ControlvsF4+3	log2FC_ControlFedvsControlStarved	pv_ControlFedvsControlStarved	adjp_ControlFedvsControlStarved	log2FC_F4+3FedvsF4+3Starved	pv_F4+3FedvsF4+3Starved	adjp_F4+3FedvsF4+3Starved	log2FC_ControlFedvsF4+3Fed	pv_ControlFedvsF4+3Fed	adjp_ControlFedvsF4+3Fed	log2FC_ControlStarvedvsF4+3Starved	pv_ControlStarvedvsF4+3Starved	adjp_ControlStarvedvsF4+3Starved	Control_fed_1_NormCount	Control_fed_2_NormCount	Control_fed_3_NormCount	Control_starved_1_NormCount	Control_starved_2_NormCount	Control_starved_3_NormCount	F4+3_fed_1_NormCount	F4+3_fed_2_NormCount	F4+3_fed_3_NormCount	F4+3_starved_1_NormCount	F4+3_starved_2_NormCount	F4+3_starved_3_NormCount
W05B2.9	W05B2.9	WBGene00045149	188.856	1.15689	0.000120241	0.000535461	-0.167484	0.585855	0.711526	-0.177928	0.560272	0.907222	-1.5023	6.98e-07	0.00209362	146.15	205.975	110.822	395.031	178.547	458.664	129.139	140.45	139.629	89.4936	128.625	143.748
F25H2.15	F25H2.15	WBGene00045162	1207.62	0.80598	0.00172756	0.00607972	-0.517378	0.0449873	0.0996421	0.0943231	0.71428	0.949881	-1.22903	1.84e-06	0.00368297	859.557	1423.27	893.381	2199.52	974.987	2379.79	992.616	1243.47	1155.27	780.754	735.114	853.654
F43A11.8	F43A11.8	WBGene00045167	830.511	0.762623	0.00454588	0.0143204	-0.320697	0.234862	0.373004	-0.0515009	0.848423	0.972588	-1.13482	2.5e-05	0.0231081	720.839	999.611	527.863	1561.91	692.121	1560.21	727.772	688.83	753.001	444.382	584.509	705.088
F56C9.12	F56C9.12	WBGene00023071	1958.07	1.0477	6.28e-05	0.000293021	-0.262787	0.315872	0.464582	0.319821	0.222297	0.773594	-0.990666	0.000153832	0.0528071	1102.31	1826.44	1457.21	3442.14	1501.6	4125.16	1709.44	1810.64	1955.64	1740.5	1351.37	1474.42
T27A3.9	T27A3.9	WBGene00044934	1443.58	0.685706	0.00216534	0.00743281	-0.612469	0.00627008	0.0184384	0.321645	0.150655	0.702533	-0.97653	1.29e-05	0.0140744	1302.96	1366.66	1035.31	2196.64	1162.56	2598.78	1745.56	1610.25	1274.95	1064.67	973.64	990.978
F59C6.15	F59C6.15	WBGene00045164	3160.21	0.600946	0.0121386	0.0337536	-0.469161	0.0504764	0.109685	0.102941	0.667619	0.936503	-0.967166	5.48e-05	0.0299112	2750.83	3642.14	2292.27	5262.92	2429.44	5480.47	2685.64	3126.57	3514.84	2133.96	2101.14	2502.34
C08B6.4	C08B6.4	WBGene00007425	115.572	1.11867	2.99e-06	1.71e-05	0.287958	0.239379	0.378682	-0.0354491	0.886307	0.979896	-0.866161	0.000245002	0.0753663	84.2217	107.38	68.0486	159.163	173.532	231.212	94.1179	89.4585	70.6458	100.295	118.042	90.7459
T08B6.64	T08B6.64	WBGene00020354	543.446	0.196718	0.401122	0.548954	-0.616745	0.00898593	0.025371	-0.0325734	0.889568	0.980802	-0.846036	0.000332704	0.086992	537.533	642.328	555.082	772.803	423.297	792.324	592.068	567.167	537.739	254.594	354.939	491.474
ZK180.5	ZK180.5	WBGene00022679	1192.47	0.284582	0.208211	0.338957	-0.0789781	0.728142	0.822097	-0.440387	0.0520568	0.513081	-0.803947	0.000389462	0.0969798	1595.26	1365.68	957.541	1001.96	1716.26	2052.71	841.589	952.733	1091.27	999.859	840.945	893.807
adt-1	C02B4.1	WBGene00000082	470.981	2.43875	5.09e-42	5.79e-40	1.80645	7.73e-24	2.44e-22	0.00965184	0.959014	0.992896	-0.622645	0.00026644	0.0761067	185.783	176.689	154.568	770.885	981.006	1047.03	157.593	185.179	176.199	589.423	499.845	727.574
cyk-1	F11H8.4	WBGene00000872	2909.71	1.03712	4.71e-17	8.88e-16	0.748033	1.58e-09	1.34e-08	-0.215756	0.0827459	0.60024	-0.504845	4.13e-05	0.0299112	2337.15	2197.39	1983.13	4369.31	4488.75	4513.33	1886.74	1960.03	1764.48	2798.99	3680.46	2936.8
cpr-1	C52E4.1	WBGene00000781	33164.7	-0.623894	1.36e-07	9.56e-07	-0.220059	0.0629461	0.131522	0.0208917	0.859855	0.974994	0.424727	0.000333553	0.086992	40589.9	36625.4	35381.4	22892.6	25064.8	25107.2	35089.6	40268.8	38876.8	34604.7	27979.9	35495.3
ech-4	R06F6.9	WBGene00001153	1669.89	0.0373255	0.770638	0.854328	0.903739	1.65e-12	1.91e-11	-0.401581	0.00178239	0.104657	0.464832	0.000266033	0.0761067	1842.97	1551.15	1378.47	1636.69	1637.02	1620.36	1254.18	1144.17	1212.61	2487.3	2246.05	2027.73
clec-72	Y46C8AL.5	WBGene00021583	2328.37	-0.794344	2.43e-11	2.58e-10	-0.228138	0.054241	0.116398	-0.0967306	0.413376	0.861783	0.469475	8.22e-05	0.035204	2827.62	2942.21	2671.39	1482.32	1740.33	1644.8	2598.09	2759.79	2535.77	2217.28	1983.91	2536.87
F33H2.3	F33H2.3	WBGene00009367	4810.88	-2.40908	7.1e-86	8.03e-83	-2.15641	8.96e-70	5.54e-67	0.223925	0.0641931	0.550915	0.476593	0.000118109	0.0457083	7629.5	6535.54	7881	1420	1360.17	1370.35	9125.06	8277.59	8345.35	2237.34	1770.62	1777.98
Y16B4A.2	Y16B4A.2	WBGene00012445	31309.5	-0.847098	5.8e-16	9.89e-15	-0.465768	8.49e-06	4.39e-05	0.108196	0.300894	0.821865	0.489526	2.93e-06	0.00501431	36829.7	37545	35664.3	20511.9	20011.3	20647.4	40059.2	38531.5	40017.9	32830.3	25670.4	27395.6
PDB1.1	PDB1.1	WBGene00021352	574.382	-0.126883	0.301124	0.445545	0.219473	0.0679542	0.139914	0.144403	0.235036	0.783832	0.490759	5.26e-05	0.0299112	575.928	511.52	514.253	487.077	467.432	510.358	617.239	588.637	563.504	665.03	645.566	746.044
C31H2.4	C31H2.4	WBGene00016294	464.345	-0.935676	1.88e-13	2.5e-12	-0.849792	4.36e-12	4.83e-11	0.423798	0.000457704	0.0478781	0.509681	7.66e-05	0.0348587	517.716	504.686	521.058	269.426	242.744	294.184	700.413	713.878	656.59	401.178	371.221	379.045
dif-1	F49E8.5	WBGene00000996	1520.81	-0.435264	0.000888593	0.003343	0.532795	4.65e-05	0.000213817	-0.455633	0.000501494	0.0499011	0.512425	9.01e-05	0.0372552	1778.57	1913.32	1485.4	1274.26	1339.1	1215.27	1314.37	1307.88	1153.6	2036.75	1638.74	1792.43
tost-1	C35D10.13	WBGene00016449	922.845	-2.11474	8.15e-54	1.79e-51	-1.70682	7.42e-37	6.04e-35	0.119424	0.360989	0.84482	0.527339	0.000176374	0.0571881	1460.26	1170.44	1549.56	335.584	304.934	324.261	1398.64	1494.85	1644.8	464.441	447.744	478.625
T16G12.1	T16G12.1	WBGene00011803	6976.47	-2.65399	2.41e-89	2.88e-86	-2.22577	9.09e-64	4.35e-61	0.109235	0.405127	0.856636	0.537456	5.49e-05	0.0299112	10988.5	10776.1	12151.5	1675.05	1603.91	2109.1	12747.5	11883.7	11954.1	2931.69	2274.54	2622
B0272.4	B0272.4	WBGene00007130	847.779	0.203201	0.158553	0.276739	1.25878	2.74e-18	5.3e-17	-0.514816	0.000410991	0.0447665	0.540759	0.000151129	0.0528071	760.473	816.089	669.793	748.833	983.012	854.356	534.065	556.432	482.054	1422.64	1176.35	1169.26
pho-1	EGAP2.3	WBGene00004020	4033.71	-1.63539	5.28e-33	3.46e-31	-1.26641	1.43e-20	3.37e-19	0.172825	0.202667	0.75652	0.541801	7.85e-05	0.0348587	4836.56	5964.48	5783.16	1659.7	1829.61	1849.7	6653.92	5834.48	6210.18	3090.61	2424.33	2267.85
acox-3	F58F9.7	WBGene00019060	1774.39	0.978933	2.54e-12	3.01e-11	1.66051	1.05e-32	6.67e-31	-0.123367	0.381877	0.848014	0.558215	5.33e-05	0.0299112	1083.74	1043.54	1008.09	1985.7	1980.07	2212.49	948.84	1056.5	872.683	3243.37	2443.05	3414.62
F58A6.1	F58A6.1	WBGene00019022	507.417	0.9187	2.68e-10	2.56e-09	1.51547	4.71e-26	1.79e-24	-0.0301583	0.839503	0.970841	0.566617	5.16e-05	0.0299112	305.923	315.307	290.665	578.164	544.669	600.587	322.846	299.686	271.779	962.828	717.205	879.352
dhs-6	C17G10.8	WBGene00000970	2109.87	0.359346	0.0303917	0.0735414	1.5528	9.15e-21	2.19e-19	-0.593296	0.000374773	0.043196	0.60016	0.000283855	0.0773955	1808.29	1911.37	1456.24	2328.96	2342.18	1968.12	1326.41	1171.01	935.018	3971.66	3257.95	2841.23
M01E11.1	M01E11.1	WBGene00019710	238.246	-1.15793	4.08e-12	4.74e-11	-0.867477	5.64e-08	3.98e-07	0.313738	0.0447387	0.481754	0.604192	0.000386032	0.0969798	258.858	279.188	307.191	121.769	138.424	119.365	358.961	328.313	364.865	223.734	186.424	171.855
T04G9.4	T04G9.4	WBGene00020215	992.002	-1.68042	5.99e-29	2.99e-27	-1.1817	1.84e-15	2.8e-14	0.11921	0.41647	0.86303	0.617928	4.99e-05	0.0299112	1431.77	1310.04	1392.08	431.466	432.325	425.768	1534.34	1449.23	1506	844.017	609.746	537.248
dpy-6	F16F9.2	WBGene00001068	15221.2	-3.17153	1.4e-67	6.05e-65	-2.65003	7.67e-48	1.38e-45	0.147567	0.417474	0.864131	0.669067	0.00025517	0.0761067	25945.3	27333.1	22977.1	2510.17	3105.52	2847.85	26675.9	28305.5	29485.9	6171.97	3974.34	3322.26
Y106G6H.1	Y106G6H.1	WBGene00013716	2479.85	-1.1048	2.29e-11	2.44e-10	-0.603914	0.000243646	0.000987833	0.172786	0.293119	0.817318	0.673675	4.68e-05	0.0299112	2649.27	2791.88	3482.14	1235.91	1435.4	1478.44	2809.31	3406.58	3842.3	2660.12	1876.45	2090.37
gcsh-1	D1025.2	WBGene00008354	1218.17	-3.33304	3.58e-81	3.35e-78	-2.95441	6.98e-67	3.97e-64	0.309863	0.0607942	0.540937	0.688486	0.000132072	0.0495146	1959.39	1662.44	2226.16	194.639	200.615	185.157	2094.67	2408.22	2744.38	385.748	245.852	310.785
air-2	B0207.4	WBGene00000099	392.985	-2.00194	1.99e-31	1.17e-29	-1.4803	4.66e-19	9.57e-18	0.178756	0.265009	0.799086	0.700394	7.51e-05	0.0348587	622.993	493.948	574.525	139.028	131.403	151.322	621.616	661.098	629.994	259.223	253.993	176.673
ZK616.3	ZK616.3	WBGene00022773	277.405	-1.57138	4.76e-15	7.44e-14	-1.16409	1.98e-09	1.66e-08	0.316742	0.0954287	0.621645	0.724031	0.000398738	0.0969798	340.603	320.188	399.542	97.7989	151.464	108.087	383.038	408.825	527.766	212.933	205.148	173.461
F49C12.7	F49C12.7	WBGene00009877	1703.95	0.851141	3.41e-06	1.93e-05	1.34302	1.79e-13	2.27e-12	0.23829	0.19471	0.74967	0.730173	5.95e-05	0.0310369	772.858	975.206	1180.16	1735.45	1730.3	1820.56	1013.41	1223.79	1218.43	3689.3	2235.46	2852.47
ugt-57	F01E11.1	WBGene00017154	1082.15	-3.69883	3.89e-77	2.78e-74	-2.91848	1.04e-50	2.32e-48	-0.0347332	0.853806	0.973365	0.745613	0.000275971	0.0769958	2031.23	2301.84	1613.72	175.463	141.433	140.983	2326.68	1857.16	1623.19	324.029	201.078	248.949
abhd-3.2	C44C1.5	WBGene00016644	875.725	-1.7678	6.04e-27	2.58e-25	-1.6214	6.91e-24	2.2e-22	0.663367	2.97e-05	0.0088036	0.80976	1.14e-06	0.00273869	1070.11	895.159	1133.5	305.861	325.999	278.206	1549.66	1502.01	1854.24	519.989	435.533	638.434
F52H2.5	F52H2.5	WBGene00018717	253.011	-0.738687	0.000155519	0.000678772	-0.210568	0.264064	0.407741	0.32257	0.0883016	0.613119	0.85069	1.24e-05	0.0140744	265.051	256.736	249.836	125.604	148.455	187.977	307.525	276.427	379.825	331.743	253.993	252.964
nhr-270	R13D11.8	WBGene00020062	100.799	-1.27058	1.78e-08	1.4e-07	-0.53457	0.011083	0.0305013	0.124181	0.547564	0.903892	0.860194	0.000175364	0.0571881	147.388	107.38	117.627	51.7759	52.1598	49.8139	126.95	127.031	149.603	97.2086	85.4784	97.1704
dct-16	Y38H6C.1	WBGene00012615	7995.8	-2.28106	3.53e-30	1.92e-28	-1.53929	1.21e-14	1.72e-13	0.151859	0.446009	0.874659	0.893625	7.96e-06	0.0106077	12243.1	11075.8	12229.3	2163.08	3009.22	2142	10380.3	12329.2	16782.1	5874.17	3791.17	3930.18
C40H1.7	C40H1.7	WBGene00008042	198.043	-1.71159	1.12e-12	1.38e-11	-1.36616	2.56e-09	2.11e-08	0.566936	0.0115697	0.26523	0.912364	0.000196457	0.0620234	257.619	226.474	223.588	74.7874	57.1752	83.6498	396.171	335.469	316.659	124.982	94.4333	185.507
spp-23	Y34D9A.11	WBGene00021335	1460.99	-2.653	2.82e-53	5.99e-51	-1.86303	6.63e-28	2.88e-26	0.141498	0.399614	0.85368	0.931467	9.82e-08	0.000589083	2480.83	2034.36	2316.57	351.884	392.202	342.118	2316.83	2550.46	2666.26	882.592	506.358	691.436
drd-1	F49E12.9	WBGene00009902	136.481	-0.812533	0.00564262	0.0173181	-0.407555	0.147901	0.260974	0.627935	0.0266422	0.386857	1.03291	0.000404184	0.0969798	127.571	81.9993	173.038	69.9933	62.1906	85.5296	172.914	157.447	260.143	163.557	111.529	171.855
C09F9.2	C09F9.2	WBGene00007479	3097.39	-4.82327	2.6e-85	2.72e-82	-3.62146	3.67e-50	7.87e-48	-0.0817042	0.73371	0.952965	1.12011	7.05e-06	0.0105672	6966.87	7244.25	3854.47	184.092	257.79	196.436	6348.58	5384.5	5337.5	666.573	360.637	366.999
C01B10.7	C01B10.7	WBGene00015281	261.792	-4.71347	5.3e-59	1.65e-56	-3.90894	1.31e-56	4.11e-54	0.433338	0.0392833	0.463552	1.23787	0.000100342	0.0401266	334.41	413.901	518.141	11.5058	18.0553	18.7977	457.457	586.847	666.564	44.7468	30.121	40.9561
F42A10.7	F42A10.7	WBGene00018343	1496.08	-1.86336	9.81e-21	2.54e-19	-0.472659	0.0169372	0.0438682	-0.133725	0.498299	0.887459	1.25697	3.27e-10	3.93e-06	2189.77	2191.53	1930.64	563.782	657.013	514.117	1564.98	2346.5	1840.12	1859.31	1252.06	1043.18
F09C8.1	F09C8.1	WBGene00008621	1019.86	-3.37671	1.97e-43	2.59e-41	-2.35216	8.26e-23	2.38e-21	0.239003	0.311488	0.823814	1.26355	3.25e-07	0.00130144	1752.56	1508.2	1617.61	129.44	145.446	194.556	1929.42	1862.52	1964.78	519.989	201.078	412.774
clec-70	Y46C8AL.3	WBGene00021581	127.074	-2.00702	2.17e-08	1.69e-07	-0.750095	0.0289038	0.0688647	0.172281	0.612692	0.922951	1.4292	7.66e-05	0.0348587	211.793	165.951	122.487	34.5173	54.166	35.7157	206.841	269.27	87.2683	143.498	107.459	85.9276
asp-12	F21F8.4	WBGene00017678	8531.57	-2.76188	8.07e-13	1.01e-11	-1.10661	0.00409595	0.0126278	-0.195091	0.612704	0.922951	1.46018	0.000154059	0.0528071	17239.4	12339.9	12609.4	2218.69	2630.06	1371.29	14280.8	12783.6	9788.18	9009.54	4588.16	3519.82
Y49G5A.1	Y49G5A.1	WBGene00021731	174.74	-3.4857	1.61e-26	6.59e-25	-2.09507	3.55e-12	3.96e-11	0.0742281	0.79709	0.963197	1.46486	1.48e-05	0.0148304	261.335	380.711	233.309	29.7232	22.0676	26.3168	251.711	323.84	345.749	120.353	42.3322	59.4265
nhr-244	ZK1025.6	WBGene00014186	183.577	-3.42493	1.38e-22	4.14e-21	-2.7498	7.68e-18	1.43e-16	0.813365	0.00786315	0.218534	1.48849	3.95e-05	0.0299112	196.93	223.546	285.804	32.5996	21.0645	12.2185	328.318	345.31	567.66	97.2086	52.9152	39.35
