# Supplementary material for: Starvation-induced changes in somatic insulin/IGF-1R signaling drive metabolic programming across generations
Source: Sci Adv. 2023 Apr 7;9(14):eade1817. doi: 10.1126/sciadv.ade1817 (PMC10081852; doi:10.1126/sciadv.ade1817)
Supplement: Supplementary file 2 — Data S1 to S12 [file sciadv.ade1817_data_s1_to_s12.zip › ade1817_Data_S4.xlsx]

## Sheet: Data S4
Gene_ID	Sequence_ID	Wormbase_ID	BaseMean_N2_ControlvsF4+3	log2FC_ControlFedvsControlStarved	pv_ControlFedvsControlStarved	adjp_ControlFedvsControlStarved	log2FC_F4+3FedvsF4+3Starved	pv_F4+3FedvsF4+3Starved	adjp_F4+3FedvsF4+3Starved	log2FC_ControlFedvsF4+3Fed	pv_ControlFedvsF4+3Fed	adjp_ControlFedvsF4+3Fed	log2FC_ControlStarvedvsF4+3Starved	pv_ControlStarvedvsF4+3Starved	adjp_ControlStarvedvsF4+3Starved	Control_fed_1_NormCount	Control_fed_2_NormCount	Control_fed_3_NormCount	Control_starved_1_NormCount	Control_starved_2_NormCount	Control_starved_3_NormCount	F4+3_fed_1_NormCount	F4+3_fed_2_NormCount	F4+3_fed_3_NormCount	F4+3_starved_1_NormCount	F4+3_starved_2_NormCount	F4+3_starved_3_NormCount	Rank	Avail.Experiments	Experiment_Up	Experiments_Down	Voting_Score	t_value	p_value	FDR	DBE_PSAM_Affinity	DAE_PSAM_Affinity	DAF-16_ChIP_Seq_Hit	PQM1_ChIP_Seq_Hit
akt-2	F28H6.1	WBGene00000103	2264.63	0.830861	1.44e-05	7.48e-05	1.18025	8.06e-10	7.11e-09	-0.631729	0.00102806	0.0744187	-0.282336	0.139802	0.974671	1846.69	2297.93	1416.38	3656.91	3139.62	3095.04	1470.87	1222.9	897.617	2519.71	3089.43	2522.42	241	45	37	8	21.95	6.21	2.71e-10	2.17e-08	0.33	0.53	N	Y
alh-4	T05H4.13	WBGene00000110	9266.01	0.915754	9.66e-13	1.2e-11	1.29415	7.21e-24	2.29e-22	-0.463172	0.000317916	0.0403818	-0.0847752	0.508297	0.985897	6942.1	7673.77	6010.63	13575.8	12144.2	13192.2	5706.17	4900.53	4358.43	11503	12426.1	12759	642	46	37	9	15.78	4.36	6.44e-06	0.000194	0.15	1.52	N	N
dao-6	T05G5.12	WBGene00000932	516.538	3.64305	1.35e-70	8.03e-68	3.9817	3.55e-74	2.66e-71	-0.919574	8.51e-05	0.018649	-0.580921	0.00191558	0.23692	112.709	95.6659	69.9928	1325.08	1201.68	931.427	44.8702	56.3588	44.8809	879.506	801.869	634.418	1045	22	17	5	8.66	3.48	0.000251	0.00462	1.26	0	N	N
elo-2	F11E6.5	WBGene00001240	7396.83	-2.3565	4.86e-69	2.49e-66	-2.57136	4.61e-82	4.62e-79	0.445612	0.000817369	0.0640347	0.230755	0.0874905	0.922154	11843.1	8670.45	11343.7	2053.78	2024.2	2142	15360.9	13330.2	14692.7	2527.42	2151.61	2622	547	46	34	12	16.87	4.67	1.47e-06	5.19e-05	0.61	0.91	Y	Y
far-3	F15B9.1	WBGene00001387	385.391	1.54033	2.03e-14	2.97e-13	2.90797	4.09e-44	5.51e-42	-1.04992	1.08e-06	0.00174349	0.31772	0.102097	0.937868	217.986	225.498	134.153	503.377	637.955	535.735	112.723	97.5097	69.8147	697.433	712.32	680.193	142	46	36	10	25.44	7.14	4.71e-13	6.39e-11	2.7	0.53	Y	N
ftn-1	C54F6.14	WBGene00001500	213.009	0.17206	0.487425	0.631004	0.51571	0.0434177	0.0967671	-0.995019	8.54e-05	0.018649	-0.651369	0.00914713	0.49579	241.518	336.783	186.648	278.056	339.039	245.31	124.761	152.079	107.215	131.154	235.269	178.28	4	46	44	2	41.47	11.75	0	0	2.01	1.84	Y	Y
icl-1	C05E4.9	WBGene00001564	220321	1.31868	9.32e-10	8.39e-09	2.19138	2.67e-24	8.89e-23	-0.760857	0.000413572	0.0447665	0.111841	0.603669	0.985897	129563	163003	97384.3	341516	310820	320347	86739.5	94951.2	48438.1	396049	344018	311023	44	45	39	6	31.47	8.97	0	0	1.19	0.13	N	N
gln-3	Y105C5B.28	WBGene00001604	15310.2	0.696377	0.000136623	0.000602544	1.24202	1.05e-11	1.12e-10	-0.632954	0.000531425	0.0499011	-0.0873114	0.632388	0.985897	15538.9	13133.6	9680.4	23209	20060.5	18874.8	9192.92	9391.35	6147.85	18077.7	20652.4	19762.5	273	22	18	4	14.69	5.98	1.09e-09	7.73e-08	0.4	0.45	Y	N
kgb-2	ZC416.4	WBGene00002188	180.49	1.81413	1.13e-15	1.88e-14	2.79492	1.89e-31	1.08e-29	-0.928306	0.000239255	0.0345669	0.0524843	0.804188	0.996768	69.3591	108.356	69.9928	279.015	323.993	271.627	49.2478	43.8346	38.2318	378.033	249.109	285.087	1001	46	32	14	12.98	3.56	0.000187	0.00359	0.6	1.23	Y	N
nnt-1	C15H9.1	WBGene00003778	1420.09	2.43243	5.14e-09	4.31e-08	3.62984	4.27e-18	8.08e-17	-1.31796	0.00170333	0.100967	-0.120548	0.771379	0.996393	352.988	794.613	300.386	2947.39	2722.34	2149.52	215.596	259.43	106.384	2394.73	2386.88	2410.79	59	41	36	5	28.78	8.6	0	0	2.94	0.78	Y	N
prk-1	C06E8.3	WBGene00004182	4434.85	0.627125	6.54e-07	4.16e-06	1.04643	1.15e-16	1.94e-15	-0.427836	0.000722399	0.0595524	-0.00853621	0.945894	0.998607	3422.13	3896.92	3712.54	5735.62	5502.86	5801.91	2563.07	3184.72	2453.49	6076.31	5875.22	4993.44	692	32	25	7	12.59	4.19	1.37e-05	0.000381	0.64	0	N	N
rbg-1	F20D1.6	WBGene00004317	2565.81	0.209336	0.0738463	0.152024	0.640694	5.04e-08	3.58e-07	-0.512386	1.34e-05	0.00545808	-0.0810275	0.488561	0.985897	2676.52	2814.33	2302.96	2951.23	2939.01	3119.48	1910.81	1950.19	1604.08	2968.72	2853.35	2699.09	1623	45	30	15	9.77	2.67	0.00381	0.0453	1.97	0.12	Y	N
best-5	C07A9.8	WBGene00007404	360.786	1.76037	5e-16	8.6e-15	2.40821	6.38e-27	2.58e-25	-0.959234	2.95e-05	0.0088036	-0.311397	0.140411	0.974671	149.865	262.593	153.595	667.334	619.899	635.363	116.006	109.139	68.1524	472.156	536.479	538.854	343	34	28	6	17.06	5.55	1.4e-08	7.88e-07	0.46	0.78	N	Y
fipr-22	C37A5.2	WBGene00007989	801.472	-0.412811	0.014749	0.0398464	0.488642	0.00462226	0.0140715	-1.33285	6.81e-15	8.48e-11	-0.431396	0.0114931	0.543729	1314.11	1003.52	1240.43	912.79	869.665	889.132	389.604	578.796	442.16	586.337	788.03	603.099	600	26	19	7	12.12	4.5	3.37e-06	0.000108	1.55	0.43	Y	N
fipr-23	C37A5.4	WBGene00007990	2126.18	-0.178038	0.40615	0.554211	0.671445	0.00179685	0.00604778	-1.10062	3.02e-07	0.000939213	-0.251137	0.241754	0.981984	1885.08	3126.71	3236.2	1946.39	2735.38	2611	1212.59	1499.32	1135.32	1905.6	2584.7	1635.84	279	44	33	11	20.75	5.93	1.53e-09	1.06e-07	0.82	0.45	Y	N
fipr-24	C37A5.8	WBGene00007992	335.541	-1.00431	0.000267342	0.00110999	0.204886	0.462361	0.609012	-1.27153	4.17e-06	0.00288454	-0.0623331	0.822614	0.996768	343.08	826.827	513.281	284.767	311.956	243.43	206.841	313.999	177.03	283.911	310.165	211.205	1023	33	22	11	10.81	3.52	0.000215	0.00405	0.66	3.19	Y	N
D2030.2	D2030.2	WBGene00008412	3346.13	1.33205	8.05e-16	1.35e-14	1.79707	2.45e-27	1.03e-25	-0.662573	6.9e-05	0.0164955	-0.197553	0.230686	0.981984	2023.8	2509.77	1794.54	6161.33	4734.51	5036.85	1488.38	1475.17	1036.42	4493.2	4850.29	4549.34	838	37	28	9	12.53	3.86	5.67e-05	0.0013	1.21	0.23	Y	Y
sqrd-1	F02H6.5	WBGene00008538	292.876	1.59757	6.26e-09	5.19e-08	2.69933	6.92e-22	1.81e-20	-0.901253	0.0016951	0.10096	0.200503	0.454927	0.985897	158.535	194.26	84.5747	355.72	562.724	404.151	65.6637	107.35	60.6723	555.477	541.363	424.016	240	46	35	11	22.22	6.21	2.6e-10	2.09e-08	0.46	1.06	Y	Y
F08G12.5	F08G12.5	WBGene00008588	280.522	0.632213	0.00153322	0.00545569	1.41159	3.62e-12	4.04e-11	-0.702082	0.000659655	0.0566303	0.0772908	0.693877	0.992198	187.022	284.069	227.477	300.108	397.217	388.173	164.159	136.871	130.487	465.984	332.959	351.741	443	44	37	7	17.87	5.08	1.86e-07	8.09e-06	0.21	0	Y	N
F15B9.6	F15B9.6	WBGene00008850	89.3031	0.605267	0.043956	0.0997029	1.40578	8.26e-06	4.28e-05	-1.07889	0.00070136	0.0582035	-0.278378	0.348982	0.981984	69.3591	97.6182	84.5747	79.5815	159.489	144.742	55.8141	33.9942	30.7517	98.7516	128.625	88.3367	158	38	30	8	22.41	6.93	2.12e-12	2.58e-10	1.26	1.68	N	N
F34H10.3	F34H10.3	WBGene00009380	2298.27	1.01827	1.13e-06	6.97e-06	1.64005	5.3e-15	7.79e-14	-0.690197	0.00102828	0.0744187	-0.0684153	0.743041	0.993008	1099.84	2225.7	1617.61	3269.55	3505.74	3242.61	1044.05	1213.95	807.856	2973.35	3701.62	2877.37	1579	40	22	18	9.34	2.72	0.00327	0.04	0.4	0.41	N	N
F46C5.1	F46C5.1	WBGene00009778	904.26	5.67792	6.97e-112	1.5e-108	4.45447	1.39e-82	1.53e-79	0.931346	0.000541971	0.0503467	-0.292104	0.167854	0.974841	37.1567	27.3331	48.6061	1785.31	2487.62	1521.67	52.5309	80.5126	81.4505	1351.66	1927.74	1449.53	867	45	30	15	13.67	3.8	7.21e-05	0.0016	0.32	1.86	Y	N
F47B10.9	F47B10.9	WBGene00009820	216.612	0.90573	0.000460237	0.00183021	1.54988	5.16e-09	4.1e-08	-0.932862	0.000502384	0.0499011	-0.288711	0.258771	0.981984	143.672	258.688	124.432	332.708	310.953	344.938	111.628	101.088	64.8279	216.019	306.908	283.481	155	41	35	6	23.42	6.97	1.64e-12	2.04e-10	1.04	0.91	N	N
R07E3.4	R07E3.4	WBGene00011105	153.588	1.44666	2.76e-10	2.64e-09	0.463164	0.0362212	0.0832062	0.759536	0.0011136	0.0783168	-0.223961	0.30241	0.981984	91.6531	67.3566	79.7141	197.515	215.661	234.971	111.628	122.558	167.057	185.159	146.534	223.251	226	36	30	6	19.95	6.33	1.23e-10	1.05e-08	0	0.91	Y	Y
T07G12.5	T07G12.5	WBGene00011596	134.569	2.59071	2.98e-14	4.27e-13	3.37276	5.94e-20	1.32e-18	-1.29425	0.00077285	0.0616694	-0.512204	0.112333	0.945493	35.9181	73.2137	29.1637	244.497	298.916	293.244	16.4159	27.7321	12.4669	124.982	276.787	181.492	398	37	28	9	17.01	5.3	5.94e-08	2.88e-06	1.21	1.45	Y	N
T12D8.5	T12D8.5	WBGene00011733	2131.46	1.56736	1.87e-15	3.03e-14	1.93413	1.55e-22	4.34e-21	-0.711638	0.000346009	0.0409681	-0.344865	0.0789319	0.907906	1222.45	1549.2	931.294	3720.19	4063.45	3190.91	777.02	908.898	575.971	2564.45	3390.64	2683.03	54	46	41	5	31	8.74	0	0	0.15	1.81	Y	Y
T27D12.1	T27D12.1	WBGene00012085	11529.8	-0.269457	0.126468	0.232022	0.316181	0.0731234	0.148579	-0.76733	1.36e-05	0.00545808	-0.181692	0.302946	0.981984	13676.1	16333.5	13933.4	11193.2	13968.8	11295.5	8216.72	9800.17	7800.13	9725.48	14041.3	8373.52	117	46	40	6	26.83	7.54	2.4e-14	3.95e-12	0	2.46	Y	N
T28F4.5	T28F4.5	WBGene00012140	27110.7	0.529107	0.00837915	0.0244787	1.39666	3.46e-12	3.86e-11	-0.783535	9.51e-05	0.0197266	0.0840168	0.675443	0.992198	19288	30262.6	21892.2	32874.8	41074.9	29147.7	12946.7	16073	12485.2	42322.8	40389	26571.7	355	46	33	13	19.72	5.49	1.97e-08	1.07e-06	1.61	0.45	N	N
Y45F10D.6	Y45F10D.6	WBGene00012886	231.154	2.88172	7.96e-39	7.53e-37	3.66601	1.63e-52	3.99e-50	-0.945829	0.000292333	0.0376474	-0.161534	0.410274	0.982913	45.8265	67.3566	65.1322	521.594	416.276	386.293	26.2655	34.8888	31.5828	311.685	448.558	418.395	218	34	30	4	19.52	6.38	9.08e-11	8.04e-09	0.46	0.27	Y	N
ZC443.3	ZC443.3	WBGene00013898	2263.1	1.1878	5.56e-13	7.08e-12	1.65955	1.02e-23	3.19e-22	-0.576197	0.000522248	0.0499011	-0.104445	0.524022	0.985897	1197.68	1739.56	1534.98	3367.35	3221.87	3604.46	1095.49	1089.6	817.829	3703.18	3025.12	2760.12	996	45	29	16	12.86	3.57	0.000181	0.0035	0	0.36	Y	Y
C18A11.1	C18A11.1	WBGene00015947	362.301	1.42354	9.06e-18	1.82e-16	2.00799	3.85e-32	2.33e-30	-0.638778	0.000293364	0.0376474	-0.0543213	0.732851	0.993008	250.188	204.022	177.898	617.475	561.721	510.358	132.422	128.82	142.954	467.527	550.318	603.902	74	41	39	2	27.29	8.15	1.67e-16	4.34e-14	1.19	1.55	Y	Y
unk-1	C34D10.2	WBGene00016407	10525.4	1.15548	3.13e-11	3.28e-10	1.7136	7.77e-23	2.25e-21	-0.780534	7.56e-06	0.00392194	-0.222414	0.200837	0.974841	6234.89	9102.9	6745.56	16877	16066.2	16253.4	4613.97	5020.41	3223.94	13308.3	16013.8	12844.2	130	37	34	3	23.57	7.4	6.92e-14	1.03e-11	0	0.92	Y	Y
C50F7.5	C50F7.5	WBGene00016845	5303.45	0.0582804	0.861013	0.914672	1.1597	0.000499455	0.00189353	-1.39883	2.68e-05	0.0088036	-0.297414	0.371638	0.982818	4957.94	8651.91	5865.79	5669.46	4983.27	9626.31	2274.15	2747.27	2364.56	5125.82	4123.32	7251.64	100	44	41	3	27.06	7.78	3.55e-15	6.85e-13	1.3	2.27	N	Y
F45E1.4	F45E1.4	WBGene00018465	760.241	1.38749	4.53e-16	7.83e-15	1.6903	1.21e-22	3.43e-21	-0.550227	0.00167666	0.100342	-0.247413	0.141391	0.974841	523.909	508.591	371.351	1305.9	1087.33	1275.42	384.133	314.894	260.974	1018.38	1135.64	936.37	1560	34	20	14	8.65	2.74	0.00304	0.0376	1.26	0.97	Y	N
F48D6.4	F48D6.4	WBGene00018602	12079.5	1.24585	2.6e-07	1.76e-06	2.35379	2.34e-22	6.41e-21	-0.887938	0.000245441	0.0345669	0.220002	0.362794	0.982818	5084.27	9611.49	7020.67	15165.5	21513.9	14827.6	3790.98	5119.71	2825.83	22425.9	22550	15018	2	46	45	1	43.09	12.21	0	0	0.26	1.74	N	Y
F53E10.1	F53E10.1	WBGene00018758	1792.23	0.879709	1.32e-11	1.45e-10	1.33596	1.32e-24	4.49e-23	-0.420275	0.00139318	0.0875872	0.0359791	0.780289	0.996768	1366.13	1416.44	1147.1	2386.48	2635.07	2207.79	903.97	1033.25	997.353	2536.68	2688.91	2187.54	357	45	37	8	19.47	5.49	2.06e-08	1.11e-06	0.43	2.29	Y	Y
K04C2.3	K04C2.3	WBGene00019381	3006.19	0.359553	0.00248176	0.00839288	0.690318	7.02e-09	5.51e-08	-0.460949	0.000112907	0.0219181	-0.130185	0.272626	0.981984	3235.11	2917.81	2476.97	3690.47	3664.23	3713.49	2138.45	2140.74	1988.89	3129.19	3705.69	3273.28	193	35	30	5	20.54	6.62	1.85e-11	1.85e-09	0.63	1.91	Y	Y
K06A9.2	K06A9.2	WBGene00019436	919.139	1.19277	1.18e-12	1.45e-11	1.69058	2.64e-23	7.99e-22	-0.775897	6.13e-06	0.00364519	-0.27809	0.0942023	0.924076	679.967	710.661	526.891	1654.91	1446.43	1280.12	377.566	437.452	305.024	1115.58	1360.33	1134.73	1072	30	26	4	10	3.42	0.000313	0.00564	0.95	0	N	N
tos-1	K07B1.6	WBGene00019466	41155.2	1.03806	1.43e-27	6.42e-26	1.51104	1.87e-56	5.79e-54	-0.454398	1.96e-06	0.00174349	0.0185723	0.845543	0.996768	28345.6	29267.9	26616.7	58881.6	57074.9	57006.9	20168.6	21979	19324.5	54038.7	59353.8	61803.6	1115	46	33	13	12.22	3.34	0.00042	0.00726	0.23	0.42	Y	N
K09C4.5	K09C4.5	WBGene00019550	91.9137	-1.75579	1.01e-06	6.28e-06	-2.37906	4.15e-12	4.6e-11	1.15179	0.000452882	0.0477752	0.528516	0.156159	0.974841	100.323	74.1899	105.961	28.7644	24.0738	30.0763	196.991	148.501	276.765	26.2309	25.2365	65.851	362	44	33	11	19.15	5.46	2.41e-08	1.28e-06	0.63	0.52	N	Y
atg-2	M03A8.2	WBGene00019748	14061.4	0.917887	1.82e-09	1.59e-08	1.4033	4.09e-20	9.33e-19	-0.668778	1.21e-05	0.00543849	-0.183366	0.229407	0.981984	10817.5	12572.3	9171.01	21757.4	19444.6	20316.6	7508.64	7648.7	5326.69	17020.8	19349.1	17803.9	1416	46	33	13	10.67	2.89	0.0019	0.0259	0.75	0	Y	Y
T07D3.4	T07D3.4	WBGene00020307	367.619	0.0509205	0.778235	0.858954	-0.390998	0.0280775	0.0671549	0.578342	0.0012294	0.0818374	0.136423	0.448284	0.985897	336.887	288.95	318.856	365.308	256.787	355.277	488.1	405.247	516.13	419.694	302.024	358.165	576	40	32	8	15.33	4.56	2.51e-06	8.4e-05	1.22	1.36	Y	Y
W08E12.8	W08E12.8	WBGene00021089	147.382	-0.0740492	0.750797	0.840086	0.579552	0.0159004	0.0415306	-0.855832	0.000338284	0.0409681	-0.202231	0.389015	0.982913	157.296	208.903	164.289	152.451	227.698	125.005	111.628	90.353	92.2551	146.584	163.63	128.49	789	39	30	9	13.22	3.97	3.63e-05	0.000888	1	0.45	Y	N
W10G11.1	W10G11.1	WBGene00021134	117.859	0.412364	0.250678	0.389359	1.57455	2.75e-05	0.000130535	-1.66582	8.96e-06	0.00446178	-0.503632	0.161065	0.974841	92.8916	214.76	86.5189	190.804	199.612	135.344	40.4926	62.6209	21.6093	104.924	157.117	107.61	1366	36	27	9	9.56	2.95	0.00157	0.0221	0.73	0.62	Y	N
hlh-33	Y39A3CR.6	WBGene00021446	1227	0.33051	0.00860966	0.0250397	0.988552	6.59e-15	9.61e-14	-0.640648	4.96e-07	0.00123513	0.0173941	0.889543	0.998607	1171.67	1150.92	1206.4	1439.18	1417.34	1580.89	750.755	868.642	644.955	1536.82	1568.73	1387.69	708	25	19	6	11.01	4.17	1.55e-05	0.000423	0.44	0	N	N
Y42G9A.1	Y42G9A.1	WBGene00021531	521.378	0.816249	1.42e-07	9.92e-07	1.28735	4.47e-16	7.18e-15	-0.729711	5.25e-06	0.0034392	-0.258612	0.0915039	0.922154	369.089	524.21	398.57	736.368	770.36	771.646	292.203	260.324	229.391	632.627	689.526	582.219	1357	33	24	9	9.2	2.97	0.00147	0.0208	0.68	2.76	N	Y
Y54G2A.11	Y54G2A.11	WBGene00021876	20857	1.05602	7.37e-10	6.73e-09	1.79629	1.19e-25	4.36e-24	-0.711952	3.36e-05	0.00949438	0.028317	0.868788	0.997536	11923.6	16258.3	14892.9	28858.3	30667	30039.7	8432.31	10899.6	6966.51	35334.5	30691.6	25319.7	707	22	17	5	10.31	4.17	1.55e-05	0.000423	1	0	N	N
ZC395.5	ZC395.5	WBGene00022597	776.795	2.00031	6.48e-16	1.1e-14	2.5383	4.68e-24	1.52e-22	-0.963997	0.000143756	0.0238596	-0.426009	0.0818642	0.918733	387.668	492.972	217.755	1566.7	1539.72	1286.7	233.106	192.336	138.798	828.587	1239.03	1198.17	78	44	39	5	27.92	8.03	4.44e-16	1.1e-13	1.83	0.45	Y	N
