# Supplementary material for: Starvation-induced changes in somatic insulin/IGF-1R signaling drive metabolic programming across generations
Source: Sci Adv. 2023 Apr 7;9(14):eade1817. doi: 10.1126/sciadv.ade1817 (PMC10081852; doi:10.1126/sciadv.ade1817)
Supplement: Supplementary file 2 — Data S1 to S12 [file sciadv.ade1817_data_s1_to_s12.zip › ade1817_Data_S5.xlsx]

## Sheet: Data S5
Gene_ID	Sequence_ID	Wormbase_ID	BaseMean_N2_ControlvsF4+3	log2FC_ControlFedvsControlStarved	pv_ControlFedvsControlStarved	adjp_ControlFedvsControlStarved	log2FC_F4+3FedvsF4+3Starved	pv_F4+3FedvsF4+3Starved	adjp_F4+3FedvsF4+3Starved	log2FC_ControlFedvsF4+3Fed	pv_ControlFedvsF4+3Fed	adjp_ControlFedvsF4+3Fed	log2FC_ControlStarvedvsF4+3Starved	pv_ControlStarvedvsF4+3Starved	adjp_ControlStarvedvsF4+3Starved	Control_fed_1_NormCount	Control_fed_2_NormCount	Control_fed_3_NormCount	Control_starved_1_NormCount	Control_starved_2_NormCount	Control_starved_3_NormCount	F4+3_fed_1_NormCount	F4+3_fed_2_NormCount	F4+3_fed_3_NormCount	F4+3_starved_1_NormCount	F4+3_starved_2_NormCount	F4+3_starved_3_NormCount	Rank	Avail.Experiments	Experiment_Up	Experiments_Down	Voting_Score	t_value	p_value	FDR	DBE_PSAM_Affinity	DAE_PSAM_Affinity	DAF-16_ChIP_Seq_Hit	PQM1_ChIP_Seq_Hit
cpl-1	T03E6.7	WBGene00000776	15579	0.856112	9.49e-15	1.43e-13	1.13594	9.71e-25	3.34e-23	-0.462357	2.97e-05	0.0088036	-0.182524	0.0983345	0.929188	13230.2	12725.5	10481.4	23248.3	21138.8	21564.7	9188.54	8398.36	8858.15	19216.4	20421.2	18476	-121	36	3	33	-21.06	-6.99	1.34e-12	2.14e-10	0.23	1.65	Y	Y
cpz-1	F32B5.8	WBGene00000788	3480.92	1.49753	1.86e-12	2.24e-11	1.99081	9.4e-21	2.25e-19	-0.767491	0.0003261	0.0409681	-0.274221	0.196039	0.974841	2301.24	2630.81	1260.84	6195.85	6023.46	5264.3	1408.49	1270.31	959.952	4551.83	5328.15	4575.84	-287	43	9	34	-17.12	-5.26	7.37e-08	4.95e-06	0.12	1.75	N	N
dnj-11	F38A5.13	WBGene00001029	2278.1	-2.0391	8.28e-44	1.13e-41	-2.38259	1.39e-59	5.43e-57	0.556617	0.00011445	0.0219181	0.213128	0.152436	0.974841	3502.63	2309.65	3312.99	720.068	722.213	777.285	4528.61	4185.76	4703.35	887.221	840.945	846.427	-1090	44	10	34	-10.32	-3.2	0.000689	0.0122	0.15	0	Y	Y
tag-72	C25A1.3	WBGene00006447	378.356	-1.04558	1.73e-11	1.86e-10	-1.35309	8.82e-19	1.78e-17	0.476258	0.00135126	0.0853832	0.168745	0.290198	0.981984	525.147	421.711	383.016	195.598	221.679	225.573	659.92	575.218	611.71	228.363	241.782	250.555	-405	45	10	35	-15.59	-4.7	1.3e-06	6.19e-05	0.33	0	Y	N
D1086.5	D1086.5	WBGene00008392	818.983	1.21488	3.84e-11	3.99e-10	1.80187	2.47e-22	6.76e-21	-0.632135	0.000746584	0.0600521	-0.0451447	0.803729	0.996768	494.183	648.185	438.427	1466.02	1099.37	1105.31	384.133	366.78	270.947	1058.49	1189.37	1306.58	-444	44	11	33	-14.94	-4.56	2.6e-06	0.000113	0	2	N	N
F35E12.9	F35E12.9	WBGene00009433	864.84	0.960844	7.23e-18	1.46e-16	0.656726	2.17e-09	1.81e-08	0.374409	0.000907908	0.0690932	0.0702904	0.516807	0.985897	556.111	531.043	562.859	1084.42	1070.28	1056.43	713.545	668.255	756.326	1225.14	1058.3	1095.38	-35	45	6	39	-30.55	-9.05	0	0	0	1.17	N	N
cbp-3	F40F12.7	WBGene00009595	1271.69	0.766551	6.01e-13	7.61e-12	1.08851	3.02e-24	9.99e-23	-0.363241	0.000817924	0.0640347	-0.0412821	0.694314	0.992198	1042.86	1003.52	928.377	1687.51	1717.26	1653.26	692.752	812.283	803.7	1703.46	1585.83	1629.41	-1406	31	9	22	-7.83	-2.88	0.00199	0.0272	0.24	2.2	Y	Y
gpdh-1	F47G4.3	WBGene00009824	410.22	-3.44923	3.05e-54	6.97e-52	-1.95709	4.67e-19	9.58e-18	-0.990194	1.86e-06	0.00174349	0.50194	0.0315141	0.807758	969.789	706.756	1180.16	66.1581	85.2612	109.967	399.454	517.07	520.286	104.924	135.137	127.687	-279	44	11	33	-17.45	-5.3	5.91e-08	4.09e-06	0.12	2.61	Y	Y
K08F9.1	K08F9.1	WBGene00010684	68.537	0.967299	0.00226356	0.00773166	2.45077	7.51e-13	8.97e-12	-1.26786	0.000343679	0.0409681	0.215612	0.476646	0.985897	34.6795	75.1661	34.9964	98.7577	108.332	78.0105	15.3215	19.6809	24.9338	128.068	97.6896	106.807	-1574	30	8	22	-7.3	-2.73	0.00312	0.0383	1.41	2	N	Y
mod-1	K06C4.6	WBGene00010983	657.95	0.587762	4.91e-06	2.73e-05	0.0768462	0.545948	0.679196	0.413439	0.00134918	0.0853832	-0.0974773	0.44251	0.985897	437.21	484.187	583.274	779.515	746.287	739.69	656.637	641.417	708.951	714.406	717.205	686.617	-922	41	11	30	-10.65	-3.4	0.000331	0.00693	0	2.06	Y	Y
chil-23	R09D1.11	WBGene00011167	103.796	2.2729	1.45e-20	3.7e-19	3.25416	1.09e-32	6.86e-31	-0.983092	0.001074	0.076597	-0.00182997	0.993048	0.999592	42.1109	44.9044	25.2752	182.174	169.519	187.977	18.6047	16.9971	20.7782	163.557	195.379	178.28	-328	43	14	29	-16.33	-5.02	2.58e-07	1.52e-05	0.52	2.48	Y	Y
T28D6.3	T28D6.3	WBGene00012123	298.593	0.909993	8.13e-08	5.88e-07	0.422731	0.00997481	0.0277752	0.657972	0.000114161	0.0219181	0.17071	0.295347	0.981984	184.545	168.88	192.48	313.532	368.128	343.998	309.714	247.8	304.193	337.915	359.009	452.927	-1260	46	20	26	-9.89	-3.01	0.00129	0.0198	0.46	1	N	N
Y43F8B.9	Y43F8B.9	WBGene00012819	77.3189	-0.0391371	0.874832	0.924277	1.43047	2.2e-08	1.63e-07	-0.901138	0.000571242	0.0522854	0.568474	0.0189085	0.665237	96.6073	62.4757	75.8256	70.9521	81.249	75.1909	48.1534	38.4671	39.063	131.154	110.715	97.9735	-70	28	3	25	-21.16	-7.93	1.11e-15	3.06e-13	0	0.95	N	N
hmit-1.1	Y51A2D.4	WBGene00013073	929.002	-1.16428	2.41e-06	1.4e-05	-0.497313	0.0450417	0.0997522	-0.931677	0.000157746	0.0251704	-0.264711	0.286687	0.981984	1693.1	1814.72	1254.04	517.759	845.591	761.307	889.743	908.003	698.978	455.183	875.136	434.456	-1394	41	16	25	-8.95	-2.89	0.00194	0.0268	0.19	2.23	N	Y
Y51A2D.13	Y51A2D.13	WBGene00013080	2746.79	0.238453	0.122136	0.226062	0.772502	6.04e-07	3.71e-06	-0.743086	1.59e-06	0.00174349	-0.209037	0.175294	0.974841	2786.75	3229.21	2665.56	3400.91	3494.71	3346.93	1626.27	1871.47	1688.85	2241.97	3590.09	3018.71	-754	42	14	28	-11.69	-3.68	0.000117	0.00299	0.12	3.12	Y	Y
B0244.10	B0244.10	WBGene00015085	124.932	0.035999	0.868549	0.919915	-1.03098	1.41e-06	8.23e-06	0.790302	0.000187085	0.0287511	-0.276677	0.207825	0.974841	100.323	103.475	121.515	113.14	104.32	116.546	204.652	156.552	202.795	92.5796	73.2672	110.019	-542	21	5	16	-9.6	-4.2	1.35e-05	0.000479	0.61	1.75	N	Y
C31H2.4	C31H2.4	WBGene00016294	464.345	-0.935676	1.88e-13	2.5e-12	-0.849792	4.36e-12	4.83e-11	0.423798	0.000457704	0.0478781	0.509681	7.66e-05	0.0348587	517.716	504.686	521.058	269.426	242.744	294.184	700.413	713.878	656.59	401.178	371.221	379.045	-179	46	15	31	-20.73	-6.13	4.43e-10	4.78e-08	0.34	2.59	Y	Y
abhd-3.2	C44C1.5	WBGene00016644	875.725	-1.7678	6.04e-27	2.58e-25	-1.6214	6.91e-24	2.2e-22	0.663367	2.97e-05	0.0088036	0.80976	1.14e-06	0.00273869	1070.11	895.159	1133.5	305.861	325.999	278.206	1549.66	1502.01	1854.24	519.989	435.533	638.434	-509	39	11	28	-13.32	-4.31	7.98e-06	0.000302	1	2.51	Y	Y
D1007.4	D1007.4	WBGene00017002	136.404	-0.838353	0.00161433	0.00571684	-1.62846	3.2e-10	2.93e-09	0.970918	0.00012556	0.021998	0.180812	0.505224	0.985897	163.489	98.5944	134.153	87.252	60.1844	73.3111	229.823	234.381	309.179	57.0907	109.087	80.3061	-1127	43	14	29	-10.06	-3.16	0.000796	0.0136	0.7	0.29	Y	Y
acs-22	D1009.1	WBGene00017012	3028.54	1.35916	5.43e-21	1.44e-19	1.91371	8.67e-40	8.72e-38	-0.495277	0.00068616	0.0577007	0.0592739	0.679906	0.992198	1761.23	2036.32	1433.88	4857.35	4299.17	4263.32	1295.76	1354.4	1062.18	4292.61	4725.73	4960.51	-956	45	17	28	-11	-3.37	0.000381	0.00768	0	0.41	N	N
ttr-37	F21E9.3	WBGene00017667	372.724	1.01457	1.6e-10	1.56e-09	1.5068	1.95e-20	4.56e-19	-0.650218	9.31e-05	0.0196406	-0.157987	0.307117	0.981984	257.619	303.593	256.64	545.564	586.798	521.637	191.519	186.074	145.447	438.21	564.972	474.609	-281	37	8	29	-16	-5.28	6.41e-08	4.4e-06	0.46	1.25	N	Y
F25E5.1	F25E5.1	WBGene00017782	1282.6	-0.0882978	0.463608	0.609311	-0.398525	0.000874234	0.00316053	0.377575	0.00161555	0.0972734	0.067348	0.576132	0.985897	1093.64	1193.87	1351.25	1172.63	1142.5	1110.01	1570.46	1520.79	1638.98	1342.4	1159.25	1095.38	-1489	44	17	27	-8.98	-2.81	0.0025	0.0323	0.34	0	Y	Y
rpb-8	F26F4.11	WBGene00017830	1161.32	-1.48897	1.81e-33	1.22e-31	-1.93499	1.22e-55	3.61e-53	0.452732	0.000154798	0.0251704	0.00671317	0.957803	0.998607	1566.77	1335.42	1617.61	557.07	541.66	511.298	2055.27	1979.72	2149.29	580.165	477.865	563.749	-1074	46	15	31	-10.61	-3.22	0.000639	0.0115	0.49	0.13	Y	N
F27C1.6	F27C1.6	WBGene00017855	2447.67	-0.869909	3.25e-12	3.81e-11	-1.20934	2.8e-22	7.59e-21	0.410509	0.000915841	0.0690932	0.0710796	0.571485	0.985897	3110.01	2379.93	3021.36	1420.96	1532.7	1702.13	3809.59	3767.1	3733.42	1726.61	1553.26	1614.96	-601	42	9	33	-12.93	-4.05	2.54e-05	0.000815	0.35	0.27	Y	Y
let-355	T05E8.3	WBGene00020263	1897.07	-0.820876	1.28e-11	1.4e-10	-1.1904	6.14e-23	1.79e-21	0.478023	6.63e-05	0.016319	0.1085	0.37423	0.982818	1951.96	1976.77	2447.81	1194.68	1108.4	1307.38	3155.14	2835.83	2894.82	1280.68	1295.2	1316.22	-969	46	16	30	-11.05	-3.35	0.000407	0.00811	0	1.2	N	N
math-40	T08E11.3	WBGene00020359	154.079	1.06427	5.32e-08	3.94e-07	0.458135	0.0138864	0.0370856	0.675946	0.000643253	0.0563888	0.0698103	0.703815	0.992908	82.9832	88.8326	96.2402	174.504	195.599	191.737	134.611	135.977	157.914	203.675	162.816	224.054	-138	40	5	35	-21.18	-6.69	1.13e-11	1.58e-09	0.88	1.73	Y	Y
epg-9	Y69A2AR.7	WBGene00022078	6295.98	0.00921638	0.960203	0.977123	0.804452	1.35e-05	6.73e-05	-0.688827	0.000194302	0.0294959	0.106409	0.564487	0.985897	5360.47	7706.96	7292.86	6541.02	6703.54	7248.4	4483.73	5149.23	3000.37	8201.01	7422.78	6441.35	-1096	22	3	19	-7.4	-3.19	0.000704	0.0124	0	0	N	N
ZK1127.3	ZK1127.3	WBGene00022850	368.347	-0.475382	0.00676461	0.0202608	-0.70459	4.22e-05	0.000194771	0.563719	0.00101804	0.0744187	0.334511	0.0573391	0.885527	437.21	291.879	348.992	275.179	258.793	239.671	491.383	492.916	604.229	371.861	306.908	301.148	-907	45	11	34	-11.2	-3.42	0.00031	0.00659	0.15	0	N	N
F59C6.16	F59C6.16	WBGene00077764	1102.15	1.20939	6.21e-08	4.56e-07	2.14519	1.64e-21	4.16e-20	-0.97157	1.79e-05	0.00694629	-0.0357706	0.872085	0.997536	455.788	967.397	750.479	1548.48	1987.09	1497.24	333.79	461.606	314.166	1672.6	1781.21	1455.95	-1762	13	4	9	-4.64	-2.6	0.00469	0.0514	0.91	0.46	Y	N
