# Supplementary material for: Starvation-induced changes in somatic insulin/IGF-1R signaling drive metabolic programming across generations
Source: Sci Adv. 2023 Apr 7;9(14):eade1817. doi: 10.1126/sciadv.ade1817 (PMC10081852; doi:10.1126/sciadv.ade1817)
Supplement: Supplementary file 2 — Data S1 to S12 [file sciadv.ade1817_data_s1_to_s12.zip › ade1817_Data_S6.xlsx]

## Sheet: Data S6  Transcriptome Analysis
Gene_ID	Wormbase_ID	Transcript_ID	BaseMean_N2_Parental_FedAdults_ControlvsF4	log2FC_N2_Parental_CtrlvsF4fertile	pv_N2_Parental_CtrlvsF4fertile	adjp_N2_Parental_CtrlvsF4fertile	log2FC_N2_Parental_CtrlvsF4sterile	pv_N2_Parental_CtrlvsF4sterile	adjp_N2_Parental_CtrlvsF4sterile	log2FC_N2_Parental_F4FertilevsF4Sterile	pv_N2_Parental_F4FertilevsF4Sterile	adjp_N2_Parental_F4FertilevsF4Sterile	Control_Adultfed_1	Control_Adultfed_2	Control_Adultfed_3	F4fertile_Adultfed_1	F4fertile_Adultfed_2	F4fertile_Adultfed_3	F4sterile_Adultfed_1	F4sterile_Adultfed_2	F4sterile_Adultfed_3
spe-15	WBGene00004969	F47G6.4	856.802	0.646824	0.000275492	0.00277578	4.04538	3.47e-125	6.18e-121	-3.39856	4.63e-92	8.26e-88	109.568	153.047	140.525	241.718	204.436	185.63	2135.94	2066.52	2473.83
F37A4.4	WBGene00018134	F37A4.4	373.986	2.81904	4.39e-15	1.62e-12	7.17623	1.92e-97	1.14e-93	-4.3572	2.85e-77	2.54e-73	2.80943	9.84953	8.64772	67.1439	37.7286	50.4179	1156.97	938.03	1094.28
C14C10.1	WBGene00007584	C14C10.1	267.529	1.66497	2.04e-05	0.000357965	6.70933	8.97e-80	6.66e-77	-5.04436	4.32e-72	2.56e-68	4.68238	10.6072	6.48579	35.2506	16.6708	17.1879	858.096	706.3	752.484
T05A7.6	WBGene00020223	T05A7.6	308.219	2.42676	1.62e-11	2.67e-09	6.78645	8e-89	1.43e-85	-4.35968	1.12e-69	4.99e-66	7.49182	6.81891	9.36836	57.0723	39.4834	29.7924	847.469	755.503	1020.98
C15C6.2	WBGene00007601	C15C6.2	430.558	1.22573	5.81e-05	0.000833327	5.79937	1.74e-92	3.44e-89	-4.57364	1.55e-68	5.52e-65	11.2377	31.0639	22.3399	67.9832	51.7671	32.0841	1204.79	1163.41	1290.35
alg-4	WBGene00006449	ZK757.3	533.392	2.67533	1.58e-12	3.43e-10	7.52258	1.5e-95	6.68e-92	-4.84725	1.12e-67	3.32e-64	3.74591	10.6072	10.089	82.2513	42.1156	34.3759	1465.14	1376.09	1776.11
T22B3.3	WBGene00011911	T22B3.3	250.651	1.84714	1.04e-06	3.23e-05	6.46303	1.41e-76	8.69e-74	-4.61588	6.9e-63	1.76e-59	2.80943	9.84953	10.8096	42.8042	22.8126	20.6255	746.517	690.428	709.207
C05B5.2	WBGene00007320	C05B5.2	236.515	2.47623	9.13e-10	9.1e-08	6.85334	1.17e-72	6.12e-70	-4.37712	9.01e-62	2.01e-58	5.61886	1.51531	10.089	39.447	33.3415	22.9172	757.143	649.161	609.406
acdh-8	WBGene00019406	K05F1.3	323.809	2.33276	3.61e-10	3.98e-08	6.78615	6.37e-83	5.68e-80	-4.45339	6.27e-61	1.24e-57	1.87295	12.8802	9.36836	57.9116	35.0964	32.0841	1026.79	788.834	949.437
kel-10	WBGene00002186	T16H12.6	248.854	2.82382	5.98e-10	6.27e-08	7.40225	1.38e-65	4.73e-63	-4.57844	3.22e-60	5.74e-57	2.80943	3.03062	6.48579	43.6435	21.9352	22.9172	815.59	615.83	707.441
catp-4	WBGene00007248	C01G12.8	559.918	1.69662	3.21e-08	1.74e-06	6.05182	1.94e-94	5.33e-91	-4.3552	9.84e-60	1.59e-56	15.9201	30.3062	24.5019	117.502	55.2768	57.2931	1605.94	1425.3	1707.22
M28.9	WBGene00010900	M28.9	260.317	2.48228	4.1e-09	3.07e-07	7.06867	1.19e-70	5.31e-68	-4.58639	2.76e-59	4.09e-56	4.68238	6.06125	5.76514	47.84	27.1997	16.0421	723.935	765.026	746.301
C34D4.3	WBGene00016399	C34D4.3	279.643	1.27925	0.0008345	0.00639131	6.26783	3.93e-72	2e-69	-4.98857	3.72e-59	5.1e-56	3.74591	15.9108	10.8096	38.6077	21.0578	14.8962	879.349	726.934	805.476
sss-1	WBGene00006056	F32B6.5	599.008	1.86216	3.99e-09	3.01e-07	6.27639	9.36e-95	3.34e-91	-4.41423	3.08e-58	3.92e-55	12.1742	28.7909	23.7812	117.502	71.0701	48.1262	1847.7	1598.3	1643.63
ZK945.7	WBGene00014169	ZK945.7	162.209	2.01656	6.4e-06	0.000143508	6.61107	1.01e-58	2.37e-56	-4.59452	5.6e-56	6.65e-53	1.87295	6.81891	5.0445	26.0183	15.7934	14.8962	523.359	425.367	440.715
T13F3.8	WBGene00044205	T13F3.8	170.142	1.61799	1.95e-07	7.8e-06	5.242	1.07e-75	6.14e-73	-3.62401	1.3e-55	1.44e-52	13.1107	10.6072	12.9716	43.6435	37.7286	29.7924	437.018	457.111	489.291
gln-2	WBGene00001603	K03H1.1	245.727	2.14555	8.53e-06	0.000181291	7.32078	3.92e-60	9.99e-58	-5.17523	4.91e-55	5.15e-52	1.87295	6.06125	5.0445	32.7327	8.77409	17.1879	707.995	631.702	800.176
Y37E11B.10	WBGene00021381	Y37E11B.10	266.545	2.2712	3.69e-08	1.95e-06	6.86835	3.96e-70	1.72e-67	-4.59715	5.31e-55	5.26e-52	0.936477	10.6072	7.20643	45.3221	21.0578	27.5007	810.276	655.51	820.49
abt-1	WBGene00000019	C24F3.5	193.244	1.43151	0.000275329	0.00277578	6.07476	2.66e-65	8.93e-63	-4.64325	8.33e-55	7.82e-52	5.61886	9.84953	8.64772	32.7327	12.2837	20.6255	585.79	482.506	581.144
smz-1	WBGene00007733	C25G4.6	253.905	1.24572	0.000401369	0.00370621	5.75087	6.62e-71	3.11e-68	-4.50515	8.96e-55	7.99e-52	8.42829	11.3648	19.4574	44.4828	32.4641	16.0421	718.622	672.969	761.316
acs-6	WBGene00022849	ZK1127.2	165.951	0.611533	0.0632949	0.150477	4.8555	1.44e-63	4.35e-61	-4.24397	5.85e-54	4.96e-51	14.0472	11.3648	21.6193	28.5362	23.69	19.4797	504.762	476.157	393.906
gta-1	WBGene00001794	K04D7.3	5947.94	0.29595	0.000576069	0.00485716	1.61605	1.26e-79	8.99e-77	-1.3201	8.74e-54	7.08e-51	3257.07	3457.94	3397.11	4073.12	4166.81	4176.67	10540.2	10359.6	10102.9
spch-3	WBGene00020840	T27A3.4	584.76	2.66974	1.18e-11	2.09e-09	7.47147	5.37e-86	5.63e-83	-4.80173	1.37e-53	1.06e-50	7.49182	12.8802	7.92707	102.394	39.4834	37.8135	1535.54	1566.56	1952.75
C10G11.8	WBGene00015688	C10G11.8	518.498	1.82539	5.04e-07	1.76e-05	6.59985	1.2e-80	9.31e-78	-4.77445	2.18e-53	1.62e-50	13.1107	21.2144	11.5303	88.9657	45.6253	26.3548	1586.02	1363.4	1510.27
spch-1	WBGene00007307	C04G2.8	601.127	2.78281	1.13e-11	2.07e-09	7.68906	8.19e-84	7.68e-81	-4.90625	6.75e-53	4.82e-50	5.61886	12.8802	6.48579	94.0015	29.8319	49.2721	1605.94	1517.35	2088.76
nlp-77	WBGene00015514	C06A8.3	6548.23	0.471792	9.93e-08	4.46e-06	1.81496	3.63e-94	8.09e-91	-1.34317	1.43e-52	9.83e-50	3435	3229.89	3316.4	4610.27	4716.07	4513.55	11309.3	11713.5	12090.1
his-31	WBGene00001905	F17E9.12	789.815	-0.230055	0.210413	0.352808	-3.28134	1.89e-60	4.95e-58	3.05129	2.73e-52	1.81e-49	1233.34	1159.21	1245.99	1178.38	954.621	968.254	92.9825	109.516	166.041
Y38E10A.17	WBGene00012595	Y38E10A.17	616.866	2.00951	1.94e-09	1.63e-07	6.43943	2.44e-88	3.34e-85	-4.42991	4e-52	2.55e-49	14.9836	21.2144	23.7812	133.449	57.909	50.4179	1756.04	1595.13	1898.87
K09E4.1	WBGene00010719	K09E4.1	155.991	1.22979	0.00119563	0.00841685	5.61674	1.12e-61	3.08e-59	-4.38695	1.36e-51	8.34e-49	6.55534	9.09187	10.8096	28.5362	17.5482	16.0421	426.391	379.339	509.605
lys-1	WBGene00003090	Y22F5A.4	2929.95	0.438476	0.00068486	0.00549418	2.36947	2.03e-76	1.2e-73	-1.931	1.5e-51	8.92e-49	1164.98	1110.72	1228.7	1597.19	1660.06	1490.77	6535.34	6418.6	5163.17
T08B6.4	WBGene00020353	T08B6.4	393.707	2.92237	2.53e-11	3.83e-09	7.61795	4.82e-73	2.6e-70	-4.69558	1.63e-51	9.35e-49	1.87295	10.6072	4.32386	67.9832	34.2189	27.5007	1218.07	915.809	1262.97
ZK938.1	WBGene00014158	ZK938.1	311.821	1.72123	6.69e-06	0.000148499	6.37422	9.57e-71	4.37e-68	-4.653	2.88e-51	1.6e-48	5.61886	15.9108	10.089	56.233	29.8319	18.3338	884.662	838.037	947.67
Y54F10BM.3	WBGene00021858	Y54F10BM.3	190.848	0.297836	0.280838	0.431913	3.98337	2.46e-58	5.54e-56	-3.68553	9.83e-51	5.31e-48	29.0308	38.6405	27.3844	51.1972	30.7093	34.3759	556.567	474.57	475.16
T16A9.5	WBGene00011795	T16A9.5	325.69	2.38571	1.78e-08	1.07e-06	7.09451	1.46e-69	6.21e-67	-4.7088	2.02e-50	1.06e-47	4.68238	8.33422	7.20643	57.9116	16.6708	32.0841	1002.88	831.688	969.75
K06A5.2	WBGene00019430	K06A5.2	420.542	1.89311	1.76e-07	7.13e-06	6.42534	3.25e-77	2.14e-74	-4.53222	2.32e-50	1.18e-47	3.74591	15.1531	21.6193	70.5011	30.7093	53.8555	1268.55	1168.17	1152.57
cdh-4	WBGene00000396	F25F2.2	6396.03	0.0854542	0.568668	0.703879	-2.16808	1.29e-46	1.19e-44	2.25354	3.33e-50	1.65e-47	9096.94	8091.01	8022.92	8471.04	9013.62	9264.3	1487.72	1891.93	2224.77
K09F6.3	WBGene00019586	K09F6.3	450.973	2.27509	2.99e-10	3.38e-08	6.6579	4.49e-82	3.64e-79	-4.3828	9.56e-50	4.61e-47	11.2377	13.6378	12.9716	99.0373	32.4641	51.5638	1373.48	1163.41	1300.95
F53B3.5	WBGene00018743	F53B3.5	229.293	1.45431	2.37e-17	1.55e-14	-1.53916	9.44e-14	3.87e-13	2.99347	1.18e-49	5.51e-47	162.947	156.077	186.647	480.918	451.866	453.762	58.4462	47.6157	65.3566
F13A7.1	WBGene00008724	F13A7.1	173.046	2.60254	6.33e-07	2.11e-05	7.29526	5.18e-50	6.33e-48	-4.69272	1.25e-49	5.71e-47	1.87295	4.54594	2.88257	31.0541	14.9159	10.3128	470.226	487.268	534.334
acs-18	WBGene00011173	R09E10.3	176.199	2.64861	6.27e-08	3.04e-06	7.10179	1.76e-53	2.75e-51	-4.45318	1.49e-49	6.63e-47	0	3.78828	6.48579	31.8934	21.9352	13.7503	495.464	450.762	561.713
ZK858.2	WBGene00014116	ZK858.2	217.249	2.10749	1.72e-06	4.84e-05	6.75354	1.26e-60	3.36e-58	-4.64605	3.95e-49	1.72e-46	1.87295	7.57656	7.20643	37.7684	12.2837	24.0631	666.817	633.289	564.363
F32A11.3	WBGene00009308	F32A11.3	506.653	2.94547	1.99e-15	7.95e-13	7.17373	2.19e-88	3.25e-85	-4.22827	4.26e-49	1.81e-46	5.61886	10.6072	12.9716	118.341	61.4186	48.1262	1390.75	1226.9	1685.14
ZK550.5	WBGene00013999	ZK550.5	153.626	2.74513	7.34e-07	2.41e-05	7.3906	1.48e-45	1.22e-43	-4.64547	5e-49	2.07e-46	0.936477	3.03062	3.60321	22.6611	14.9159	14.8962	441.003	342.833	538.75
atz-1	WBGene00009212	F28D1.2	394.358	0.16468	0.370649	0.52665	-2.97388	3.44e-44	2.56e-42	3.13856	5.9e-49	2.39e-46	492.587	482.627	605.34	654.653	546.626	570.639	57.1178	53.9645	85.6701
F31E8.5	WBGene00017955	F31E8.5	152.565	2.25712	2.13e-05	0.00037032	7.11693	1.1e-47	1.09e-45	-4.8598	8.89e-49	3.52e-46	2.80943	1.51531	5.0445	23.5004	8.77409	12.6045	482.181	380.926	455.73
hil-3	WBGene00001854	F22F1.1	387.353	0.56773	0.00195748	0.0121334	-2.47549	1.75e-32	4.03e-31	3.04322	1.75e-48	6.79e-46	429.843	423.53	458.329	663.046	623.838	657.725	61.1028	61.9005	106.867
cdc-25.2	WBGene00000387	F16B4.8	599.688	0.0928385	0.597802	0.72883	-2.71594	4.84e-45	3.82e-43	2.80878	5.9e-48	2.24e-45	865.305	756.899	812.165	825.031	881.796	889.189	83.6843	128.562	154.559
emb-9	WBGene00001263	K04H4.1	18807.9	0.451912	1.71e-07	7e-06	1.69826	3.57e-86	3.98e-83	-1.24635	2.65e-47	9.83e-45	9892.94	10353.4	9911	13862.7	13605.1	13783.6	31029.6	32953.3	33879.4
clec-123	WBGene00021288	Y25C1A.1	221.567	2.49322	8.7e-08	4.05e-06	7.06297	6.32e-58	1.37e-55	-4.56974	1.57e-46	5.7e-44	3.74591	3.03062	7.20643	43.6435	14.9159	20.6255	630.953	579.325	690.66
F57F4.1	WBGene00019015	F57F4.1	116.245	1.65609	0.00488577	0.0239178	7.003	2.32e-41	1.36e-39	-5.34691	1.6e-46	5.72e-44	0.936477	3.78828	2.88257	13.4288	7.01927	3.43759	344.035	341.246	329.432
F27C8.5	WBGene00009185	F27C8.5	146.078	3.21232	6.92e-08	3.33e-06	7.62836	4.96e-41	2.82e-39	-4.41605	2.09e-46	7.18e-44	0.936477	2.27297	2.88257	26.8576	13.1611	18.3338	414.436	349.182	486.641
F36A2.10	WBGene00009457	F36A2.10	157.485	2.05502	6.61e-05	0.000920689	6.94845	1.02e-48	1.12e-46	-4.89343	2.08e-46	7.18e-44	0.936477	6.81891	2.88257	23.5004	13.1611	8.02104	488.822	377.751	495.473
T04A8.13	WBGene00011414	T04A8.13	158.211	1.74982	4.48e-07	1.59e-05	5.43911	1.21e-64	3.86e-62	-3.68929	2.65e-46	8.92e-44	5.61886	8.33422	15.1335	39.447	30.7093	29.7924	439.674	388.862	466.328
Y69H2.3	WBGene00013481	Y69H2.3	4851.07	0.674154	2.84e-08	1.56e-06	2.39518	2.36e-87	2.8e-84	-1.72103	3.21e-46	1.06e-43	1997.51	1942.63	1619.28	3098.69	3078.83	2688.19	9675.5	9600.92	9958.05
C50C3.2	WBGene00016800	C50C3.2	414.31	2.52274	2.2e-10	2.7e-08	7.0019	7.49e-75	4.17e-72	-4.47916	3.83e-46	1.24e-43	8.42829	6.06125	12.9716	87.2871	41.2382	28.6466	1114.46	1079.29	1350.41
smz-2	WBGene00020661	T21G5.4	171.238	1.5742	7.84e-05	0.00104431	5.90146	1.01e-58	2.37e-56	-4.32726	4.15e-46	1.32e-43	2.80943	6.06125	14.4129	31.8934	21.0578	18.3338	491.479	434.89	520.203
W04A4.2	WBGene00012231	W04A4.2	639.372	0.75565	8.66e-08	4.04e-06	2.66306	2.78e-84	2.75e-81	-1.90741	5.77e-46	1.8e-43	203.215	226.539	207.545	373.488	378.163	323.133	1296.44	1447.52	1298.3
acp-6	WBGene00022245	Y73B6BL.24	10877.4	0.43696	0.000768025	0.00599402	2.27777	4.07e-69	1.69e-66	-1.84081	8.27e-46	2.54e-43	5028.88	4564.12	3999.57	6404.69	6369.99	5621.6	23981.5	21971.5	19955
R07E5.15	WBGene00011120	R07E5.15	136.202	1.1229	0.0484939	0.124475	6.86878	5.47e-45	4.28e-43	-5.74589	1.15e-45	3.46e-43	0.936477	3.78828	5.0445	12.5895	3.50964	5.72931	325.439	393.623	475.16
F49C12.15	WBGene00009884	F49C12.15	829.164	1.23614	0.000237753	0.00247512	5.72941	1.37e-68	5.29e-66	-4.49327	1.96e-45	5.83e-43	28.0943	52.2783	51.1657	172.056	56.1542	82.5021	2105.39	2285.56	2629.28
npa-1	WBGene00003786	VC5.3	18088.2	0.366594	0.00203377	0.0124238	2.04438	1.66e-66	6.04e-64	-1.67779	2.13e-45	6.23e-43	7828.95	7881.9	9667.43	11276	10963.2	10482.3	36991.1	34532.5	33170.2
ZK354.7	WBGene00022708	ZK354.7	175.66	2.1177	4.49e-06	0.000109367	6.65205	4.33e-54	7.14e-52	-4.53435	5.77e-45	1.66e-42	1.87295	6.06125	6.48579	35.2506	16.6708	11.4586	494.136	520.599	488.408
F26B1.8	WBGene00194703	F26B1.8	292.094	1.47424	0.000476426	0.00420267	6.40643	1.82e-59	4.45e-57	-4.93219	6.77e-45	1.92e-42	4.68238	12.1225	12.2509	49.5186	16.6708	14.8962	908.572	836.45	773.68
W09D6.4	WBGene00012357	W09D6.4	104.893	2.27669	9.89e-05	0.00126648	6.98792	9.49e-39	4.28e-37	-4.71123	7.4e-45	2.06e-42	0.936477	3.03062	2.88257	14.2681	9.6515	10.3128	320.126	266.648	316.184
him-4	WBGene00001863	F15G9.4	10286.1	0.319878	0.000170516	0.00193531	1.51127	6.44e-71	3.1e-68	-1.19139	8.74e-45	2.4e-42	5882.95	6345.37	5927.29	7477.31	7682.59	7503.11	17173.9	17278.2	17304.5
chdp-1	WBGene00015687	C10G11.7	6560.31	-0.270573	0.0130653	0.0490847	-1.81683	3.9e-61	1.05e-58	1.54625	1.1e-44	2.97e-42	9831.13	8778.21	9338.09	7851.64	7633.46	7681.86	2373.71	2680.77	2873.92
C09B9.4	WBGene00015629	C09B9.4	118.462	2.57655	7.02e-05	0.000964342	7.53049	8.44e-36	2.81e-34	-4.95394	1.36e-44	3.61e-42	1.87295	2.27297	1.44129	16.786	9.6515	5.72931	292.231	363.467	372.709
F46H5.3	WBGene00018519	F46H5.3	26137.1	0.127299	0.158082	0.289267	1.38858	1.35e-53	2.16e-51	-1.26128	1.62e-44	4.25e-42	17091.6	16766.9	16082.6	18765.9	18262.4	17516.8	43048.2	41903.4	45796.4
F47D12.7	WBGene00018563	F47D12.7	202.786	2.68139	1.7e-06	4.79e-05	7.64541	3.06e-47	2.95e-45	-4.96402	3.76e-44	9.71e-42	3.74591	4.54594	0.720643	32.7327	13.1611	9.1669	693.384	541.232	526.385
ssp-10	WBGene00006039	K07F5.9	244.184	1.55199	3.9e-05	0.000602978	5.87066	3.95e-62	1.1e-59	-4.31867	5.91e-44	1.51e-41	5.61886	16.6684	12.2509	50.3579	35.0964	16.0421	710.652	636.464	714.506
inx-2	WBGene00002124	F08G12.10	686.707	0.352902	0.091201	0.195725	-2.7428	1.13e-34	3.33e-33	3.0957	9.78e-44	2.45e-41	892.463	784.174	872.699	1091.93	1081.85	1081.69	79.6993	117.452	178.406
wht-5	WBGene00008950	F19B6.4	98.6622	2.6423	0.000110741	0.00138721	7.48729	5.28e-32	1.16e-30	-4.84499	1.44e-43	3.56e-41	0.936477	2.27297	1.44129	13.4288	8.77409	6.87517	277.619	290.456	286.156
his-3	WBGene00001877	T10C6.12	1461.84	-0.070841	0.749843	0.842931	-3.25622	1.82e-45	1.49e-43	3.18538	1.56e-43	3.8e-41	2345.87	2055.52	1998.34	2263.59	1773.24	2055.68	144.787	201.573	317.951
F58D5.7	WBGene00010246	F58D5.7	115.336	1.73525	8.27e-05	0.00108911	5.93701	6.59e-50	7.94e-48	-4.20176	1.6e-43	3.86e-41	3.74591	5.30359	6.48579	23.5004	16.6708	11.4586	328.095	346.008	296.754
Y106G6D.3	WBGene00013700	Y106G6D.3	238.629	1.76445	1.5e-05	0.000281685	6.24839	3.23e-60	8.35e-58	-4.48395	1.94e-43	4.6e-41	4.68238	13.6378	7.92707	49.5186	23.69	16.0421	625.64	692.015	714.506
gly-8	WBGene00001633	Y66A7A.6	726.725	0.888634	1.78e-10	2.22e-08	2.71115	1.14e-88	1.85e-85	-1.82252	5.39e-43	1.26e-40	258.468	212.901	225.561	451.543	432.563	402.198	1599.3	1539.58	1418.41
EEED8.15	WBGene00017143	EEED8.15	299.988	0.499522	0.0112332	0.044038	-2.64855	9.7e-31	1.86e-29	3.14807	6.36e-43	1.47e-40	356.798	340.188	354.556	537.151	503.633	444.595	38.5213	47.6157	76.8381
F13D12.9	WBGene00008743	F13D12.9	248.381	1.65835	3.21e-07	1.2e-05	5.36469	1.29e-68	5.1e-66	-3.70634	6.79e-43	1.55e-40	17.7931	14.3955	17.2954	76.3762	46.5027	30.9383	641.579	630.115	760.433
ccg-1	WBGene00000370	Y73F8A.6	1524.86	0.74158	2.74e-10	3.2e-08	2.30848	3.02e-88	3.85e-85	-1.5669	1.87e-42	4.22e-40	574.06	566.727	657.947	931.622	1056.4	1022.11	3007.32	2918.84	2988.74
ZK1053.4	WBGene00014199	ZK1053.4	516.698	0.230269	0.260721	0.409582	-2.82461	1.93e-36	6.97e-35	3.05488	2.53e-42	5.64e-40	657.407	621.278	732.894	884.621	753.694	720.747	61.1028	90.4699	128.064
cpn-3	WBGene00000779	F28H1.2	8026.94	0.0766198	0.414846	0.569332	1.35243	3.02e-47	2.93e-45	-1.27581	3.54e-42	7.8e-40	5031.69	5430.88	5215.29	5859.15	5346.05	5327.11	13134.4	13180	13717.8
pfk-1.2	WBGene00008230	C50F4.2	150.283	2.77383	3.06e-06	7.97e-05	7.51577	6.41e-41	3.61e-39	-4.74194	5.12e-42	1.11e-39	0.936477	1.51531	4.32386	27.6969	10.5289	9.1669	414.436	415.844	468.094
unc-27	WBGene00006764	ZK721.2	10805.3	0.137202	0.144527	0.271711	1.41151	3.7e-51	4.85e-49	-1.27431	5.41e-42	1.16e-39	6973.01	6819.66	6639.28	7502.49	7197.38	7771.24	17240.3	17860.7	19244
T22C1.8	WBGene00011918	T22C1.8	188.649	2.74607	2.19e-08	1.28e-06	7.08244	4.86e-52	6.94e-50	-4.33637	1.08e-41	2.3e-39	2.80943	4.54594	4.32386	36.9291	31.5867	9.1669	568.522	496.791	543.166
Y57G7A.6	WBGene00021969	Y57G7A.6	352.564	2.4305	1.51e-08	9.3e-07	7.00288	8.51e-65	2.76e-62	-4.57238	1.66e-41	3.48e-39	4.68238	9.84953	8.64772	73.019	21.0578	32.0841	1121.1	842.799	1059.84
H05L14.1	WBGene00010366	H05L14.1	247.445	1.6577	0.000191589	0.00210939	6.49302	3.81e-55	6.93e-53	-4.83533	1.77e-41	3.66e-39	4.68238	12.8802	5.76514	44.4828	14.0385	14.8962	759.8	706.3	664.164
ugt-66	WBGene00016013	C23G10.6	244.004	1.86139	2.99e-08	1.64e-06	5.54356	7.33e-68	2.78e-65	-3.68217	4.32e-41	8.85e-39	12.1742	15.9108	14.4129	50.3579	43.8704	61.8766	527.344	926.92	543.166
uggt-2	WBGene00009178	F26H9.8	118.662	0.506728	0.162394	0.295015	4.59615	6.46e-48	6.66e-46	-4.08942	4.97e-41	1.01e-38	10.3012	12.8802	16.5748	24.3397	12.2837	20.6255	325.439	282.52	362.994
C18E9.8	WBGene00007688	C18E9.8	124.721	2.47109	0.000196898	0.00214065	7.60401	5.45e-35	1.68e-33	-5.13292	5.87e-41	1.18e-38	2.80943	2.27297	0.720643	17.6253	9.6515	2.29172	394.512	326.961	365.644
unc-22	WBGene00006759	ZK617.1	30458.3	0.2006	0.0246581	0.0771027	1.39463	4.39e-55	7.83e-53	-1.19403	7.61e-41	1.51e-38	18708.9	20463.5	18194.8	21796.6	21859.8	22269.8	50630.3	50029.9	50170.9
ZK1225.4	WBGene00014238	ZK1225.4	106.309	2.8812	6.65e-06	0.000147845	7.36446	2.74e-34	7.75e-33	-4.48327	8.78e-41	1.72e-38	0	2.27297	2.88257	18.4646	12.2837	9.1669	269.649	344.42	297.637
W02B12.12	WBGene00012207	W02B12.12	182.391	3.16338	2.39e-08	1.36e-06	7.63744	6.47e-45	5.01e-43	-4.47407	1.04e-40	2.02e-38	0	3.78828	3.60321	39.447	14.9159	14.8962	487.494	517.424	559.947
F41C3.5	WBGene00018271	F41C3.5	9568.54	0.72481	3.52e-13	8.43e-11	2.04967	2.09e-94	5.33e-91	-1.32486	1.2e-40	2.3e-38	4467.93	4226.96	3983.71	7045.07	7170.18	6734.23	18163.5	17954.3	16370.9
C32E12.1	WBGene00016327	C32E12.1	174.638	1.847	4.47e-05	0.00067358	6.36573	6.18e-52	8.74e-50	-4.51874	1.29e-40	2.45e-38	3.74591	3.78828	10.089	35.2506	14.9159	13.7503	557.895	433.303	499.006
snf-5	WBGene00004904	Y46G5A.30	438.518	1.65608	7.27e-06	0.000159701	6.03255	8.45e-65	2.76e-62	-4.37647	1.36e-40	2.54e-38	14.0472	25.7603	16.5748	92.3229	61.4186	22.9172	1320.35	1214.2	1179.07
B0511.11	WBGene00015236	B0511.11	165.408	0.0268691	0.913599	0.94859	3.06326	1.07e-42	7.16e-41	-3.03639	1.54e-40	2.86e-38	44.9509	43.9441	54.0482	37.7684	56.1542	52.7097	434.361	399.972	364.76
C30G12.2	WBGene00016274	C30G12.2	2834.17	-0.115339	0.693297	0.801133	3.74154	5.67e-38	2.33e-36	-3.85688	4.11e-40	7.56e-38	476.667	627.339	562.822	799.013	426.421	311.675	8449.45	8758.12	5096.05
mlc-2	WBGene00003370	C36E6.5	5114.37	0.170204	0.0845904	0.18584	1.47158	1.02e-50	1.3e-48	-1.30137	5.21e-40	9.48e-38	2919.94	3219.28	3255.87	3520.86	3613.17	3438.73	8258.18	9067.62	8735.7
C18H2.5	WBGene00015992	C18H2.5	119.457	2.70619	1.27e-06	3.83e-05	7.00233	2.01e-40	1.07e-38	-4.29614	7.5e-40	1.34e-37	1.87295	3.03062	2.88257	26.8576	11.4063	12.6045	361.304	330.136	325.016
gln-3	WBGene00001604	Y105C5B.28	3633.66	0.681675	2.78e-08	1.54e-06	2.289	1.84e-78	1.26e-75	-1.60732	7.43e-40	1.34e-37	1353.21	1620.63	1390.84	2377.73	2427.79	2195.47	6498.15	7669.31	7169.79
kin-5	WBGene00002193	T13H10.1	104.747	4.15734	3.61e-06	9.09e-05	8.56416	1e-22	8.99e-22	-4.40682	8.04e-40	1.42e-37	0	0	2.16193	16.786	17.5482	6.87517	289.574	317.438	292.338
Y106G6G.4	WBGene00013713	Y106G6G.4	225.519	1.03812	0.00873266	0.036666	5.55531	7.33e-52	1.01e-49	-4.51719	8.49e-40	1.48e-37	7.49182	13.6378	18.7367	44.4828	13.1611	25.209	704.01	531.709	671.23
msp-152	WBGene00003470	ZK546.6	179.27	0.867818	0.0344796	0.0981333	5.47	7.46e-49	8.31e-47	-4.60218	8.91e-40	1.54e-37	2.80943	19.6991	10.8096	23.5004	13.1611	26.3548	587.118	453.937	476.043
C08F8.6	WBGene00007448	C08F8.6	204.972	1.723	9.67e-05	0.0012425	6.31225	5.4e-53	8.16e-51	-4.58925	1.29e-39	2.21e-37	4.68238	8.33422	8.64772	43.6435	14.0385	13.7503	552.582	628.528	570.545
asns-2	WBGene00019730	M02D8.4	3172.02	1.479	1.21e-16	6.96e-14	3.79556	2.98e-101	2.65e-97	-2.31656	1.43e-39	2.43e-37	512.253	495.507	606.781	1720.56	1517.92	1261.59	7964.62	8593.05	5875.91
F36H12.3	WBGene00018119	F36H12.3	179.009	2.57279	6.99e-07	2.3e-05	7.11588	1.14e-47	1.12e-45	-4.54309	4.78e-39	8.03e-37	2.80943	3.03062	5.0445	36.0899	8.77409	20.6255	510.076	468.221	556.414
clec-79	WBGene00018548	F47C12.4	208.771	2.1056	4.8e-05	0.000715982	7.08484	2.76e-48	2.92e-46	-4.97924	5.57e-39	9.29e-37	1.87295	5.30359	5.76514	32.7327	18.4256	4.58345	622.983	498.378	688.894
gpd-2	WBGene00001684	K10B3.8	3060.81	0.237465	0.0455205	0.119176	1.7776	2.55e-51	3.42e-49	-1.54013	5.88e-39	9.7e-37	1646.33	1551.68	1715.13	1790.22	1946.09	2057.97	5184.44	5461.52	6193.86
C29F3.7	WBGene00007807	C29F3.7	622.399	-0.239227	0.23829	0.384777	2.35668	6.37e-33	1.54e-31	-2.59591	8.59e-39	1.39e-36	280.007	231.843	291.86	283.683	193.03	202.818	1623.21	1352.29	1142.86
F36A2.14	WBGene00023490	F36A2.14	105.213	1.5352	0.00391114	0.0202432	6.35181	6.98e-41	3.9e-39	-4.8166	8.57e-39	1.39e-36	2.80943	5.30359	2.88257	15.1074	11.4063	4.58345	310.827	246.015	347.98
F49E2.5	WBGene00009888	F49E2.5	4237.51	0.230671	0.031783	0.0924223	1.62287	4.66e-52	6.7e-50	-1.3922	9.09e-39	1.46e-36	2354.3	2559.36	2345.69	3070.16	2698.03	2748.92	7900.86	7332.82	7127.4
basl-1	WBGene00015467	C05D2.3	93.4636	1.11032	0.065497	0.154374	6.55535	1.56e-37	6.06e-36	-5.44503	1.36e-38	2.16e-36	0.936477	3.03062	4.32386	8.39299	3.50964	6.87517	265.664	234.904	313.535
Y48G1C.5	WBGene00021678	Y48G1C.5	180.729	1.15597	0.000817946	0.00630485	4.96423	2.82e-54	4.8e-52	-3.80826	1.4e-38	2.2e-36	11.2377	22.7297	12.9716	46.1614	35.0964	22.9172	474.211	409.495	591.742
K04G2.4	WBGene00010563	K04G2.4	116.242	1.32735	0.00141491	0.00950865	5.44643	7.46e-48	7.64e-46	-4.11908	2.05e-38	3.21e-36	7.49182	6.06125	8.64772	23.5004	15.7934	16.0421	401.153	253.951	313.535
H20J04.1	WBGene00019216	H20J04.1	94.2942	4.57375	2.03e-05	0.000357771	8.99205	1.13e-17	6.5e-17	-4.41829	2.08e-38	3.23e-36	0.936477	0.757656	0	17.6253	11.4063	8.02104	261.679	260.299	287.922
Y44A6D.5	WBGene00012855	Y44A6D.5	102.759	1.69395	0.00719145	0.031783	6.97864	1.68e-35	5.38e-34	-5.28469	3.17e-38	4.87e-36	0.936477	3.03062	2.88257	14.2681	4.38704	3.43759	292.231	277.758	325.9
his-38	WBGene00001912	K03A1.6	1108.41	-0.722228	0.000618232	0.00510796	-3.59956	4.16e-59	1e-56	2.87733	3.31e-38	5.05e-36	2073.36	1799.43	2037.98	1420.93	1064.3	1096.59	107.594	155.545	219.916
F52H3.6	WBGene00009948	F52H3.6	190.912	1.36074	0.00339508	0.0182781	6.22373	4.22e-48	4.4e-46	-4.86299	3.41e-38	5.14e-36	3.74591	9.09187	8.64772	35.2506	9.6515	10.3128	583.133	576.15	482.226
msd-2	WBGene00009682	F44D12.5	131.691	0.35557	0.467252	0.615633	5.6492	7.73e-42	4.77e-40	-5.29363	3.97e-38	5.95e-36	2.80943	9.09187	10.089	15.1074	3.50964	10.3128	406.466	280.933	446.898
T05D4.5	WBGene00011478	T05D4.5	132.433	0.293705	0.481866	0.62889	4.94878	3.7e-42	2.38e-40	-4.65508	5.89e-38	8.74e-36	8.42829	9.09187	18.0161	24.3397	8.77409	10.3128	371.93	328.549	412.453
col-106	WBGene00000680	Y77E11A.15	19901.2	-0.00162126	0.986548	0.992899	1.23487	7.89e-38	3.18e-36	-1.23649	6.79e-38	1e-35	14435.8	14099.2	12618.5	13960.1	13941.1	13202.6	31586.2	32300.9	32966.2
F33H2.3	WBGene00009367	F33H2.3	737.366	-0.159193	0.295324	0.44835	-2.25347	8.56e-44	6.17e-42	2.09428	7.93e-38	1.16e-35	1142.5	952.374	1060.07	956.801	921.279	946.482	179.323	214.271	263.193
unc-37	WBGene00006773	W02D3.9	1777.15	-0.112076	0.434802	0.587242	-2.00129	5.47e-42	3.43e-40	1.88921	1.68e-37	2.44e-35	2697.99	2340.4	2316.87	2135.18	2374.27	2295.16	496.792	652.336	685.361
F37C4.5	WBGene00018145	F37C4.5	5845.91	0.405744	0.00203635	0.0124238	2.0787	1.31e-56	2.6e-54	-1.67295	2.48e-37	3.56e-35	2936.79	2701.04	2397.58	3845.67	3561.4	3233.62	12605.8	10604	10727.3
C55C3.3	WBGene00016953	C55C3.3	148.077	0.351844	0.18399	0.322072	3.38896	3.94e-45	3.14e-43	-3.03711	2.62e-37	3.68e-35	31.8402	43.1864	29.5464	47.84	42.1156	43.5428	334.737	341.246	418.635
F07A5.2	WBGene00008541	F07A5.2	440.012	2.72443	9.76e-11	1.29e-08	7.09645	1.59e-67	5.92e-65	-4.37202	2.61e-37	3.68e-35	5.61886	9.09187	12.2509	103.234	50.8897	25.209	1354.89	1211.03	1187.9
Y48B6A.5	WBGene00012979	Y48B6A.5	117.795	2.29513	0.000366069	0.00346031	7.33669	6.56e-35	2.01e-33	-5.04156	2.58e-37	3.68e-35	1.87295	0.757656	3.60321	19.3039	6.14186	4.58345	355.99	311.089	356.812
F40F8.5	WBGene00009578	F40F8.5	1363.93	0.308765	0.00847325	0.0359444	1.78025	1.73e-53	2.73e-51	-1.47148	3.45e-37	4.8e-35	762.292	702.347	699.024	929.943	874.777	873.147	2428.17	2701.4	2304.26
F32B6.4	WBGene00009321	F32B6.4	124.902	2.51462	1.52e-05	0.000285228	7.09547	8.59e-39	3.91e-37	-4.58085	4.02e-37	5.54e-35	0	3.03062	4.32386	24.3397	11.4063	8.02104	383.885	303.154	385.957
Y43C5B.3	WBGene00012786	Y43C5B.3	107.229	0.743665	0.0358367	0.100704	4.47282	3.87e-46	3.39e-44	-3.72916	4.04e-37	5.54e-35	11.2377	15.9108	11.5303	27.6969	18.4256	18.3338	324.11	250.776	287.039
C28A5.6	WBGene00007791	C28A5.6	326.198	1.10495	0.00022377	0.00235605	4.5912	9.13e-58	1.96e-55	-3.48625	4.91e-37	6.68e-35	32.7767	43.1864	31.7083	117.502	67.5605	44.6886	870.051	830.101	898.211
kin-14	WBGene00002198	F22D6.1	143.645	-0.286605	0.290741	0.443175	2.9262	1.29e-33	3.37e-32	-3.21281	5.77e-37	7.79e-35	39.332	54.5512	43.2386	48.6793	34.2189	28.6466	340.05	326.961	377.125
F36D3.4	WBGene00009470	F36D3.4	184.796	2.08209	3.61e-05	0.000563295	6.80797	3.84e-47	3.68e-45	-4.72588	7.04e-37	9.43e-35	2.80943	6.81891	4.32386	32.7327	21.0578	4.58345	487.494	514.25	589.092
K10D3.4	WBGene00010738	K10D3.4	233.883	2.70741	2.02e-33	1.45e-29	-0.308881	0.214655	0.275721	3.01629	7.31e-37	9.73e-35	95.5206	71.2197	86.4772	597.581	538.729	513.346	90.3259	42.8542	68.8894
tbx-34	WBGene00006553	Y47D3A.10	110.796	3.21805	1.25e-08	7.96e-07	7.01964	1.73e-38	7.49e-37	-3.80159	8.54e-37	1.13e-34	0.936477	3.78828	2.16193	29.3755	21.9352	13.7503	316.141	315.851	293.221
C47E12.11	WBGene00008154	C47E12.11	85.6791	1.80844	0.00515526	0.0248331	6.87381	1.08e-32	2.55e-31	-5.06538	9.48e-37	1.24e-34	0.936477	3.03062	2.16193	10.9109	7.01927	3.43759	270.978	249.189	223.449
gmn-1	WBGene00013552	Y75B8A.17	484.445	-0.581745	6.32e-05	0.000893505	-2.67388	5.22e-60	1.31e-57	2.09213	1.02e-36	1.33e-34	889.653	761.445	739.38	540.508	515.039	540.847	106.266	131.737	135.129
B0261.6	WBGene00015094	B0261.6	112.108	2.51843	1.12e-05	0.000223602	6.92306	4.34e-38	1.81e-36	-4.40463	1.15e-36	1.48e-34	0.936477	2.27297	4.32386	23.5004	10.5289	10.3128	367.945	288.869	300.287
W01B6.2	WBGene00012169	W01B6.2	149.892	2.69578	1.09e-05	0.00022085	7.5106	1.72e-38	7.46e-37	-4.81482	1.15e-36	1.48e-34	0.936477	4.54594	1.44129	26.8576	13.1611	4.58345	472.883	393.623	431
ugt-53	WBGene00020182	T03D3.1	437.728	0.574038	0.00137039	0.0092923	2.7335	4.09e-56	7.67e-54	-2.15946	1.33e-36	1.7e-34	162.011	146.228	123.951	225.771	239.533	174.171	907.244	1017.39	943.254
C28D4.7	WBGene00007794	C28D4.7	90.5329	2.01619	0.000960722	0.0071171	6.78496	2.19e-34	6.25e-33	-4.76877	1.41e-36	1.79e-34	0	3.03062	3.60321	13.4288	8.77409	5.72931	273.634	222.207	284.389
Y71F9AL.4	WBGene00022110	Y71F9AL.4	221.097	-0.411691	0.02098	0.0685404	1.75679	1.23e-26	1.57e-25	-2.16848	1.54e-36	1.93e-34	130.17	136.378	121.789	98.198	98.2698	95.1066	448.973	407.908	453.08
sex-1	WBGene00004786	F44A6.2	739.379	-0.0207315	0.923661	0.955114	-2.91357	4.21e-37	1.58e-35	2.89284	1.57e-36	1.96e-34	1115.34	975.861	1052.86	1040.73	975.679	1082.84	92.9825	115.865	202.252
abt-5	WBGene00000023	Y53C10A.9	175.509	1.45108	7.88e-05	0.0010478	5.28013	1.49e-53	2.38e-51	-3.82905	1.65e-36	2.04e-34	9.36477	13.6378	13.6922	42.8042	15.7934	43.5428	439.674	512.663	488.408
K04C1.5	WBGene00010555	K04C1.5	345.948	-0.371892	0.0340599	0.0972521	-2.95652	7.91e-48	8.01e-46	2.58462	1.66e-36	2.04e-34	554.394	528.844	552.733	376.845	458.007	429.698	50.4762	93.6443	68.8894
let-2	WBGene00002280	F01G12.5	31221.6	0.538123	1.32e-07	5.72e-06	1.81897	3.06e-71	1.52e-68	-1.28085	3.05e-36	3.72e-34	15383.5	16739.7	14863.3	22468.9	22849.5	22910.4	50745.9	56448.5	58585.1
ztf-11	WBGene00009939	F52F12.6	348.699	0.175753	0.377123	0.533317	-2.63386	4.91e-32	1.08e-30	2.80961	3.54e-36	4.29e-34	486.032	448.532	438.151	554.777	461.517	533.972	59.7745	53.9645	101.568
C31H1.5	WBGene00016288	C31H1.5	144.619	2.57599	5.52e-06	0.000128885	7.15539	6.97e-41	3.9e-39	-4.5794	4.15e-36	5e-34	1.87295	4.54594	2.16193	31.0541	10.5289	9.1669	447.644	393.623	400.971
K01H12.4	WBGene00010486	K01H12.4	94.5483	1.01119	0.102751	0.21288	6.56949	6.13e-36	2.08e-34	-5.5583	4.82e-36	5.77e-34	0.936477	6.06125	1.44129	10.0716	4.38704	2.29172	304.186	253.951	267.609
Y51H7C.1	WBGene00021779	Y51H7C.1	752.996	0.544313	0.00026852	0.00272464	2.36039	1.16e-58	2.68e-56	-1.81608	5.23e-36	6.22e-34	330.576	300.79	262.314	484.275	383.428	433.136	1461.15	1595.13	1526.16
sdz-28	WBGene00020073	R52.1	212.318	-0.272127	0.174803	0.310761	-3.53972	2.64e-42	1.72e-40	3.26759	6.12e-36	7.22e-34	333.386	292.455	372.572	275.29	237.778	315.112	21.2531	28.5694	34.4447
unc-89	WBGene00006820	C09D1.1	20290.9	0.36256	3.22e-05	0.000516329	1.45161	2.41e-62	6.83e-60	-1.08905	7.05e-36	8.27e-34	11731.2	12515.7	12124.8	15591.7	15159.9	16014.6	32678	32277.1	34525
C27D8.2	WBGene00007778	C27D8.2	202.257	1.40179	0.000567578	0.0048092	5.67533	2.16e-50	2.72e-48	-4.27355	8.06e-36	9.39e-34	2.80943	13.6378	15.8541	43.6435	17.5482	26.3548	552.582	495.204	652.683
ZK354.3	WBGene00022706	ZK354.3	269.482	0.25224	0.432802	0.585468	4.03659	1.92e-40	1.03e-38	-3.78435	8.74e-36	1.01e-33	32.7767	37.8828	59.0927	75.5369	28.0771	51.5638	690.727	653.923	795.76
C09F9.2	WBGene00007479	C09F9.2	605.979	1.93994	3.02e-16	1.61e-13	-1.12357	5.74e-06	1.3e-05	3.06351	9.41e-36	1.07e-33	348.369	331.096	351.674	1352.11	1255.57	1348.68	122.206	104.755	239.346
frk-1	WBGene00001487	T04B2.2	84.6984	2.31174	0.000473872	0.00418476	7.03643	6.08e-31	1.19e-29	-4.7247	9.37e-36	1.07e-33	1.87295	1.51531	2.16193	13.4288	9.6515	3.43759	245.74	246.015	238.463
mab-20	WBGene00003111	Y71G12B.20	439.157	0.462195	0.00734809	0.0323361	-1.87168	1.72e-23	1.66e-22	2.33387	9.33e-36	1.07e-33	521.618	457.624	513.098	618.563	704.559	733.352	104.937	131.737	166.924
C35E7.9	WBGene00016461	C35E7.9	209.647	0.973801	0.0129758	0.0488694	5.2537	5.93e-47	5.62e-45	-4.2799	2.27e-35	2.56e-33	7.49182	20.4567	17.2954	44.4828	31.5867	12.6045	549.925	507.901	695.076
inx-3	WBGene00002125	F22F4.2	1275.4	0.104043	0.672993	0.787014	-3.04997	3.42e-33	8.47e-32	3.15401	2.32e-35	2.6e-33	1882.32	1613.05	1735.31	1839.74	1783.77	1998.38	122.206	184.114	319.717
Y73F8A.20	WBGene00013526	Y73F8A.20	82.1322	1.89459	0.00326548	0.0177622	6.81038	6.2e-32	1.35e-30	-4.91579	2.38e-35	2.66e-33	0.936477	3.03062	2.16193	9.23229	4.38704	10.3128	231.128	209.509	268.492
del-6	WBGene00011891	T21C9.3	1727.98	0.309396	0.00528284	0.0253351	1.66877	2.96e-52	4.32e-50	-1.35937	2.47e-35	2.73e-33	992.666	936.463	941.16	1113.75	1223.99	1219.2	2821.36	3231.52	3071.76
div-1	WBGene00001002	R01H10.1	960.94	-0.329752	0.0241438	0.0758911	-2.245	3.2e-48	3.36e-46	1.91524	2.67e-35	2.94e-33	1566.73	1396.36	1346.88	992.891	1174.85	1262.74	261.679	322.2	324.133
F09B12.3	WBGene00008607	F09B12.3	984.634	0.53855	0.000548508	0.00467159	2.42837	1.72e-56	3.33e-54	-1.88982	2.71e-35	2.96e-33	411.113	352.31	368.249	622.76	556.277	460.637	2162.51	2125.25	1802.6
C06A8.6	WBGene00015516	C06A8.6	109.527	1.8351	0.0026136	0.0150089	6.89826	9.77e-36	3.22e-34	-5.06316	2.89e-35	3.14e-33	3.74591	2.27297	2.16193	13.4288	9.6515	4.58345	336.065	211.096	402.738
clec-119	WBGene00018575	F47F6.5	93.2107	1.61044	0.00178273	0.0113438	6.06226	4.34e-39	2.04e-37	-4.45181	3.3e-35	3.56e-33	2.80943	3.78828	5.0445	18.4646	7.01927	10.3128	255.038	239.666	296.754
col-184	WBGene00000757	F15A2.1	19734.8	0.0301132	0.759684	0.849164	1.24759	7e-37	2.58e-35	-1.21747	3.51e-35	3.77e-33	14005	14042.4	12361.9	14326.8	13758.6	13172.8	31100	32335.8	32509.6
dpy-10	WBGene00001072	T14B4.7	204.178	1.87845	3.22e-16	1.65e-13	-1.2927	8.38e-07	2.04e-06	3.17114	3.84e-35	4.1e-33	146.09	120.467	96.5662	445.668	458.885	426.261	42.5063	34.9182	66.2398
T05C12.1	WBGene00011466	T05C12.1	104.935	2.11267	0.000123083	0.00151021	6.56952	2.46e-38	1.05e-36	-4.45685	4.19e-35	4.45e-33	0.936477	2.27297	5.76514	20.9825	7.89668	11.4586	290.902	272.997	331.199
F02E9.3	WBGene00008529	F02E9.3	127.418	1.37531	0.000756479	0.00592967	5.36174	1.09e-46	1.01e-44	-3.98643	5.97e-35	6.3e-33	11.2377	9.09187	5.76514	32.7327	21.9352	10.3128	379.9	350.769	325.016
F20H11.4	WBGene00017647	F20H11.4	163.041	1.37054	0.000900739	0.00679361	5.55464	7.61e-48	7.75e-46	-4.1841	6.02e-35	6.32e-33	6.55534	7.57656	14.4129	39.447	12.2837	22.9172	479.524	409.495	475.16
F59A6.4	WBGene00019086	F59A6.4	132.462	3.1321	1.01e-07	4.51e-06	7.30704	1.51e-38	6.62e-37	-4.17495	6.69e-35	6.97e-33	0.936477	0.757656	5.0445	27.6969	9.6515	25.209	401.153	350.769	370.943
arrd-1	WBGene00020205	T04B8.3	200.581	0.0909685	0.696456	0.803659	-3.57155	2.51e-33	6.32e-32	3.66252	7.12e-35	7.38e-33	272.515	271.241	297.626	314.737	242.165	340.321	18.5965	12.6975	35.3279
dhs-2	WBGene00000966	F55A12.4	373.903	0.187518	0.488495	0.635004	3.39661	5.83e-39	2.68e-37	-3.20909	7.7e-35	7.89e-33	75.8546	93.1917	95.8455	125.056	90.3731	85.9397	1223.38	963.425	612.055
dpy-14	WBGene00001075	H27M09.4	685.645	2.54805	3.38e-17	2.11e-14	-1.28325	4.29e-05	9.03e-05	3.8313	7.71e-35	7.89e-33	332.449	215.932	302.67	2014.32	1550.38	1409.41	146.115	47.6157	151.91
Y47G6A.13	WBGene00021639	Y47G6A.13	106.027	0.971282	0.0246239	0.0770273	5.22344	3.66e-42	2.36e-40	-4.25216	9.08e-35	9.25e-33	4.68238	10.6072	7.92707	22.6611	10.5289	12.6045	282.933	352.356	249.945
gska-3	WBGene00007977	C36B1.10	138.684	1.3286	0.00944486	0.0388947	6.23782	2.67e-41	1.56e-39	-4.90921	9.19e-35	9.3e-33	4.68238	4.54594	6.48579	23.5004	11.4063	3.43759	298.872	425.367	469.861
ZK1321.4	WBGene00014262	ZK1321.4	1081.3	0.00841019	0.938962	0.965712	1.34168	1.54e-35	4.97e-34	-1.33327	1e-34	1.01e-32	711.722	709.924	722.805	748.655	719.475	687.517	1740.1	1777.65	1913.89
F10G8.1	WBGene00008661	F10G8.1	79.5638	1.23653	0.0316482	0.0922169	6.16546	3.11e-35	9.73e-34	-4.92893	1.19e-34	1.19e-32	2.80943	4.54594	2.16193	10.0716	4.38704	8.02104	196.592	242.84	244.646
M176.9	WBGene00014813	M176.9	85.5846	2.66763	1.33e-05	0.000254305	6.84071	1.03e-32	2.44e-31	-4.17307	2.11e-34	2.1e-32	0	3.03062	2.88257	17.6253	9.6515	12.6045	247.068	253.951	223.449
C35E7.5	WBGene00016457	C35E7.5	2693.8	0.308407	0.268921	0.419529	-3.1365	1.32e-28	2.02e-27	3.4449	3.63e-34	3.6e-32	3569.85	3169.28	3570.79	3999.26	4122.94	4645.33	212.531	317.438	636.785
C27D6.3	WBGene00016161	C27D6.3	150.561	2.55243	9.98e-07	3.12e-05	6.85303	9.01e-44	6.48e-42	-4.3006	3.74e-34	3.68e-32	2.80943	3.78828	4.32386	33.572	22.8126	6.87517	490.151	388.862	401.855
msp-36	WBGene00003432	C04G2.4	297.187	1.27827	0.00233425	0.0138189	5.83043	2.06e-48	2.2e-46	-4.55216	4.28e-34	4.19e-32	6.55534	23.4873	13.6922	62.1081	23.69	20.6255	976.316	680.905	867.299
mua-6	WBGene00003485	W10G6.3	1933.67	0.221649	0.0382184	0.105661	1.51068	3.57e-46	3.15e-44	-1.28903	4.57e-34	4.45e-32	1064.77	1180.43	1223.65	1359.66	1310.85	1377.33	3275.64	3175.97	3434.75
T02C5.1	WBGene00020158	T02C5.1	1372.17	0.200254	0.0760627	0.171779	1.55607	2.25e-44	1.69e-42	-1.35582	4.76e-34	4.62e-32	755.737	794.024	875.581	982.819	887.06	917.836	2408.25	2358.57	2369.62
C01G10.1	WBGene00007230	C01G10.1	100.1	2.6951	4.8e-05	0.000715544	7.28687	1.21e-31	2.56e-30	-4.59177	4.86e-34	4.66e-32	0	3.03062	2.16193	19.3039	9.6515	5.72931	310.827	242.84	307.353
lec-4	WBGene00002267	C44F1.3	505.414	0.716152	4.36e-07	1.55e-05	2.35343	1.18e-65	4.12e-63	-1.63728	4.84e-34	4.66e-32	201.343	199.264	185.926	298.79	332.538	332.3	1037.42	1036.44	924.707
E03H12.7	WBGene00017114	E03H12.7	91.11	1.93197	0.00119151	0.00839606	6.62868	2.14e-34	6.14e-33	-4.69671	5.53e-34	5.27e-32	1.87295	2.27297	3.60321	16.786	8.77409	3.43759	241.755	272.997	268.492
Y106G6A.4	WBGene00013696	Y106G6A.4	151.69	1.16913	0.00783968	0.0340201	5.59457	7.88e-44	5.73e-42	-4.42544	5.84e-34	5.54e-32	3.74591	9.84953	12.2509	31.8934	19.303	6.87517	452.958	392.036	436.299
clec-266	WBGene00016088	C25B8.4	439.685	0.263604	0.308682	0.462959	-3.1645	3.54e-29	5.77e-28	3.4281	5.92e-34	5.58e-32	527.237	550.816	635.607	813.281	581.722	662.308	37.193	49.2029	99.8012
AC3.5	WBGene00007071	AC3.5	3347.42	0.325799	0.00358298	0.0189894	1.67462	3.24e-51	4.31e-49	-1.34882	7.02e-34	6.59e-32	1790.54	1828.98	1911.87	2293.8	2519.92	2117.55	6176.7	5978.95	5508.5
T25B9.6	WBGene00012012	T25B9.6	132.252	3.12292	2.44e-06	6.57e-05	7.68667	5.95e-34	1.62e-32	-4.56375	7.16e-34	6.68e-32	0.936477	0.757656	3.60321	28.5362	11.4063	6.87517	357.319	382.513	398.322
lec-2	WBGene00002265	F52H3.7	7212	0.0599534	0.517491	0.660623	1.18053	2.09e-37	8.06e-36	-1.12058	8.16e-34	7.58e-32	5131.89	4979.32	4952.26	5140.71	4967.89	5596.39	11322.6	11237.3	11579.6
T27A3.5	WBGene00020841	T27A3.5	185.04	3.40057	1.78e-08	1.07e-06	7.80583	6.93e-41	3.9e-39	-4.40526	9.04e-34	8.35e-32	0.936477	1.51531	4.32386	43.6435	19.303	10.3128	565.865	498.378	521.086
aldo-1	WBGene00011474	T05D4.1	1995.11	0.284904	0.0116733	0.0452691	1.63945	1.43e-48	1.55e-46	-1.35455	9.65e-34	8.87e-32	1112.53	1125.88	1128.53	1314.34	1317.87	1472.43	3316.82	3352.15	3815.41
ZK688.10	WBGene00044447	ZK688.10	76.9952	1.97369	0.00120671	0.00847408	6.53363	3.04e-32	6.89e-31	-4.55994	1.51e-33	1.38e-31	0.936477	2.27297	3.60321	13.4288	6.14186	8.02104	215.188	219.032	224.332
kbp-1	WBGene00020064	R13F6.1	330.33	-0.596015	0.0001074	0.00135308	-2.8057	3.06e-54	5.14e-52	2.20968	1.58e-33	1.44e-31	597.472	481.869	568.587	368.452	375.531	344.905	78.371	80.9467	76.8381
F54F12.1	WBGene00010072	F54F12.1	161.102	1.76811	0.000217304	0.00230763	6.25237	9.01e-45	6.95e-43	-4.48426	1.62e-33	1.47e-31	1.87295	8.33422	7.20643	33.572	7.89668	19.4797	495.464	461.873	414.219
cec-8	WBGene00021913	Y55B1BR.3	384.76	0.341305	0.0655844	0.154554	-2.10547	3.59e-25	4.03e-24	2.44678	1.8e-33	1.62e-31	501.015	435.652	449.681	591.706	522.058	642.829	74.386	117.452	128.064
his-67	WBGene00001941	T23D8.5	5627.57	-0.66143	0.000183843	0.00204289	-2.81114	5.71e-56	1.06e-53	2.14971	2.1e-33	1.87e-31	9592.33	8860.03	10087.6	6596.05	5551.37	5896.61	965.69	1499.9	1598.59
mup-4	WBGene00003497	K07D8.1	5874.75	0.509861	3.19e-06	8.25e-05	1.82236	1.31e-62	3.77e-60	-1.3125	2.09e-33	1.87e-31	2970.5	3019.26	2881.13	4388.69	4064.16	4177.81	11629.5	9616.79	10125
F10D11.2	WBGene00008648	F10D11.2	950.818	-0.452652	0.000852619	0.0065058	-2.18588	1.28e-52	1.91e-50	1.73323	2.31e-33	2.04e-31	1576.09	1460	1351.21	1019.75	1067.81	1118.36	269.649	357.118	337.381
ttr-47	WBGene00019203	H14N18.3	1053.39	0.368628	0.00186419	0.0116913	1.7662	7.01e-52	9.76e-50	-1.39757	2.51e-33	2.21e-31	562.823	543.997	557.778	718.44	735.269	694.393	1910.13	2036.37	1721.35
C01G5.4	WBGene00015306	C01G5.4	108.554	2.03306	0.000121838	0.00150167	6.39476	4.29e-39	2.02e-37	-4.3617	2.81e-33	2.47e-31	0.936477	2.27297	7.20643	22.6611	13.1611	8.02104	274.963	309.502	338.264
hch-1	WBGene00001828	F40E10.1	190.327	2.32691	4.76e-18	4.02e-15	-1.25739	4.03e-05	8.5e-05	3.5843	2.99e-33	2.62e-31	84.2829	93.1917	89.3597	567.366	393.079	378.135	30.5514	22.2207	54.7582
zif-1	WBGene00006977	F59B2.6	2183.52	-0.677533	8.9e-05	0.00116008	-2.80587	1e-56	2.01e-54	2.12834	3.04e-33	2.65e-31	3985.65	3625.39	3503.05	2103.28	2361.98	2484.23	378.572	606.307	603.223
C18H7.4	WBGene00015994	C18H7.4	86.1984	2.1504	0.00156765	0.0103179	7.0703	5.77e-30	1.02e-28	-4.9199	3.26e-33	2.82e-31	1.87295	0.757656	2.88257	12.5895	9.6515	1.14586	244.411	258.712	243.762
tag-52	WBGene00006431	C02F12.4	446.913	-0.128936	0.430305	0.58347	-2.29316	2.46e-37	9.44e-36	2.16422	3.45e-33	2.97e-31	721.087	572.788	607.502	548.062	597.515	592.411	126.191	104.755	151.91
col-8	WBGene00000597	F11H8.3	17401.4	0.14712	0.153777	0.283664	1.38271	4.6e-41	2.63e-39	-1.23559	3.99e-33	3.42e-31	11575.8	11373.9	10267.7	11652.8	13077.8	12051	27370.1	29731.3	29512
ptr-13	WBGene00004227	K07C10.1	733.33	0.346629	0.0202565	0.0669684	2.09338	1.56e-46	1.42e-44	-1.74675	4.33e-33	3.69e-31	325.894	357.614	325.731	473.365	412.382	396.468	1641.81	1318.96	1347.76
F46H5.7	WBGene00018522	F46H5.7	1766.28	0.199187	0.0691517	0.160409	1.49946	1.78e-43	1.24e-41	-1.30027	4.49e-33	3.81e-31	1020.76	1104.66	1067.99	1222.86	1179.24	1266.18	3238.45	2988.68	2807.68
far-2	WBGene00001386	F02A9.3	48043.2	0.298493	0.00226201	0.0135025	1.46896	4.46e-51	5.81e-49	-1.17047	4.59e-33	3.88e-31	29323	29586.5	27602.1	38608.6	34139.1	33646	79899.9	81194.4	78389
cest-33	WBGene00017431	F13H6.3	601.348	0.263156	0.0637496	0.151272	1.91702	9.22e-44	6.6e-42	-1.65386	4.72e-33	3.97e-31	277.197	290.94	335.82	345.791	344.822	397.614	1103.84	1193.57	1122.54
B0273.1	WBGene00015097	B0273.1	93.4456	0.765227	0.0975523	0.205037	5.21483	2.2e-38	9.43e-37	-4.4496	4.98e-33	4.17e-31	1.87295	12.1225	6.48579	15.9467	12.2837	6.87517	257.694	261.887	265.842
cpna-2	WBGene00015061	B0228.4	9852.78	0.402835	7.13e-05	0.000976309	1.6137	3.27e-57	6.86e-55	-1.21086	5.23e-33	4.35e-31	5047.61	5858.2	5566.97	7365.69	7093.85	7322.06	16016.9	17673.4	16730.4
Y38C1AA.7	WBGene00021398	Y38C1AA.7	235.59	2.14628	1.35e-06	4.03e-05	6.41704	8.17e-52	1.11e-49	-4.27076	5.53e-33	4.59e-31	1.87295	12.1225	8.64772	56.233	21.0578	25.209	802.306	534.883	657.982
fat-5	WBGene00001397	W06D12.3	672.532	0.49007	0.00169356	0.010897	2.3036	1.89e-51	2.55e-49	-1.81353	5.67e-33	4.68e-31	299.673	274.272	251.504	410.417	336.925	411.365	1511.63	1218.96	1338.04
T28H11.7	WBGene00020905	T28H11.7	135.058	1.41093	0.00196177	0.0121547	5.74956	5.77e-43	3.95e-41	-4.33863	5.95e-33	4.89e-31	3.74591	9.09187	7.92707	31.8934	14.0385	9.1669	385.213	319.025	435.416
his-32	WBGene00001906	F17E9.10	1325.93	0.568261	0.043992	0.11635	-2.88053	2.14e-23	2.05e-22	3.44879	7.55e-33	6.17e-31	1592.01	1451.67	1516.23	2418.86	2069.81	2272.25	140.802	123.801	347.98
sym-1	WBGene00006366	C44H4.3	594.949	1.58983	6.62e-15	2.26e-12	-0.923449	1.42e-05	3.12e-05	2.51327	8.62e-33	7.02e-31	385.828	370.494	425.179	1290.84	1114.31	1151.59	167.369	161.893	287.039
chd-7	WBGene00007053	T04D1.4	5810.12	0.374309	6.96e-05	0.00095737	-0.756888	1.57e-15	7.53e-15	1.1312	9.52e-33	7.71e-31	6248.17	5668.78	6191.04	7794.57	7835.26	7841.14	3412.46	3566.42	3733.27
C49H3.6	WBGene00016792	C49H3.6	773.308	-0.550758	1.03e-05	0.000210708	-2.16175	1.65e-58	3.77e-56	1.61099	1.08e-32	8.75e-31	1264.24	1186.49	1202.75	795.655	836.171	862.834	245.74	260.299	305.586
ent-3	WBGene00010510	K02E11.1	130.073	2.53288	1.07e-05	0.000216712	7.00853	3.17e-38	1.33e-36	-4.47565	1.29e-32	1.04e-30	0.936477	3.03062	4.32386	27.6969	13.1611	8.02104	458.271	290.456	364.76
gpd-3	WBGene00001685	K10B3.7	5158.94	0.269623	0.018875	0.063721	1.62978	5.03e-46	4.29e-44	-1.36015	1.38e-32	1.1e-30	2858.13	2916.98	2984.9	3167.51	3493.84	3902.81	8709.81	8718.44	9678.07
his-7	WBGene00001881	F45F2.4	481.109	0.561365	0.0199325	0.0662173	-2.49394	3.5e-22	2.99e-21	3.0553	1.46e-32	1.16e-30	597.472	500.053	536.158	767.958	734.391	908.669	55.7895	87.2955	142.195
ant-1.3	WBGene00010485	K01H12.2	250.807	1.97622	9.97e-07	3.12e-05	5.98723	3.56e-54	5.93e-52	-4.01101	1.61e-32	1.27e-30	7.49182	14.3955	10.8096	67.9832	42.993	17.1879	775.74	592.022	728.637
F14F7.4	WBGene00008811	F14F7.4	72.4696	3.37556	0.000242668	0.00251438	8.03756	5.45e-20	3.75e-19	-4.662	1.65e-32	1.29e-30	0	1.51531	0.720643	5.87509	7.01927	12.6045	215.188	199.986	209.318
F56B3.6	WBGene00018930	F56B3.6	139.744	3.55674	4.57e-08	2.32e-06	7.75234	5.93e-35	1.82e-33	-4.1956	1.64e-32	1.29e-30	0	2.27297	2.88257	25.179	9.6515	30.9383	427.72	309.502	449.547
Y54G2A.13	WBGene00021878	Y54G2A.13	138.421	1.08065	0.0148339	0.0539885	5.46056	1.72e-41	1.04e-39	-4.37991	1.66e-32	1.3e-30	2.80943	10.6072	12.2509	31.0541	11.4063	12.6045	437.018	372.99	355.045
clp-4	WBGene00000545	Y39A3CL.5	830.368	0.418712	0.000535052	0.00458689	1.81704	4.68e-53	7.13e-51	-1.39833	1.86e-32	1.45e-30	440.144	412.165	423.738	561.491	590.496	552.306	1608.6	1401.49	1482.89
nhr-76	WBGene00015497	C05G6.1	366.699	0.602588	0.00262304	0.0150511	2.85931	1.46e-49	1.7e-47	-2.25672	2.02e-32	1.57e-30	120.806	108.345	108.817	211.503	152.669	146.67	924.512	814.229	712.74
K04H4.5	WBGene00010574	K04H4.5	161.931	2.1171	2.11e-05	0.000368449	6.52886	3.53e-44	2.63e-42	-4.41176	2.14e-32	1.65e-30	1.87295	9.09187	3.60321	36.9291	13.1611	13.7503	511.404	380.926	486.641
F26D2.10	WBGene00009149	F26D2.10	151.709	3.55172	6.09e-08	2.99e-06	7.87056	2.1e-35	6.64e-34	-4.31884	2.57e-32	1.97e-30	0.936477	3.03062	1.44129	25.179	32.4641	5.72931	411.78	415.844	468.978
glt-1	WBGene00001620	C12D12.2	1674.43	0.379646	0.000220942	0.00233805	1.57911	2.14e-54	3.66e-52	-1.19946	2.82e-32	2.16e-30	967.381	979.65	902.966	1259.79	1227.49	1219.2	2693.84	2931.54	2888.05
hmr-1	WBGene00001980	W02B9.1	4257.34	0.0456917	0.735204	0.831265	-1.56779	1.46e-30	2.75e-29	1.61349	3.03e-32	2.31e-30	5767.76	5311.93	5092.06	5426.07	5529.43	5736.19	1485.06	1953.83	2013.69
F07F6.1	WBGene00017215	F07F6.1	109.275	1.69005	0.00117989	0.00833052	6.1819	1.57e-38	6.87e-37	-4.49185	4.06e-32	3.08e-30	6.55534	3.03062	3.60321	21.8218	9.6515	9.1669	239.098	290.456	400.088
epg-2	WBGene00021468	Y39G10AR.10	1809.76	0.388013	0.101246	0.210522	-2.45134	2.51e-24	2.61e-23	2.83935	4.38e-32	3.31e-30	2272.83	1969.15	2298.13	2623.65	2927.04	3007.89	270.978	315.851	602.34
T11B7.1	WBGene00011706	T11B7.1	147.947	0.357222	0.0746449	0.169511	-2.70014	2.65e-25	3e-24	3.05737	4.45e-32	3.35e-30	179.804	194.718	172.954	219.896	224.617	257.819	22.5815	23.8079	35.3279
fubl-1	WBGene00007534	C12D8.1	2559.7	-0.44768	3.47e-05	0.000545732	-1.75583	9.55e-57	1.93e-54	1.30815	4.77e-32	3.57e-30	3939.76	3769.34	3642.85	2656.38	2843.68	2823.4	1010.85	1204.68	1146.39
Y82E9BR.17	WBGene00022349	Y82E9BR.17	336.979	0.766081	0.0046459	0.0229863	-2.72164	4.97e-20	3.44e-19	3.48772	5.19e-32	3.87e-30	355.861	312.154	397.074	594.224	655.424	561.473	27.8948	41.267	87.4365
F40G12.10	WBGene00009605	F40G12.10	129.6	2.60094	7.42e-05	0.00100211	7.47017	1.25e-33	3.28e-32	-4.86923	6.52e-32	4.84e-30	0.936477	4.54594	0.720643	24.3397	5.26445	8.02104	383.885	341.246	397.439
dpy-17	WBGene00001076	F54D8.1	723.064	2.42628	5.94e-20	7.12e-17	-0.756241	0.00566568	0.00956805	3.18252	6.83e-32	5.05e-30	351.179	252.3	331.496	2106.64	1499.49	1416.29	241.755	99.993	208.434
ubxn-5	WBGene00011336	T01E8.9	81.8798	1.23421	0.0162038	0.0572237	5.68918	3.53e-36	1.21e-34	-4.45497	7.2e-32	5.3e-30	2.80943	5.30359	5.0445	16.786	5.26445	9.1669	241.755	215.858	234.93
cdh-3	WBGene00000395	ZK112.7	481.531	1.02102	4.26e-07	1.53e-05	-1.47403	5.24e-12	1.89e-11	2.49505	7.25e-32	5.32e-30	487.904	453.078	340.143	992.051	877.409	726.477	147.444	123.801	185.471
glna-3	WBGene00009271	F30F8.2	133.039	0.0622107	0.825318	0.892085	3.10887	5.02e-34	1.38e-32	-3.04666	7.67e-32	5.61e-30	38.3956	40.9134	33.1496	52.8758	33.3415	29.7924	357.319	301.566	310.002
mdf-2	WBGene00003161	Y69A2AR.30	450.945	-0.281519	0.114117	0.22993	-2.58435	6.11e-40	3.1e-38	2.30283	8.84e-32	6.43e-30	783.831	620.52	636.328	485.115	564.174	630.224	90.3259	119.039	128.947
T08H10.1	WBGene00020369	T08H10.1	2148.74	0.151066	0.163744	0.296643	1.41413	1.78e-39	8.73e-38	-1.26307	9.13e-32	6.62e-30	1243.64	1404.69	1400.93	1545.99	1544.24	1405.97	3541.31	3512.45	3739.46
F44D12.8	WBGene00009685	F44D12.8	98.6039	3.26998	2.09e-06	5.75e-05	7.46966	1e-29	1.72e-28	-4.19968	1.05e-31	7.59e-30	0	2.27297	2.16193	21.8218	8.77409	14.8962	292.231	223.794	321.484
acs-22	WBGene00017012	D1009.1	1214.44	0.434434	0.000579056	0.00487112	1.88698	7.89e-52	1.08e-49	-1.45254	1.23e-31	8.83e-30	572.187	557.635	675.242	765.441	801.952	875.439	2236.89	2276.03	2169.13
Y49E10.10	WBGene00013033	Y49E10.10	120.495	1.75251	0.000744224	0.00585918	6.26236	3.83e-39	1.83e-37	-4.50985	1.27e-31	9.12e-30	2.80943	3.78828	6.48579	25.179	14.9159	3.43759	359.975	334.897	332.965
B0252.5	WBGene00015089	B0252.5	93.2854	1.72683	0.00195452	0.0121254	6.28559	2.01e-35	6.41e-34	-4.55876	1.29e-31	9.16e-30	0.936477	3.78828	5.0445	19.3039	8.77409	4.58345	256.366	279.346	261.426
skr-7	WBGene00004813	Y47D7A.1	352.549	-0.195304	0.421709	0.575086	-3.38991	1.97e-35	6.28e-34	3.1946	1.65e-31	1.17e-29	622.757	468.232	521.746	440.632	465.904	501.888	22.5815	60.3133	68.8894
htz-1	WBGene00019947	R08C7.3	4473.29	-0.454341	0.00792928	0.034295	-2.47309	1.76e-46	1.58e-44	2.01875	1.7e-31	1.2e-29	7637.91	6716.62	6725.76	5082.79	4905.59	5397.01	912.557	1388.79	1492.6
F01G10.5	WBGene00008508	F01G10.5	145.387	3.89297	1.79e-07	7.23e-06	8.29038	2.55e-30	4.67e-29	-4.39741	2.23e-31	1.57e-29	1.87295	0.757656	1.44129	36.0899	10.5289	11.4586	394.512	395.211	456.613
F40F9.3	WBGene00009581	F40F9.3	116.46	1.19551	0.0193739	0.0648825	5.90802	1.19e-37	4.66e-36	-4.71251	2.47e-31	1.73e-29	3.74591	6.81891	5.76514	24.3397	8.77409	3.43759	336.065	341.246	317.951
ipla-4	WBGene00017026	D1037.5	107.578	0.996631	0.0179032	0.0612898	5.01803	7.09e-40	3.59e-38	-4.0214	2.8e-31	1.96e-29	5.61886	5.30359	15.8541	24.3397	14.9159	14.8962	328.095	257.125	302.053
Y53C10A.10	WBGene00013138	Y53C10A.10	97.7028	0.430902	0.268004	0.41836	4.32293	1.95e-36	7.02e-35	-3.89203	3.69e-31	2.57e-29	10.3012	9.84953	18.7367	23.5004	13.1611	16.0421	313.484	234.904	239.346
C06A1.3	WBGene00007354	C06A1.3	95.2778	3.10533	1.41e-06	4.15e-05	7.16668	1.79e-31	3.69e-30	-4.06135	3.9e-31	2.68e-29	3.74591	1.51531	0.720643	22.6611	11.4063	13.7503	240.426	236.491	326.783
daf-22	WBGene00013284	Y57A10C.6	1001.24	0.325874	0.00962482	0.0395	1.76044	7.45e-46	6.2e-44	-1.43456	3.89e-31	2.68e-29	492.587	556.877	546.247	639.546	621.205	743.665	1851.68	1790.35	1769.04
R10F2.6	WBGene00019997	R10F2.6	228.314	0.416505	0.0745652	0.169384	2.95968	8.15e-41	4.5e-39	-2.54318	3.86e-31	2.68e-29	79.6005	59.8548	64.8579	80.5727	107.044	83.648	482.181	460.285	636.785
col-122	WBGene00000696	T05A1.2	38067.5	0.162812	0.127699	0.248918	1.40182	2.48e-39	1.2e-37	-1.23901	4.28e-31	2.93e-29	25032	25129.9	21787.9	25375.4	28071.8	27097.4	59467.6	65162.1	65482.9
T05F1.8	WBGene00011493	T05F1.8	124.784	1.77688	0.000281661	0.00281997	6.06274	8.39e-41	4.62e-39	-4.28587	4.33e-31	2.96e-29	2.80943	8.33422	4.32386	28.5362	7.01927	18.3338	328.095	347.595	378.008
K10C3.4	WBGene00010731	K10C3.4	1619.37	-0.252311	0.0549452	0.136277	-1.82424	1.78e-41	1.07e-39	1.57193	4.49e-31	3.05e-29	2422.67	2296.46	2149.68	1864.92	2014.53	1886.09	540.627	723.759	675.646
pyk-2	WBGene00014001	ZK593.1	1057.44	0.243835	0.0249271	0.0777747	1.48272	1.06e-43	7.51e-42	-1.23889	5e-31	3.39e-29	610.583	644.008	656.506	747.815	793.178	721.893	1756.04	1780.83	1806.14
F54C8.1	WBGene00010035	F54C8.1	102.314	1.85043	1.39e-05	0.000263512	5.45873	1.61e-43	1.12e-41	-3.6083	5.11e-31	3.45e-29	3.74591	11.3648	3.60321	27.6969	22.8126	17.1879	256.366	277.758	300.287
Y57G11C.5	WBGene00013303	Y57G11C.5	111.563	0.980201	0.0205163	0.0675168	5.03582	1.45e-39	7.21e-38	-4.05562	5.48e-31	3.69e-29	13.1107	7.57656	7.92707	25.179	21.9352	6.87517	329.424	255.538	336.498
spe-8	WBGene00004962	F53G12.6	78.0235	2.76201	0.00027646	0.00278359	7.41202	2.38e-25	2.71e-24	-4.65	5.58e-31	3.74e-29	0	1.51531	2.16193	15.1074	5.26445	5.72931	224.486	225.381	222.566
C39B5.2	WBGene00016520	C39B5.2	187.44	0.0599526	0.771737	0.857698	-2.8865	6.87e-30	1.19e-28	2.94645	6.11e-31	4.08e-29	278.134	244.723	252.946	270.254	250.939	287.611	19.9248	36.5054	45.9262
cyb-2.2	WBGene00000867	H31G24.4	1896.51	-0.828155	1.54e-06	4.44e-05	-2.87882	1.31e-59	3.23e-57	2.05066	6.22e-31	4.14e-29	3735.61	3223.83	3086.51	1908.57	1853.96	1895.26	324.11	528.535	512.254
clp-6	WBGene00000546	Y77E11A.10	132.537	0.850828	0.0407382	0.110606	4.97669	2.67e-39	1.28e-37	-4.12587	7.29e-31	4.83e-29	3.74591	12.8802	17.2954	28.5362	22.8126	10.3128	382.557	319.025	395.672
ceh-86	WBGene00018355	F42G2.6	215.113	0.0600597	0.807917	0.881187	-3.36537	8.2e-30	1.42e-28	3.42543	9.63e-31	6.36e-29	328.703	281.848	296.184	302.987	272.874	370.114	19.9248	17.4591	45.9262
D1081.5	WBGene00008383	D1081.5	72.586	2.34522	0.0010337	0.00752774	7.04318	1.09e-26	1.4e-25	-4.69796	1.04e-30	6.84e-29	0.936477	0.757656	2.88257	10.9109	7.01927	5.72931	235.113	168.242	221.682
itr-1	WBGene00002173	F33D4.2	4241.63	0.26931	0.014834	0.0539885	1.53674	2.76e-44	2.07e-42	-1.26743	1.11e-30	7.29e-29	2388.02	2549.51	2537.38	3112.96	2781.39	3116.75	7853.04	6693.19	7142.41
R05H5.3	WBGene00011038	R05H5.3	3141.19	-1.02552	4.48e-08	2.29e-06	-3.22307	3.33e-64	1.04e-61	2.19754	1.13e-30	7.35e-29	6519.75	5824.1	5343.57	2877.12	2862.98	2948.3	427.72	780.898	686.244
F55A11.11	WBGene00010082	F55A11.11	74.8797	0.933077	0.0319641	0.0928033	4.84446	5.28e-37	1.97e-35	-3.91138	1.31e-30	8.5e-29	4.68238	8.33422	7.92707	12.5895	10.5289	18.3338	211.203	185.701	214.617
clik-1	WBGene00020808	T25F10.6	14881.2	0.0639742	0.522317	0.664834	1.21188	6.92e-34	1.86e-32	-1.14791	1.48e-30	9.62e-29	9842.37	10700.4	10162.5	10186.6	10732.5	11181.3	22035.5	24088.8	25000.7
msrp-1	WBGene00017978	F32B5.4	95.3864	2.88286	1.32e-05	0.00025329	7.20169	1.49e-30	2.8e-29	-4.31883	1.63e-30	1.05e-28	0	4.54594	0.720643	20.9825	7.89668	11.4586	248.396	257.125	307.353
scrm-5	WBGene00019531	K08D10.8	69.1496	1.09994	0.0317188	0.0923235	5.43986	2.69e-34	7.63e-33	-4.33991	1.66e-30	1.07e-28	1.87295	5.30359	5.76514	11.7502	10.5289	5.72931	184.637	201.573	195.187
W10C8.5	WBGene00021128	W10C8.5	649.73	-0.0319712	0.832521	0.89681	1.67486	7.85e-30	1.36e-28	-1.70684	1.66e-30	1.07e-28	332.449	435.652	361.763	398.667	370.267	335.738	1162.28	1276.1	1174.65
cdt-1	WBGene00000413	Y54E10A.15	1286.87	-0.30579	0.107962	0.220685	-2.55306	8.34e-39	3.8e-37	2.24727	2.38e-30	1.52e-28	2065.87	1867.62	1917.63	1410.02	1545.12	1779.52	223.158	390.449	382.424
C16A11.7	WBGene00015820	C16A11.7	79.1274	0.904363	0.0743227	0.169023	5.40974	1.13e-34	3.33e-33	-4.50538	2.64e-30	1.68e-28	1.87295	7.57656	5.76514	15.1074	8.77409	4.58345	205.89	244.427	218.15
fzy-1	WBGene00001511	ZK177.6	2148.35	-0.510334	0.000676533	0.00543979	-2.26548	2.11e-49	2.43e-47	1.75514	3.35e-30	2.12e-28	3598.88	3278.38	3245.78	2177.14	2397.08	2533.5	548.597	785.66	770.148
R10E4.7	WBGene00011203	R10E4.7	116.321	0.505332	0.192867	0.332986	4.39383	3.6e-36	1.23e-34	-3.8885	3.91e-30	2.47e-28	10.3012	17.4261	16.5748	29.3755	24.5674	8.02104	336.065	269.822	334.732
tyms-1	WBGene00022455	Y110A7A.4	608.937	-0.575045	0.0020037	0.0123199	-2.85993	1.65e-46	1.49e-44	2.28489	5.24e-30	3.3e-28	1109.73	964.496	954.852	755.369	691.398	584.39	103.609	184.114	132.48
pbrm-1	WBGene00007042	C26C6.1	8238.35	-0.293192	0.0555493	0.13716	-2.04518	2.68e-40	1.41e-38	1.75199	5.33e-30	3.33e-28	12777.3	11773.2	11471.2	9037.57	10122.7	10237.1	2244.86	3220.41	3260.76
utx-1	WBGene00017046	D2021.1	613.143	0.0980419	0.562404	0.699357	-1.94259	2.1e-27	2.88e-26	2.04063	5.31e-30	3.33e-28	829.719	749.322	790.545	770.476	855.474	910.961	156.742	201.573	253.478
hdl-1	WBGene00001839	ZK829.2	94.6003	1.41313	0.00127954	0.00884293	5.2566	1.55e-39	7.64e-38	-3.84346	6.1e-30	3.79e-28	2.80943	5.30359	11.5303	23.5004	12.2837	18.3338	274.963	241.253	261.426
Y47D3A.13	WBGene00012926	Y47D3A.13	136.604	0.979624	0.0584802	0.141933	5.88668	3.8e-36	1.3e-34	-4.90706	6.08e-30	3.79e-28	5.61886	8.33422	5.76514	26.8576	4.38704	6.87517	451.629	334.897	385.074
Y47G6A.26	WBGene00021650	Y47G6A.26	62.1659	2.11586	0.00317894	0.0174799	6.81394	1.3e-25	1.52e-24	-4.69808	6.12e-30	3.79e-28	0.936477	0.757656	2.88257	7.55369	6.14186	6.87517	177.995	176.178	180.172
col-103	WBGene00000677	F56B3.1	8212.99	0.29988	0.0117331	0.0454573	1.64937	7.47e-44	5.48e-42	-1.34949	6.25e-30	3.86e-28	4390.2	5023.26	4356.29	5174.28	5972.52	5806.08	13170.3	14622.8	15401.2
mth-1	WBGene00017948	F31D5.5	266.251	0.35746	0.0723038	0.165508	2.50014	1.15e-39	5.78e-38	-2.14268	6.49e-30	3.99e-28	115.187	91.6764	95.8455	141.002	139.508	104.273	625.64	560.278	522.853
noah-2	WBGene00009926	F52B11.3	843.188	2.03701	5.73e-16	2.84e-13	-0.872764	0.000715447	0.00133314	2.90977	6.88e-30	4.21e-28	457.937	431.864	454.726	2123.43	1800.44	1592.75	212.531	147.609	367.41
wht-6	WBGene00007060	T26A5.1	88.4593	0.293453	0.461316	0.610675	4.21214	7.62e-34	2.03e-32	-3.91869	6.99e-30	4.26e-28	7.49182	15.9108	14.4129	23.5004	11.4063	11.4586	239.098	223.794	249.062
pqn-22	WBGene00004112	C46G7.4	4932.59	-0.0639001	0.552324	0.690367	1.15406	4.66e-27	6.18e-26	-1.21796	7.42e-30	4.51e-28	3473.39	3736	3405.76	3676.97	3362.23	3113.31	8169.18	7896.28	7560.17
unc-87	WBGene00006819	F08B6.4	9629.55	-0.0808416	0.409164	0.564895	1.02743	7.77e-26	9.2e-25	-1.10827	9.82e-30	5.95e-28	6971.13	7757.64	7024.83	7177.68	6548.98	6841.94	14197.1	15124.3	15022.3
F56F3.4	WBGene00010155	F56F3.4	91.587	1.22202	0.00734646	0.0323361	5.26198	1.41e-37	5.5e-36	-4.03996	1.05e-29	6.35e-28	5.61886	6.81891	7.20643	23.5004	10.5289	11.4586	308.171	206.335	244.646
Y53H1B.2	WBGene00013181	Y53H1B.2	844.321	0.771079	2.36e-08	1.35e-06	2.28701	1.3e-63	3.99e-61	-1.51593	1.07e-29	6.44e-28	316.529	337.915	347.35	631.153	568.561	508.763	1580.7	1537.99	1769.93
T06C10.3	WBGene00020289	T06C10.3	112.674	2.66835	0.000107569	0.00135337	7.45349	1.7e-30	3.18e-29	-4.78513	1.15e-29	6.91e-28	1.87295	0.757656	2.88257	20.9825	2.63223	11.4586	362.632	307.915	302.937
ttr-46	WBGene00011571	T07C12.7	1032.14	0.440137	0.000464183	0.0041271	1.83399	1.38e-49	1.62e-47	-1.39385	1.3e-29	7.75e-28	532.855	541.724	495.082	752.012	752.817	621.057	1880.9	1831.62	1881.21
C47A4.5	WBGene00008125	C47A4.5	67.0647	2.37932	0.00203612	0.0124238	7.19288	4.18e-24	4.25e-23	-4.81355	1.57e-29	9.37e-28	0.936477	1.51531	1.44129	9.23229	3.50964	8.02104	196.592	165.068	217.266
rnh-1.1	WBGene00022888	ZK1290.6	119.778	3.20028	3.4e-05	0.000537683	8.02629	1.56e-27	2.17e-26	-4.82601	1.62e-29	9.58e-28	1.87295	0.757656	1.44129	23.5004	4.38704	8.02104	398.497	272.997	366.527
unc-61	WBGene00006795	Y50E8A.4	1557.21	-0.485392	0.000663183	0.00536219	-2.14734	1.86e-48	2e-46	1.66195	1.62e-29	9.58e-28	2649.29	2300.24	2274.35	1591.31	1761.84	1807.03	447.644	612.656	570.545
hse-5	WBGene00002003	B0285.5	1142.95	-0.447204	0.000496436	0.00433341	-1.96636	8.34e-49	9.23e-47	1.51916	1.63e-29	9.63e-28	1866.4	1730.49	1575.33	1152.36	1381.04	1259.3	414.436	444.414	462.795
htas-1	WBGene00014240	ZK1251.1	70.9769	1.84575	0.00828402	0.0355135	6.79855	2.52e-27	3.43e-26	-4.9528	1.65e-29	9.73e-28	0	3.03062	2.16193	6.71439	4.38704	9.1669	244.411	158.719	210.201
Y57G11C.6	WBGene00013304	Y57G11C.6	86.4279	1.6687	0.00424512	0.0215602	6.29417	9.05e-33	2.15e-31	-4.62548	1.9e-29	1.11e-27	0.936477	4.54594	3.60321	15.9467	10.5289	2.29172	251.053	214.271	274.674
adt-2	WBGene00000083	F08C6.1	917.474	0.38713	0.00137605	0.00931722	1.72193	1.74e-47	1.7e-45	-1.3348	1.99e-29	1.16e-27	515.062	474.293	483.551	592.545	640.508	694.393	1685.64	1598.3	1572.97
lec-5	WBGene00002268	ZK1248.16	3244.39	0.402264	0.000182195	0.00203356	1.60453	6.91e-51	8.87e-49	-1.20227	2.11e-29	1.23e-27	1842.99	1804.74	1796.56	2400.39	2487.45	2305.48	5782.18	5809.12	4970.63
ZK418.2	WBGene00022732	ZK418.2	78.5686	3.93076	1.64e-05	0.000303795	8.14146	3.39e-20	2.38e-19	-4.2107	2.17e-29	1.26e-27	0	1.51531	0.720643	16.786	8.77409	10.3128	209.875	188.876	270.258
col-42	WBGene00013489	Y69H2.14	8854.24	0.190411	0.101193	0.210472	1.49485	5e-38	2.08e-36	-1.30444	2.37e-29	1.37e-27	5426.88	5855.93	4786.51	5852.43	6235.74	6248.39	14450.8	14479.9	16351.5
col-181	WBGene00000754	W03G11.1	40266.9	0.0473418	0.663702	0.780239	1.26996	1.84e-31	3.79e-30	-1.22262	2.83e-29	1.63e-27	29578.6	27813.6	24142.3	28422.9	27863	27965.9	62876.1	64654.2	69085.4
C27A7.5	WBGene00007756	C27A7.5	949.553	0.421757	0.00164981	0.0107056	1.89773	6.75e-47	6.37e-45	-1.47597	2.91e-29	1.67e-27	524.427	422.772	463.373	592.545	687.011	607.307	1799.88	1668.14	1780.52
F25H5.7	WBGene00009129	F25H5.7	82.4242	1.51604	0.000201642	0.00217344	4.94218	2.72e-40	1.43e-38	-3.42614	2.9e-29	1.67e-27	7.49182	7.57656	6.48579	26.0183	16.6708	18.3338	204.562	212.684	241.996
bcl-7	WBGene00016192	C28H8.1	373.408	-0.502356	0.00727434	0.0320705	-2.8694	9.25e-43	6.24e-41	2.36705	2.98e-29	1.7e-27	696.739	558.393	570.029	408.739	444.846	434.282	55.7895	92.0571	99.8012
C17C3.1	WBGene00015887	C17C3.1	931.678	0.0573711	0.683467	0.794953	1.61624	1.68e-31	3.5e-30	-1.55887	3.23e-29	1.83e-27	530.046	556.12	554.895	590.027	560.664	556.889	1940.68	1641.16	1454.63
ttr-50	WBGene00010234	F58B3.9	740.158	0.542391	0.032172	0.0933267	-2.4035	5.88e-20	4.03e-19	2.94589	3.23e-29	1.83e-27	782.895	844.787	892.156	1298.4	1085.35	1286.8	91.6542	136.498	242.879
bath-41	WBGene00018137	F37A4.9	1421.34	-0.579304	0.000185684	0.00205857	-2.37978	4.3e-50	5.29e-48	1.80048	3.32e-29	1.87e-27	2509.76	2241.9	2119.41	1414.22	1502.12	1683.27	350.677	515.837	454.846
slc-25A10	WBGene00019656	K11G12.5	854.887	0.394827	0.000538641	0.00460666	1.6454	7.33e-49	8.22e-47	-1.25057	3.31e-29	1.87e-27	475.73	474.293	464.094	610.17	656.302	591.265	1423.96	1488.79	1509.38
T28F4.3	WBGene00012138	T28F4.3	98.6511	1.06811	0.0225859	0.0722911	5.30616	2.31e-36	8.15e-35	-4.23805	3.48e-29	1.96e-27	9.36477	5.30359	6.48579	23.5004	6.14186	13.7503	304.186	228.556	290.572
mpz-4	WBGene00019165	H06H21.9	75.7183	3.09018	0.000196961	0.00214065	7.6898	1.57e-22	1.39e-21	-4.59962	3.64e-29	2.04e-27	0	0	2.88257	14.2681	5.26445	6.87517	240.426	217.445	194.303
nurf-1	WBGene00009180	F26H11.2	5086.48	-0.236725	0.0255963	0.0790262	-1.43929	3.79e-41	2.2e-39	1.20256	3.67e-29	2.05e-27	7258.63	6722.68	6665.95	6028.68	5728.6	5763.69	2292.68	2599.82	2717.6
nova-1	WBGene00013347	Y59A8B.10	1109.09	-0.204805	0.089433	0.192956	-1.61912	5.7e-38	2.34e-36	1.41432	3.86e-29	2.15e-27	1623.85	1519.86	1409.58	1284.13	1303.83	1362.43	448.973	490.442	538.75
gst-10	WBGene00001758	Y45G12C.2	370.569	1.26094	4.24e-10	4.51e-08	3.35638	1.06e-65	3.78e-63	-2.09544	3.97e-29	2.21e-27	76.7911	91.6764	75.6675	169.538	237.778	177.609	830.201	934.856	741.002
K09C6.2	WBGene00019556	K09C6.2	82.8747	1.80765	0.000674236	0.00542713	5.9614	1.34e-34	3.92e-33	-4.15375	4.34e-29	2.4e-27	3.74591	5.30359	2.16193	14.2681	6.14186	19.4797	205.89	253.951	234.93
jmjd-1.1	WBGene00005013	F43G6.6	65.0416	2.76252	0.00091959	0.00690678	7.47094	9.9e-22	8.03e-21	-4.70842	5e-29	2.76e-27	0	3.03062	0	7.55369	7.01927	6.87517	188.622	160.306	211.967
swsn-4	WBGene00004204	F01G4.1	7342.72	-0.21975	0.09686	0.204089	-1.70882	1.04e-37	4.15e-36	1.48907	5.21e-29	2.87e-27	11024.2	9926.81	9579.51	7955.71	8927.63	9334.2	2663.29	3241.04	3432.1
M162.7	WBGene00010933	M162.7	79.2955	3.14404	0.000908564	0.00684185	8.18817	8.49e-20	5.75e-19	-5.04414	5.87e-29	3.22e-27	0	0.757656	1.44129	12.5895	6.14186	1.14586	270.978	201.573	219.033
acs-10	WBGene00007082	AH10.1	172.93	3.00391	1.07e-07	4.73e-06	7.27579	7e-41	3.9e-39	-4.27188	6.62e-29	3.62e-27	1.87295	6.06125	1.44129	40.2863	10.5289	25.209	526.015	368.228	576.728
mnp-1	WBGene00007139	B0285.7	531.809	0.739835	1.91e-07	7.65e-06	-0.928458	7.08e-10	2.18e-09	1.66829	6.67e-29	3.64e-27	495.396	436.41	565.705	870.353	808.094	822.729	273.634	258.712	255.244
M70.1	WBGene00019783	M70.1	126.247	2.39239	3.37e-05	0.000533675	6.83802	2.67e-36	9.35e-35	-4.44563	7.2e-29	3.91e-27	0.936477	3.03062	5.0445	21.8218	5.26445	22.9172	452.958	322.2	302.053
F11G11.4	WBGene00017384	F11G11.4	86.1076	2.5925	1.82e-05	0.000330757	6.68276	6.8e-32	1.47e-30	-4.09025	8.26e-29	4.48e-27	0	1.51531	5.0445	20.9825	9.6515	11.4586	268.321	238.079	219.916
sulp-6	WBGene00020914	W01B11.2	78.1341	1.01643	0.0588276	0.142487	5.61187	9.48e-33	2.25e-31	-4.59543	1.01e-28	5.47e-27	5.61886	2.27297	5.76514	13.4288	10.5289	2.29172	197.92	258.712	206.668
Y71H2AM.13	WBGene00022178	Y71H2AM.13	1504.27	0.584804	1.77e-06	4.95e-05	1.92427	8.98e-57	1.84e-54	-1.33946	1.07e-28	5.74e-27	692.056	696.286	760.999	1011.36	1183.62	1028.98	2739	2888.69	2537.42
R09E10.5	WBGene00011175	R09E10.5	214.278	2.97588	1.01e-20	1.32e-17	-0.798911	0.0224218	0.0349117	3.77479	1.15e-28	6.17e-27	83.3464	50.0053	71.3437	637.867	540.484	427.407	67.7444	23.8079	26.4959
Y54F10AM.8	WBGene00021852	Y54F10AM.8	903.539	0.137035	0.221927	0.366049	1.36451	3.14e-35	9.8e-34	-1.22747	1.15e-28	6.17e-27	602.155	558.393	579.397	665.564	632.612	613.036	1515.62	1523.7	1441.38
Y49F6B.8	WBGene00021720	Y49F6B.8	64.1084	1.75049	0.00806304	0.0347375	6.44587	1.04e-27	1.47e-26	-4.69538	1.32e-28	7.02e-27	0.936477	1.51531	3.60321	9.23229	7.89668	3.43759	162.055	190.463	197.836
chaf-2	WBGene00022141	Y71G12B.1	1050.46	-0.483963	0.000575615	0.00485666	-2.11948	2.59e-47	2.52e-45	1.63552	1.39e-28	7.41e-27	1726.86	1622.14	1511.91	1108.71	1221.35	1144.72	302.857	419.018	396.555
K07A1.5	WBGene00010612	K07A1.5	68.0914	1.93346	0.00318051	0.0174819	6.53272	3.97e-28	5.88e-27	-4.59926	1.43e-28	7.61e-27	0.936477	2.27297	2.88257	9.23229	8.77409	5.72931	191.278	152.37	239.346
hil-2	WBGene00001853	Y73B6BL.9	1086.73	-0.0278194	0.905083	0.942882	-2.69209	3.67e-29	5.97e-28	2.66427	1.46e-28	7.74e-27	1545.19	1509.25	1528.48	1733.99	1369.64	1391.08	159.399	192.05	351.512
pph-4.2	WBGene00004086	Y49E10.3	876.798	-0.646484	6.2e-06	0.000140473	-2.33023	9.18e-54	1.49e-51	1.68375	1.68e-28	8.86e-27	1575.15	1397.12	1322.38	898.889	928.299	915.544	231.128	320.613	302.053
R05D3.9	WBGene00019882	R05D3.9	1100.76	0.520179	4.8e-06	0.000115494	1.75371	4.29e-55	7.73e-53	-1.23353	1.72e-28	9.05e-27	561.886	581.88	561.381	830.067	810.726	804.395	1884.89	2076.05	1795.54
ugt-22	WBGene00007455	C08F11.8	2033.05	0.112958	0.483843	0.630897	1.88862	4.57e-32	1.01e-30	-1.77567	1.74e-28	9.1e-27	1075.08	1134.97	952.69	1182.57	1220.48	1015.23	4214.76	4398.11	3103.55
F54D5.5	WBGene00010051	F54D5.5	819.555	-0.280149	0.242607	0.389168	-3.05295	2.88e-34	8.1e-33	2.7728	1.77e-28	9.28e-27	1379.43	1249.38	1166	963.515	1100.27	1061.07	77.0427	192.05	187.238
cfz-2	WBGene00000478	F27E11.3	171.437	0.900714	1.94e-05	0.000347774	-1.79172	3.13e-13	1.23e-12	2.69244	1.8e-28	9.4e-27	176.994	143.955	169.351	332.362	285.158	296.778	34.5364	42.8542	60.9406
spe-26	WBGene00004972	R10H10.2	121.554	1.53636	0.00109362	0.0078802	5.67956	7.56e-39	3.45e-37	-4.1432	2e-28	1.04e-26	6.55534	7.57656	5.76514	31.8934	18.4256	5.72931	367.945	288.869	361.228
cya-1	WBGene00000863	ZK507.6	1284.49	-0.206571	0.225968	0.37101	-2.14922	1.73e-34	5e-33	1.94265	2.18e-28	1.13e-26	1918.84	1777.46	1831.15	1433.52	1594.25	1763.48	310.827	422.193	508.721
lir-1	WBGene00003044	F18A1.3	596.847	-0.58215	1.2e-05	0.00023432	-2.19157	3.69e-52	5.35e-50	1.60942	2.44e-28	1.26e-26	1031.06	939.494	877.023	661.368	578.212	662.308	204.562	204.748	212.85
hlh-2	WBGene00001949	M05B5.5	494.759	-0.304429	0.194583	0.335023	-3.0963	1.24e-34	3.63e-33	2.79187	2.48e-28	1.28e-26	821.29	719.773	771.088	699.975	528.2	643.975	46.4913	106.342	115.699
F52F12.5	WBGene00009938	F52F12.5	64.8104	1.12519	0.0599001	0.144344	5.88486	4.48e-30	7.98e-29	-4.75967	2.51e-28	1.29e-26	0	3.03062	5.76514	8.39299	6.14186	5.72931	179.323	168.242	206.668
his-2	WBGene00001876	T10C6.13	2332.87	-0.181213	0.511046	0.654606	-3.26759	1.53e-31	3.2e-30	3.08638	2.66e-28	1.36e-26	3898.55	3416.27	3260.91	3381.54	2761.21	3184.35	193.935	320.613	578.494
mlt-11	WBGene00012186	W01F3.3	896.301	2.45799	1.4e-19	1.54e-16	-0.575133	0.0380498	0.0570811	3.03312	2.95e-28	1.51e-26	461.683	331.096	334.378	2574.13	1870.64	1742.86	304.186	133.324	314.418
pck-3	WBGene00019151	H04M03.1	136.834	1.8256	0.00112549	0.00804126	6.5505	3.57e-36	1.22e-34	-4.7249	3.19e-28	1.62e-26	0.936477	8.33422	2.88257	26.0183	4.38704	13.7503	374.587	387.275	413.336
Y92H12A.2	WBGene00022358	Y92H12A.2	558.558	0.115307	0.382105	0.538984	1.53455	6.52e-33	1.57e-31	-1.41925	3.79e-28	1.93e-26	321.212	350.037	337.261	376.006	329.906	388.447	961.705	993.582	968.867
sup-26	WBGene00006331	R10E4.2	1104.9	0.559442	0.00287174	0.0161748	-1.55263	6.99e-16	3.44e-15	2.11207	4.15e-28	2.1e-26	1224.91	1096.33	1214.28	1789.39	1627.59	1793.27	433.033	269.822	495.473
zyx-1	WBGene00006999	F42G4.3	2909.91	0.032418	0.766081	0.853481	1.22347	1.43e-29	2.41e-28	-1.19105	5.17e-28	2.61e-26	1973.16	2101.74	1935.65	2235.89	1959.25	1950.26	4444.56	4702.85	4885.85
Y6E2A.10	WBGene00050915	Y6E2A.10	59.1019	2.54791	0.00767381	0.0334518	7.75527	1.48e-18	9.09e-18	-5.20736	5.25e-28	2.64e-26	0.936477	1.51531	0	6.71439	3.50964	3.43759	175.338	168.242	172.223
ZK616.61	WBGene00194816	ZK616.61	83.7834	1.91365	0.00482998	0.0237174	6.8456	1.68e-28	2.57e-27	-4.93194	5.3e-28	2.66e-26	0.936477	2.27297	2.88257	15.1074	4.38704	3.43759	284.261	187.289	253.478
mlc-3	WBGene00003371	F09F7.2	4215.7	-0.0505125	0.641594	0.763494	1.13693	7.07e-26	8.42e-25	-1.18744	5.53e-28	2.77e-26	2914.32	3069.27	3126.15	3252.28	2836.66	2705.38	6611.06	6861.43	6564.8
rmd-1	WBGene00011501	T05G5.7	3061.86	-0.792789	7.57e-06	0.000164847	-2.76408	1.93e-53	2.99e-51	1.97129	6.17e-28	3.08e-26	5928.84	5179.34	4872.27	2798.22	3148.14	3278.31	563.208	907.873	880.547
ZC581.7	WBGene00022634	ZC581.7	68.7894	1.70089	0.00778151	0.0338187	6.36299	1.24e-28	1.92e-27	-4.6621	6.45e-28	3.21e-26	2.80943	0.757656	3.60321	12.5895	3.50964	6.87517	179.323	212.684	196.953
his-61	WBGene00001935	F55G1.10	8061.15	-0.503967	0.00365867	0.0192415	-2.41304	1.31e-43	9.23e-42	1.90907	6.62e-28	3.29e-26	13691.3	12001.3	12635.8	8761.44	8927.63	9338.78	1705.57	2671.24	2817.4
wdr-5.1	WBGene00006474	C14B1.4	1063.29	-0.584368	6.72e-05	0.000934067	-2.26633	1e-49	1.19e-47	1.68196	7.16e-28	3.55e-26	1803.65	1691.09	1607.03	1073.46	1166.08	1163.05	300.201	436.478	328.549
F58F12.3	WBGene00019063	F58F12.3	61.0189	1.60829	0.0484772	0.124475	7.07798	2.72e-23	2.57e-22	-5.46969	7.35e-28	3.63e-26	0	1.51531	2.16193	5.03579	5.26445	1.14586	174.01	190.463	169.574
acdh-4	WBGene00020419	T10E9.9	113.829	0.286089	0.339113	0.494557	3.2528	7.35e-33	1.77e-31	-2.96671	8.08e-28	3.98e-26	34.6496	28.0333	25.2225	28.5362	45.6253	32.0841	282.933	236.491	310.885
lin-54	WBGene00003037	JC8.6	1178.78	-0.476137	0.00495709	0.0240902	-2.39699	1.31e-42	8.66e-41	1.92085	8.38e-28	4.11e-26	1958.17	1858.53	1742.51	1178.38	1385.43	1433.47	260.351	376.164	415.986
ugt-41	WBGene00017336	F10D2.11	1273.11	0.537952	0.0356355	0.100271	3.30351	9.36e-39	4.23e-37	-2.76556	8.44e-28	4.13e-26	301.546	342.461	285.375	548.901	494.859	303.654	2697.82	4256.85	2226.54
C48B6.4	WBGene00016742	C48B6.4	82.2455	2.36313	0.000622443	0.00513685	7.00283	9.6e-28	1.36e-26	-4.6397	8.82e-28	4.31e-26	0	3.78828	1.44129	16.786	6.14186	4.58345	270.978	209.509	226.982
eppl-1	WBGene00020139	T01B11.2	793.735	0.370257	0.0151234	0.0546236	2.00216	1.02e-40	5.59e-39	-1.6319	9.21e-28	4.49e-26	357.734	375.797	399.957	544.705	502.755	415.948	1668.37	1525.29	1353.06
Y57G11C.23	WBGene00013318	Y57G11C.23	59.8245	4.0943	0.000174128	0.00196534	8.32923	3.77e-15	1.74e-14	-4.23493	9.46e-28	4.59e-26	0	0	1.44129	10.0716	8.77409	8.02104	167.369	179.353	163.391
kcc-2	WBGene00019205	H16O14.1	1270.68	0.337359	0.00100353	0.0073618	1.44056	6.44e-46	5.39e-44	-1.1032	9.49e-28	4.6e-26	754.8	787.205	755.234	985.337	984.453	931.586	2138.6	2072.87	2026.05
his-1	WBGene00001875	T10C6.14	3163.54	-0.339304	0.223822	0.368301	-3.41581	8.79e-34	2.34e-32	3.07651	1.06e-27	5.11e-26	5338.85	4721.71	5053.87	4752.95	3544.73	3648.43	249.724	420.606	741.002
ttr-51	WBGene00010440	JC8.8	2263.52	0.315018	0.050224	0.127585	2.05722	7.32e-38	2.96e-36	-1.7422	1.18e-27	5.67e-26	934.604	1009.96	1234.46	1524.17	1343.31	1086.28	4609.28	4545.72	4083.9
C23H3.2	WBGene00016018	C23H3.2	919.722	0.1234	0.339048	0.494512	1.51016	1.29e-32	3.01e-31	-1.38677	1.27e-27	6.09e-26	565.632	550.816	560.66	644.582	651.915	527.097	1677.67	1541.16	1557.96
ten-1	WBGene00006498	R13F6.4	2551.39	0.256528	0.0208121	0.0681935	-0.971499	7.23e-18	4.2e-17	1.22803	1.35e-27	6.46e-26	3015.46	2744.99	2730.52	3257.32	3281.51	3604.88	1321.68	1488.79	1517.33
egl-18	WBGene00001186	F55A8.1	571.366	-0.384416	0.0935542	0.199392	-3.04537	8.75e-36	2.91e-34	2.66095	1.43e-27	6.83e-26	1064.77	825.845	837.387	865.317	590.496	632.516	79.6993	95.2315	151.027
nos-2	WBGene00003784	ZK1127.1	1217.06	-1.1214	7.2e-08	3.45e-06	-3.48438	2.79e-58	6.22e-56	2.36298	1.58e-27	7.52e-26	2565.95	2362.37	2143.91	1366.38	966.905	915.544	146.115	260.299	226.098
Y39B6A.37	WBGene00012695	Y39B6A.37	295.364	-0.317888	0.0296294	0.0879524	-2.16384	6.07e-38	2.48e-36	1.84595	1.62e-27	7.68e-26	456.064	430.349	425.9	337.398	376.408	338.029	102.281	99.993	91.8525
sdc-2	WBGene00004746	C35C5.1	1494.55	0.161087	0.157086	0.287877	-1.11205	2.12e-21	1.66e-20	1.27314	1.65e-27	7.8e-26	1789.61	1705.48	1717.29	1848.98	1961.89	2017.86	713.309	845.973	850.519
his-24	WBGene00001898	M163.3	1208.04	0.805861	0.00557747	0.0263802	-2.41241	4.22e-16	2.11e-15	3.21827	1.83e-27	8.66e-26	1312.94	1175.88	1216.45	2209.03	1996.11	2272.25	140.802	152.37	396.555
D1046.2	WBGene00008363	D1046.2	558.111	-0.321556	0.0245359	0.0767876	-2.00305	9.66e-39	4.35e-37	1.6815	1.92e-27	9.06e-26	844.702	778.871	828.019	579.956	677.36	705.851	181.98	198.399	227.865
fbxa-215	WBGene00012879	Y45F10C.3	1706.39	-0.642046	0.000573743	0.00484629	-2.71765	5e-46	4.29e-44	2.07561	1.93e-27	9.09e-26	3094.12	2718.47	2753.58	1739.03	1968.91	1780.67	293.559	534.883	474.277
ced-8	WBGene00000422	F08F1.5	103.452	0.00846463	0.970047	0.984783	-4.59517	2e-27	2.74e-26	4.60363	1.99e-27	9.27e-26	156.392	156.077	143.408	151.913	169.34	136.358	3.98497	4.76157	8.83197
F02C12.1	WBGene00008515	F02C12.1	444.409	0.424087	0.0161323	0.0570766	2.2733	4.01e-40	2.08e-38	-1.84922	1.98e-27	9.27e-26	184.486	187.899	184.485	271.933	243.92	230.318	1046.72	914.222	735.703
pqn-65	WBGene00004148	T13H2.4	3365.38	-0.352261	0.00801114	0.0345865	-1.81471	1.88e-41	1.12e-39	1.46245	1.98e-27	9.27e-26	5351.03	4595.94	4704.36	3829.72	3701.79	3945.2	1172.91	1418.95	1568.56
hcp-6	WBGene00001833	Y110A7A.1	3652.86	-0.259272	0.107769	0.220449	-2.02717	1.41e-35	4.59e-34	1.7679	2.04e-27	9.51e-26	5544.88	5220.25	5033.69	3847.35	4481.8	4872.21	996.241	1469.74	1409.58
mes-1	WBGene00003219	F54F7.5	429.022	-0.424126	0.0148707	0.0540464	-2.50272	2.06e-39	1.01e-37	2.07859	2.31e-27	1.07e-25	731.388	650.069	626.959	434.757	567.684	493.867	95.6392	146.022	114.816
vha-6	WBGene00006915	VW02B12L.1	4404.49	0.109497	0.229688	0.375615	1.09435	1.9e-33	4.86e-32	-0.984853	2.37e-27	1.1e-25	3018.27	3304.9	3082.91	3333.7	3337.66	3478.84	6719.98	6590.02	6774.12
Y76B12C.4	WBGene00022298	Y76B12C.4	107.962	0.081005	0.789257	0.869701	3.08898	1.65e-29	2.76e-28	-3.00797	2.42e-27	1.12e-25	24.3484	32.5792	34.5909	38.6077	24.5674	34.3759	294.887	217.445	270.258
kbp-5	WBGene00016387	C34B2.2	739.512	-1.14102	1.18e-12	2.6e-10	-3.02836	4.97e-69	2.01e-66	1.88734	2.53e-27	1.16e-25	1465.59	1402.42	1356.97	723.476	618.573	571.785	131.504	193.637	191.654
swsn-3	WBGene00022182	Y71H2AM.17	941.994	-0.493178	4.07e-05	0.000623582	-1.87498	1.22e-49	1.44e-47	1.38181	2.53e-27	1.16e-25	1526.46	1386.51	1362.74	1014.71	1041.48	979.712	349.349	422.193	394.789
lep-5	WBGene00010424	H36L18.2	607.395	-0.241819	0.101493	0.210913	1.33796	1.61e-20	1.16e-19	-1.57978	2.61e-27	1.19e-25	385.828	418.984	444.637	323.969	385.182	348.342	928.497	1101.51	1129.61
tba-4	WBGene00006530	F44F4.11	1134.07	0.216623	0.076298	0.172042	1.52297	1.47e-36	5.37e-35	-1.30635	2.59e-27	1.19e-25	634.931	698.559	692.538	732.708	858.106	764.29	1817.14	2022.08	1986.31
C27B7.6	WBGene00007763	C27B7.6	82.0397	1.88653	0.00243451	0.014179	6.48029	4.49e-30	7.99e-29	-4.59376	2.75e-27	1.25e-25	0.936477	2.27297	4.32386	15.9467	9.6515	2.29172	272.306	230.143	200.486
ZK616.65	WBGene00235383	ZK616.65	59.7148	1.89143	0.0105972	0.0422945	6.76642	2.29e-24	2.39e-23	-4.875	2.74e-27	1.25e-25	0	2.27297	2.16193	6.71439	7.89668	2.29172	164.712	188.876	162.508
H32C10.1	WBGene00019255	H32C10.1	64.8721	1.66094	0.00963459	0.0395288	6.29115	5.57e-28	8.14e-27	-4.63021	2.81e-27	1.27e-25	0.936477	3.03062	2.88257	5.03579	10.5289	6.87517	188.622	146.022	219.916
igcm-1	WBGene00018215	F39H12.4	139.32	1.62049	1.98e-13	5.17e-11	-1.07267	2.88e-05	6.16e-05	2.69316	3.07e-27	1.39e-25	93.6477	84.8575	98.0074	290.397	283.403	276.153	39.8497	30.1566	57.4078
msp-65	WBGene00003458	ZK354.1	74.5874	1.47484	0.0211241	0.0688529	6.34535	7.02e-29	1.12e-27	-4.87051	3.16e-27	1.43e-25	0.936477	4.54594	2.16193	13.4288	5.26445	2.29172	225.815	234.904	181.939
F36A2.12	WBGene00009459	F36A2.12	89.1549	2.03815	0.000140397	0.00166299	6.08074	1.85e-34	5.35e-33	-4.04259	3.23e-27	1.45e-25	1.87295	5.30359	3.60321	22.6611	9.6515	12.6045	296.216	187.289	263.193
Y54G9A.5	WBGene00013208	Y54G9A.5	398.452	-0.891916	1.64e-07	6.74e-06	-2.99071	8.77e-55	1.53e-52	2.09879	3.31e-27	1.49e-25	840.956	677.345	636.328	407.899	390.447	360.947	75.7143	106.342	90.0861
ZC247.1	WBGene00013859	ZC247.1	6791.23	0.130383	0.215851	0.358952	1.26536	2.19e-33	5.55e-32	-1.13497	3.66e-27	1.64e-25	4337.76	4634.58	4615	4932.56	4683.61	5259.51	10738.2	10170.7	11749.2
C43E11.5	WBGene00016605	C43E11.5	62.708	3.23932	7.04e-05	0.00096641	7.38825	1.92e-21	1.52e-20	-4.14893	3.77e-27	1.68e-25	0.936477	0.757656	1.44129	10.0716	9.6515	10.3128	205.89	146.022	179.289
C50F2.5	WBGene00016839	C50F2.5	61.9262	3.37691	0.000272112	0.00274751	7.80134	1.37e-18	8.39e-18	-4.42443	3.97e-27	1.77e-25	0	0.757656	1.44129	4.19649	9.6515	11.4586	176.667	180.94	172.223
ZK856.7	WBGene00014108	ZK856.7	840.19	0.470401	0.00010407	0.00131627	1.74695	1.16e-48	1.27e-46	-1.27655	4.15e-27	1.84e-25	433.589	444.744	437.43	596.741	620.328	606.161	1523.58	1560.21	1338.93
ech-6	WBGene00001155	T05G5.6	7765.17	-0.0144076	0.862606	0.915976	0.882364	2.33e-26	2.9e-25	-0.896772	4.18e-27	1.85e-25	6188.24	6099.89	5943.14	6110.1	5842.67	6097.13	11351.8	11064.3	11189.2
F53H1.4	WBGene00018778	F53H1.4	3282.99	-0.352565	0.0266536	0.0813768	-2.08948	1.47e-38	6.5e-37	1.73692	4.17e-27	1.85e-25	5027.94	4755.81	4857.85	3622.41	3809.71	4035.73	855.439	1247.53	1334.51
F42G8.8	WBGene00018359	F42G8.8	66.352	3.12399	0.000154966	0.00178696	7.48587	1.4e-21	1.12e-20	-4.36188	4.21e-27	1.86e-25	0	2.27297	0.720643	14.2681	7.89668	4.58345	199.248	180.94	187.238
B0395.3	WBGene00007175	B0395.3	1852.43	0.26199	0.12907	0.250945	2.10885	8.87e-35	2.66e-33	-1.84686	4.53e-27	1.99e-25	879.352	891.761	788.383	1086.89	1046.75	933.878	4336.97	3942.58	2765.29
nep-20	WBGene00020293	T06D4.4	72.0841	0.50129	0.388514	0.544883	5.53118	9.71e-30	1.67e-28	-5.02989	4.51e-27	1.99e-25	2.80943	2.27297	7.92707	8.39299	1.75482	9.1669	195.263	180.94	240.23
T23F6.3	WBGene00011951	T23F6.3	96.4219	2.01098	0.000228053	0.00238824	6.19502	2.37e-34	6.74e-33	-4.18404	5.73e-27	2.51e-25	3.74591	1.51531	5.76514	26.0183	9.6515	8.02104	294.887	260.299	257.893
atn-1	WBGene00000228	W04D2.1	3242.45	0.382562	0.000467608	0.00414472	1.55048	4.72e-46	4.08e-44	-1.16792	6.34e-27	2.77e-25	1884.19	1941.12	1751.88	2240.93	2633.1	2396	5217.65	5582.15	5534.99
T09B9.1	WBGene00011642	T09B9.1	246.552	-0.396975	0.0761167	0.171779	-3.20897	7.4e-35	2.25e-33	2.81199	7.32e-27	3.19e-25	460.747	403.831	324.289	255.147	341.312	305.945	26.5664	50.7901	50.3422
lag-1	WBGene00002245	K08B4.1	1624.91	-0.423324	0.00142122	0.00953763	-1.89079	9.31e-44	6.64e-42	1.46747	7.57e-27	3.29e-25	2653.98	2308.58	2293.81	1678.6	1848.7	1883.8	559.223	717.41	680.062
rfp-1	WBGene00007008	R05D3.4	2831.86	-0.411562	0.0039727	0.0205101	-1.96943	4.96e-42	3.16e-40	1.55787	7.67e-27	3.33e-25	4549.4	4056.49	4092.53	2924.12	3376.27	3246.23	874.036	1198.33	1169.35
nhr-27	WBGene00008901	F16H9.2	1823.26	0.21031	0.0578613	0.14105	1.39007	1.21e-36	4.42e-35	-1.17976	7.72e-27	3.34e-25	1078.82	1176.64	1177.53	1292.52	1264.35	1418.58	3191.96	2877.58	2931.33
T25E12.6	WBGene00012021	T25E12.6	141.861	-0.0889166	0.708608	0.812139	-3.44254	2.44e-28	3.66e-27	3.35363	8.45e-27	3.65e-25	194.787	204.567	228.444	218.218	197.417	174.171	7.96993	31.7438	19.4303
fat-3	WBGene00001395	W08D2.4	1984.67	0.299101	0.00853867	0.0361259	1.50727	1.12e-40	6.1e-39	-1.20816	8.96e-27	3.86e-25	1246.45	1208.46	1067.27	1437.72	1362.62	1533.16	3429.73	3196.6	3379.99
efl-3	WBGene00009899	F49E12.6	304.127	0.834547	6.03e-06	0.000137425	-1.28827	1.24e-10	4.05e-10	2.12282	1.13e-26	4.87e-25	278.134	276.545	301.949	500.222	411.505	618.766	108.922	117.452	123.648
mig-6	WBGene00003242	C37C3.6	10823.1	0.728463	1.49e-17	1.07e-14	1.63847	3.15e-82	2.67e-79	-0.910004	1.14e-26	4.91e-25	5419.39	5857.44	5603.72	9265.86	9282.11	9423.57	17235	17340.1	17981
F55F8.7	WBGene00018895	F55F8.7	133.118	2.27635	0.000270088	0.00273668	7.0587	3.31e-33	8.21e-32	-4.78235	1.2e-26	5.13e-25	0.936477	3.03062	4.32386	25.179	2.63223	13.7503	406.466	306.328	435.416
Y34D9A.3	WBGene00021329	Y34D9A.3	610.648	-0.31047	0.0163755	0.0575969	-1.8028	1.25e-38	5.58e-37	1.49233	1.3e-26	5.55e-25	923.366	884.942	816.489	647.939	730.004	739.081	240.426	269.822	243.762
ttr-16	WBGene00012382	Y5F2A.1	2927.7	0.555175	5.42e-06	0.000126966	1.84893	2.63e-52	3.87e-50	-1.29375	1.31e-26	5.58e-25	1260.5	1550.92	1526.32	2189.73	2203.17	1982.34	5456.75	5218.68	4960.92
mog-2	WBGene00003390	H20J04.8	519.965	-0.421002	0.000723249	0.0057349	-1.88766	7.84e-44	5.73e-42	1.46665	1.45e-26	6.16e-25	802.561	750.08	767.485	542.187	593.128	598.14	197.92	212.684	215.5
F26A1.3	WBGene00017802	F26A1.3	71.6154	3.75438	0.000773664	0.00602131	8.61521	1.24e-15	5.98e-15	-4.86082	1.57e-26	6.66e-25	0	1.51531	0	12.5895	1.75482	6.87517	227.143	188.876	205.785
Y47D3A.31	WBGene00012937	Y47D3A.31	110.031	1.63804	0.00342947	0.0184066	6.21696	1.85e-33	4.75e-32	-4.57892	1.61e-26	6.82e-25	1.87295	9.09187	1.44129	23.5004	7.01927	8.02104	310.827	315.851	312.652
F21H7.2	WBGene00009028	F21H7.2	177.401	2.55187	2.96e-06	7.79e-05	6.91332	5.87e-40	2.99e-38	-4.36146	1.66e-26	7.01e-25	1.87295	5.30359	5.0445	46.1614	10.5289	16.0421	474.211	409.495	627.953
gldc-1	WBGene00020022	R12C12.1	3206.94	-0.0542468	0.646521	0.766915	1.20246	1.7e-24	1.8e-23	-1.2567	1.67e-26	7.02e-25	2441.4	2326	2002.67	2321.5	2153.16	2041.93	5435.49	5042.51	5097.81
C05D12.2	WBGene00007340	C05D12.2	241.66	0.377795	0.0565025	0.138608	2.37693	2.97e-36	1.03e-34	-1.99913	1.72e-26	7.2e-25	76.7911	101.526	110.258	124.216	120.205	132.92	498.121	550.755	460.146
his-4	WBGene00001878	T10C6.11	1392.34	-0.119401	0.676008	0.78896	-3.2292	1.97e-28	2.99e-27	3.1098	1.83e-26	7.65e-25	2137.04	1896.41	2149.68	2110.84	1771.49	1809.32	95.6392	236.491	324.133
F35E2.9	WBGene00009416	F35E2.9	125.197	1.36746	0.00578709	0.0270491	5.70348	1.67e-35	5.36e-34	-4.33602	1.89e-26	7.9e-25	3.74591	3.03062	12.9716	26.0183	7.89668	18.3338	337.394	295.218	422.168
act-4	WBGene00000066	M03F4.2	33037	0.249384	0.0109623	0.0433307	1.29095	1.22e-39	6.1e-38	-1.04157	2.16e-26	9.01e-25	21680.4	22465.3	19997.1	26096.3	24373.5	25776.2	50435	51042.5	55466.5
msp-57	WBGene00003450	R13H9.2	124.859	1.96652	0.000528447	0.00454227	6.51041	1.26e-34	3.7e-33	-4.54389	2.19e-26	9.09e-25	0.936477	5.30359	5.0445	28.5362	11.4063	4.58345	391.855	285.694	390.373
pho-11	WBGene00007331	C05C10.4	1848.29	0.558202	0.0136958	0.0508741	2.94378	4.34e-39	2.04e-37	-2.38558	2.41e-26	9.98e-25	739.817	490.204	407.884	934.14	856.351	616.474	4552.16	4493.34	3544.27
src-1	WBGene00005077	Y92H12A.1	1207.78	-0.0353687	0.751757	0.844176	-1.26994	6.3e-28	9.15e-27	1.23457	2.44e-26	1.01e-24	1581.71	1497.89	1467.23	1425.97	1512.65	1497.64	573.835	682.492	630.603
ceh-43	WBGene00000463	C28A5.4	145.41	0.490492	0.0210271	0.0686163	-2.23458	4.24e-18	2.52e-17	2.72507	2.46e-26	1.02e-24	179.804	132.59	188.088	238.361	222.862	241.777	30.5514	34.9182	39.7439
tnt-2	WBGene00006587	F53A9.10	13514	0.190487	0.0910361	0.195488	1.38591	8.07e-35	2.43e-33	-1.19542	2.5e-26	1.03e-24	8520.07	8957.77	8103.63	9002.32	9915.6	10276.1	20150.6	22742.9	23956.7
igcm-3	WBGene00020160	T02C5.3	771.961	1.06415	1.11e-10	1.45e-08	-0.730886	1.78e-05	3.87e-05	1.79503	2.67e-26	1.1e-24	648.979	584.911	648.579	1321.06	1188.01	1427.74	312.156	350.769	465.445
B0393.6	WBGene00007171	B0393.6	1034.99	-0.894108	2.51e-08	1.41e-06	-2.68373	1.19e-57	2.52e-55	1.78963	2.86e-26	1.17e-24	2025.6	1788.83	1686.3	1028.14	911.628	1019.82	216.516	317.438	320.6
C01G6.3	WBGene00007225	C01G6.3	2074.75	-0.196604	0.461726	0.610929	-3.07191	8.96e-30	1.54e-28	2.8753	2.87e-26	1.17e-24	3253.32	3012.44	3112.46	2590.08	2671.71	2921.95	188.622	358.705	563.48
T23F11.2	WBGene00011954	T23F11.2	61.1392	2.89244	0.000535916	0.00459156	7.37444	7.23e-21	5.42e-20	-4.482	3.11e-26	1.27e-24	0	0.757656	2.16193	10.9109	3.50964	9.1669	172.682	168.242	182.822
cyp-35C1	WBGene00007362	C06B3.3	690.253	-0.184178	0.409712	0.565163	2.15646	9.15e-23	8.27e-22	-2.34064	3.14e-26	1.28e-24	326.83	255.33	397.074	328.166	268.487	264.694	1574.06	1739.56	1058.07
jmjc-1	WBGene00020902	T28F2.4	181.996	0.227851	0.228025	0.373576	-2.13421	1.01e-21	8.19e-21	2.36207	3.14e-26	1.28e-24	239.738	213.659	231.326	277.808	258.836	264.694	51.8045	36.5054	63.5902
cdc-7	WBGene00016421	C34G6.5	680.512	-0.569071	0.00010005	0.00127617	-2.23176	1.36e-46	1.25e-44	1.66269	3.2e-26	1.3e-24	1125.65	1027.38	1094.66	668.921	710.701	811.271	211.203	206.335	268.492
Y39B6A.25	WBGene00012684	Y39B6A.25	80.1588	1.28535	0.0550042	0.136353	6.4767	6.29e-28	9.15e-27	-5.19135	3.4e-26	1.37e-24	0	3.78828	3.60321	13.4288	3.50964	1.14586	227.143	212.684	256.127
F35A5.1	WBGene00018024	F35A5.1	2556.04	0.0186754	0.86998	0.921004	1.2218	4.58e-27	6.08e-26	-1.20312	3.42e-26	1.38e-24	1666.93	1844.14	1782.15	1977.39	1711.82	1671.81	3958.4	4313.99	4077.72
K02F6.3	WBGene00019337	K02F6.3	217.246	0.317502	0.395555	0.55097	4.05973	2.53e-30	4.63e-29	-3.74223	3.58e-26	1.44e-24	29.9673	39.3981	33.8702	77.2155	31.5867	18.3338	584.462	545.994	594.392
dlg-1	WBGene00001006	C25F6.2	1418.68	0.874008	1.81e-10	2.24e-08	-0.600368	1.78e-05	3.87e-05	1.47438	3.62e-26	1.45e-24	1301.7	1150.12	1206.36	2402.07	2089.99	2210.37	692.056	795.183	920.291
phf-15	WBGene00021810	Y53G8AR.2	1265.67	-0.365792	0.00266811	0.0152725	-1.70729	1.04e-41	6.31e-40	1.3415	3.77e-26	1.51e-24	2019.98	1763.07	1688.47	1382.33	1469.66	1392.22	512.732	592.022	570.545
rpl-25.1	WBGene00004438	F55D10.2	989.076	0.209961	0.0813462	0.180707	1.46641	4.66e-35	1.44e-33	-1.25645	3.83e-26	1.53e-24	611.519	598.548	600.296	710.886	733.514	647.412	1530.23	1696.71	1772.58
F09C12.8	WBGene00017279	F09C12.8	102.851	2.99426	1.01e-05	0.000208248	7.29954	1.64e-29	2.76e-28	-4.30528	3.91e-26	1.56e-24	1.87295	3.03062	0.720643	24.3397	13.1611	5.72931	346.692	209.509	320.6
cyp-37A1	WBGene00008499	F01D5.9	391.981	0.604654	0.00230259	0.0136822	2.61883	5.44e-42	3.43e-40	-2.01418	4.01e-26	1.59e-24	116.123	137.136	152.776	229.129	205.314	183.338	974.988	850.734	678.295
lem-2	WBGene00002275	W01G7.5	1868.49	-0.407216	0.0087931	0.0368874	-2.08778	1.47e-39	7.27e-38	1.68056	4.09e-26	1.62e-24	3119.4	2798.78	2537.38	2098.25	2170.71	2106.1	516.717	701.538	767.498
Y53F4B.11	WBGene00013158	Y53F4B.11	61.1419	1.2639	0.048712	0.12487	6.05629	2.38e-27	3.24e-26	-4.79239	4.13e-26	1.64e-24	0.936477	2.27297	4.32386	7.55369	2.63223	9.1669	147.444	182.527	193.42
T01D3.6	WBGene00011330	T01D3.6	2464.64	0.734687	1.49e-07	6.23e-06	2.19806	3.02e-56	5.73e-54	-1.46337	4.41e-26	1.74e-24	1016.08	1178.91	864.051	1670.2	1756.57	1662.65	5055.59	4271.13	4706.56
M151.7	WBGene00019799	M151.7	299.856	-0.55392	0.00487541	0.0238834	-2.93395	2.36e-39	1.15e-37	2.38003	4.58e-26	1.8e-24	570.314	462.928	456.888	287.04	357.105	371.259	46.4913	69.8364	76.8381
C09B9.7	WBGene00015630	C09B9.7	113.697	4.53194	4.97e-05	0.000733849	9.28607	2.08e-17	1.17e-16	-4.75412	4.7e-26	1.85e-24	0	0	1.44129	24.3397	3.50964	8.02104	290.902	336.485	358.578
sluh-7	WBGene00010629	K07C5.6	2598.82	-0.59421	2.75e-05	0.000459621	-2.11793	6.53e-49	7.41e-47	1.52372	5.19e-26	2.04e-24	4323.71	4151.2	3884.27	2647.99	2895.45	2642.36	759.8	1014.22	1070.43
acox-1.2	WBGene00008565	F08A8.2	943.017	-0.0211787	0.940616	0.96679	2.94815	9.11e-26	1.07e-24	-2.96933	5.39e-26	2.11e-24	303.419	325.792	245.739	385.238	243.042	232.61	3404.49	1615.76	1731.07
F33D11.7	WBGene00018004	F33D11.7	56.7244	1.49608	0.0706338	0.162795	6.97555	2.31e-22	2.01e-21	-5.47947	5.51e-26	2.15e-24	0	0.757656	2.88257	4.19649	5.26445	1.14586	168.697	165.068	162.508
col-119	WBGene00000693	C53B4.5	24191.4	0.157619	0.164235	0.297269	1.35091	8.35e-33	2e-31	-1.19329	5.88e-26	2.29e-24	16594.4	15475.9	14591.6	16215.3	18464.2	17367.8	36506.3	39249.7	43257.2
mec-8	WBGene00003172	F46A9.6	374.635	0.222435	0.13161	0.254573	-1.47236	5.43e-20	3.74e-19	1.69479	6e-26	2.34e-24	486.032	418.226	430.945	500.222	489.594	568.348	159.399	147.609	171.34
Y48C3A.12	WBGene00012994	Y48C3A.12	1269.2	-0.418962	0.0011717	0.00829717	-1.83252	7.85e-43	5.34e-41	1.41356	6.21e-26	2.41e-24	2026.54	1848.68	1755.49	1341.2	1439.83	1430.04	451.629	580.912	548.465
C15H11.1	WBGene00007613	C15H11.1	63.2532	1.68637	0.00886432	0.0371428	6.24622	3.47e-27	4.69e-26	-4.55984	6.44e-26	2.49e-24	1.87295	2.27297	2.88257	9.23229	10.5289	2.29172	200.577	144.434	195.187
sur-2	WBGene00006349	F39B2.4	2115.43	-0.45094	0.00221919	0.0133077	-2.03545	7.81e-42	4.8e-40	1.58451	6.71e-26	2.59e-24	3411.59	3096.54	3130.47	2117.55	2505.88	2428.08	626.968	841.211	880.547
csq-1	WBGene00000822	F40E10.3	3077.65	0.453072	0.000126175	0.00153895	1.6876	1.13e-46	1.05e-44	-1.23452	7.64e-26	2.95e-24	1573.28	1691.85	1689.19	2013.48	2348.82	2423.5	4963.94	5320.26	5674.54
fbn-1	WBGene00022816	ZK783.1	997.351	1.81013	6.42e-13	1.51e-10	-0.871741	0.000674124	0.00125983	2.68188	7.8e-26	3e-24	571.251	575.819	630.563	2266.11	2083.85	1883.8	300.201	184.114	480.459
F42A8.1	WBGene00009626	F42A8.1	767.633	0.247422	0.119442	0.237167	1.88957	1.2e-33	3.17e-32	-1.64215	8.03e-26	3.08e-24	353.052	416.711	402.839	492.668	472.923	426.261	1613.91	1193.57	1536.76
F21D5.1	WBGene00009006	F21D5.1	2114.62	-0.43816	0.0111735	0.0439358	-2.28665	9.7e-39	4.36e-37	1.84849	8.13e-26	3.12e-24	3584.83	3145.03	3064.89	1999.21	2717.34	2512.88	519.374	768.201	719.805
mlc-1	WBGene00003369	C36E6.3	3670.76	-0.150752	0.198368	0.339102	1.07793	2.56e-20	1.81e-19	-1.22868	8.37e-26	3.2e-24	2528.49	2893.49	2812.67	2587.56	2412.87	2417.77	5177.8	5980.54	6225.65
F17C8.7	WBGene00008912	F17C8.7	70.3643	1.80844	0.000125473	0.00153298	5.31031	1.6e-34	4.66e-33	-3.50187	8.42e-26	3.21e-24	4.68238	6.81891	2.88257	20.1432	15.7934	13.7503	209.875	188.876	170.457
ost-1	WBGene00003893	C44B12.2	4877.32	0.383273	0.0040123	0.0206513	1.77765	7.73e-41	4.29e-39	-1.39437	8.41e-26	3.21e-24	2469.49	2797.27	2390.37	3831.4	3293.79	2858.93	8921.01	8643.84	8689.77
egl-3	WBGene00001172	C51E3.7	1472.75	0.384119	0.000303122	0.00299331	1.48594	3.04e-45	2.45e-43	-1.10182	9.12e-26	3.47e-24	832.528	879.639	882.788	1106.2	1073.95	1210.03	2364.41	2425.23	2480.02
F58G1.3	WBGene00010265	F58G1.3	100.72	3.25291	1e-06	3.12e-05	7.26268	5.91e-30	1.04e-28	-4.00978	9.38e-26	3.56e-24	0.936477	2.27297	2.16193	31.0541	11.4063	9.1669	272.306	269.822	307.353
F55D12.6	WBGene00010114	F55D12.6	70.3855	1.80977	0.0293232	0.0873373	7.29219	9.73e-23	8.75e-22	-5.48241	9.74e-26	3.69e-24	0	1.51531	2.16193	10.0716	0.877409	2.29172	235.113	173.004	208.434
DY3.8	WBGene00008440	DY3.8	947.385	-0.673409	0.00199252	0.0122787	-3.05396	1.8e-41	1.08e-39	2.38055	1.02e-25	3.87e-24	1739.97	1582.74	1553.71	981.14	1017.79	1058.78	135.489	295.218	161.625
clec-153	WBGene00008660	F10F2.8	70.2095	1.37743	0.0340156	0.0971478	6.25828	1.47e-27	2.05e-26	-4.88085	1.03e-25	3.88e-24	0.936477	6.06125	0.720643	10.0716	3.50964	6.87517	212.531	157.132	234.047
dct-11	WBGene00021060	W06B11.3	376.904	-0.0986371	0.50511	0.649201	1.41923	2.62e-23	2.47e-22	-1.51787	1.03e-25	3.88e-24	233.183	250.027	252.946	235.004	228.126	224.589	595.088	666.62	706.558
jmjd-3.2	WBGene00009089	F23D12.5	124.377	0.796865	0.00279748	0.0158808	-2.64681	1.22e-15	5.89e-15	3.44367	1.1e-25	4.12e-24	122.678	112.891	151.335	217.378	198.294	257.819	10.6266	17.4591	30.9119
Y69A2AR.21	WBGene00022092	Y69A2AR.21	738.714	-0.653177	5.08e-06	0.000120625	-2.25809	5.92e-50	7.18e-48	1.60491	1.17e-25	4.37e-24	1306.39	1124.36	1172.49	815.798	700.172	774.603	213.86	287.282	253.478
cku-80	WBGene00000520	R07E5.8	1074.93	-0.508048	0.000639168	0.0052328	-2.13332	2.22e-43	1.53e-41	1.62527	1.17e-25	4.38e-24	1826.13	1581.23	1602.71	1059.2	1281.89	1181.38	312.156	426.954	402.738
snf-10	WBGene00004909	Y32F6A.2	58.449	1.44645	0.0470904	0.122173	6.52389	1.24e-24	1.32e-23	-5.07744	1.17e-25	4.38e-24	0	2.27297	2.88257	5.87509	3.50964	5.72931	197.92	128.562	179.289
C37C3.9	WBGene00016501	C37C3.9	1168.83	-0.730964	8.89e-06	0.000186775	-2.52221	1.52e-49	1.76e-47	1.79125	1.32e-25	4.91e-24	2162.33	1847.17	1910.42	1126.34	1132.73	1308.57	261.679	414.257	355.928
ZK484.7	WBGene00022753	ZK484.7	84.6011	4.00752	1.54e-05	0.000286345	8.252	5.11e-20	3.53e-19	-4.24448	1.36e-25	5.05e-24	0	0.757656	1.44129	21.8218	10.5289	4.58345	212.531	241.253	268.492
psf-3	WBGene00022043	Y65B4BR.8	392.917	-0.5376	0.00143404	0.00959679	-2.50147	3.51e-41	2.04e-39	1.96387	1.37e-25	5.07e-24	689.247	603.852	602.458	393.631	418.524	495.013	87.6692	122.214	123.648
decr-1.3	WBGene00011467	T05C12.3	63.4918	1.81194	0.0271659	0.0825549	7.13079	2.14e-22	1.87e-21	-5.31885	1.49e-25	5.51e-24	0.936477	0.757656	2.16193	9.23229	0.877409	3.43759	193.935	158.719	201.369
his-6	WBGene00001880	F45F2.13	1184.87	0.0707016	0.800229	0.876308	-2.91506	2.04e-24	2.15e-23	2.98576	1.6e-25	5.91e-24	1770.88	1475.16	1641.62	1914.44	1404.73	1813.9	115.564	185.701	341.797
F58H1.6	WBGene00010289	F58H1.6	109.086	1.56438	0.000156181	0.00179809	5.04979	4.26e-39	2.02e-37	-3.48541	1.66e-25	6.12e-24	12.1742	8.33422	6.48579	41.1256	21.0578	14.8962	292.231	274.584	310.885
spat-3	WBGene00020496	T13H2.5	3147.72	-0.201838	0.178106	0.314609	-1.78538	5.13e-32	1.13e-30	1.58354	1.71e-25	6.3e-24	4755.43	4173.17	4191.26	3531.77	3835.15	4040.31	1009.52	1328.48	1464.34
tni-3	WBGene00006585	T20B3.2	1160.04	-0.0733948	0.526925	0.668722	1.12814	6.57e-23	6.03e-22	-1.20154	1.8e-25	6.59e-24	810.989	891.761	821.533	822.513	752.817	825.021	1728.15	1834.79	1952.75
F14H3.6	WBGene00008825	F14H3.6	2070	-0.738573	0.000897955	0.00677732	-3.10174	9.78e-43	6.58e-41	2.36317	1.92e-25	7e-24	3812.4	3545.83	3500.16	2308.91	2139.12	2059.11	240.426	528.535	495.473
T24H10.1	WBGene00012000	T24H10.1	1152.34	-0.824454	3.08e-08	1.68e-06	-2.44827	2.67e-56	5.12e-54	1.62382	2.04e-25	7.42e-24	2126.74	1874.44	1932.04	1054.16	1196.79	1098.88	286.917	422.193	378.891
W02B8.2	WBGene00012198	W02B8.2	868.569	-0.229245	0.296362	0.449355	-2.60177	2.52e-30	4.62e-29	2.37252	2.04e-25	7.42e-24	1243.64	1250.89	1381.47	1022.27	1092.37	1192.84	132.832	203.16	297.637
clec-87	WBGene00007709	C25A1.8	10489.4	-0.754915	0.000929473	0.00694832	-3.13746	8.41e-43	5.7e-41	2.38254	2.21e-25	8.02e-24	19504	17593.5	18233	10640.6	11022	11125.2	1190.18	2503	2593.07
sumv-1	WBGene00016409	C34E10.8	1976.66	-0.463585	0.00420345	0.0213879	-2.18386	5.6e-40	2.87e-38	1.72028	2.42e-25	8.76e-24	3317.94	2930.61	2896.98	1934.58	2367.25	2330.68	518.045	755.503	738.353
col-178	WBGene00000751	C34F6.2	15262.2	0.0795901	0.51851	0.661454	1.36077	2.21e-28	3.33e-27	-1.28118	2.46e-25	8.91e-24	10372.4	10494.3	8834.36	9662.85	11062.4	10660	22873.7	26171.2	27229
swsn-9	WBGene00007256	C01H6.7	1835.83	-0.437666	0.00911997	0.0378935	-2.22074	1.72e-38	7.46e-37	1.78308	2.6e-25	9.36e-24	3080.07	2739.68	2640.44	1906.89	2202.3	2137.03	451.629	728.521	635.902
K09C6.7	WBGene00019561	K09C6.7	95.4624	1.99544	0.000831688	0.00637317	6.44051	3.19e-31	6.44e-30	-4.44507	2.62e-25	9.42e-24	0	5.30359	3.60321	22.6611	7.01927	6.87517	274.963	226.968	311.769
C01F6.2	WBGene00007222	C01F6.2	91.3853	1.45714	0.000327216	0.00316924	4.81016	1.07e-37	4.21e-36	-3.35302	2.75e-25	9.89e-24	5.61886	9.09187	10.8096	31.0541	20.1804	19.4797	217.845	206.335	302.053
his-60	WBGene00001934	F55G1.11	9662.16	-0.845116	6.77e-07	2.24e-05	-2.62087	4.1e-53	6.3e-51	1.77575	2.84e-25	1.02e-23	17062.6	15793.3	17726.4	11704	8452.96	7998.12	2270.1	2941.07	3010.82
sys-1	WBGene00006379	T23D8.9	829.652	-0.185394	0.34166	0.496909	-2.29136	1.01e-29	1.73e-28	2.10597	2.87e-25	1.03e-23	1295.15	1164.52	1124.2	961.836	1073.95	1116.07	158.07	290.456	282.623
F25F2.1	WBGene00009115	F25F2.1	103.192	2.18518	1.56e-05	0.000290118	6.00132	1.96e-36	7.03e-35	-3.81614	2.93e-25	1.05e-23	2.80943	3.78828	6.48579	29.3755	21.0578	9.1669	314.812	212.684	328.549
zhp-3	WBGene00006976	K02B12.8	590.301	-0.738163	4.94e-07	1.73e-05	-2.39829	6.74e-52	9.46e-50	1.66012	3.09e-25	1.1e-23	1069.46	993.287	905.128	574.92	629.102	574.077	167.369	225.381	173.99
T28D9.4	WBGene00020896	T28D9.4	912.814	-0.806725	1.42e-06	4.15e-05	-2.63506	3.63e-51	4.79e-49	1.82833	3.18e-25	1.13e-23	1675.36	1619.87	1448.49	854.406	967.782	889.189	187.293	268.235	304.703
pgp-9	WBGene00004003	C47A10.1	432.18	1.02488	3.91e-09	2.99e-07	2.73342	2.99e-58	6.57e-56	-1.70855	3.27e-25	1.16e-23	130.17	148.501	123.23	307.183	246.552	263.548	968.347	772.962	929.123
egg-2	WBGene00019811	R01H2.3	2337.88	-0.534375	0.0127099	0.0481707	-2.79082	1.13e-37	4.45e-36	2.25645	3.73e-25	1.32e-23	4042.77	3799.65	3624.83	2287.93	2841.05	2789.03	337.394	652.336	665.93
T19H12.2	WBGene00020588	T19H12.2	3029.7	-0.534139	0.00344585	0.0184765	-2.45084	3.72e-40	1.93e-38	1.9167	3.73e-25	1.32e-23	5576.72	4712.62	4266.21	3143.17	3371	3537.28	634.938	991.994	1033.34
gcp-2.1	WBGene00020082	R57.1	1559.72	0.291757	0.0492131	0.125706	1.81512	5.78e-35	1.78e-33	-1.52337	3.82e-25	1.35e-23	798.815	853.879	791.266	1077.66	1015.16	897.21	3393.86	2717.27	2492.38
T05H4.11	WBGene00020274	T05H4.11	703.096	-0.393246	0.00353515	0.0188413	-1.88384	1.09e-39	5.46e-38	1.49059	3.92e-25	1.38e-23	1088.19	987.984	1037.73	720.118	806.339	845.646	244.411	293.63	303.82
far-6	WBGene00001390	W02A2.2	1002.57	0.368775	0.00172338	0.0110358	1.56616	1.66e-41	1e-39	-1.19739	4.24e-25	1.49e-23	612.456	532.632	574.352	783.905	739.656	693.247	1697.6	1669.73	1719.58
R09A1.2	WBGene00019972	R09A1.2	97.7919	0.509883	0.110771	0.224891	3.44823	2.65e-32	6.04e-31	-2.93835	4.36e-25	1.53e-23	17.7931	16.6684	30.9876	36.0899	28.9545	28.6466	252.381	230.143	238.463
brp-1	WBGene00000273	Y79H2A.1	11145.6	0.521863	0.00010958	0.00137386	1.91512	7.67e-46	6.36e-44	-1.39325	4.42e-25	1.55e-23	5789.3	5283.14	5089.18	8816	7435.16	6949.66	22849.8	18711.4	19387.1
C27F2.10	WBGene00016171	C27F2.10	746.36	-0.462554	0.000164025	0.00187189	-1.82325	1.88e-44	1.42e-42	1.36069	4.52e-25	1.58e-23	1178.09	1129.67	1037.01	761.244	851.964	813.562	296.216	333.31	316.184
C36B1.11	WBGene00007978	C36B1.11	1464.85	-0.625094	0.000141118	0.00166879	-2.37453	5.02e-45	3.94e-43	1.74943	4.72e-25	1.64e-23	2584.68	2406.32	2169.86	1460.38	1613.55	1568.69	341.379	530.122	508.721
M110.7	WBGene00010915	M110.7	90.6049	0.775416	0.107761	0.220449	4.98701	1.1e-30	2.1e-29	-4.21159	4.72e-25	1.64e-23	7.49182	6.81891	9.36836	15.9467	21.0578	2.29172	255.038	209.509	287.922
clec-78	WBGene00018547	F47C12.2	381.915	3.00713	9.85e-21	1.32e-17	-0.402464	0.23088	0.2939	3.40959	4.75e-25	1.65e-23	134.853	128.044	88.6391	1159.07	857.228	805.541	138.145	36.5054	89.2029
C46E10.1	WBGene00016707	C46E10.1	67.3666	1.29197	0.0717746	0.164659	6.53484	1.86e-25	2.14e-24	-5.24287	4.78e-25	1.66e-23	0.936477	3.78828	1.44129	8.39299	6.14186	0	236.441	146.022	203.135
igcm-4	WBGene00022418	Y102A11A.8	165.619	0.890543	1.29e-05	0.00024817	-1.50513	1.39e-10	4.53e-10	2.39567	4.87e-25	1.68e-23	157.328	152.289	156.38	283.683	265.855	315.112	50.4762	39.6798	69.7726
nep-6	WBGene00017550	F18A12.1	82.3107	3.16031	0.00019917	0.00215325	7.8081	5.38e-22	4.49e-21	-4.64779	4.84e-25	1.68e-23	0	3.03062	0	17.6253	5.26445	4.58345	213.86	280.933	215.5
klp-17	WBGene00002227	W02B12.7	71.5178	2.3663	0.000640205	0.0052383	6.79312	5.73e-26	6.88e-25	-4.42682	5.14e-25	1.77e-23	0	2.27297	2.88257	16.786	6.14186	4.58345	224.486	206.335	180.172
orc-3	WBGene00022488	Y119D3B.11	600.778	-0.379767	0.0104296	0.041835	-2.02235	1.59e-37	6.15e-36	1.64259	5.22e-25	1.8e-23	962.698	835.695	886.391	623.599	711.579	728.768	183.308	228.556	246.412
gsnl-1	WBGene00010593	K06A4.3	718.252	0.25119	0.0823907	0.18243	1.71735	1.2e-33	3.16e-32	-1.46616	5.54e-25	1.9e-23	363.353	394.739	420.135	428.882	506.265	468.658	1401.38	1338	1142.86
T04F3.1	WBGene00011436	T04F3.1	5786.84	0.129017	0.215731	0.358794	1.20193	6.34e-31	1.23e-29	-1.07291	5.95e-25	2.04e-23	3657.88	4132.26	4060.1	4325.75	4276.49	4358.86	9635.65	9232.69	8401.85
fbxc-51	WBGene00021576	Y46B2A.1	331.202	0.850799	0.00428423	0.0217052	-2.42677	2.68e-14	1.16e-13	3.27757	6.27e-25	2.14e-23	302.482	309.124	386.985	611.849	598.393	591.265	31.8797	42.8542	105.984
M05B5.3	WBGene00010871	M05B5.3	97.3373	0.22155	0.68026	0.792378	5.09438	3.38e-27	4.56e-26	-4.87283	6.32e-25	2.15e-23	4.68238	6.81891	12.2509	19.3039	3.50964	4.58345	263.008	225.381	336.498
F27E5.3	WBGene00009193	F27E5.3	75.6545	2.52948	0.000594034	0.00495937	7.10301	6.39e-25	7.03e-24	-4.57353	6.65e-25	2.26e-23	0.936477	0.757656	2.88257	15.1074	7.89668	3.43759	233.785	155.545	260.543
cdk-8	WBGene00000409	F39H11.3	1113.11	-0.577895	9.93e-06	0.000204378	-1.9896	2.14e-48	2.27e-46	1.41171	6.75e-25	2.29e-23	1835.49	1652.45	1723.78	1105.36	1168.71	1218.05	373.258	498.378	442.482
dpl-1	WBGene00001061	T23G7.1	1831.33	-0.42289	0.0113674	0.0444636	-2.17971	1.71e-37	6.6e-36	1.75682	7.56e-25	2.56e-23	2952.71	2745.75	2680.79	1786.03	2145.26	2320.37	478.196	739.631	633.252
vab-1	WBGene00006868	M03A1.1	2627.72	0.0186973	0.917697	0.951264	-1.86508	2.11e-24	2.21e-23	1.88378	7.68e-25	2.6e-23	3666.31	3389	3284.69	3214.51	3564.03	3696.55	669.474	991.994	1172.89
Y4C6A.3	WBGene00021153	Y4C6A.3	604.236	-0.644964	0.000729361	0.00577063	-2.74465	1.06e-41	6.44e-40	2.09968	7.75e-25	2.62e-23	1073.2	1003.89	963.5	589.188	602.78	753.977	102.281	168.242	181.055
W05H9.1	WBGene00021048	W05H9.1	1607.28	0.636412	3.88e-05	0.000600827	2.20974	5.87e-47	5.59e-45	-1.57333	7.84e-25	2.64e-23	589.044	622.793	801.355	1138.93	923.034	1070.24	3359.33	2909.32	3051.45
spe-4	WBGene00004958	ZK524.1	109.952	1.6961	0.00109906	0.00790754	5.89239	3.78e-34	1.05e-32	-4.19629	7.96e-25	2.68e-23	0.936477	8.33422	5.76514	21.8218	22.8126	4.58345	293.559	271.41	360.344
pat-10	WBGene00003934	F54C1.7	9814.38	-0.0491323	0.663585	0.780228	1.11155	6.48e-23	5.95e-22	-1.16068	8.31e-25	2.79e-23	6922.44	7394.72	7083.2	7559.56	6859.58	6262.14	15827	16216.3	14204.5
pafo-1	WBGene00008338	C55A6.9	1278.14	-0.577414	3.18e-05	0.000511834	-2.05943	9.82e-47	9.16e-45	1.48202	8.9e-25	2.98e-23	2146.41	1996.42	1880.88	1216.98	1461.76	1357.85	407.795	507.901	527.269
npp-19	WBGene00003805	R06F6.5	1088.56	-0.479259	0.000259444	0.00264563	-1.88957	1.28e-43	9.05e-42	1.41031	9.04e-25	3.02e-23	1851.41	1562.29	1516.95	1115.43	1187.13	1234.09	401.153	466.634	461.912
F18A1.7	WBGene00017548	F18A1.7	3391.42	-0.741409	0.000583889	0.00489744	-2.98226	1.19e-42	7.9e-41	2.24085	9.09e-25	3.03e-23	6320.28	5764.25	5614.53	3334.53	3519.29	3733.22	451.629	820.578	964.451
otub-3	WBGene00009007	F21D5.2	1168.4	-0.788102	2.21e-06	6.04e-05	-2.56836	3.52e-50	4.36e-48	1.78026	9.17e-25	3.05e-23	2195.1	1950.96	1872.23	1056.68	1199.42	1229.51	252.381	361.88	397.439
ham-1	WBGene00001820	F53B2.6	198.858	0.556301	0.0264275	0.0808928	-2.34222	1.35e-16	7.08e-16	2.89852	1.03e-24	3.41e-23	210.707	207.598	253.666	345.791	286.913	356.363	25.2381	38.0926	65.3566
nep-23	WBGene00013785	Y116A8C.4	91.5845	2.99589	0.000140122	0.00166249	7.63849	1.86e-24	1.97e-23	-4.6426	1.09e-24	3.61e-23	0.936477	2.27297	0.720643	20.1432	7.01927	3.43759	308.171	193.637	287.922
gras-1	WBGene00009272	F30F8.3	928.768	-0.726396	8.61e-07	2.76e-05	-2.32279	4.91e-51	6.34e-49	1.59639	1.14e-24	3.79e-23	1668.8	1484.25	1480.2	923.229	937.073	939.607	240.426	352.356	332.965
tag-349	WBGene00013538	Y73F8A.34	1587.73	-0.421418	0.00894757	0.0373934	-2.11633	1.06e-37	4.21e-36	1.69491	1.15e-24	3.81e-23	2553.77	2382.07	2290.92	1631.6	1789.04	1976.61	421.078	625.353	619.121
szy-5	WBGene00016154	C27A12.2	1090.25	-0.623855	3.57e-06	9.04e-05	-2.06977	2.24e-49	2.56e-47	1.44591	1.18e-24	3.91e-23	1801.78	1738.06	1661.8	1079.34	1249.43	1045.03	354.662	431.716	450.43
pkc-2	WBGene00004033	E01H11.1	816.655	0.250805	0.023487	0.0743187	1.36563	3.89e-36	1.33e-34	-1.11483	1.2e-24	3.95e-23	504.761	512.176	525.349	615.206	619.451	600.432	1311.05	1287.21	1374.25
vha-5	WBGene00006914	F35H10.4	2944.36	0.572385	1.73e-07	7.05e-06	1.68613	5.8e-54	9.48e-52	-1.11374	1.21e-24	3.97e-23	1548.93	1561.53	1533.53	2078.1	2440.95	2387.98	5015.74	5225.03	4707.44
mig-32	WBGene00008684	F11A10.3	1372.31	-0.560641	0.000715954	0.00569277	-2.31068	5.91e-42	3.69e-40	1.75004	1.25e-24	4.09e-23	2285.94	2179.02	2105.72	1446.95	1467.03	1541.18	318.797	530.122	476.043
T24C4.2	WBGene00020758	T24C4.2	172.683	0.115416	0.681203	0.793155	-3.31422	4.17e-23	3.87e-22	3.42963	1.39e-24	4.54e-23	247.23	234.873	232.047	271.933	252.694	248.652	17.2682	7.93596	41.5103
dgat-2	WBGene00010296	F59A1.10	467.773	0.544311	0.0077141	0.0335664	2.57172	6.35e-38	2.58e-36	-2.0274	1.47e-24	4.79e-23	168.566	163.654	168.63	276.129	264.1	187.921	840.828	1226.9	913.226
F54D5.4	WBGene00010050	F54D5.4	540.462	0.0969345	0.542832	0.682065	1.69486	1.34e-27	1.86e-26	-1.59793	1.57e-24	5.12e-23	299.673	281.848	333.658	322.291	336.925	319.696	955.063	1153.89	861.117
C34G6.3	WBGene00016420	C34G6.3	71.6079	1.99542	0.00539925	0.0257986	6.79581	3.67e-25	4.11e-24	-4.80039	1.58e-24	5.14e-23	1.87295	1.51531	2.16193	14.2681	1.75482	5.72931	233.785	171.417	211.967
pnk-1	WBGene00004068	C10G11.5	1869.98	-0.150785	0.306667	0.460657	1.35093	2.85e-20	2.01e-19	-1.50172	1.6e-24	5.19e-23	1322.31	1253.92	1205.64	1305.11	1095.88	1002.63	3699.38	2861.71	3083.24
tyr-4	WBGene00016419	C34G6.2	2478.51	0.629617	5.27e-07	1.82e-05	1.90131	2.33e-52	3.46e-50	-1.27169	1.6e-24	5.19e-23	1201.5	1093.3	1255.36	1583.76	1939.07	1972.03	4282.51	4509.21	4469.86
lin-35	WBGene00003020	C32F10.2	2396.41	-0.344094	0.0418707	0.112638	-2.09915	1.91e-34	5.53e-33	1.75505	1.62e-24	5.25e-23	3816.14	3548.86	3306.31	2577.49	2923.53	2905.91	605.715	947.553	936.189
T10B5.7	WBGene00020393	T10B5.7	399.158	0.175408	0.201831	0.342739	1.53916	5.82e-31	1.14e-29	-1.36375	1.62e-24	5.25e-23	237.865	242.45	233.488	272.772	259.713	273.861	661.504	685.667	725.105
C17E4.6	WBGene00007645	C17E4.6	1025.55	-0.456898	0.000485452	0.00426343	-1.85938	2.72e-42	1.76e-40	1.40249	1.66e-24	5.36e-23	1631.34	1394.09	1581.09	1023.11	1198.54	1134.4	382.557	431.716	453.08
pole-1	WBGene00009368	F33H2.5	4578.16	-0.307982	0.0639326	0.151582	-2.01962	1.72e-33	4.42e-32	1.71164	1.72e-24	5.55e-23	7152.81	6556.76	6345.98	4672.38	5911.1	5617.02	1269.88	1957.01	1720.47
ced-9	WBGene00000423	T07C4.8	475.382	-0.336984	0.0295541	0.0878248	-2.05501	8.83e-35	2.65e-33	1.71803	1.74e-24	5.59e-23	752.927	681.891	671.639	548.901	537.852	580.952	131.504	179.353	193.42
D1007.5	WBGene00017003	D1007.5	728.735	-0.260478	0.0880032	0.191138	-1.90399	1.45e-32	3.37e-31	1.64351	1.74e-24	5.59e-23	1129.39	995.56	996.649	777.191	893.202	936.17	229.8	280.933	319.717
acs-15	WBGene00019920	R07C3.4	63.2783	1.29169	0.0478591	0.123467	6.09837	2.47e-26	3.06e-25	-4.80667	1.82e-24	5.85e-23	1.87295	3.78828	2.16193	12.5895	1.75482	4.58345	184.637	176.178	181.939
ceh-38	WBGene00000459	F22D3.1	2056.59	-0.517723	7.72e-06	0.000167257	-1.73217	1.98e-48	2.12e-46	1.21445	1.84e-24	5.89e-23	3194.32	2999.56	3064.89	2097.41	2158.43	2211.51	810.276	955.489	1017.44
Y46G5A.22	WBGene00012912	Y46G5A.22	53.5372	2.68323	0.00147592	0.00982213	7.18324	8.08e-20	5.48e-19	-4.50001	1.85e-24	5.91e-23	0	1.51531	1.44129	10.0716	6.14186	3.43759	146.115	152.37	160.742
C50E3.12	WBGene00016823	C50E3.12	318.663	-0.482675	0.035082	0.0991203	-3.09279	5.68e-34	1.55e-32	2.61012	2e-24	6.37e-23	569.378	481.869	511.657	323.969	382.55	412.51	35.8647	93.6443	56.5246
K10C9.7	WBGene00019626	K10C9.7	61.5335	2.26376	0.000477408	0.00420822	6.36053	2.95e-26	3.63e-25	-4.09677	2.03e-24	6.47e-23	0	1.51531	4.32386	10.9109	7.01927	12.6045	193.935	177.765	145.727
T09B4.5	WBGene00020379	T09B4.5	760.62	0.689988	0.0255707	0.0789936	-2.55169	1.06e-15	5.15e-15	3.24167	2.05e-24	6.5e-23	878.415	818.269	764.602	1451.15	1113.43	1405.97	96.9675	73.0108	243.762
ttbk-5	WBGene00007305	C04G2.2	91.0539	1.61441	0.00748037	0.0327577	6.24262	1.31e-29	2.22e-28	-4.6282	2.17e-24	6.87e-23	1.87295	6.81891	1.44129	16.786	12.2837	1.14586	264.336	282.52	232.281
tdp-1	WBGene00006514	F44G4.4	920.683	-0.31229	0.0469276	0.121927	-1.98173	6.57e-34	1.77e-32	1.66944	2.23e-24	7.06e-23	1409.4	1322.11	1294.27	972.747	1107.29	1163.05	261.679	371.403	384.191
vglu-2	WBGene00010755	K10G9.1	460.294	0.452928	0.000982246	0.00724482	1.80403	1.99e-41	1.18e-39	-1.3511	2.24e-24	7.07e-23	235.056	239.419	232.047	320.612	339.557	305.945	866.066	836.45	767.498
C27D6.11	WBGene00044388	C27D6.11	91.9933	3.28191	0.000126975	0.00154346	7.97644	2.35e-22	2.04e-21	-4.69454	2.25e-24	7.1e-23	0	2.27297	0.720643	20.9825	5.26445	3.43759	289.574	238.079	267.609
Y69A2AR.1	WBGene00022074	Y69A2AR.1	1144.13	-0.493313	0.000305703	0.00301052	-1.94347	7.4e-43	5.05e-41	1.45016	2.3e-24	7.25e-23	1866.4	1708.51	1650.27	1159.07	1285.4	1267.32	381.228	520.599	458.379
flh-1	WBGene00012435	Y11D7A.12	1550.57	-0.289639	0.106249	0.218303	-2.15664	4.86e-32	1.07e-30	1.867	2.37e-24	7.46e-23	2470.43	2194.17	2167.69	1592.99	1995.23	2001.82	373.258	611.069	548.465
nspd-1	WBGene00022754	ZK484.8	107.803	0.845851	0.0700202	0.161782	4.95555	4.58e-31	9.08e-30	-4.1097	2.49e-24	7.82e-23	3.74591	12.1225	12.2509	28.5362	14.0385	8.02104	340.05	223.794	327.666
mbk-2	WBGene00003150	F49E11.1	4354.58	-0.211192	0.0975096	0.204977	-1.52051	2.97e-32	6.75e-31	1.30931	2.7e-24	8.46e-23	6502.9	5744.55	5468.24	4636.29	5063.53	5604.41	1883.56	2058.59	2229.19
spr-2	WBGene00005007	C27B7.1	1590.87	-0.512093	5.73e-05	0.000824961	-1.8484	2.44e-45	1.98e-43	1.33631	2.73e-24	8.55e-23	2504.14	2329.04	2403.34	1582.92	1724.11	1768.07	569.85	693.603	742.769
cup-5	WBGene00000846	R13A5.1	1200.8	-0.505806	2.72e-05	0.000454861	-1.78698	3.16e-46	2.8e-44	1.28118	2.82e-24	8.79e-23	1904.79	1769.88	1743.96	1215.3	1320.5	1279.93	468.898	587.261	516.67
C43G2.3	WBGene00016612	C43G2.3	60.2342	0.825428	0.195328	0.335903	5.76555	2.35e-26	2.92e-25	-4.94012	2.89e-24	9e-23	1.87295	3.78828	3.60321	10.0716	0.877409	5.72931	185.965	180.94	149.26
F20D6.11	WBGene00017640	F20D6.11	362.45	0.521823	0.000671991	0.00541512	2.01205	9.8e-42	5.98e-40	-1.49023	3.03e-24	9.44e-23	164.82	162.896	175.837	235.843	254.449	232.61	723.935	695.19	616.471
EEED8.3	WBGene00017134	EEED8.3	1020.16	-0.84211	0.000285948	0.00284917	-3.29266	1.21e-42	8.03e-41	2.45055	3.09e-24	9.6e-23	1840.18	1779.73	1914.03	1019.75	1059.91	1007.21	103.609	192.05	264.959
K03A11.1	WBGene00010519	K03A11.1	226.337	-0.312333	0.255202	0.403604	-3.55032	5.78e-29	9.28e-28	3.23798	3.32e-24	1.03e-22	393.32	322.762	361.042	262.701	260.59	344.905	9.29825	44.4414	37.9775
R10D12.10	WBGene00011191	R10D12.10	65.9668	1.97513	0.00329739	0.0178849	6.4675	6.98e-26	8.32e-25	-4.49237	3.36e-24	1.04e-22	2.80943	0	3.60321	14.2681	3.50964	6.87517	188.622	176.178	197.836
F26A1.1	WBGene00017801	F26A1.1	777.971	-0.654693	2.25e-05	0.000387941	-2.31654	4.8e-46	4.13e-44	1.66184	3.43e-24	1.06e-22	1316.69	1243.31	1253.92	751.172	838.803	833.042	192.607	290.456	281.74
ndc-80	WBGene00003576	W01B6.9	1796.88	-0.389278	0.00307332	0.017036	-1.75842	4.63e-39	2.15e-37	1.36914	3.42e-24	1.06e-22	2781.34	2451.02	2621.7	1783.51	2071.56	2142.76	676.116	818.991	824.906
rsa-1	WBGene00007710	C25A1.9	1462.71	-0.566149	0.000856491	0.00652842	-2.33759	4.13e-41	2.38e-39	1.77144	3.45e-24	1.06e-22	2516.31	2313.88	2197.24	1315.18	1656.55	1776.09	359.975	514.25	514.904
F22B5.5	WBGene00009043	F22B5.5	50.1426	0.177069	0.74122	0.836137	4.6444	1.43e-26	1.81e-25	-4.46733	3.47e-24	1.07e-22	4.68238	4.54594	7.20643	5.03579	7.01927	6.87517	155.414	133.324	127.18
sams-5	WBGene00006416	T13A10.11	233.296	1.30223	1.56e-05	0.000290105	4.09902	3.84e-45	3.07e-43	-2.79679	3.57e-24	1.1e-22	23.4119	45.4594	32.4289	111.627	70.1927	68.7517	733.234	471.396	543.166
cyb-2.1	WBGene00000866	Y43E12A.1	1216.14	-0.758858	2.98e-05	0.000490447	-2.66771	6.23e-46	5.23e-44	1.90885	3.62e-24	1.11e-22	2280.32	1997.94	1983.21	1260.63	1218.72	1220.34	221.83	382.513	379.775
unc-40	WBGene00006776	T19B4.7	3926.1	-0.352416	0.0142831	0.0525397	-1.82632	2.83e-36	9.89e-35	1.4739	3.75e-24	1.15e-22	6208.84	5485.43	5414.91	4026.12	4644.12	4731.27	1319.02	1793.53	1711.64
Y82E9BR.1	WBGene00022334	Y82E9BR.1	80.3283	0.541415	0.0268744	0.081955	-3.18926	6.08e-18	3.57e-17	3.73068	3.77e-24	1.15e-22	86.1559	89.4034	105.935	129.252	131.611	150.108	11.9549	7.93596	10.5984
cyb-3	WBGene00000868	T06E6.2	9116.42	-0.510026	0.0386178	0.106555	-3.01875	3.1e-34	8.67e-33	2.50872	3.79e-24	1.16e-22	16610.3	14615.2	13718.2	9399.31	10681.6	11479.2	997.57	2231.59	2314.86
C55B7.3	WBGene00016942	C55B7.3	182.511	-0.0432237	0.853275	0.910579	2.22625	5.97e-24	6e-23	-2.26947	3.84e-24	1.17e-22	74.9182	97.7377	74.2262	82.2513	65.8057	92.8149	328.095	390.449	436.299
kal-1	WBGene00002181	K03D10.1	149.705	0.883634	1.38e-05	0.00026317	-1.47708	3.89e-10	1.22e-09	2.36071	3.98e-24	1.21e-22	131.107	132.59	157.1	299.63	239.533	237.194	47.8196	47.6157	54.7582
his-5	WBGene00001879	F45F2.3	1157.15	-0.263317	0.329636	0.485317	-3.0703	1.39e-28	2.14e-27	2.80699	4.04e-24	1.22e-22	1850.48	1682	1804.49	1732.31	1267.86	1446.08	108.922	201.573	320.6
rbr-2	WBGene00004319	ZK593.4	4244.54	-0.396359	0.00638639	0.0290563	-1.88338	9.17e-38	3.68e-36	1.48702	4.06e-24	1.23e-22	6539.42	5961.24	6310.67	4260.28	4939.81	5093.36	1373.48	1807.81	1914.77
mre-11	WBGene00003405	ZC302.1	1774.64	-0.524553	0.00044743	0.00401541	-2.07368	5.27e-42	3.34e-40	1.54913	4.8e-24	1.45e-22	2956.46	2713.17	2595.04	1796.1	1952.23	1997.24	511.404	720.585	729.521
ZK795.2	WBGene00014082	ZK795.2	89.663	0.818946	0.113175	0.228642	5.21257	3.17e-29	5.2e-28	-4.39362	4.84e-24	1.46e-22	2.80943	7.57656	9.36836	18.4646	2.63223	14.8962	235.113	239.666	276.441
oac-9	WBGene00016753	C48E7.8	94.8026	1.74177	0.00281466	0.0159593	6.18779	1.5e-30	2.81e-29	-4.44602	4.9e-24	1.48e-22	2.80943	4.54594	3.60321	24.3397	7.01927	4.58345	282.933	214.271	309.119
mpz-3	WBGene00017559	F18C5.4	52.9374	1.73478	0.0221728	0.0714462	6.59434	1.69e-22	1.48e-21	-4.85956	4.97e-24	1.5e-22	0	3.03062	1.44129	8.39299	3.50964	3.43759	154.085	136.498	166.041
F08F8.4	WBGene00017269	F08F8.4	676.028	-0.615955	8.62e-06	0.000182368	-2.11862	7.18e-47	6.74e-45	1.50267	5.55e-24	1.66e-22	1127.52	1046.32	1056.46	678.153	692.276	737.935	205.89	288.869	250.828
F14D7.2	WBGene00008789	F14D7.2	747.028	-0.496718	0.0493679	0.126011	-3.16335	3.4e-33	8.43e-32	2.66663	5.72e-24	1.71e-22	1313.88	1159.97	1220.05	762.923	832.661	1023.26	67.7444	163.481	179.289
gln-6	WBGene00001607	C28D4.3	4829.44	-0.665274	0.00193968	0.0120542	-2.84724	1.26e-39	6.26e-38	2.18196	6.21e-24	1.86e-22	8825.36	7986.45	7751.24	4790.72	5279.37	5418.78	689.399	1409.43	1314.2
chaf-1	WBGene00011532	T06D10.2	1642.38	-0.428191	0.0109828	0.0433877	-2.16598	2.14e-36	7.6e-35	1.73779	6.39e-24	1.91e-22	2641.8	2397.98	2479.73	1661.81	1988.21	1938.8	411.78	609.481	651.799
unc-15	WBGene00006754	F07A5.7	31017.8	0.233213	0.0498528	0.126776	1.43175	2.04e-33	5.21e-32	-1.19853	6.53e-24	1.95e-22	19378.5	20327.9	17579.4	20896	22579.2	23862.6	46282.7	52032.9	56220.8
C18E3.3	WBGene00015972	C18E3.3	340.188	-0.251893	0.0837845	0.184649	-1.89771	9.66e-32	2.06e-30	1.64582	6.98e-24	2.08e-22	530.046	471.262	452.564	400.346	423.788	395.323	119.549	130.15	138.662
lron-7	WBGene00019351	K03A1.2	2224.9	-0.067388	0.507152	0.650952	0.95318	3.52e-21	2.71e-20	-1.02057	7.11e-24	2.11e-22	1769.94	1698.67	1679.1	1714.69	1569.68	1627.12	3522.71	3190.25	3251.93
C07G1.6	WBGene00015572	C07G1.6	67.038	2.35452	6.45e-05	0.000905892	6.14262	6.62e-29	1.06e-27	-3.7881	7.2e-24	2.14e-22	0	5.30359	2.16193	10.0716	17.5482	12.6045	209.875	160.306	185.471
crm-1	WBGene00007103	B0024.14	534.687	0.700456	2.13e-08	1.25e-06	1.90594	9.01e-55	1.56e-52	-1.20548	8.16e-24	2.41e-22	240.675	252.3	261.593	412.096	406.24	409.073	937.795	941.204	951.203
T12D8.9	WBGene00011736	T12D8.9	2388.47	0.290857	0.0177807	0.0610694	1.51818	1.58e-35	5.09e-34	-1.22733	8.2e-24	2.42e-22	1396.29	1432.73	1395.16	1624.88	1583.72	1962.86	3759.15	4266.37	4075.07
mig-14	WBGene00003246	R06B9.6	582.011	-0.343973	0.0417331	0.112436	-2.15261	2.44e-33	6.15e-32	1.80864	8.49e-24	2.51e-22	903.7	857.667	840.99	661.368	720.353	668.038	139.474	238.079	208.434
C55B6.1	WBGene00016939	C55B6.1	266.909	-0.518321	0.00321847	0.0175896	-2.56606	3.45e-37	1.31e-35	2.04774	8.57e-24	2.52e-22	471.984	426.56	390.589	286.201	305.338	308.237	63.7594	60.3133	89.2029
W09C3.7	WBGene00021114	W09C3.7	258.11	0.635617	0.00701253	0.031101	2.88296	7.19e-37	2.65e-35	-2.24735	8.79e-24	2.59e-22	78.6641	85.6152	69.9024	98.198	165.83	98.5442	609.7	545.994	570.545
nrde-3	WBGene00019862	R04A9.2	1189.32	-0.0434467	0.808745	0.881368	-1.89423	7.12e-25	7.77e-24	1.85078	9.07e-24	2.66e-22	1783.05	1497.89	1501.1	1410.86	1564.42	1664.94	320.126	425.367	536.101
T08G11.2	WBGene00044684	T08G11.2	57.7558	2.72347	0.000397199	0.00367716	6.95289	6.01e-22	4.99e-21	-4.22943	9.57e-24	2.8e-22	0	2.27297	1.44129	12.5895	5.26445	8.02104	183.308	168.242	138.662
Y116A8C.23	WBGene00013800	Y116A8C.23	53.7644	4.98021	6.21e-05	0.000881038	9.05426	9.84e-14	4.03e-13	-4.07405	9.89e-24	2.89e-22	0	0.757656	0	10.9109	7.01927	9.1669	135.489	149.196	171.34
cpz-2	WBGene00000789	M04G12.2	863.613	0.392026	0.00411485	0.0210624	1.73889	3.96e-38	1.65e-36	-1.34686	1.1e-23	3.22e-22	429.843	438.683	505.891	660.528	570.316	572.931	1621.88	1560.21	1412.23
baz-2	WBGene00001470	ZK783.4	1160.22	0.0834947	0.596315	0.727883	-1.54	1.73e-21	1.37e-20	1.6235	1.15e-23	3.36e-22	1587.33	1378.18	1381.47	1393.24	1523.18	1690.15	430.376	453.937	604.107
ins-37	WBGene00002120	F08G2.6	74.5896	1.87618	0.000435127	0.00393696	5.71934	3.97e-31	7.91e-30	-3.84317	1.23e-23	3.59e-22	0	5.30359	5.76514	19.3039	8.77409	14.8962	243.083	182.527	191.654
pxn-1	WBGene00004256	ZK994.3	956.855	0.334984	0.00514913	0.0248264	1.51596	1.04e-37	4.16e-36	-1.18097	1.24e-23	3.6e-22	506.634	583.395	590.207	672.278	732.636	717.31	1560.78	1603.06	1645.4
C17E4.20	WBGene00219313	C17E4.20	545.725	0.170771	0.536478	0.676684	-2.72538	4.04e-21	3.1e-20	2.89615	1.24e-23	3.61e-22	817.544	646.281	695.42	809.084	772.12	849.084	53.1329	98.4059	170.457
swsn-7	WBGene00007433	C08B11.3	4738.46	-0.273225	0.101378	0.210736	-1.95692	2.2e-31	4.49e-30	1.68369	1.24e-23	3.61e-22	7414.09	6509.78	6530.47	4944.31	5670.69	6311.41	1350.9	1860.19	2054.32
C50E10.1	WBGene00016825	C50E10.1	70.1618	2.40634	0.000561261	0.00477085	6.76654	2.56e-25	2.9e-24	-4.36019	1.35e-23	3.91e-22	0	2.27297	2.88257	10.9109	14.9159	2.29172	229.8	163.481	204.902
W04A8.6	WBGene00012241	W04A8.6	1158.95	-0.471604	0.0227271	0.0725975	-2.60564	1.68e-34	4.88e-33	2.13403	1.36e-23	3.93e-22	2017.17	1765.34	1751.16	1216.98	1367.88	1405.97	189.95	330.136	385.957
Y71F9AL.2	WBGene00022108	Y71F9AL.2	85.0214	0.752585	0.141396	0.267449	5.07599	1.65e-28	2.52e-27	-4.3234	1.37e-23	3.94e-22	1.87295	11.3648	7.20643	14.2681	16.6708	3.43759	212.531	284.107	213.734
ttbk-3	WBGene00009324	F32B6.10	57.4326	1.21102	0.109203	0.222493	6.49278	2.16e-23	2.06e-22	-5.28176	1.37e-23	3.95e-22	1.87295	0.757656	2.88257	8.39299	2.63223	1.14586	189.95	131.737	177.523
hst-1	WBGene00002028	F08B4.6	1022.68	-0.311357	0.0244756	0.0766991	-1.75447	2.36e-34	6.73e-33	1.44311	1.38e-23	3.97e-22	1561.11	1430.45	1386.52	1077.66	1158.18	1293.68	367.945	466.634	461.912
ttr-15	WBGene00011561	T07C4.5	5468.93	0.0680959	0.523668	0.666081	1.13442	1.71e-26	2.16e-25	-1.06633	1.47e-23	4.21e-22	3846.11	3801.92	3951.29	4521.3	3826.38	3809.99	8647.37	8269.27	8546.7
catp-7	WBGene00022010	Y59H11AR.2	1232.17	0.252373	0.0461242	0.120275	1.50452	2.97e-33	7.41e-32	-1.25215	1.51e-23	4.33e-22	697.675	678.102	828.019	813.281	908.996	905.231	2102.73	2142.71	2012.81
pri-1	WBGene00004180	F58A4.4	564.155	-0.592062	0.000252996	0.00259415	-2.33141	1.82e-41	1.08e-39	1.73934	1.8e-23	5.16e-22	974.872	894.792	858.286	591.706	575.58	642.829	135.489	193.637	210.201
D2092.4	WBGene00017065	D2092.4	715.12	0.265702	0.0523299	0.131517	1.60811	6.48e-33	1.56e-31	-1.34241	1.84e-23	5.26e-22	372.718	469.747	382.661	513.651	489.594	469.804	1265.89	1236.42	1235.59
dim-1	WBGene00001000	C18A11.7	3640.72	0.0368233	0.74128	0.836137	1.14658	5.7e-25	6.28e-24	-1.10976	1.95e-23	5.57e-22	2524.74	2833.63	2370.19	2778.92	2638.37	2509.44	5466.04	5912.29	5732.83
Y11D7A.3	WBGene00012428	Y11D7A.3	1062.6	0.250728	0.137376	0.262406	1.91594	1.76e-30	3.29e-29	-1.66521	1.98e-23	5.64e-22	560.95	589.457	453.284	680.671	666.831	558.035	1887.55	2388.72	1777.88
F33A8.4	WBGene00009352	F33A8.4	667.947	-0.488981	0.000281055	0.00281801	-1.92792	2.06e-41	1.22e-39	1.43894	2.01e-23	5.72e-22	1105.98	1009.96	927.468	664.725	730.882	773.457	245.74	277.758	275.557
ZK1248.5	WBGene00022876	ZK1248.5	105.163	2.07562	0.000504482	0.00439031	6.4724	5.53e-31	1.09e-29	-4.39678	2.07e-23	5.88e-22	0	3.03062	6.48579	24.3397	5.26445	12.6045	277.619	252.363	364.76
zig-12	WBGene00019727	M02D8.1	1135.49	-0.00623421	0.955282	0.976278	1.09346	2.28e-23	2.17e-22	-1.09969	2.19e-23	6.21e-22	812.862	884.185	778.294	852.728	800.197	811.271	1773.31	1703.06	1803.49
C09D4.3	WBGene00015634	C09D4.3	99.9808	1.84119	0.00325015	0.0177357	6.50276	3.58e-29	5.82e-28	-4.66157	2.32e-23	6.56e-22	1.87295	4.54594	2.88257	21.8218	9.6515	1.14586	324.11	223.794	310.002
pgp-5	WBGene00003999	C05A9.1	260.585	0.295784	0.101576	0.211023	2.01755	2.7e-31	5.47e-30	-1.72177	2.36e-23	6.65e-22	118.933	143.197	111.7	162.824	159.688	135.212	526.015	482.506	505.189
cdl-1	WBGene00000411	R06F6.1	2483.19	-0.396997	0.0521346	0.131163	-2.45881	1.46e-32	3.38e-31	2.06182	2.41e-23	6.78e-22	4230.07	3747.37	3536.2	2726.04	3008.63	3009.03	446.316	769.788	875.248
ketn-1	WBGene00004130	F54E2.3	13895.9	0.364143	0.000196599	0.00213995	1.33645	1.36e-42	8.92e-41	-0.972311	2.41e-23	6.79e-22	8401.13	9237.34	8349.37	11015	11043.9	11392.2	22724.9	20403.3	22495.9
mcm-7	WBGene00003159	F32D1.10	7133.61	-0.409084	0.071601	0.164365	-2.67835	7.26e-32	1.57e-30	2.26926	2.51e-23	7.04e-22	12636.8	10882.2	10107.7	7519.28	8678.45	9126.79	1041.4	2022.08	2187.68
rbmx-2	WBGene00016245	C30B5.4	887.347	-0.520364	1.92e-05	0.000346981	-1.80503	3.56e-45	2.86e-43	1.28467	2.51e-23	7.04e-22	1320.43	1355.45	1349.76	913.157	923.034	971.691	332.08	422.193	398.322
ZK484.3	WBGene00022749	ZK484.3	857.691	-0.217024	0.135753	0.260214	-1.7297	3.31e-30	6.02e-29	1.51267	2.54e-23	7.13e-22	1260.5	1134.97	1177.53	981.98	1002.88	1089.72	301.529	344.42	425.701
F26A3.5	WBGene00009143	F26A3.5	123.477	2.23551	0.000511655	0.00443805	6.94438	2.39e-30	4.39e-29	-4.70887	2.61e-23	7.3e-22	0.936477	4.54594	2.88257	28.5362	4.38704	6.87517	425.063	301.566	336.498
Y45F10B.13	WBGene00012875	Y45F10B.13	579.82	0.348585	0.012423	0.0473457	1.70241	1.15e-35	3.74e-34	-1.35383	2.61e-23	7.3e-22	318.402	305.335	319.965	423.846	389.57	387.301	927.169	1144.36	1002.43
nkb-2	WBGene00008074	C43F9.6	94.4166	2.19906	0.00105566	0.00766433	6.84763	9.16e-28	1.31e-26	-4.64857	2.63e-23	7.34e-22	0	3.78828	2.88257	20.9825	7.89668	2.29172	304.186	290.456	217.266
F20C5.6	WBGene00008971	F20C5.6	145.512	1.06327	1.01e-07	4.51e-06	-1.18374	2.71e-07	6.87e-07	2.247	2.64e-23	7.36e-22	121.742	118.952	131.157	250.111	286.035	240.631	50.4762	46.0285	64.4734
C50E3.13	WBGene00016824	C50E3.13	295.338	-0.730645	0.00387478	0.0201275	-3.58774	3.39e-36	1.17e-34	2.8571	2.74e-23	7.6e-22	590.917	500.053	487.155	286.201	340.435	324.279	17.2682	50.7901	60.9406
ergo-1	WBGene00019971	R09A1.1	5411.15	-0.269527	0.158427	0.289713	-2.18066	7.52e-30	1.3e-28	1.91113	2.73e-23	7.6e-22	8845.96	7909.93	6998.88	5764.3	7023.66	6918.72	1219.4	2041.13	1978.36
his-40	WBGene00001914	K03A1.1	1008.58	-0.282616	0.320961	0.476599	-3.19376	1.02e-27	1.44e-26	2.91114	2.88e-23	7.98e-22	1656.63	1460	1585.41	1234.61	1170.46	1460.97	83.6843	150.783	274.674
T12G3.6	WBGene00011741	T12G3.6	1244.01	-0.719921	0.00189707	0.0118716	-3.08952	1.6e-38	6.96e-37	2.3696	2.97e-23	8.23e-22	2312.16	2072.95	2108.6	1397.43	1301.2	1243.26	138.145	292.043	330.316
mctp-1	WBGene00017063	D2092.1	213.466	0.210858	0.345981	0.50157	2.33509	7.89e-28	1.14e-26	-2.12423	3.03e-23	8.38e-22	78.6641	103.799	83.5946	120.02	79.8442	108.857	496.792	446.001	403.621
taf-8	WBGene00006390	ZK1320.12	941.904	-0.411356	0.0032088	0.0175568	-1.86155	1.45e-37	5.64e-36	1.4502	3.24e-23	8.94e-22	1423.44	1433.49	1324.54	953.444	1151.16	1039.3	325.439	433.303	393.023
zeel-1	WBGene00021463	Y39G10AR.5	89.0731	0.497794	0.051957	0.130853	-3.00113	2.19e-17	1.22e-16	3.49892	3.27e-23	9.01e-22	94.5842	97.7377	123.951	139.324	149.159	159.275	7.96993	11.1103	18.5471
asp-13	WBGene00017881	F28A12.4	5078.5	0.77423	1.21e-08	7.76e-07	2.11653	5.95e-55	1.05e-52	-1.3423	3.3e-23	9.09e-22	2068.68	2354.8	2062.48	4110.89	3545.61	3435.3	10746.1	8593.05	8789.58
ZC376.8	WBGene00013879	ZC376.8	75.5923	2.41651	0.000122238	0.00150212	6.4773	4.97e-28	7.31e-27	-4.06078	3.64e-23	9.99e-22	1.87295	3.78828	1.44129	20.9825	11.4063	4.58345	244.411	182.527	209.318
cids-2	WBGene00009451	F36A2.1	1410.1	-0.338079	0.0111191	0.0437996	-1.69939	2.03e-35	6.44e-34	1.36131	3.66e-23	1e-21	2092.09	2048.7	1905.38	1463.74	1661.81	1658.06	522.03	679.318	659.748
zim-1	WBGene00011597	T07G12.6	742.895	-0.425479	0.00555573	0.0263187	-2.02903	2e-36	7.15e-35	1.60355	3.96e-23	1.08e-21	1199.63	1054.66	1106.19	701.654	953.743	846.792	243.083	296.805	283.506
T04C4.1	WBGene00020208	T04C4.1	2001.41	-0.239471	0.138353	0.263492	-1.86774	5.61e-30	9.93e-29	1.62826	4.1e-23	1.12e-21	3017.33	2770.75	2704.57	2073.07	2518.16	2603.4	601.73	855.496	868.183
lys-2	WBGene00003091	Y22F5A.5	1163.99	0.338303	0.132643	0.255882	2.54497	3.71e-30	6.72e-29	-2.20666	4.1e-23	1.12e-21	463.556	330.338	499.406	687.386	515.916	429.698	2974.11	2623.63	1951.87
crn-1	WBGene00000794	Y47G6A.8	1426.78	-0.356788	0.0273299	0.0829131	-1.99904	1.38e-33	3.6e-32	1.64225	4.27e-23	1.16e-21	2250.35	2082.04	1989.7	1487.24	1731.13	1718.79	399.825	615.83	566.129
srap-1	WBGene00011522	T06D8.1	2889.53	0.179964	0.131959	0.255009	1.3558	4.12e-30	7.39e-29	-1.17584	4.93e-23	1.34e-21	1792.42	1856.26	1892.41	2083.14	1847.82	2350.16	4955.97	4599.68	4627.95
ZK892.3	WBGene00014127	ZK892.3	60.5081	2.79202	0.00408523	0.0209481	7.7879	1.34e-17	7.62e-17	-4.99588	4.94e-23	1.34e-21	0.936477	0	1.44129	10.9109	2.63223	2.29172	212.531	146.022	167.807
ZK484.4	WBGene00022750	ZK484.4	2271.07	-0.326159	0.0395159	0.108393	-1.91712	8.82e-33	2.1e-31	1.59096	5.08e-23	1.38e-21	3422.82	3101.84	3384.14	2360.95	2817.36	2726.01	692.056	1061.83	872.599
lgc-22	WBGene00017483	F15E6.2	436.099	0.892505	1.04e-09	1.01e-07	2.26083	1.64e-56	3.21e-54	-1.36833	5.27e-23	1.43e-21	187.295	159.865	167.189	322.291	322.886	307.091	762.457	828.514	867.299
epg-6	WBGene00012641	Y39A1A.1	869.832	-0.450343	0.00202006	0.0123929	-1.96166	5.28e-38	2.18e-36	1.51132	5.45e-23	1.47e-21	1410.33	1251.65	1276.26	885.46	921.279	1077.11	294.887	323.787	387.723
F38H4.4	WBGene00009548	F38H4.4	114.52	2.57405	1.26e-05	0.000244691	6.68491	1.04e-32	2.46e-31	-4.11085	5.91e-23	1.6e-21	0	6.81891	2.16193	32.7327	14.0385	8.02104	349.349	311.089	306.469
F44G3.7	WBGene00009708	F44G3.7	126.209	2.40977	8.51e-05	0.00111656	6.84159	7.05e-32	1.52e-30	-4.43182	6.11e-23	1.64e-21	0.936477	4.54594	3.60321	33.572	10.5289	4.58345	338.722	342.833	396.555
grd-3	WBGene00001692	W05E7.1	1268.12	-0.114443	0.379412	0.535974	1.16266	1.8e-19	1.19e-18	-1.27711	6.08e-23	1.64e-21	837.21	889.488	1014.67	797.334	844.067	893.773	1910.13	1991.92	2234.49
lido-18	WBGene00015988	C18H2.1	124.816	0.485685	0.101232	0.210522	3.16727	2.4e-30	4.4e-29	-2.68158	6.07e-23	1.64e-21	19.666	35.6098	42.5179	49.5186	47.3801	41.251	281.604	266.648	339.148
rig-4	WBGene00004371	Y42H9B.2	5936.45	-0.242254	0.16915	0.303451	-1.98925	2.81e-29	4.63e-28	1.747	6.16e-23	1.65e-21	9051.99	8179.66	8243.44	6296.42	7406.21	7835.41	1547.49	2423.64	2443.81
nhr-2	WBGene00003601	C32F10.6	405.629	-0.673049	0.00661588	0.0298762	-3.33725	2.31e-35	7.26e-34	2.6642	6.24e-23	1.67e-21	754.8	678.86	683.17	499.383	465.904	360.947	33.208	82.5339	91.8525
Y43C5A.4	WBGene00012784	Y43C5A.4	61.4412	1.9627	0.0037231	0.0195018	6.37566	7e-25	7.64e-24	-4.41297	6.54e-23	1.75e-21	0.936477	3.03062	2.16193	12.5895	8.77409	2.29172	176.667	138.086	208.434
B0207.1	WBGene00015026	B0207.1	52.2598	2.52783	0.00956423	0.0392625	7.5786	4.65e-17	2.53e-16	-5.05077	6.59e-23	1.76e-21	0.936477	0	1.44129	5.87509	7.01927	0	164.712	134.911	155.443
F15D3.4	WBGene00008854	F15D3.4	79.701	0.29897	0.414281	0.568953	3.51644	1e-26	1.29e-25	-3.21747	6.96e-23	1.86e-21	18.7295	12.1225	21.6193	22.6611	14.0385	28.6466	180.652	201.573	217.266
hmg-1.1	WBGene00001971	Y48B6A.14	3370.77	-0.352681	0.0163386	0.0575233	-1.81555	2.09e-34	6.01e-33	1.46287	7.34e-23	1.96e-21	5412.84	4910.37	4355.57	4287.98	3542.98	3662.18	1218.07	1347.53	1599.47
acs-13	WBGene00022037	Y65B4BL.5	6726.2	-0.257907	0.117715	0.234841	-1.88876	4.02e-30	7.25e-29	1.63085	7.43e-23	1.98e-21	10764.8	9492.68	8482.69	6941	8330.12	8764.7	2049.6	2868.05	2842.13
tre-2	WBGene00006608	T05A12.2	1318.71	0.0434583	0.677523	0.790214	1.06497	7.01e-25	7.65e-24	-1.02151	7.54e-23	2e-21	902.764	975.104	1000.25	1001.28	994.104	971.691	1942.01	2018.91	2062.26
Y43F8B.1	WBGene00012812	Y43F8B.1	1856.19	0.236688	0.0252186	0.0782933	1.26961	1.15e-33	3.03e-32	-1.03292	7.75e-23	2.06e-21	1202.44	1271.35	1167.44	1390.72	1505.63	1393.37	2979.43	2755.36	3039.96
ssp-35	WBGene00010091	F55C5.1	100.443	1.38706	0.0154728	0.0554397	5.92706	2.39e-29	3.97e-28	-4.54	7.89e-23	2.09e-21	0.936477	9.09187	3.60321	20.9825	12.2837	2.29172	300.201	250.776	303.82
C25A8.5	WBGene00016085	C25A8.5	66.5003	1.32363	0.0330353	0.0951394	5.89268	2.37e-26	2.94e-25	-4.56905	8.19e-23	2.17e-21	2.80943	3.78828	2.88257	15.9467	2.63223	4.58345	207.218	179.353	179.289
tra-4	WBGene00018740	F53B3.1	427.042	-0.200995	0.1541	0.284079	-1.71589	3.4e-29	5.56e-28	1.51489	8.31e-23	2.19e-21	634.931	560.666	572.911	488.472	528.2	521.367	155.414	188.876	192.537
EEED8.14	WBGene00017142	EEED8.14	352.269	-0.541417	0.00362869	0.0191469	-2.5691	4.27e-36	1.45e-34	2.02768	9.42e-23	2.48e-21	600.282	547.785	557.778	370.97	412.382	388.447	81.0276	134.911	76.8381
wht-4	WBGene00017179	F02E11.1	69.1555	3.94848	0.000444168	0.00399612	8.56265	3.93e-15	1.81e-14	-4.61417	9.53e-23	2.51e-21	0	0	1.44129	15.1074	7.01927	1.14586	175.338	217.445	204.902
W06B4.1	WBGene00021056	W06B4.1	1760.23	-0.717824	0.000487157	0.00427057	-2.78067	4.09e-40	2.11e-38	2.06285	9.67e-23	2.54e-21	3169.04	2890.46	2975.53	1693.71	1829.4	1970.88	270.978	509.488	532.568
nfyb-1	WBGene00021132	W10D9.4	588.702	-0.558362	0.000421365	0.00383904	-2.22393	8.18e-40	4.13e-38	1.66557	9.88e-23	2.59e-21	1034.81	870.547	895.039	613.527	681.747	605.015	156.742	217.445	223.449
cyp-31A5	WBGene00013381	Y62E10A.15	484.581	-0.59193	0.00165001	0.0107056	-2.58292	1.44e-37	5.62e-36	1.99099	1.04e-22	2.73e-21	857.813	803.873	719.922	528.758	543.993	506.471	92.9825	179.353	128.064
Y73C8C.3	WBGene00022262	Y73C8C.3	102.352	-0.398993	0.108349	0.221162	-4.17301	1.05e-27	1.49e-26	3.77402	1.09e-22	2.85e-21	169.502	168.2	168.63	104.912	142.14	137.503	6.64161	17.4591	6.18238
sdz-30	WBGene00011432	T04D3.2	421.673	-0.149809	0.631326	0.754776	-3.41742	1.05e-24	1.13e-23	3.26761	1.13e-22	2.95e-21	673.327	582.638	648.579	481.758	518.549	717.31	38.5213	30.1566	104.217
F43D9.1	WBGene00009653	F43D9.1	209.136	2.8306	6.97e-29	2.5e-25	0.302254	0.264829	0.331338	2.52835	1.14e-22	2.97e-21	85.2194	57.5819	59.8134	618.563	436.072	378.135	74.386	76.1852	96.2685
mcm-2	WBGene00003154	Y17G7B.5	5148.25	-0.357397	0.0976678	0.20525	-2.48433	2.36e-30	4.34e-29	2.12693	1.14e-22	2.97e-21	8708.3	7450.03	7490.36	5123.08	6583.2	6753.71	892.632	1699.88	1633.03
C24A11.1	WBGene00016040	C24A11.1	63.3418	0.575789	0.312713	0.467346	5.16259	9.56e-26	1.13e-24	-4.5868	1.16e-22	3.03e-21	2.80943	7.57656	4.32386	7.55369	8.77409	5.72931	154.085	122.214	257.01
col-80	WBGene00000656	C09G5.5	15393.2	0.0519886	0.646911	0.767153	1.16225	1.19e-24	1.28e-23	-1.11026	1.27e-22	3.29e-21	11088.8	11278.5	10042.9	10563.4	11826.6	11208.8	22044.8	23998.3	26486.2
grp-1	WBGene00001743	K06H7.4	953.736	-0.483233	0.000317365	0.00309566	-1.86046	2.27e-40	1.21e-38	1.37723	1.33e-22	3.45e-21	1488.06	1382.72	1440.57	992.051	1073.07	1018.67	328.095	452.349	408.037
dpy-21	WBGene00001080	Y59A8B.1	2619.1	0.00430518	0.968185	0.984315	-1.06974	1.73e-22	1.52e-21	1.07404	1.34e-22	3.47e-21	3352.59	3106.39	3049.76	3113.8	3194.65	3227.89	1362.86	1553.86	1610.07
T24D1.2	WBGene00011985	T24D1.2	1027.22	-0.297747	0.0463507	0.12069	-1.81419	7.7e-32	1.65e-30	1.51644	1.37e-22	3.55e-21	1538.63	1439.55	1429.04	983.658	1324.01	1278.78	370.602	428.542	452.197
F33E11.2	WBGene00018010	F33E11.2	529.517	-0.74808	5.86e-07	1.99e-05	-2.34727	8.63e-48	8.64e-46	1.59919	1.39e-22	3.58e-21	963.635	828.118	869.816	534.633	537.852	511.055	139.474	184.114	196.953
R06F6.12	WBGene00023418	R06F6.12	470.402	-0.503494	0.00241865	0.0141495	-2.26416	8.11e-37	2.98e-35	1.76066	1.4e-22	3.6e-21	838.147	694.013	681.728	486.793	569.438	504.179	122.206	166.655	170.457
C14A4.13	WBGene00007563	C14A4.13	58.8681	0.876153	0.127829	0.249105	5.29815	4.4e-26	5.33e-25	-4.422	1.47e-22	3.78e-21	1.87295	7.57656	2.88257	11.7502	5.26445	5.72931	168.697	131.737	194.303
npp-22	WBGene00007118	B0240.4	1646.6	-0.350446	0.0645934	0.152795	-2.2403	4.04e-31	8.05e-30	1.88985	1.49e-22	3.83e-21	2800.07	2420.71	2203.73	1711.33	2042.61	2069.43	369.273	631.702	570.545
Y43F8C.5	WBGene00012827	Y43F8C.5	102.453	2.24205	0.000519899	0.00448913	6.76606	7.74e-29	1.23e-27	-4.52401	1.49e-22	3.83e-21	4.68238	1.51531	2.16193	26.0183	4.38704	6.87517	337.394	255.538	283.506
F02H6.3	WBGene00008536	F02H6.3	362.838	-0.37271	0.151567	0.280778	-3.12957	9.82e-29	1.54e-27	2.75686	1.58e-22	4.06e-21	650.851	566.727	514.539	428.042	481.697	427.407	27.8948	80.9467	87.4365
clec-88	WBGene00019606	K10B2.3	2917.81	-0.743051	0.00165832	0.0107376	-3.07732	5.45e-38	2.24e-36	2.33427	1.6e-22	4.08e-21	5583.28	5070.24	4650.31	3022.32	2999.86	3121.33	330.752	772.962	709.207
pck-1	WBGene00021043	W05G11.6	3968.67	0.528323	0.00046039	0.00411118	1.99502	3.71e-40	1.93e-38	-1.46669	1.62e-22	4.13e-21	1997.51	1789.58	1769.9	2996.3	2539.22	2476.21	8863.89	6755.09	6530.36
taf-1	WBGene00006382	W04A8.7	2521.16	-0.242329	0.0680506	0.158637	-1.55964	5.54e-31	1.09e-29	1.31731	1.69e-22	4.32e-21	3786.18	3333.69	3266.67	2691.63	3091.99	2996.43	1009.52	1299.91	1214.4
T04F3.3	WBGene00011438	T04F3.3	58.4135	2.5216	0.00140887	0.00947686	6.98345	2.47e-21	1.94e-20	-4.46185	1.7e-22	4.33e-21	0	2.27297	1.44129	10.9109	1.75482	10.3128	172.682	160.306	166.041
T05F1.5	WBGene00011491	T05F1.5	93.9079	2.67125	7.85e-05	0.00104557	6.99705	1.08e-27	1.51e-26	-4.3258	1.78e-22	4.54e-21	0	3.78828	2.16193	24.3397	7.89668	6.87517	261.679	198.399	340.031
btb-2	WBGene00020802	T25D10.5	49.9999	4.51423	0.00034376	0.00329057	8.96895	2.27e-13	9.04e-13	-4.45472	1.8e-22	4.58e-21	0	0	0.720643	9.23229	3.50964	6.87517	139.474	128.562	161.625
T05E7.3	WBGene00020259	T05E7.3	1691.08	-0.276276	0.0369469	0.103058	-1.5999	3.06e-32	6.93e-31	1.32362	1.81e-22	4.6e-21	2510.69	2258.57	2289.48	1653.42	2052.26	2124.43	754.487	830.101	746.301
hum-5	WBGene00002038	T02C12.1	1224	0.370084	0.00325708	0.0177601	1.58162	5.78e-37	2.16e-35	-1.21154	1.83e-22	4.64e-21	664.899	705.378	712.716	887.978	794.055	1014.09	2053.59	2099.85	2083.46
B0281.5	WBGene00015112	B0281.5	210.089	-0.118699	0.633889	0.756706	-2.89392	2.05e-24	2.15e-23	2.77522	1.9e-22	4.8e-21	305.291	295.486	320.686	282.004	318.499	247.506	18.5965	44.4414	58.291
ZK849.1	WBGene00014100	ZK849.1	55.089	4.00605	0.000283087	0.00282851	8.19904	1.91e-14	8.32e-14	-4.193	1.95e-22	4.94e-21	0.936477	0.757656	0	10.0716	3.50964	12.6045	156.742	146.022	165.158
rmh-1	WBGene00019712	M01E11.3	863.521	-0.33967	0.0347794	0.0987312	-1.97419	3.36e-32	7.54e-31	1.63452	2e-22	5.04e-21	1356.02	1223.61	1220.77	827.549	1138.88	1037.01	272.306	363.467	332.082
comp-1	WBGene00018158	F37E3.3	97.0252	4.16023	1.04e-05	0.000212173	8.45341	4.12e-20	2.87e-19	-4.29318	2.01e-22	5.07e-21	0	0.757656	1.44129	21.8218	3.50964	17.1879	286.917	209.509	332.082
T05H10.4	WBGene00011509	T05H10.4	718.945	-0.197127	0.457116	0.606975	-2.87767	1.18e-25	1.38e-24	2.68054	2.01e-22	5.07e-21	1241.77	1000.86	980.074	857.763	987.085	965.962	67.7444	179.353	189.887
nspd-5	WBGene00017386	F11G11.8	57.1689	-0.282264	0.650432	0.769739	4.94559	9.82e-24	9.65e-23	-5.22785	2.05e-22	5.16e-21	3.74591	6.81891	5.0445	8.39299	0.877409	3.43759	208.547	122.214	155.443
C54G4.2	WBGene00008312	C54G4.2	74.1163	2.81199	0.00011613	0.00144339	7.04692	2.08e-24	2.18e-23	-4.23493	2.07e-22	5.2e-21	1.87295	0.757656	2.16193	20.1432	8.77409	3.43759	188.622	198.399	242.879
got-1.2	WBGene00020146	T01C8.5	811.356	0.241328	0.0410864	0.111247	1.37326	3.54e-32	7.94e-31	-1.13193	2.19e-22	5.5e-21	500.079	507.63	522.466	578.277	601.025	631.37	1362.86	1226.9	1371.6
F55H12.5	WBGene00010136	F55H12.5	72.3582	1.26439	0.00688595	0.0307163	4.89295	1.79e-30	3.34e-29	-3.62856	2.31e-22	5.78e-21	5.61886	3.03062	10.8096	15.9467	18.4256	12.6045	232.456	149.196	203.135
pmp-4	WBGene00004061	T02D1.5	316.681	0.606879	0.00108259	0.0078203	2.33125	2.44e-38	1.04e-36	-1.72437	2.35e-22	5.88e-21	128.297	128.802	120.347	203.11	170.217	201.672	746.517	544.407	606.756
C14B1.2	WBGene00007573	C14B1.2	669.635	-0.800446	5.57e-06	0.000129605	-2.62423	4.26e-45	3.37e-43	1.82378	2.43e-22	6.07e-21	1257.69	1109.21	1106.19	684.868	663.321	645.121	130.176	203.16	226.982
lsl-1	WBGene00009937	F52F12.4	726.884	-0.341897	0.0257911	0.0794524	-1.91144	1.21e-32	2.84e-31	1.56954	2.47e-22	6.15e-21	1143.44	1031.17	1009.62	744.458	930.931	836.48	231.128	312.677	302.053
Y73B3A.1	WBGene00022203	Y73B3A.1	1074.24	-0.306304	0.0638039	0.151376	-1.96506	7.73e-31	1.49e-29	1.65875	2.52e-22	6.26e-21	1722.18	1456.97	1503.26	1145.64	1291.55	1349.83	302.857	458.698	437.182
R09F10.8	WBGene00019989	R09F10.8	1002.85	-0.637781	0.00537899	0.0257103	-2.938	1.72e-35	5.5e-34	2.30022	2.72e-22	6.77e-21	1757.77	1627.45	1705.04	915.675	1162.57	1193.99	124.862	269.822	268.492
F53E10.6	WBGene00018762	F53E10.6	472.313	-0.682916	1.65e-06	4.7e-05	-2.21068	5.3e-46	4.5e-44	1.52777	2.74e-22	6.81e-21	773.53	780.386	759.558	475.882	477.31	488.137	136.817	166.655	192.537
pfas-1	WBGene00008654	F10F2.2	1281.44	0.714264	1.3e-06	3.89e-05	2.12518	8.55e-48	8.61e-46	-1.41092	2.83e-22	7e-21	523.491	484.142	638.49	848.531	959.885	893.773	2664.61	2191.91	2328.11
kle-2	WBGene00016202	C29E4.2	1737.69	-0.224411	0.157764	0.288795	-1.79656	1.17e-28	1.82e-27	1.57215	2.95e-22	7.29e-21	2606.22	2394.19	2294.53	1813.72	2106.66	2324.95	553.91	779.311	765.732
egg-3	WBGene00009701	F44F4.2	1415.55	-0.374715	0.0562451	0.138236	-2.32187	4.79e-31	9.45e-30	1.94716	3.01e-22	7.43e-21	2351.49	1960.81	2150.4	1364.7	1791.67	1828.8	300.201	507.901	483.992
Y51H7C.13	WBGene00021791	Y51H7C.13	73.7077	-0.089133	0.787717	0.868805	2.84654	2.44e-22	2.11e-21	-2.93567	3.05e-22	7.52e-21	27.1578	18.1837	27.3844	19.3039	21.0578	28.6466	177.995	171.417	172.223
bet-2	WBGene00010199	F57C7.1	1721.29	0.0921743	0.547807	0.686676	-1.42096	8.26e-20	5.59e-19	1.51314	3.17e-22	7.82e-21	2260.66	2032.79	2058.88	2063	2205.81	2503.71	653.534	768.201	945.021
ulp-4	WBGene00006739	C41C4.6	1804.98	-0.43484	0.00095884	0.00711488	-1.74338	2.13e-38	9.15e-37	1.30854	3.27e-22	8.04e-21	2899.33	2597.25	2472.53	1888.42	1901.34	2106.1	681.429	868.194	830.205
gld-3	WBGene00001597	T07F8.3	3919.21	-0.573302	0.00286753	0.0161698	-2.45361	1.01e-36	3.7e-35	1.88031	3.27e-22	8.05e-21	6971.13	5956.69	6091.6	3648.43	4437.93	4696.89	800.978	1304.67	1364.54
T15B12.2	WBGene00020531	T15B12.2	70.8061	1.81838	0.0142589	0.0524909	6.76495	1.27e-23	1.24e-22	-4.94657	3.39e-22	8.32e-21	3.74591	0.757656	1.44129	14.2681	3.50964	1.14586	177.995	196.812	237.58
scl-2	WBGene00009895	F49E11.10	324.912	0.71408	0.0174527	0.0602498	3.5105	3.49e-33	8.61e-32	-2.79642	3.42e-22	8.37e-21	71.1722	65.9161	71.3437	168.699	99.1472	72.1893	1057.34	682.492	635.902
ttn-1	WBGene00006436	W06H8.8	20497.6	0.238192	0.0187574	0.0634348	1.21931	2.21e-33	5.58e-32	-0.981119	3.41e-22	8.37e-21	13312	13781	13831.3	17081.4	14924.7	16265.5	32193.2	29618.6	33470.5
pch-2	WBGene00008641	F10B5.5	577.614	-0.464849	0.00688531	0.0307163	-2.23644	1.08e-34	3.2e-33	1.77159	3.86e-22	9.44e-21	912.129	876.608	895.039	587.509	690.521	666.892	135.489	228.556	205.785
ZK858.8	WBGene00014121	ZK858.8	55.5214	1.28561	0.0420526	0.112883	5.76287	6.56e-25	7.2e-24	-4.47726	3.86e-22	9.44e-21	1.87295	1.51531	5.0445	11.7502	5.26445	3.43759	130.176	174.591	166.041
alp-1	WBGene00001132	T11B7.4	1261.32	0.358087	0.00344763	0.0184765	1.52876	1.89e-36	6.82e-35	-1.17068	3.88e-22	9.46e-21	686.438	762.202	747.307	919.032	1022.18	873.147	1984.51	2266.51	2090.53
fmi-1	WBGene00001475	F15B9.7	365.489	2.19525	9.92e-38	1.43e-33	0.534121	0.00289368	0.00505685	1.66113	4.02e-22	9.79e-21	174.185	141.682	152.776	805.727	653.67	681.788	253.709	225.381	200.486
Y40H7A.10	WBGene00012747	Y40H7A.10	845.891	0.287649	0.0542467	0.135081	1.7122	3.55e-31	7.13e-30	-1.42455	4.06e-22	9.86e-21	418.605	442.471	523.187	610.17	581.722	497.304	1659.07	1404.66	1475.82
tag-342	WBGene00007187	B0464.8	506.729	-0.724989	1.38e-06	4.1e-05	-2.31308	4.35e-46	3.78e-44	1.58809	4.07e-22	9.88e-21	848.448	805.389	871.978	537.991	466.781	523.659	135.489	180.94	189.887
flh-2	WBGene00016138	C26E6.2	389.753	-0.326629	0.0697441	0.16134	-2.22141	3.97e-30	7.16e-29	1.89478	4.11e-22	9.96e-21	697.675	571.273	475.624	502.74	443.969	442.303	108.922	138.086	127.18
rnp-1	WBGene00004384	ZK863.7	1253.21	-0.558654	0.000527784	0.00454084	-2.16639	4.73e-39	2.19e-37	1.60773	4.27e-22	1.03e-20	2206.34	1922.17	1801.61	1202.72	1423.16	1400.24	352.005	523.773	446.898
dut-1	WBGene00010609	K07A1.2	3343.67	-0.363577	0.103211	0.213402	-2.53883	1.55e-29	2.61e-28	2.17525	4.29e-22	1.04e-20	5536.45	4964.16	4937.13	3300.96	4317.73	4380.63	539.299	1082.46	1034.22
lrp-1	WBGene00003071	F29D11.1	7911.3	0.782665	6.58e-19	6.75e-16	1.63039	1.15e-76	7.31e-74	-0.847721	4.37e-22	1.06e-20	3983.77	3936.78	4320.25	7099.63	6931.53	7028.72	12569.9	12718.2	12612.9
skr-14	WBGene00004820	Y47D7A.8	151.618	-0.443532	0.0485066	0.124476	-3.16047	8.7e-30	1.5e-28	2.71694	4.47e-22	1.08e-20	265.023	217.447	257.27	189.682	155.301	199.38	17.2682	26.9822	36.2111
mut-2	WBGene00003499	K04F10.6	929.597	-0.435395	0.0102448	0.0413126	-2.13759	4.28e-34	1.18e-32	1.7022	4.58e-22	1.1e-20	1564.85	1393.33	1294.27	938.336	1130.1	1075.96	256.366	403.147	310.002
grdn-1	WBGene00013082	Y51A2D.15	450.795	0.888354	9.13e-06	0.000191021	-1.12199	8.42e-08	2.21e-07	2.01034	4.71e-22	1.13e-20	444.827	353.825	425.9	887.978	616.818	760.853	185.965	231.73	149.26
dig-1	WBGene00000998	K07E12.1	15092.7	0.498615	1.3e-05	0.000249021	1.6011	1.28e-44	9.72e-43	-1.10249	4.73e-22	1.14e-20	8228.82	8859.27	7851.41	12660.8	11121.2	11452.9	27776.5	23636.5	24247.3
pigv-1	WBGene00020375	T09B4.1	2721.73	-0.366535	0.0563892	0.138469	-2.24204	7.7e-31	1.49e-29	1.8755	4.94e-22	1.18e-20	4546.6	4019.37	3762.48	2731.08	3347.31	3484.57	604.386	976.123	1023.63
unc-68	WBGene00006801	K11C4.5	6677.16	0.409185	1.25e-05	0.0002422	1.30989	1.29e-44	9.81e-43	-0.900702	5.23e-22	1.25e-20	4017.49	4307.28	4175.41	5572.94	5263.58	5765.98	9903.97	10469.1	10618.7
C34C12.2	WBGene00007921	C34C12.2	1052.7	-0.342839	0.0108417	0.0430065	-1.69305	5.78e-34	1.57e-32	1.35021	5.26e-22	1.26e-20	1633.22	1445.61	1439.84	1162.43	1185.38	1214.61	394.512	471.396	527.269
R155.3	WBGene00020117	R155.3	111.044	0.970634	0.0657633	0.154849	5.36433	2.84e-28	4.23e-27	-4.3937	5.26e-22	1.26e-20	10.3012	9.84953	2.88257	29.3755	6.14186	8.02104	308.171	295.218	329.432
F10E9.7	WBGene00017358	F10E9.7	300.251	-0.391256	0.0176673	0.0607887	-2.18309	1.88e-32	4.3e-31	1.79183	5.45e-22	1.3e-20	486.032	399.285	477.066	317.255	355.351	366.676	86.3409	112.691	101.568
flh-3	WBGene00012436	Y11D7A.13	471.266	-0.383753	0.179784	0.316614	-3.31474	8.98e-28	1.28e-26	2.93099	5.58e-22	1.33e-20	805.37	722.046	746.586	543.026	525.568	674.913	35.8647	63.4876	124.531
B0464.6	WBGene00007186	B0464.6	1883.62	-0.378755	0.0109961	0.0434197	-1.84402	5.33e-34	1.46e-32	1.46527	5.62e-22	1.34e-20	2992.98	2659.37	2626.74	1963.12	2080.34	2324.95	616.341	852.322	836.387
clec-196	WBGene00009156	F26D10.12	131.52	0.341248	0.239912	0.386471	-3.04208	4.93e-18	2.92e-17	3.38333	5.73e-22	1.36e-20	150.773	170.473	175.837	237.522	169.34	223.443	17.2682	6.34876	32.6783
hda-1	WBGene00001834	C53A5.3	2688.36	-0.390328	0.0149336	0.0541424	-1.95486	2.12e-33	5.38e-32	1.56453	6.34e-22	1.5e-20	4295.62	4021.64	3655.1	2858.65	3162.18	3113.31	782.381	1209.44	1096.93
Y38F1A.1	WBGene00012605	Y38F1A.1	120.285	0.976595	0.026069	0.0801851	4.71045	1.65e-30	3.09e-29	-3.73386	6.3e-22	1.5e-20	10.3012	15.9108	10.8096	41.1256	8.77409	22.9172	358.647	279.346	334.732
him-17	WBGene00001874	T09E8.2	2330.99	-0.287538	0.042501	0.113653	-1.67418	2.66e-31	5.39e-30	1.38665	6.52e-22	1.54e-20	3506.17	3142.76	3188.12	2390.32	2769.98	2900.18	852.783	1123.73	1104.88
madf-3	WBGene00019218	H20J04.3	515.856	-0.465716	0.00115183	0.0081807	-1.9597	3.53e-37	1.34e-35	1.49399	6.53e-22	1.54e-20	836.274	772.809	734.335	571.563	606.289	516.784	179.323	230.143	195.187
vps-39	WBGene00011625	T08G5.5	2515.44	-0.308504	0.031553	0.0920141	-1.71011	6.59e-32	1.43e-30	1.4016	6.68e-22	1.58e-20	3900.43	3408.7	3405.04	2473.41	3039.34	3139.66	943.108	1139.6	1189.67
F55B11.2	WBGene00010084	F55B11.2	1998.56	-0.0093447	0.939593	0.966154	1.17164	1.14e-21	9.21e-21	-1.18098	6.9e-22	1.63e-20	1440.3	1429.7	1366.34	1587.95	1369.64	1247.84	3160.08	3350.56	3034.66
sqt-3	WBGene00005018	F23H12.4	480.894	2.44838	3.02e-25	7.23e-22	0.15747	0.517114	0.588793	2.29091	7.09e-22	1.67e-20	198.533	181.08	192.412	1364.7	866.002	889.189	274.963	149.196	211.967
apb-3	WBGene00000163	R11A5.1	1892.7	-0.253424	0.063424	0.150724	-1.59322	2.23e-30	4.12e-29	1.33979	7.21e-22	1.69e-20	2734.51	2511.63	2602.96	1888.42	2268.98	2429.23	769.098	880.891	948.553
rpl-11.2	WBGene00004423	F07D10.1	2056	0.545319	4.22e-06	0.000103828	1.67384	8.78e-46	7.24e-44	-1.12852	7.32e-22	1.72e-20	1061.03	1155.43	1058.62	1546.83	1673.22	1559.52	3093.66	3664.82	3690.88
his-59	WBGene00001933	F55G1.2	11170.3	-0.440237	0.00970175	0.0397589	-2.08026	3.68e-34	1.02e-32	1.64003	7.69e-22	1.8e-20	17154.4	16064.6	17723.5	11946.6	12314.4	13285.1	2890.43	4485.4	4668.58
C47G2.4	WBGene00008165	C47G2.4	1261.48	-0.35589	0.00862226	0.0363538	-1.70064	3.4e-34	9.46e-33	1.34475	7.84e-22	1.84e-20	1927.27	1717.61	1788.64	1272.38	1320.5	1655.77	539.299	566.627	565.246
F40E12.2	WBGene00018235	F40E12.2	88.0353	1.79733	0.000455108	0.00407329	5.59048	1.47e-31	3.07e-30	-3.79315	7.89e-22	1.85e-20	4.68238	3.78828	6.48579	16.786	7.01927	29.7924	223.158	212.684	287.922
F32B5.6	WBGene00017979	F32B5.6	916.35	0.426503	0.00906071	0.0377236	1.97226	2.79e-34	7.87e-33	-1.54576	8.29e-22	1.94e-20	407.367	486.415	422.297	672.278	629.98	464.074	1774.64	1615.76	1774.34
zfp-2	WBGene00009448	F35H8.3	815.303	-0.633677	5.23e-06	0.00012356	-2.04661	1.25e-44	9.57e-43	1.41294	8.37e-22	1.95e-20	1431.87	1235.74	1223.65	877.067	844.945	783.77	266.993	338.072	335.615
T03G6.3	WBGene00020195	T03G6.3	475.841	0.296469	0.0255344	0.0789155	1.5365	1.84e-32	4.22e-31	-1.24003	8.41e-22	1.96e-20	293.117	269.726	272.403	334.88	347.454	342.613	765.113	857.083	800.176
hpo-9	WBGene00015463	C05C8.6	1756.02	-0.436692	0.00354446	0.0188688	-1.90589	9.9e-36	3.26e-34	1.4692	8.62e-22	2.01e-20	2736.39	2552.54	2591.43	1629.08	2056.65	2138.18	592.431	720.585	786.928
npp-5	WBGene00003791	F07A11.3	1721.44	-0.305467	0.0446206	0.117442	-1.79587	5.01e-31	9.87e-30	1.49041	8.64e-22	2.01e-20	2618.39	2432.83	2334.88	1671.88	2158.43	2147.35	607.043	817.403	704.791
dhhc-13	WBGene00019257	H32C10.3	49.6018	2.66452	0.0220418	0.0710879	8.09835	6.46e-14	2.69e-13	-5.43383	8.76e-22	2.03e-20	0.936477	0	0.720643	5.87509	3.50964	0	155.414	117.452	162.508
C46A5.1	WBGene00016698	C46A5.1	81.4223	2.01312	1.98e-05	0.000352198	5.36035	9.1e-34	2.41e-32	-3.34722	9.19e-22	2.13e-20	4.68238	5.30359	5.76514	22.6611	11.4063	30.9383	253.709	211.096	187.238
C44B9.2	WBGene00008079	C44B9.2	108.691	1.03412	0.0166329	0.0581746	4.64287	8.48e-31	1.63e-29	-3.60875	9.52e-22	2.2e-20	18.7295	7.57656	9.36836	37.7684	21.0578	11.4586	247.068	290.456	334.732
adr-2	WBGene00000080	T20H4.4	1358.15	-0.539545	4.23e-05	0.000643641	-1.84511	4.08e-42	2.62e-40	1.30556	1.05e-21	2.43e-20	2252.23	2046.43	1919.07	1370.58	1505.63	1400.24	492.807	619.005	617.355
die-1	WBGene00000995	C18D1.1	1123.31	-0.104537	0.631543	0.754972	-2.2392	9.62e-24	9.47e-23	2.13467	1.1e-21	2.54e-20	1702.52	1488.79	1529.93	1239.64	1486.33	1666.08	211.203	350.769	434.533
lst-5	WBGene00016890	C52E12.6	95.3626	-0.398881	0.233858	0.380099	2.63643	3.74e-18	2.23e-17	-3.03532	1.13e-21	2.61e-20	29.0308	45.4594	33.1496	26.8576	36.8512	17.1879	215.188	190.463	264.076
picc-1	WBGene00017931	F29G9.2	1558.47	-0.457813	0.0136689	0.0508004	-2.27095	3.75e-33	9.18e-32	1.81314	1.2e-21	2.76e-20	2541.6	2315.4	2390.37	1591.31	1889.94	1795.57	342.707	612.656	546.699
sea-1	WBGene00004750	F19B10.9	314.489	-0.568096	0.0172884	0.0598122	-3.09332	5.47e-32	1.19e-30	2.52522	1.24e-21	2.85e-20	546.903	442.471	591.648	360.899	361.492	343.759	30.5514	71.4236	81.2541
ttr-45	WBGene00044737	JC8.14	1331.43	0.276391	0.0828727	0.183175	1.78619	1.31e-29	2.22e-28	-1.5098	1.24e-21	2.85e-20	599.345	694.013	822.254	967.712	863.37	731.06	2352.46	2615.69	2336.94
imp-1	WBGene00007979	C36B1.12	2806.76	-0.560344	0.00136281	0.00925485	-2.25353	3.99e-37	1.51e-35	1.69319	1.28e-21	2.95e-20	4957.71	4226.21	4195.58	2676.52	3059.52	3337.9	704.01	1138.02	965.334
acp-3	WBGene00008801	F14E5.3	48.0213	4.42467	0.000472155	0.00417473	8.90952	3.59e-13	1.41e-12	-4.48485	1.3e-21	2.97e-20	0	0.757656	0	10.0716	4.38704	3.43759	131.504	146.022	136.012
msp-77	WBGene00003464	F32B6.6	183.812	0.453299	0.336162	0.491817	4.67748	1.16e-25	1.35e-24	-4.22418	1.31e-21	2.99e-20	9.36477	18.1837	30.9876	51.1972	14.0385	14.8962	652.206	425.367	438.066
C38C3.3	WBGene00016512	C38C3.3	87.0736	2.00952	0.00143713	0.00960849	6.40198	1.21e-27	1.7e-26	-4.39246	1.32e-21	3.02e-20	2.80943	4.54594	1.44129	20.9825	2.63223	11.4586	263.008	196.812	279.973
F01F1.11	WBGene00017165	F01F1.11	579.798	-0.389518	0.0114384	0.044623	-1.95797	3.61e-33	8.87e-32	1.56845	1.33e-21	3.03e-20	943.032	823.572	813.606	577.438	679.114	713.872	203.233	260.299	204.018
C35A5.4	WBGene00007948	C35A5.4	60.3607	3.60751	0.00150576	0.00998375	8.37449	1.86e-14	8.12e-14	-4.76699	1.42e-21	3.22e-20	0	0	1.44129	12.5895	2.63223	3.43759	166.04	146.022	211.084
dct-6	WBGene00017773	F25B5.1	816.587	0.625352	3.57e-06	9.04e-05	1.88356	1.87e-45	1.52e-43	-1.25821	1.41e-21	3.22e-20	433.589	371.252	375.455	605.974	559.787	654.287	1558.12	1361.81	1429.01
cacn-1	WBGene00012230	W03H9.4	1409.3	-0.478669	0.00138244	0.00935605	-1.94682	6.84e-37	2.54e-35	1.46815	1.51e-21	3.43e-20	2297.18	2060.07	2060.32	1460.38	1488.96	1656.92	447.644	558.691	653.566
Y32B12B.2	WBGene00012522	Y32B12B.2	1281.01	-0.497916	7.8e-05	0.0010405	-1.74537	4.81e-41	2.74e-39	1.24746	1.51e-21	3.43e-20	2056.5	1864.59	1824.67	1278.25	1431.93	1357.85	504.762	636.464	574.078
lrr-1	WBGene00018016	F33G12.4	866.505	-0.376965	0.0375047	0.104049	-2.17108	5.59e-31	1.1e-29	1.79411	1.53e-21	3.46e-20	1381.3	1234.98	1296.44	893.853	998.491	1121.8	215.188	372.99	283.506
rfc-3	WBGene00004339	C39E9.13	1506.28	-0.44117	0.0208549	0.068287	-2.30081	3.24e-32	7.32e-31	1.85964	1.55e-21	3.51e-20	2558.45	2336.61	2094.91	1496.47	1838.17	1813.9	326.767	558.691	532.568
F11E6.7	WBGene00008710	F11E6.7	4144.8	-0.421033	0.0590809	0.14292	-2.56033	4.04e-30	7.25e-29	2.13929	1.68e-21	3.8e-20	7012.34	6176.41	6276.08	4204.05	4830.14	5504.72	662.833	1350.7	1285.93
T20F5.5	WBGene00020627	T20F5.5	101.9	0.470532	0.180127	0.317048	3.50792	3.22e-27	4.36e-26	-3.03739	1.69e-21	3.82e-20	20.6025	31.0639	15.1335	40.2863	31.5867	19.4797	272.306	219.032	267.609
C42C1.8	WBGene00016586	C42C1.8	1406.55	-0.467787	0.0116359	0.045168	-2.27522	3.17e-33	7.9e-32	1.80744	1.75e-21	3.96e-20	2345.87	2163.87	2050.95	1317.7	1732	1694.73	324.11	509.488	520.203
acox-1.4	WBGene00008567	F08A8.4	481.735	0.514057	0.0045818	0.0227475	2.1928	5.38e-35	1.67e-33	-1.67874	1.76e-21	3.97e-20	192.914	196.233	229.885	321.451	284.28	278.445	1145.01	793.596	893.795
ZK550.4	WBGene00013998	ZK550.4	732.298	-0.471037	0.000328458	0.00317797	-1.79828	1.13e-38	5.05e-37	1.32724	1.76e-21	3.97e-20	1169.66	1066.78	1044.21	730.19	843.19	792.937	280.276	342.833	320.6
cam-1	WBGene00000289	C01G6.8	1483.49	0.0829594	0.597805	0.72883	-1.44311	2.16e-19	1.42e-18	1.52607	1.8e-21	4.05e-20	1946.94	1838.83	1716.57	1792.74	1912.75	2123.28	526.015	712.649	781.629
mcm-6	WBGene00003158	ZK632.1	5119.21	-0.443106	0.0279432	0.0842047	-2.37317	1.18e-31	2.49e-30	1.93007	1.8e-21	4.05e-20	8774.79	7578.84	7536.48	5065.17	6087.46	6420.27	1017.49	1787.18	1805.25
tag-124	WBGene00006473	E02H1.3	355.083	-0.617662	4.07e-05	0.000623582	-2.23083	1.26e-40	6.87e-39	1.61317	1.81e-21	4.06e-20	608.71	573.546	530.393	360.059	379.918	375.843	106.266	144.434	116.582
ZK829.9	WBGene00014097	ZK829.9	894.979	-0.225287	0.357131	0.512846	-2.62239	1.97e-25	2.26e-24	2.3971	1.83e-21	4.09e-20	1522.71	1341.81	1128.53	962.676	1252.06	1200.86	120.877	244.427	280.857
F36D3.16	WBGene00219326	F36D3.16	57.586	1.49056	0.0491913	0.125672	6.50554	4.01e-22	3.39e-21	-5.01499	1.85e-21	4.14e-20	0	3.03062	2.16193	8.39299	6.14186	0	200.577	122.214	175.756
cids-1	WBGene00015347	C02F5.4	518.086	-0.68091	5.2e-05	0.000758468	-2.40958	8.06e-41	4.46e-39	1.72867	1.86e-21	4.15e-20	988.92	753.868	833.063	536.312	574.703	493.867	131.504	165.068	185.471
lig-1	WBGene00002985	C29A12.3	2745.16	-0.583384	0.00197469	0.0122137	-2.39904	2.74e-36	9.58e-35	1.81566	1.95e-21	4.35e-20	4756.37	4305	4242.43	2569.09	3263.08	3046.85	591.103	1047.55	884.963
Y53G8AR.6	WBGene00021813	Y53G8AR.6	431.046	-0.279209	0.0524547	0.131783	-1.77105	5.46e-30	9.67e-29	1.49184	2e-21	4.45e-20	638.677	609.913	583	458.257	551.013	499.596	166.04	201.573	171.34
his-8	WBGene00001882	F45F2.12	328.332	0.484556	0.15376	0.283664	-2.95878	3.35e-16	1.69e-15	3.44334	2.01e-21	4.48e-20	412.05	376.555	381.941	484.275	528.2	625.641	17.2682	38.0926	90.9693
col-140	WBGene00000713	F26F12.1	34713.9	0.177907	0.165054	0.298151	1.39547	1.24e-27	1.74e-26	-1.21756	2.02e-21	4.49e-20	21873.3	23017.6	20717.8	22494	25635.3	26091.3	49325.9	59751.4	63518.6
C18G1.9	WBGene00015987	C18G1.9	80.5395	1.8733	0.00326121	0.0177622	6.30502	1.03e-26	1.33e-25	-4.43172	2.17e-21	4.81e-20	0.936477	6.06125	1.44129	20.1432	6.14186	4.58345	268.321	215.858	201.369
pop-1	WBGene00004077	W10C8.2	837.13	-0.0102179	0.947094	0.970808	-1.52737	9.87e-22	8.01e-21	1.51715	2.19e-21	4.86e-20	1147.18	1025.87	1048.54	1035.69	1057.28	1105.76	289.574	388.862	435.416
spr-5	WBGene00005010	Y40B1B.6	1513.79	-0.351516	0.00776869	0.0337732	-1.64091	7.55e-34	2.02e-32	1.28939	2.2e-21	4.86e-20	2329.02	2116.13	2029.33	1522.49	1794.3	1757.75	604.386	741.218	729.521
E02H4.6	WBGene00008464	E02H4.6	183.097	-0.431419	0.034693	0.0985694	-2.74879	5.73e-30	1.01e-28	2.31737	2.2e-21	4.87e-20	316.529	259.118	295.464	207.307	214.088	224.589	27.8948	58.7261	44.1598
col-124	WBGene00000698	C24F3.6	25580.7	-0.236784	0.110044	0.223636	1.16975	2.83e-15	1.32e-14	-1.40654	2.22e-21	4.9e-20	16094.3	21492.4	18587.5	15385.2	17119.1	15167.8	35563.2	45727	45089.9
nos-1	WBGene00003783	R03D7.7	780.176	-0.676756	0.00110574	0.00793572	-2.73422	9.61e-37	3.52e-35	2.05746	2.32e-21	5.12e-20	1461.84	1284.98	1207.8	775.512	880.918	817	120.877	241.253	231.398
Y54E10A.17	WBGene00021835	Y54E10A.17	367.015	0.522816	0.00128749	0.00888934	2.00491	6.88e-37	2.54e-35	-1.4821	2.33e-21	5.14e-20	189.168	165.169	158.541	249.272	266.732	217.714	657.519	742.805	656.215
meg-1	WBGene00010492	K02B9.1	1987.14	-0.626031	0.0109678	0.0433404	-2.99702	3.42e-33	8.47e-32	2.37099	2.42e-21	5.32e-20	3631.66	3269.29	3185.24	2062.16	2297.06	2175.99	217.845	538.058	506.955
hacd-1	WBGene00019978	R09B5.6	1384.89	-0.371193	0.0435428	0.11545	1.36665	6.81e-14	2.83e-13	-1.73784	2.49e-21	5.48e-20	797.878	1061.48	1005.3	842.656	667.708	704.705	2408.25	1985.58	2990.5
icmt-1	WBGene00017673	F21F3.3	104.159	4.04362	1.39e-06	4.1e-05	8.11486	2.93e-23	2.75e-22	-4.07124	2.54e-21	5.58e-20	0.936477	2.27297	0	33.572	8.77409	9.1669	321.454	285.694	275.557
knl-2	WBGene00019432	K06A5.4	2287.68	-0.402596	0.00833184	0.0356209	-1.87266	1.13e-33	2.99e-32	1.47007	2.65e-21	5.8e-20	3565.17	3185.19	3395.67	2306.39	2619.94	2750.07	734.562	955.489	1076.62
cyp-35A2	WBGene00015400	C03G6.15	1252.65	-0.0587254	0.790565	0.870742	2.02463	2.76e-20	1.95e-19	-2.08335	2.67e-21	5.84e-20	560.95	607.64	700.465	690.743	448.356	656.579	3363.31	2210.96	2034.89
tep-1	WBGene00013969	ZK337.1	2394.02	0.860993	2.08e-13	5.34e-11	1.9589	3.05e-63	9.05e-61	-1.09791	2.75e-21	6.02e-20	1033.87	1038.75	1140.78	1890.94	2079.46	1866.61	4576.07	3894.97	4024.73
asb-2	WBGene00000207	F02E8.1	3252.21	0.405088	0.000247349	0.00254943	1.44594	2.18e-39	1.06e-37	-1.04085	2.95e-21	6.43e-20	1860.78	1976.73	1959.43	2324.86	2734.01	2619.44	4916.12	5442.48	5436.08
hecw-1	WBGene00009738	F45H7.6	134.805	1.01038	0.000342616	0.0032818	3.39981	4.49e-37	1.69e-35	-2.38943	2.95e-21	6.43e-20	36.5226	33.3369	20.178	69.6618	53.5219	56.1473	338.722	334.897	270.258
ZK354.6	WBGene00022707	ZK354.6	86.9815	6.03857	2.26e-06	6.14e-05	10.7402	9.38e-18	5.41e-17	-4.70162	2.95e-21	6.43e-20	0	0	0	20.1432	3.50964	4.58345	318.797	199.986	235.814
zip-4	WBGene00021552	Y44E3B.1	657.592	-0.524791	0.000305573	0.00301052	-1.98736	2.58e-38	1.09e-36	1.46257	3.46e-21	7.53e-20	1081.63	962.981	996.649	707.529	770.365	633.662	215.188	272.997	277.324
Y65A5A.2	WBGene00013419	Y65A5A.2	538.134	-0.742986	3.45e-06	8.8e-05	-2.37871	8.41e-44	6.1e-42	1.63573	3.48e-21	7.55e-20	972.063	916.006	820.812	576.598	519.426	521.367	138.145	173.004	205.785
tps-2	WBGene00006603	F19H8.1	2177.5	0.627619	0.000149136	0.00174068	2.17938	5.83e-40	2.98e-38	-1.55177	3.55e-21	7.7e-20	737.007	948.586	1082.41	1580.4	1429.3	1268.47	4270.55	4553.65	3727.09
met-1	WBGene00016603	C43E11.3	4091.92	-0.340042	0.025114	0.0781541	-1.78687	1.7e-31	3.51e-30	1.44683	3.58e-21	7.76e-20	6305.3	5754.4	5647.68	4365.19	4748.54	4875.64	1323.01	1923.68	1883.86
F40G12.11	WBGene00009606	F40G12.11	381.058	-0.286764	0.236777	0.383023	-2.74503	3.81e-26	4.64e-25	2.45827	3.66e-21	7.91e-20	620.884	568.242	554.174	418.81	455.375	555.743	47.8196	85.7083	122.764
crn-3	WBGene00000796	C14A4.4	2452.35	-0.309203	0.0244907	0.0767145	-1.62798	1.7e-31	3.51e-30	1.31877	3.74e-21	8.08e-20	3743.1	3377.63	3238.57	2412.98	2934.06	3014.76	981.63	1176.11	1192.32
prdh-1	WBGene00007197	B0513.5	555.273	-0.0827998	0.553219	0.690887	1.21945	4.48e-19	2.86e-18	-1.30225	3.75e-21	8.1e-20	368.972	421.257	379.779	391.113	388.692	323.133	887.319	898.35	938.838
C13F10.6	WBGene00015745	C13F10.6	809.967	-0.378842	0.0211149	0.0688529	-1.99733	1.34e-31	2.82e-30	1.61849	3.84e-21	8.28e-20	1279.23	1169.06	1160.96	837.62	987.085	951.066	227.143	358.705	318.834
B0280.11	WBGene00015106	B0280.11	49.3309	1.56151	0.093135	0.198777	7.10153	2.34e-18	1.42e-17	-5.54002	3.88e-21	8.35e-20	0	0	2.88257	5.87509	0.877409	2.29172	123.534	153.958	154.559
cah-5	WBGene00000283	R173.1	449.639	-0.0208039	0.891138	0.934026	1.38952	6.79e-21	5.09e-20	-1.41032	3.88e-21	8.35e-20	292.181	309.124	276.727	315.576	282.526	265.84	773.083	842.799	688.894
mib-1	WBGene00012933	Y47D3A.22	311.757	-0.207783	0.217361	0.360752	1.35276	8.32e-17	4.43e-16	-1.56054	3.9e-21	8.38e-20	200.406	229.57	205.383	180.449	207.068	161.567	563.208	492.029	566.129
C09B9.2	WBGene00015627	C09B9.2	97.6667	2.24792	0.00105725	0.00766812	6.88084	1.44e-26	1.83e-25	-4.63293	3.96e-21	8.49e-20	1.87295	2.27297	2.88257	23.5004	1.75482	8.02104	317.469	241.253	279.973
ZK596.2	WBGene00014007	ZK596.2	46.6402	3.46096	0.00205331	0.0125008	7.97797	1.16e-13	4.72e-13	-4.51701	3.96e-21	8.49e-20	0.936477	0.757656	0	9.23229	4.38704	3.43759	123.534	123.801	153.676
attf-2	WBGene00017317	F09G2.9	3735.59	-0.365274	0.0361402	0.101359	-2.0238	1.08e-30	2.07e-29	1.65852	4.1e-21	8.77e-20	6062.75	5283.89	5279.43	3916.17	4397.57	4593.76	985.615	1531.64	1569.44
mrp-3	WBGene00003409	E03G2.2	629.61	0.346205	0.00461956	0.0228835	1.47349	1.13e-34	3.33e-33	-1.12729	4.11e-21	8.78e-20	360.544	401.558	359.601	476.722	472.046	477.825	1041.4	1068.18	1008.61
C03C11.1	WBGene00007274	C03C11.1	54.7789	1.50227	0.046349	0.12069	6.42613	8.28e-22	6.77e-21	-4.92386	4.4e-21	9.4e-20	0	3.78828	1.44129	10.0716	2.63223	2.29172	180.652	126.975	165.158
wbp-4	WBGene00010159	F56G4.4	1025.82	-0.406761	0.00121743	0.00853419	-1.64484	2.23e-36	7.89e-35	1.23808	4.44e-21	9.47e-20	1528.33	1553.2	1369.94	1149	1173.97	1032.42	434.361	522.186	468.978
patr-1	WBGene00009661	F43G6.9	6641.03	-0.391175	0.0245093	0.0767378	-2.0378	1.96e-31	4.02e-30	1.64662	4.53e-21	9.63e-20	10712.4	9624.51	9458.44	6649.76	7802.8	8267.4	1775.97	2671.24	2806.8
toe-2	WBGene00016971	C56E6.3	1336.63	-0.445295	0.000986275	0.00726335	-1.76008	9.07e-37	3.33e-35	1.31479	4.52e-21	9.63e-20	2186.67	1879.75	1860.7	1295.88	1464.4	1593.89	527.344	606.307	614.705
lpr-3	WBGene00012261	W04G3.8	228.085	2.12826	1.34e-13	3.69e-11	-0.698759	0.0223971	0.0348792	2.82702	4.55e-21	9.67e-20	139.535	100.011	104.493	693.261	396.589	410.219	78.371	42.8542	87.4365
lin-26	WBGene00003012	F18A1.2	1144.21	-0.47475	0.00241497	0.0141349	-1.99802	2.58e-35	8.09e-34	1.52327	4.64e-21	9.85e-20	1874.83	1775.95	1578.93	1285.81	1188.01	1289.1	341.379	450.762	513.137
spe-41	WBGene00004976	K01A11.4	282.718	0.90325	0.00167646	0.0108219	3.47645	1.61e-35	5.17e-34	-2.57321	4.88e-21	1.03e-19	46.8238	68.1891	66.2992	156.949	71.9475	111.149	657.519	553.93	811.658
dscc-1	WBGene00019595	K09H9.2	588.075	-0.496034	0.00865953	0.0364423	-2.37682	6.46e-33	1.56e-31	1.88079	5.03e-21	1.06e-19	1006.71	939.494	836.667	584.991	701.927	686.372	123.534	222.207	190.771
uri-1	WBGene00016944	C55B7.5	1315.54	-0.598509	0.000166627	0.00189857	-2.14015	2.73e-39	1.31e-37	1.54164	4.99e-21	1.06e-19	2251.29	2038.85	1983.93	1321.06	1368.76	1454.1	355.99	533.296	532.568
W03C9.2	WBGene00012220	W03C9.2	762.575	-0.383956	0.0281677	0.0845796	-2.10238	7.02e-31	1.36e-29	1.71842	5.13e-21	1.08e-19	1278.29	1099.36	1058.62	799.852	976.556	855.959	217.845	242.84	333.848
F53G12.8	WBGene00018773	F53G12.8	84.6073	0.679547	0.133823	0.257501	4.40936	1.44e-26	1.83e-25	-3.72981	5.19e-21	1.09e-19	5.61886	11.3648	14.4129	26.8576	7.01927	17.1879	204.562	225.381	249.062
C35E7.10	WBGene00016462	C35E7.10	156.564	2.50057	5.05e-06	0.000120238	6.54221	2.14e-35	6.76e-34	-4.04165	5.24e-21	1.1e-19	2.80943	4.54594	6.48579	52.0365	18.4256	8.02104	446.316	465.047	405.387
K07A3.3	WBGene00019461	K07A3.3	67.6552	0.8396	0.181987	0.319421	5.6225	3.22e-24	3.31e-23	-4.7829	5.25e-21	1.1e-19	0.936477	6.81891	3.60321	14.2681	2.63223	3.43759	207.218	157.132	212.85
ZK1128.3	WBGene00014229	ZK1128.3	78.1522	2.42105	8.1e-05	0.00107019	6.34849	5.86e-28	8.56e-27	-3.92744	5.23e-21	1.1e-19	4.68238	0	3.60321	21.8218	6.14186	14.8962	235.113	177.765	239.346
cey-3	WBGene00000474	M01E11.5	4614.19	-0.749016	8.23e-05	0.00108581	-2.55176	1.76e-40	9.48e-39	1.80274	5.38e-21	1.13e-19	8909.64	7287.9	7323.17	4394.57	4909.98	4690.01	925.84	1660.2	1426.36
C01G5.3	WBGene00015305	C01G5.3	49.6557	2.96543	0.0020372	0.0124238	7.49024	1.59e-16	8.24e-16	-4.52481	5.56e-21	1.16e-19	0	0.757656	1.44129	10.9109	2.63223	4.58345	151.429	144.434	130.713
set-22	WBGene00012527	Y32F6A.1	504.847	-0.527034	0.000774455	0.00602131	-2.11752	1.55e-36	5.64e-35	1.59049	5.52e-21	1.16e-19	844.702	750.08	766.044	474.204	573.825	591.265	150.1	199.986	193.42
W03A5.1	WBGene00020966	W03A5.1	86.657	1.21749	0.0172178	0.0596108	5.20009	2.17e-28	3.27e-27	-3.98261	5.54e-21	1.16e-19	11.2377	3.78828	5.0445	26.8576	10.5289	6.87517	260.351	199.986	255.244
col-94	WBGene00000669	W05B2.1	894.011	-0.156321	0.250952	0.398726	1.11485	1.03e-16	5.46e-16	-1.27117	5.73e-21	1.2e-19	631.185	726.592	622.636	672.278	558.909	544.285	1388.1	1463.39	1438.73
cdc-25.3	WBGene00000388	ZK637.11	572.365	-0.628988	0.00981984	0.0401339	-3.04306	1.58e-32	3.65e-31	2.41407	6.16e-21	1.29e-19	1058.22	870.547	986.56	565.687	652.792	666.892	61.1028	126.975	162.508
mei-2	WBGene00003184	F57B10.12	1846.5	-0.684154	0.000573526	0.00484629	-2.58405	1.86e-37	7.16e-36	1.8999	6.28e-21	1.31e-19	3321.68	2961.68	3004.36	1830.51	1939.07	2010.99	334.737	663.446	551.998
stdh-1	WBGene00007363	C06B3.4	352.129	-0.219749	0.203313	0.344141	1.37561	2.07e-16	1.06e-15	-1.59536	6.39e-21	1.33e-19	234.119	221.993	254.387	207.307	190.398	213.13	709.324	617.417	521.086
fbxc-32	WBGene00016303	C32B5.10	136.75	-0.430037	0.0496025	0.126296	-3.03134	2.45e-28	3.68e-27	2.6013	6.55e-21	1.36e-19	233.183	227.297	201.78	155.27	175.482	160.421	25.2381	15.8719	36.2111
C50F4.6	WBGene00001910	C50F4.6	210.3	-0.674747	0.00318565	0.0175001	-3.19833	3.6e-33	8.85e-32	2.52359	6.73e-21	1.4e-19	389.574	362.917	337.982	262.701	155.301	265.84	37.193	39.6798	41.5103
F53C11.3	WBGene00009973	F53C11.3	1332.69	-0.0936652	0.505743	0.649607	1.21981	2.24e-18	1.36e-17	-1.31348	6.72e-21	1.4e-19	864.368	981.922	964.22	967.712	844.067	821.583	2510.53	2049.06	1990.73
lsm-1	WBGene00003076	F40F8.9	386.639	-0.851704	3.26e-08	1.76e-06	-2.47754	9.19e-48	9.15e-46	1.62584	6.81e-21	1.41e-19	736.071	600.064	672.36	409.578	363.247	338.029	126.191	115.865	118.348
Y95D11A.3	WBGene00045434	Y95D11A.3	431.546	-0.555744	0.000649626	0.00529142	-2.22335	1.62e-36	5.85e-35	1.66761	6.88e-21	1.42e-19	716.405	635.674	699.744	435.596	552.768	405.635	134.16	147.609	156.326
B0041.8	WBGene00015011	B0041.8	711.775	-0.509095	0.00241518	0.0141349	-2.16401	6.6e-35	2.02e-33	1.65492	7.02e-21	1.45e-19	1199.63	1050.87	1073.04	765.441	803.706	765.436	219.173	323.787	204.902
set-1	WBGene00004781	T26A5.7	932.524	-0.490336	0.00646361	0.0292963	-2.2401	2.16e-33	5.46e-32	1.74977	7.18e-21	1.48e-19	1581.71	1367.57	1416.78	1034.86	1100.27	971.691	220.501	314.264	385.074
cyd-1	WBGene00000870	Y38F1A.5	217.231	0.201183	0.436398	0.588583	-2.48093	4.4e-18	2.61e-17	2.68212	7.44e-21	1.53e-19	294.054	270.483	276.727	297.951	329.028	340.321	25.2381	44.4414	76.8381
C55A6.4	WBGene00008333	C55A6.4	77.3443	-0.296849	0.343442	0.498694	2.44576	1.98e-18	1.2e-17	-2.7426	7.74e-21	1.6e-19	28.0943	40.9134	26.6638	25.179	24.5674	28.6466	188.622	160.306	173.107
spp-10	WBGene00004995	C28C12.7	3266.71	0.254146	0.00923127	0.0382233	1.16453	4.78e-33	1.16e-31	-0.910384	7.77e-21	1.6e-19	2279.38	2204.78	2146.8	2724.36	2578.7	2603.4	5280.08	4801.25	4781.63
prp-38	WBGene00008380	D1054.14	963.201	-0.599271	0.000126646	0.00154207	-2.12461	2.96e-39	1.42e-37	1.52534	8.03e-21	1.65e-19	1553.62	1520.62	1514.07	969.39	1059.91	999.192	261.679	407.908	382.424
capg-2	WBGene00010093	F55C5.4	2444.7	-0.366872	0.0841731	0.185353	-2.37762	1.73e-28	2.64e-27	2.01074	8.38e-21	1.72e-19	4113.01	3457.94	3609.7	2470.06	3153.41	3046.85	455.614	884.065	811.658
aly-2	WBGene00000121	F23B2.6	1953.24	-0.723771	1.08e-05	0.000219285	-2.29444	1.01e-42	6.78e-41	1.57067	8.68e-21	1.78e-19	3462.16	3050.32	3203.98	1703.78	1916.26	2265.37	524.687	682.492	770.148
mex-6	WBGene00003231	AH6.5	4047.26	-0.593824	0.00637253	0.0290116	-2.64385	1.71e-33	4.41e-32	2.05002	9.19e-21	1.88e-19	7275.49	6463.57	6247.25	4006.81	4616.93	4618.97	642.908	1258.64	1294.77
ifb-1	WBGene00002053	F10C1.2	3457.85	0.343125	0.000295524	0.00292632	1.2245	1.99e-38	8.58e-37	-0.881377	9.74e-21	1.99e-19	2158.58	2317.67	2281.56	2972.8	2871.76	2727.15	5233.59	5140.91	5416.65
cpg-2	WBGene00015102	B0280.5	25436.9	-0.552969	0.0149108	0.0541006	-2.67656	5.49e-32	1.2e-30	2.12359	9.77e-21	2e-19	45075.4	40654.3	38823.2	26063.6	28906.2	29927.6	3788.37	8215.3	7478.03
cth-2	WBGene00022856	ZK1127.10	4552.98	0.216875	0.103013	0.213146	1.45593	5.14e-28	7.54e-27	-1.23906	9.86e-21	2.01e-19	3197.13	2775.29	2383.17	3315.23	3451.73	2939.14	7690.98	7567.73	7656.43
F35E2.5	WBGene00009412	F35E2.5	58.3628	1.15183	0.0323052	0.0936187	5.08832	4.96e-26	5.98e-25	-3.93649	9.87e-21	2.01e-19	1.87295	8.33422	3.60321	15.1074	7.89668	8.02104	143.459	144.434	192.537
cpf-1	WBGene00000773	F28C6.3	843.061	-0.319918	0.0626198	0.149257	-1.9868	5.94e-29	9.53e-28	1.66689	9.95e-21	2.02e-19	1313.88	1222.86	1157.35	852.728	1091.5	1015.23	240.426	380.926	312.652
F13A7.14	WBGene00045357	F13A7.14	347.742	-0.54117	0.000544675	0.00464722	-2.17368	2.57e-36	9.04e-35	1.63251	9.94e-21	2.02e-19	586.235	553.847	499.406	365.095	342.189	420.532	108.922	125.388	128.064
ZK353.4	WBGene00022700	ZK353.4	41.4133	2.92922	0.0105687	0.0422279	7.82865	3.45e-13	1.35e-12	-4.89943	1.01e-20	2.05e-19	0	0.757656	0.720643	5.03579	4.38704	2.29172	123.534	107.929	128.064
ulp-1	WBGene00006736	T10F2.3	1904.85	-0.47019	0.000964325	0.0071367	-1.82826	2.15e-36	7.62e-35	1.35807	1.05e-20	2.13e-19	2990.17	2792.72	2775.2	1901.01	2224.23	2052.24	648.221	871.368	888.496
F32D1.7	WBGene00017986	F32D1.7	1413.56	-0.866377	0.000368754	0.00348111	-3.1911	1.06e-37	4.21e-36	2.32472	1.05e-20	2.14e-19	2844.08	2553.3	2277.23	1342.04	1322.26	1545.77	151.429	307.915	378.008
K07F5.6	WBGene00010634	K07F5.6	44.7721	4.46225	0.00041289	0.00378825	8.79549	6.87e-13	2.64e-12	-4.33324	1.05e-20	2.14e-19	0.936477	0	0	5.87509	4.38704	9.1669	115.564	146.022	120.998
tbx-11	WBGene00006547	F40H6.4	119.367	-0.380848	0.132589	0.255878	-3.47563	4.99e-26	6.01e-25	3.09478	1.07e-20	2.17e-19	181.677	190.929	206.104	142.681	121.082	182.192	10.6266	14.2847	24.7295
dhs-28	WBGene00000991	M03A8.1	1697.05	0.0850796	0.559718	0.696823	1.43851	3.16e-23	2.96e-22	-1.35343	1.09e-20	2.21e-19	974.872	1064.51	1160.24	1138.93	1107.29	1149.3	3443.01	2709.34	2525.94
fbxc-28	WBGene00019922	R07C3.6	135.41	-0.286697	0.18611	0.324573	-2.8078	1.17e-25	1.37e-24	2.5211	1.11e-20	2.25e-19	221.009	196.991	202.501	172.056	157.934	178.755	17.2682	41.267	30.9119
asp-3	WBGene00000216	H22K11.1	12673.6	0.139558	0.168682	0.302785	1.08403	9.9e-27	1.28e-25	-0.944476	1.14e-20	2.29e-19	8599.67	9168.4	9249.45	10403.1	9433.02	9926.61	20489.4	18925.7	17867.1
acox-1.1	WBGene00008564	F08A8.1	1034.12	-0.112271	0.4182	0.572257	1.17288	1.18e-17	6.72e-17	-1.28515	1.14e-20	2.3e-19	679.882	794.781	750.91	678.153	701.05	680.642	1936.69	1549.1	1535.88
swsn-1	WBGene00004203	Y113G7B.23	3227.55	-0.131395	0.326778	0.482444	-1.3946	6.94e-25	7.59e-24	1.2632	1.15e-20	2.32e-19	4540.98	4195.9	3931.11	3561.98	3864.99	4138.86	1372.16	1641.16	1800.84
taf-3	WBGene00006384	C11G6.1	670.839	-0.153845	0.313965	0.468583	-1.64848	5.93e-25	6.53e-24	1.49463	1.18e-20	2.38e-19	1002.97	840.998	879.905	774.673	762.468	912.106	253.709	277.758	332.965
Y18H1A.1	WBGene00021207	Y18H1A.1	54.1343	0.509768	0.366802	0.52289	4.85906	1.54e-23	1.48e-22	-4.34929	1.21e-20	2.43e-19	0.936477	5.30359	8.64772	11.7502	5.26445	4.58345	160.727	138.086	151.91
sdc-1	WBGene00004745	F52E10.1	627.156	-0.130992	0.469673	0.617973	-1.89661	1.1e-23	1.08e-22	1.76562	1.23e-20	2.46e-19	981.428	815.238	790.545	682.35	774.752	906.377	177.995	258.712	257.01
his-62	WBGene00001936	F55G1.3	10594.1	-0.534513	0.00168236	0.0108493	-2.12452	1.43e-35	4.63e-34	1.59001	1.25e-20	2.5e-19	17449.4	15444.8	16774.4	11495	10946.6	11849.4	2748.3	4118.76	4520.2
emb-27	WBGene00001281	F10B5.6	1261.48	-0.482679	0.00122061	0.00853419	-1.91533	8.4e-36	2.8e-34	1.43265	1.34e-20	2.68e-19	2039.65	1810.04	1882.32	1215.3	1504.76	1381.91	413.108	566.627	539.633
Y106G6H.6	WBGene00013719	Y106G6H.6	755.007	-0.360081	0.0647612	0.153116	-2.24759	1.07e-28	1.67e-27	1.88751	1.35e-20	2.69e-19	1228.66	1089.51	1098.26	731.869	939.705	991.171	171.353	246.015	298.521
decr-1.2	WBGene00012177	W01C9.4	67.3781	2.90295	6.9e-05	0.00095241	6.91257	2.12e-23	2.02e-22	-4.00962	1.35e-20	2.7e-19	0	2.27297	2.16193	19.3039	11.4063	3.43759	176.667	173.004	218.15
C45B2.1	WBGene00016658	C45B2.1	418.407	-0.0805974	0.718614	0.819253	1.96771	2.3e-19	1.51e-18	-2.04831	1.37e-20	2.73e-19	145.154	258.361	237.812	232.486	199.172	175.317	802.306	947.553	767.498
try-1	WBGene00006619	ZK546.15	292.42	-0.661732	0.00486221	0.0238431	-3.10204	1.08e-32	2.55e-31	2.44031	1.39e-20	2.77e-19	562.823	476.566	466.977	297.951	306.216	348.342	29.2231	65.0748	78.6045
dex-1	WBGene00017028	D1044.2	240.71	1.29728	2.24e-08	1.3e-06	-0.980362	7.92e-05	0.000162564	2.27764	1.55e-20	3.08e-19	186.359	192.445	167.91	561.491	372.899	407.927	124.862	73.0108	79.4877
R08A2.2	WBGene00011133	R08A2.2	56.2319	3.53532	0.00193004	0.012018	8.2645	4.36e-14	1.85e-13	-4.72918	1.61e-20	3.2e-19	0	0.757656	0.720643	12.5895	1.75482	3.43759	144.787	177.765	164.275
mcm-4	WBGene00003156	Y39G10AR.14	3810.64	-0.360238	0.104067	0.214709	-2.4329	1.11e-27	1.55e-26	2.07266	1.62e-20	3.22e-19	6302.49	5740.76	5417.07	3753.34	4787.14	5062.42	664.161	1290.39	1277.99
mcm-5	WBGene00003157	R10E4.4	3946.01	-0.394366	0.0658931	0.155103	-2.3996	1.05e-28	1.63e-27	2.00523	1.63e-20	3.23e-19	6774.47	5858.96	5575.61	3764.26	4967.01	5123.15	747.845	1398.32	1304.48
ugt-46	WBGene00015141	B0310.5	707.109	0.0929357	0.545556	0.68479	1.50235	3.32e-23	3.11e-22	-1.40941	1.7e-20	3.36e-19	385.828	464.443	446.799	494.347	452.743	436.574	1342.93	1299.91	1040.41
mboa-4	WBGene00007446	C08F8.4	74.9319	0.753074	0.0927858	0.19812	4.33253	1.82e-26	2.29e-25	-3.57945	1.74e-20	3.44e-19	11.2377	10.6072	7.92707	19.3039	24.5674	4.58345	193.935	207.922	194.303
fbxa-206	WBGene00013610	Y102A5C.1	326.654	-0.545272	0.00117478	0.00830444	-2.28682	7.31e-35	2.23e-33	1.74154	1.77e-20	3.49e-19	566.569	505.357	484.272	312.219	401.853	351.78	90.3259	112.691	114.816
gyg-2	WBGene00012020	T25E12.5	2034.25	-0.44332	0.0595667	0.143744	-2.65596	7.68e-29	1.22e-27	2.21264	1.78e-20	3.5e-19	3605.44	3085.18	2975.53	2087.34	2481.31	2540.38	288.246	638.051	606.756
klp-4	WBGene00002217	F56E3.3	1165.31	0.471613	5.05e-05	0.000741009	1.53523	1.66e-40	8.96e-39	-1.06362	1.78e-20	3.51e-19	666.772	625.824	691.097	939.175	924.789	885.752	1850.35	2085.57	1818.5
T23E7.2	WBGene00020732	T23E7.2	4583.04	-0.0168823	0.889824	0.93341	1.11153	5.95e-20	4.08e-19	-1.12842	1.8e-20	3.54e-19	3210.24	3607.96	3123.99	3300.12	3124.45	3403.21	6512.76	6932.85	8031.79
cpr-6	WBGene00000786	C25B8.3	17653.2	0.188535	0.128154	0.249671	1.33683	3.63e-27	4.89e-26	-1.1483	1.83e-20	3.59e-19	12982.4	10820.1	10253.3	13442.2	13161.1	12202.3	30940.6	27320.3	27756.2
nspd-3	WBGene00016058	C24D10.7	41.9095	2.14371	0.0146747	0.0535277	6.83007	1.28e-17	7.32e-17	-4.68636	1.85e-20	3.63e-19	0	2.27297	0.720643	4.19649	6.14186	3.43759	108.922	134.911	116.582
lec-6	WBGene00002269	Y55B1AR.1	2749.47	-0.0184871	0.9217	0.953967	1.72032	4.3e-20	2.99e-19	-1.73881	1.87e-20	3.67e-19	1487.13	1497.89	1699.28	1972.35	1343.31	1307.43	6228.5	4667.93	4541.4
npp-8	WBGene00003794	Y41D4B.19	4662.21	-0.29881	0.0665345	0.156127	-1.81912	1.27e-28	1.96e-27	1.52031	1.88e-20	3.68e-19	7118.16	6525.69	6372.65	4495.28	5818.1	5959.63	1507.65	2031.6	2131.15
parn-2	WBGene00013265	Y57A10A.25	462.952	-0.289015	0.0683785	0.159083	-1.86925	2.57e-28	3.85e-27	1.58023	1.88e-20	3.68e-19	688.311	665.98	637.048	454.9	578.212	598.14	156.742	192.05	195.187
C23G10.1	WBGene00016010	C23G10.1	54.6786	0.60666	0.254757	0.403033	4.69046	5.3e-24	5.34e-23	-4.0838	1.89e-20	3.69e-19	5.61886	3.03062	8.64772	14.2681	7.89668	3.43759	156.742	139.673	152.793
kynu-1	WBGene00015802	C15H9.7	1904.86	0.35099	0.0297947	0.0882298	1.83852	2.55e-30	4.67e-29	-1.48753	1.94e-20	3.79e-19	1078.82	932.675	918.82	1344.56	1391.57	996.9	3400.5	3941	3138.88
ZK1307.4	WBGene00014247	ZK1307.4	88.4772	0.65431	0.25619	0.404588	5.27668	3.6e-24	3.68e-23	-4.62237	2.08e-20	4.05e-19	0.936477	9.09187	8.64772	19.3039	2.63223	8.02104	288.246	233.317	226.098
cpg-3	WBGene00011063	R06C7.4	3467.78	-0.679124	0.00315916	0.0173844	-2.82819	3.42e-34	9.52e-33	2.14906	2.1e-20	4.09e-19	6355.87	5936.99	5386.09	3679.49	3807.95	3553.32	475.539	1101.51	913.226
lip-1	WBGene00003043	C05B10.1	965.813	-0.608869	0.000160376	0.00183755	-2.16309	2.33e-38	9.92e-37	1.55422	2.1e-20	4.09e-19	1592.01	1519.1	1514.79	917.354	1079.21	1037.01	257.694	401.559	373.592
E04F6.15	WBGene00017131	E04F6.15	167.07	0.259925	0.322921	0.478427	2.57278	8.4e-25	9.13e-24	-2.31285	2.2e-20	4.29e-19	47.7603	51.5206	84.3152	84.7692	74.5797	60.7307	377.243	388.862	333.848
lin-53	WBGene00003036	K07A1.12	2380.09	-0.414548	0.0274873	0.0833025	-2.17669	2.67e-30	4.88e-29	1.76215	2.27e-20	4.39e-19	3861.09	3425.36	3579.43	2331.57	2913	2908.2	556.567	925.332	920.291
pcn-1	WBGene00007640	C17D12.7	4447.88	-0.577344	0.0119609	0.0459949	-2.71631	6.88e-32	1.49e-30	2.13896	2.26e-20	4.39e-19	8388.02	7089.39	6490.11	4799.11	4673.08	5250.34	649.549	1304.67	1386.62
Y37D8A.5	WBGene00012547	Y37D8A.5	63.6529	2.56951	0.00023118	0.00241922	6.60852	8.39e-24	8.29e-23	-4.03901	2.26e-20	4.39e-19	0	3.03062	2.16193	17.6253	10.5289	3.43759	187.293	149.196	199.602
ZK512.8	WBGene00013987	ZK512.8	71.6605	1.65304	0.0084424	0.0358559	6.01063	1.73e-25	1.99e-24	-4.35759	2.29e-20	4.44e-19	0.936477	5.30359	2.88257	17.6253	9.6515	1.14586	223.158	187.289	196.953
rnh-2	WBGene00004383	T13H5.7	391.275	-0.619985	8.79e-06	0.000185347	-2.06229	4.28e-41	2.46e-39	1.4423	2.32e-20	4.48e-19	650.851	611.429	602.458	398.667	427.298	386.156	131.504	152.37	160.742
T07E3.4	WBGene00020315	T07E3.4	890.186	0.561943	0.000419176	0.00382881	2.01057	2.62e-37	1.01e-35	-1.44862	2.33e-20	4.49e-19	346.496	380.343	503.009	629.474	610.677	577.515	1770.65	1612.59	1580.92
nrf-6	WBGene00003813	C08B11.4	2077.55	-0.00550507	0.963983	0.981748	1.11754	2.95e-20	2.08e-19	-1.12305	2.37e-20	4.58e-19	1472.14	1566.08	1449.21	1442.75	1656.55	1369.31	3207.9	3510.87	3023.18
B0207.7	WBGene00015030	B0207.7	67.3008	3.31344	9.49e-05	0.00122056	7.48914	3.64e-20	2.55e-19	-4.17571	2.4e-20	4.63e-19	0.936477	1.51531	0.720643	18.4646	2.63223	10.3128	199.248	187.289	184.588
cyp-31A3	WBGene00021200	Y17G9B.3	572.774	-0.363384	0.0700871	0.161847	-2.31478	3.61e-28	5.37e-27	1.9514	2.41e-20	4.64e-19	964.571	799.327	843.152	572.402	721.23	733.352	119.549	184.114	217.266
Y37E11AL.3	WBGene00021359	Y37E11AL.3	1226.23	-0.62433	3.73e-05	0.000579455	-2.07148	2.51e-40	1.33e-38	1.44715	2.41e-20	4.64e-19	2069.61	1908.54	1871.51	1263.98	1327.52	1202.01	361.304	547.581	483.992
F26E4.5	WBGene00009160	F26E4.5	58.5531	1.6818	0.00269018	0.0153688	5.46502	1.77e-26	2.23e-25	-3.78322	2.45e-20	4.71e-19	0	4.54594	5.76514	16.786	9.6515	8.02104	179.323	141.26	161.625
D2096.12	WBGene00017079	D2096.12	838.298	-0.457343	0.00155178	0.0102416	-1.857	5.95e-35	1.83e-33	1.39966	2.47e-20	4.74e-19	1375.68	1197.1	1191.22	804.888	976.556	960.233	300.201	379.339	359.461
Y71A12B.11	WBGene00013508	Y71A12B.11	219.841	-0.161758	0.587796	0.720909	-3.25797	1.92e-22	1.68e-21	3.09621	2.48e-20	4.74e-19	366.162	271.241	353.836	276.969	265.855	343.759	11.9549	34.9182	53.875
ZC581.2	WBGene00022632	ZC581.2	52.8774	0.909279	0.0897015	0.193344	4.85277	9.58e-25	1.04e-23	-3.94349	2.47e-20	4.74e-19	2.80943	6.06125	5.76514	13.4288	4.38704	10.3128	162.055	149.196	121.881
aqp-7	WBGene00000175	M02F4.8	2472.37	-0.219318	0.0316448	0.0922169	0.723079	1.05e-12	4e-12	-0.942397	2.48e-20	4.75e-19	2062.12	2265.39	2012.04	1902.69	1775	1766.92	3450.98	3582.29	3433.87
T24H10.4	WBGene00012002	T24H10.4	659.88	-0.428062	0.00400095	0.0206189	-1.88327	2.22e-33	5.61e-32	1.45521	2.49e-20	4.76e-19	1046.04	967.527	934.674	677.314	779.139	734.498	215.188	306.328	278.207
ztf-1	WBGene00018833	F54F2.5	739.541	-0.657001	0.000602355	0.00500557	-2.51074	2.94e-36	1.03e-34	1.85373	2.52e-20	4.8e-19	1300.77	1150.88	1224.37	664.725	819.5	847.938	154.085	282.52	211.084
efl-1	WBGene00001161	Y102A5C.18	689.623	-0.477278	0.00493363	0.0240293	-2.12629	4.79e-33	1.16e-31	1.64901	2.53e-20	4.82e-19	1134.07	1035.72	1016.11	710.886	735.269	843.355	181.98	298.392	250.828
F19B10.2	WBGene00017584	F19B10.2	169.859	-0.612579	0.00751885	0.0328661	-3.17974	6.81e-31	1.32e-29	2.56717	2.56e-20	4.88e-19	288.435	306.851	273.844	212.343	174.604	181.046	22.5815	22.2207	46.8094
znf-207	WBGene00007105	B0035.1	1424.4	-0.567738	7.32e-06	0.00016059	-1.77693	2.1e-42	1.37e-40	1.20919	2.6e-20	4.95e-19	2344.94	2040.37	2135.99	1488.92	1431.93	1478.16	547.269	650.748	701.258
unc-71	WBGene00006804	Y37D8A.13	2876.11	-0.164056	0.427797	0.581017	-2.09153	1.2e-23	1.18e-22	1.92747	2.65e-20	5.03e-19	4378.03	3879.96	3910.93	3035.74	3730.74	4095.31	622.983	1123.73	1107.53
clh-1	WBGene00000528	T27D12.2	1172.28	0.0193006	0.867737	0.91948	1.08233	3.81e-21	2.92e-20	-1.06303	2.69e-20	5.1e-19	829.719	912.218	812.165	824.191	923.034	841.063	1713.53	1844.32	1850.3
F39H11.1	WBGene00009565	F39H11.1	630.643	-0.890884	1.17e-11	2.09e-09	-2.21039	1.48e-55	2.72e-53	1.31951	2.7e-20	5.13e-19	1133.14	1064.51	1037.01	615.206	538.729	590.119	205.89	241.253	249.945
nfyc-1	WBGene00017742	F23F1.1	485.464	-0.688337	1.07e-05	0.000216947	-2.25813	4.38e-41	2.51e-39	1.56979	2.74e-20	5.18e-19	886.844	759.172	743.704	554.777	446.601	480.116	144.787	173.004	180.172
F56C9.3	WBGene00018948	F56C9.3	1587.24	-0.610203	0.000405245	0.0037372	-2.23916	4.61e-37	1.73e-35	1.62896	2.78e-20	5.26e-19	2751.37	2439.65	2461	1497.31	1701.3	1815.05	393.183	614.243	612.055
mes-6	WBGene00003224	C09G4.5	827.985	-0.503302	0.0028463	0.0160933	-2.12728	6.12e-34	1.66e-32	1.62398	2.78e-20	5.26e-19	1296.08	1226.65	1328.87	799.852	942.337	976.275	217.845	346.008	317.951
gbas-1	WBGene00019130	F59H5.1	670.7	-0.314132	0.0145124	0.0531381	-1.57452	3.57e-31	7.17e-30	1.26039	2.83e-20	5.33e-19	950.524	908.43	961.338	684.868	801.952	782.624	285.589	333.31	327.666
alh-8	WBGene00000114	F13D12.4	19936.8	-0.0490451	0.60662	0.735769	0.829469	2.93e-18	1.76e-17	-0.878514	2.83e-20	5.34e-19	16780.7	16451.7	14699	15240.8	15489.8	15597.5	29407.7	27666.3	28098
asp-5	WBGene00000218	F21F8.3	7323.52	-0.0454279	0.668063	0.783496	0.931081	1.32e-18	8.11e-18	-0.976509	2.84e-20	5.36e-19	5681.61	5804.4	5520.85	5833.13	5146	5500.14	11731.7	10078.7	10615.1
cpl-1	WBGene00000776	T03E6.7	21479.8	0.419822	0.000171567	0.00194397	1.44954	1.57e-38	6.86e-37	-1.02972	2.88e-20	5.42e-19	13320.4	12880.2	11938.9	16030.6	16938.4	18053.1	34035.6	31997.8	38123.2
col-98	WBGene00000673	F14F7.1	5531.2	0.527869	0.000306643	0.00301656	1.87281	1.1e-37	4.35e-36	-1.34494	2.91e-20	5.47e-19	2535.04	2842.73	2776.64	3206.96	4351.07	4201.88	8842.64	10277.1	10746.7
ctf-4	WBGene00008921	F17C11.10	3557.22	-0.401033	0.0628027	0.149544	-2.40363	1.75e-28	2.67e-27	2.0026	3.04e-20	5.71e-19	5916.66	5119.48	5413.47	3532.61	4259.82	4665.95	649.549	1193.57	1263.85
C50E3.5	WBGene00016816	C50E3.5	627.469	-0.511071	0.00573045	0.0268893	-2.30739	1.23e-32	2.87e-31	1.79632	3.13e-20	5.88e-19	1085.38	994.803	884.229	612.688	722.985	744.811	154.085	261.887	186.355
his-17	WBGene00001891	K06C4.5	179.252	0.641607	0.0295952	0.0878924	-2.37077	4.9e-13	1.91e-12	3.01238	3.15e-20	5.91e-19	174.185	230.327	182.323	269.415	288.667	358.655	18.5965	30.1566	60.9406
R11E3.1	WBGene00020003	R11E3.1	139.544	1.31424	0.00323653	0.0176794	4.95113	1.69e-31	3.5e-30	-3.63689	3.27e-20	6.1e-19	4.68238	18.9414	12.2509	51.1972	14.9159	24.0631	387.87	382.513	359.461
Y4C6B.1	WBGene00021155	Y4C6B.1	883.763	-0.337403	0.0504393	0.127928	-1.98434	8.55e-29	1.35e-27	1.64693	3.26e-20	6.1e-19	1432.81	1259.98	1197.71	900.568	1060.79	1118.36	248.396	387.275	347.98
zyg-1	WBGene00006988	F59E12.2	817.161	-0.309761	0.0890349	0.192416	-2.05068	1.4e-27	1.95e-26	1.74092	3.26e-20	6.1e-19	1297.96	1144.06	1148.7	810.763	1075.7	1010.65	212.531	339.659	314.418
cbl-1	WBGene00007533	C12C8.2	612.471	0.246072	0.11691	0.233723	1.66692	3.36e-27	4.53e-26	-1.42084	3.32e-20	6.2e-19	364.29	338.672	325.731	423.846	458.007	334.592	1145.01	1128.49	993.597
F20D6.6	WBGene00017636	F20D6.6	73.2398	3.66474	0.000132078	0.00159336	8.04176	3.89e-18	2.32e-17	-4.37703	3.38e-20	6.3e-19	0	2.27297	0	15.9467	1.75482	12.6045	220.501	228.556	177.523
C36A4.4	WBGene00007965	C36A4.4	1376.9	-0.565973	4.08e-05	0.000623582	-1.87566	5.25e-40	2.7e-38	1.30969	3.63e-20	6.76e-19	2279.38	2017.64	2064.64	1282.45	1518.79	1496.5	490.151	626.941	615.588
W05F2.4	WBGene00021036	W05F2.4	1448.57	0.386164	0.00184377	0.0115901	1.51556	7.26e-35	2.21e-33	-1.1294	3.64e-20	6.78e-19	841.893	897.823	784.06	1220.34	1054.65	1020.96	2515.84	2422.05	2279.53
F21D5.6	WBGene00009011	F21D5.6	641.745	-0.647734	9.21e-06	0.000192351	-2.08333	2.14e-41	1.26e-39	1.43559	3.66e-20	6.8e-19	1079.76	991.014	1010.34	676.475	716.843	570.639	224.486	280.933	225.215
F56H1.3	WBGene00018994	F56H1.3	48.238	3.26225	0.0140424	0.0519198	8.95177	4.83e-13	1.88e-12	-5.68952	3.67e-20	6.81e-19	0	0.757656	0	6.71439	0.877409	0	152.757	139.673	133.363
F02H6.2	WBGene00008535	F02H6.2	605.322	-0.637823	0.0120423	0.0462505	-3.08967	3.29e-31	6.62e-30	2.45185	3.89e-20	7.21e-19	1137.82	1019.05	938.277	687.386	652.792	648.558	57.1178	168.242	138.662
nep-10	WBGene00017555	F18A12.6	46.3683	0.5891	0.281467	0.432341	4.65734	2.81e-23	2.64e-22	-4.06824	3.9e-20	7.23e-19	4.68238	5.30359	5.0445	8.39299	4.38704	10.3128	139.474	98.4059	141.312
rbg-3	WBGene00007167	B0393.2	2299.7	-0.494488	0.000824589	0.00633721	-1.87631	7.08e-36	2.39e-34	1.38182	4.04e-20	7.48e-19	3770.26	3357.93	3312.8	2243.45	2533.96	2634.34	766.442	1087.23	990.947
W03G1.2	WBGene00021010	W03G1.2	42.6228	2.92706	0.0108662	0.0430574	7.8603	3.37e-13	1.32e-12	-4.93324	4.16e-20	7.7e-19	0.936477	0	0.720643	5.87509	2.63223	3.43759	96.9675	139.673	133.363
Y87G2A.1	WBGene00013593	Y87G2A.1	1103.22	-0.187254	0.227159	0.372413	-1.65339	2.99e-25	3.36e-24	1.46613	4.19e-20	7.74e-19	1606.06	1472.88	1442.73	1206.07	1368.76	1396.81	371.93	528.535	535.217
zim-2	WBGene00011600	T07G12.10	569.292	-0.353017	0.0379106	0.104992	-2.00497	4.19e-29	6.78e-28	1.65195	4.42e-20	8.15e-19	844.702	799.327	876.302	522.044	754.572	697.83	181.98	234.904	211.967
C49F5.3	WBGene00008207	C49F5.3	152.094	-0.648275	0.00333587	0.0180323	-3.18084	1.89e-31	3.87e-30	2.53256	4.43e-20	8.17e-19	309.037	218.963	256.549	154.431	177.237	168.442	22.5815	25.3951	36.2111
cbs-2	WBGene00018783	F54A3.4	83.4755	4.08033	1.56e-05	0.000289743	8.21639	4.35e-19	2.78e-18	-4.13605	4.46e-20	8.21e-19	0.936477	1.51531	0	22.6611	13.1611	3.43759	193.935	204.748	310.885
fem-3	WBGene00001413	C01F6.4	554.071	-0.3282	0.14114	0.267163	-2.47695	2.71e-26	3.33e-25	2.14875	4.47e-20	8.22e-19	875.606	840.241	806.4	554.777	778.262	676.059	95.6392	209.509	150.143
K07A12.5	WBGene00010623	K07A12.5	69.6637	0.170086	0.609465	0.738471	2.92796	1.01e-22	9.08e-22	-2.75787	4.54e-20	8.35e-19	15.9201	21.972	25.9431	26.8576	24.5674	20.6255	175.338	160.306	155.443
pcaf-1	WBGene00021636	Y47G6A.6	1015.93	-0.373279	0.0156856	0.0559788	-1.84066	7.28e-31	1.41e-29	1.46739	4.62e-20	8.49e-19	1558.3	1380.45	1518.39	1052.48	1202.93	1185.97	324.11	480.919	439.832
C44B9.3	WBGene00008080	C44B9.3	473.314	-0.682636	0.00152283	0.0100778	-2.79733	2.98e-34	8.36e-33	2.11469	4.69e-20	8.6e-19	918.684	764.475	726.408	495.186	511.529	493.867	74.386	166.655	108.633
cin-4	WBGene00022854	ZK1127.7	660.789	-0.202065	0.332327	0.487929	-2.18852	4.81e-24	4.87e-23	1.98645	5.24e-20	9.6e-19	963.635	934.948	948.366	659.689	851.964	964.816	138.145	244.427	241.113
his-63	WBGene00001937	F22B3.2	3231.09	-1.1222	2.16e-07	8.52e-06	-3.12855	2.16e-46	1.92e-44	2.00636	5.31e-20	9.71e-19	7141.57	5821.83	5517.24	3559.47	2274.24	2654.96	498.121	745.98	866.416
C54D10.4	WBGene00008299	C54D10.4	46.3513	3.29195	0.00390454	0.0202309	7.98412	2.05e-13	8.2e-13	-4.69216	5.32e-20	9.73e-19	0	0.757656	0.720643	6.71439	7.89668	0	124.862	142.847	133.363
alg-2	WBGene00000106	T07D3.7	1668.87	-0.0133674	0.942542	0.967939	-1.7381	2.6e-20	1.84e-19	1.72473	5.34e-20	9.75e-19	2388.95	2124.47	2045.91	1904.37	2163.69	2431.52	492.807	631.702	836.387
ncr-2	WBGene00003562	F09G8.4	116.823	1.07197	0.00264767	0.015185	3.97315	3.92e-32	8.73e-31	-2.90119	5.36e-20	9.77e-19	14.0472	23.4873	18.0161	58.7509	22.8126	35.5217	305.514	288.869	284.389
C50F4.10	WBGene00008235	C50F4.10	66.6786	1.00468	0.139496	0.26501	5.93361	6.45e-23	5.92e-22	-4.92894	5.38e-20	9.8e-19	0.936477	3.78828	4.32386	14.2681	3.50964	0	184.637	195.225	193.42
C08F1.6	WBGene00015610	C08F1.6	82.048	0.00722458	0.977242	0.98818	-3.29651	4.99e-20	3.45e-19	3.30374	5.47e-20	9.94e-19	122.678	103.799	123.951	125.895	98.2698	128.337	7.96993	14.2847	13.248
E02D9.1	WBGene00017098	E02D9.1	1892.8	-0.368751	0.0209074	0.0683964	-1.85709	2.47e-30	4.54e-29	1.48834	5.47e-20	9.94e-19	2997.66	2759.38	2551.08	2097.41	2240.02	2095.78	580.477	899.937	813.424
aptf-2	WBGene00013383	Y62E10A.17	239.368	-0.382938	0.0993055	0.207581	-2.76933	1.34e-26	1.71e-25	2.38639	6.05e-20	1.1e-18	381.146	385.647	358.88	246.754	300.951	316.258	27.8948	71.4236	65.3566
bath-9	WBGene00021725	Y49F6C.3	95.4925	0.317987	0.283209	0.434507	-3.1747	1.02e-16	5.41e-16	3.49268	6.21e-20	1.12e-18	117.996	117.437	130.436	168.699	122.837	165.004	9.29825	4.76157	22.9631
cpna-1	WBGene00006495	F31D5.3	1702.03	0.232394	0.0440379	0.116398	1.28031	5.67e-29	9.13e-28	-1.04792	6.16e-20	1.12e-18	1084.44	1164.52	1078.8	1328.61	1226.62	1355.56	2468.02	2699.81	2911.9
ulp-2	WBGene00006737	Y38A8.3	1565.94	-0.383828	0.0145434	0.053232	-1.85228	6.5e-31	1.26e-29	1.46845	6.15e-20	1.12e-18	2578.12	2090.37	2228.95	1512.42	1903.98	1870.05	528.672	699.951	680.945
T10C6.10	WBGene00011691	T10C6.10	119.418	-0.546165	0.0102086	0.0412012	-3.12051	3.24e-29	5.29e-28	2.57434	6.42e-20	1.16e-18	210.707	191.687	194.574	133.449	151.792	122.607	18.5965	30.1566	21.1967
bas-1	WBGene00000239	C05D2.4	397.823	0.334853	0.0564555	0.13854	1.89591	1.91e-28	2.9e-27	-1.56105	6.53e-20	1.18e-18	214.453	188.656	196.015	236.682	304.461	211.985	690.727	792.008	745.418
puf-7	WBGene00004243	B0273.2	1030.57	-0.550094	0.0153879	0.0552456	-2.68279	1.13e-30	2.14e-29	2.1327	6.71e-20	1.21e-18	1911.35	1676.69	1457.86	986.176	1228.37	1231.8	159.399	282.52	340.914
sin-3	WBGene00004117	F02E9.4	4049.14	-0.444168	0.000494579	0.00432245	-1.62109	2.19e-36	7.75e-35	1.17692	6.87e-20	1.24e-18	6177.94	5730.15	5781	4000.94	4580.07	4420.74	1633.84	2134.77	1982.78
krr-1	WBGene00015461	C05C8.2	922.518	-0.433512	0.00158936	0.0103988	-1.74314	2.3e-34	6.58e-33	1.30962	6.91e-20	1.25e-18	1397.22	1407.73	1264.73	951.765	1072.19	988.879	362.632	477.745	379.775
cls-3	WBGene00013847	ZC84.3	419.511	-0.022987	0.902739	0.941465	-1.8483	1.92e-20	1.38e-19	1.82532	6.98e-20	1.26e-18	580.616	538.694	550.571	467.489	504.51	673.767	166.04	119.039	174.873
M88.3	WBGene00010906	M88.3	51.5108	1.73355	0.00285265	0.0161112	5.48462	4.81e-25	5.35e-24	-3.75107	7.04e-20	1.27e-18	1.87295	3.78828	3.60321	8.39299	15.7934	6.87517	128.847	130.15	164.275
F57C9.4	WBGene00019011	F57C9.4	1217.74	-0.392073	0.00589676	0.0274368	-1.73323	2.37e-32	5.41e-31	1.34116	7.11e-20	1.28e-18	1810.21	1744.12	1757.65	1287.48	1408.24	1352.12	429.048	628.528	542.283
T10E9.3	WBGene00020413	T10E9.3	135.731	0.816185	0.000353947	0.00337459	2.69957	8.99e-36	2.98e-34	-1.88338	7.25e-20	1.3e-18	47.7603	46.217	38.1941	78.0548	72.8249	81.3562	292.231	299.979	264.959
T28A8.3	WBGene00012109	T28A8.3	548.592	-0.169745	0.313615	0.468158	-1.79188	4.62e-24	4.69e-23	1.62213	7.28e-20	1.31e-18	814.735	714.47	739.38	569.884	717.72	729.914	180.652	212.684	257.893
F36G9.13	WBGene00009489	F36G9.13	46.8889	3.86965	0.00408428	0.0209481	9.88186	1.08e-15	5.23e-15	-6.01221	7.58e-20	1.36e-18	0	0	0	5.03579	0.877409	0	124.862	142.847	148.377
F54D10.5	WBGene00018806	F54D10.5	383.52	-0.516611	0.0150348	0.0543719	-2.61166	2.8e-30	5.11e-29	2.09505	7.64e-20	1.37e-18	639.614	659.919	554.174	373.488	491.349	430.844	62.4311	120.627	119.232
W05F2.3	WBGene00021035	W05F2.3	4090.91	-0.963898	0.000100271	0.00127721	-3.242	1.47e-38	6.48e-37	2.2781	7.64e-20	1.37e-18	8682.08	7578.08	6490.11	4113.4	3852.7	3696.55	435.69	1071.35	898.211
far-8	WBGene00001392	K02F3.3	639.702	0.302079	0.0178336	0.0611627	1.44217	1.22e-30	2.31e-29	-1.14009	8e-20	1.43e-18	388.638	385.647	389.147	508.615	455.375	469.804	1134.39	980.884	1044.82
ptr-2	WBGene00004217	C32E8.8	3875.67	-0.45369	0.0529261	0.132526	-2.60441	2.49e-28	3.72e-27	2.15072	8.16e-20	1.46e-18	6629.32	5833.2	5948.19	3785.24	4644.12	5014.29	580.477	1245.95	1200.26
gln-5	WBGene00001606	F26D10.10	1925.76	-0.525285	0.0148252	0.0539885	-2.51819	1.06e-30	2.02e-29	1.9929	8.69e-20	1.55e-18	3465.9	2891.22	2915.72	1852.33	2358.47	2232.14	340.05	596.784	679.178
alh-9	WBGene00000115	F01F1.6	4747.18	0.549168	9.89e-05	0.00126648	1.82871	1.34e-38	5.95e-37	-1.27954	8.9e-20	1.58e-18	2512.57	2315.4	2275.07	3170.03	4152.78	3067.47	8708.48	8737.49	7785.38
C05D2.8	WBGene00015469	C05D2.8	1089.19	-0.0221136	0.904722	0.942643	1.64862	2.15e-19	1.42e-18	-1.67073	8.88e-20	1.58e-18	611.519	667.495	634.886	803.209	533.465	546.576	2187.75	2145.88	1671.89
plk-1	WBGene00004042	C14B9.4	3757.81	-0.373478	0.0573069	0.140151	-2.1752	4.1e-28	6.06e-27	1.80172	9.04e-20	1.61e-18	6293.12	5471.04	5203.04	3695.43	4593.24	4809.18	862.081	1433.23	1459.92
fig-1	WBGene00009968	F53B7.5	702.546	0.205238	0.0972273	0.204633	1.31415	3.76e-27	5.05e-26	-1.10891	9.35e-20	1.66e-18	411.113	472.777	477.786	548.901	508.897	513.346	1130.4	1130.08	1129.61
F23C8.7	WBGene00017736	F23C8.7	73.8013	0.220258	0.479684	0.626908	2.78636	4.38e-23	4.05e-22	-2.5661	9.54e-20	1.69e-18	21.539	25.7603	25.9431	30.2148	29.8319	25.209	159.399	155.545	190.771
Y51F10.2	WBGene00021763	Y51F10.2	2799.19	-0.767703	0.00291569	0.0163643	-3.13881	1.96e-33	5e-32	2.3711	9.5e-20	1.69e-18	5483.07	4870.21	4458.62	2662.26	3116.56	2920.8	281.604	722.172	677.412
R03D7.8	WBGene00010992	R03D7.8	47.2229	1.53921	0.0536362	0.133979	6.43777	8.11e-20	5.5e-19	-4.89857	9.63e-20	1.7e-18	0	0.757656	3.60321	7.55369	5.26445	0	138.145	138.086	131.596
aagr-2	WBGene00019895	R05F9.12	9000.24	0.306527	0.00907688	0.0377582	1.37305	1.24e-31	2.62e-30	-1.06653	9.8e-20	1.73e-18	5521.47	5661.97	5597.95	7300.22	6765.7	6687.25	16565.5	13189.6	13712.5
B0432.7	WBGene00015188	B0432.7	698.137	-0.217672	0.140646	0.266456	-1.6268	5.62e-26	6.75e-25	1.40913	1.01e-19	1.78e-18	1011.4	920.552	946.204	722.636	872.144	881.168	263.008	319.025	347.096
rnr-1	WBGene00004391	T23G5.1	5950.53	-0.360202	0.124459	0.244332	-2.49984	2.44e-26	3.02e-25	2.13964	1.03e-19	1.81e-18	10128	8542.57	8711.13	5922.09	7420.25	7990.1	945.765	2010.97	1883.86
snrp-27	WBGene00011035	R05D11.7	643.428	-0.60966	3.94e-05	0.000606797	-2.04485	5.52e-39	2.54e-37	1.43519	1.04e-19	1.83e-18	1116.28	1060.72	877.023	649.617	677.36	673.767	220.501	236.491	279.09
F54H5.5	WBGene00018841	F54H5.5	49.0486	3.26803	0.000570791	0.00482805	7.45368	1.91e-16	9.83e-16	-4.18565	1.05e-19	1.85e-18	0.936477	0.757656	0.720643	9.23229	9.6515	3.43759	112.907	125.388	178.406
C14B1.9	WBGene00007580	C14B1.9	1432.68	-0.749793	0.000101546	0.00128888	-2.54494	3.87e-38	1.62e-36	1.79514	1.08e-19	1.89e-18	2739.2	2211.6	2351.46	1398.27	1570.56	1372.74	280.276	490.442	479.576
C50B6.3	WBGene00008219	C50B6.3	1463.71	-0.443685	0.0187675	0.0634474	-2.1941	4.03e-30	7.25e-29	1.75042	1.1e-19	1.93e-18	2311.23	2164.62	2266.42	1399.95	1785.53	1772.65	340.05	580.912	551.998
ccch-3	WBGene00012277	W05B10.2	312.126	-0.53549	0.000253034	0.00259415	-2.0424	8.27e-36	2.76e-34	1.50691	1.11e-19	1.94e-18	507.57	456.867	488.596	333.202	343.067	325.425	106.266	133.324	114.816
F26G1.1	WBGene00017837	F26G1.1	1511.25	-0.309506	0.0779888	0.174757	-1.93627	2.6e-27	3.54e-26	1.62676	1.1e-19	1.94e-18	2329.95	2094.92	2148.96	1502.34	1849.58	1953.7	460.928	730.108	530.801
F11E6.3	WBGene00008707	F11E6.3	14171.1	0.518923	0.00158388	0.0103725	2.00777	2.14e-34	6.14e-33	-1.48884	1.17e-19	2.05e-18	6238.81	7043.17	6477.86	7750.92	10027.9	10537.4	21557.3	26994.9	30911.9
F34D10.9	WBGene00045484	F34D10.9	79.2714	0.290778	0.419784	0.573278	3.25633	3.63e-23	3.38e-22	-2.96555	1.22e-19	2.14e-18	24.3484	12.8802	23.7812	21.8218	32.4641	19.4797	197.92	163.481	217.266
lev-11	WBGene00002978	Y105E8B.1	14929.7	0.143227	0.259374	0.408225	1.29392	2.04e-24	2.15e-23	-1.1507	1.22e-19	2.14e-18	10096.2	10206.4	9188.92	10171.5	10669.3	11730.2	21128.3	23895.2	27281.1
cye-1	WBGene00000871	C37A2.4	1920.49	-0.414102	0.0280444	0.0844035	-2.15041	2.44e-29	4.05e-28	1.73631	1.23e-19	2.15e-18	3148.44	2791.96	2808.35	1942.14	2332.15	2291.72	448.973	768.201	752.484
hsf-1	WBGene00002004	Y53C10A.12	1731.79	-0.542417	5.02e-05	0.000739782	-1.78647	4.72e-39	2.19e-37	1.24406	1.23e-19	2.15e-18	2812.24	2605.58	2468.92	1833.87	1924.16	1654.63	649.549	847.56	789.578
tftc-3	WBGene00014114	ZK856.13	2092.46	-0.256351	0.12488	0.244685	-1.79293	3.32e-26	4.06e-25	1.53658	1.26e-19	2.2e-18	3129.71	2846.51	2882.57	2089.85	2661.18	2666.42	654.863	966.599	934.422
nspd-4	WBGene00020715	T23B7.1	58.6887	1.70653	0.0063995	0.0290975	5.82213	2.76e-24	2.84e-23	-4.1156	1.34e-19	2.33e-18	1.87295	4.54594	2.16193	12.5895	10.5289	4.58345	224.486	111.103	156.326
irld-8	WBGene00018360	F42G8.9	44.908	1.24627	0.048481	0.124475	5.43996	1.64e-22	1.45e-21	-4.19369	1.41e-19	2.45e-18	1.87295	1.51531	5.0445	8.39299	5.26445	6.87517	135.489	98.4059	141.312
hinf-1	WBGene00009553	F39B2.1	1532.04	-0.436352	0.041751	0.112463	-2.41144	1.89e-28	2.87e-27	1.97509	1.45e-19	2.53e-18	2676.45	2293.43	2187.15	1702.94	1811.85	1773.8	273.634	504.727	564.363
F45D3.2	WBGene00009722	F45D3.2	96.8195	0.551205	0.0482102	0.124048	2.83245	8.1e-28	1.17e-26	-2.28124	1.5e-19	2.61e-18	29.0308	30.3062	31.7083	47.84	48.2575	36.6676	193.935	206.335	247.295
C09H10.9	WBGene00007503	C09H10.9	67.7292	1.62968	0.0218533	0.0706227	6.36619	8.49e-23	7.7e-22	-4.73651	1.52e-19	2.63e-18	0.936477	1.51531	4.32386	15.9467	1.75482	3.43759	180.652	203.16	197.836
rskn-2	WBGene00008311	C54G4.1	1104.13	0.430385	0.000616931	0.00510015	1.55177	1.14e-35	3.72e-34	-1.12138	1.56e-19	2.71e-18	612.456	671.283	598.854	824.191	827.397	886.898	1977.87	1641.16	1897.11
orc-5	WBGene00013857	ZC168.3	802.098	-0.391673	0.0208354	0.0682386	-1.98703	1.22e-29	2.08e-28	1.59536	1.57e-19	2.72e-18	1306.39	1120.57	1158.07	825.87	915.137	992.317	229.8	309.502	361.228
C17G10.3	WBGene00015917	C17G10.3	71.0218	3.10642	0.000403574	0.00372418	7.6029	1.18e-19	7.88e-19	-4.49648	1.58e-19	2.73e-18	0	0	2.88257	17.6253	6.14186	2.29172	163.384	234.904	211.967
nex-1	WBGene00003588	ZC155.1	3357.58	0.363417	0.00106093	0.00769096	1.36242	7.51e-35	2.28e-33	-0.999	1.6e-19	2.76e-18	2101.45	2016.88	2102.84	2386.13	2922.65	2695.07	5188.42	5298.04	5506.73
jmjd-2	WBGene00012982	Y48B6A.11	1453.19	-0.325384	0.0810571	0.180255	-2.04496	5.04e-27	6.65e-26	1.71957	1.62e-19	2.8e-18	2354.3	2085.07	1970.96	1511.58	1733.76	1871.19	362.632	590.435	598.807
rskn-1	WBGene00011352	T01H8.1	3947.87	-0.53324	0.00438853	0.0220933	-2.23843	1.65e-32	3.81e-31	1.70519	1.63e-19	2.8e-18	6913.07	5718.03	6041.15	3737.4	4490.58	4675.12	931.154	1499.9	1524.4
C05C10.5	WBGene00007332	C05C10.5	1613.66	-0.680355	0.00566582	0.0266732	-2.943	5.64e-32	1.23e-30	2.26265	1.64e-19	2.82e-18	3169.04	2681.35	2429.29	1543.47	1725.86	1897.55	193.935	460.285	422.168
C14A6.6	WBGene00007570	C14A6.6	47.4226	0.369319	0.619363	0.746122	5.70029	4.76e-21	3.62e-20	-5.33097	1.7e-19	2.93e-18	0.936477	4.54594	2.16193	7.55369	0	2.29172	131.504	136.498	141.312
ZK973.1	WBGene00022830	ZK973.1	3099.98	-0.414497	0.0054496	0.025996	-1.77747	4.14e-32	9.2e-31	1.36298	1.71e-19	2.94e-18	4741.38	4395.92	4524.92	3022.32	3641.25	3587.7	1069.3	1534.81	1382.2
Y39G10AR.16	WBGene00021472	Y39G10AR.16	95.653	0.715443	0.163178	0.296178	4.82242	1.98e-24	2.09e-23	-4.10698	1.72e-19	2.96e-18	2.80943	15.1531	9.36836	19.3039	21.9352	3.43759	268.321	223.794	296.754
cks-1	WBGene00001051	C09G4.3	1433.67	-1.17027	1.62e-09	1.44e-07	-2.97391	1.72e-50	2.17e-48	1.80365	1.81e-19	3.1e-18	3063.22	2594.97	2553.96	1612.29	1109.92	923.565	321.454	365.054	358.578
ekl-4	WBGene00013676	Y105E8A.17	935.974	-0.277603	0.0560554	0.137912	-1.63881	1.05e-27	1.48e-26	1.36121	1.82e-19	3.13e-18	1416.89	1266.8	1240.95	1026.46	1209.95	999.192	374.587	488.855	400.088
ima-2	WBGene00002073	F26B1.3	5129.72	-0.34415	0.111486	0.226088	-2.3053	2.68e-26	3.31e-25	1.96115	1.84e-19	3.15e-18	8392.71	7301.53	7504.78	5062.65	6699.02	6514.23	985.615	1860.19	1846.76
lec-1	WBGene00002264	W09H1.6	6078.64	0.0254789	0.784942	0.866476	0.867063	1.33e-20	9.7e-20	-0.841584	1.85e-19	3.16e-18	4901.52	4922.49	4417.54	4821.77	4869.62	4802.31	8394.99	8759.71	8817.84
him-10	WBGene00001869	R12B2.4	1182.2	-0.389751	0.0231708	0.0735567	-1.98044	2.05e-29	3.42e-28	1.59069	1.89e-19	3.24e-18	1946.94	1697.15	1631.54	1142.29	1509.14	1375.03	349.349	523.773	464.562
F09G2.8	WBGene00017316	F09G2.8	1378.24	-0.381662	0.0155819	0.0557333	-1.84011	3.87e-30	6.99e-29	1.45844	1.97e-19	3.37e-18	2044.33	1925.2	2089.14	1374.77	1692.52	1583.58	448.973	677.731	567.896
lsy-22	WBGene00009188	F27D4.2	1073.09	-0.39376	0.0162045	0.0572237	-1.91668	5.02e-30	8.89e-29	1.52292	1.98e-19	3.38e-18	1733.42	1544.1	1493.17	1148.16	1302.95	1179.09	348.02	382.513	526.385
snf-9	WBGene00004908	C49C3.1	277.002	0.578346	0.00181214	0.0114498	2.17272	1.17e-33	3.08e-32	-1.59437	2.07e-19	3.53e-18	98.3301	131.832	124.671	153.592	187.765	191.359	503.434	557.104	544.932
mrp-4	WBGene00003410	F21G4.2	6134.79	-0.373527	0.0776522	0.17422	-2.28876	4.9e-27	6.48e-26	1.91524	2.12e-19	3.6e-18	10176.7	8644.1	9113.25	5875.93	7241.25	8446.15	1257.92	2234.77	2223.01
spr-3	WBGene00005008	C07A12.5	551.924	-0.303815	0.151587	0.280778	-2.30644	2.32e-25	2.64e-24	2.00262	2.12e-19	3.6e-18	887.78	794.781	787.663	633.671	676.482	690.955	100.952	177.765	217.266
ceh-39	WBGene00000460	T26C11.7	391.01	-0.189704	0.459034	0.608686	-2.63991	2.42e-22	2.09e-21	2.45021	2.19e-19	3.73e-18	637.741	515.206	574.352	424.685	526.445	563.764	45.1629	122.214	109.516
T19D12.6	WBGene00020581	T19D12.6	1343.94	0.435929	0.0029	0.0162953	1.74067	4.44e-33	1.08e-31	-1.30474	2.22e-19	3.77e-18	722.96	721.289	679.566	1027.3	934.44	909.815	2802.76	2271.27	2026.05
clp-8	WBGene00009695	F44F1.3	63.2987	2.0134	0.00720238	0.0317923	6.63317	7.88e-22	6.46e-21	-4.61977	2.25e-19	3.82e-18	0	2.27297	2.88257	14.2681	1.75482	5.72931	201.905	133.324	207.551
cdt-2	WBGene00011318	T01C3.1	1150.19	-0.466173	0.00922632	0.0382138	-2.12316	6.1e-31	1.19e-29	1.65698	2.26e-19	3.83e-18	1889.81	1738.06	1671.89	1148.16	1343.31	1345.24	285.589	465.047	464.562
gon-1	WBGene00001650	F25H8.3	997.744	0.346779	0.00798861	0.0345054	1.50858	1.96e-31	4.02e-30	-1.1618	2.26e-19	3.83e-18	611.519	572.788	572.191	731.869	760.713	740.227	1793.23	1431.65	1765.51
F44E2.7	WBGene00018420	F44E2.7	1105.4	-0.343387	0.0504729	0.127991	-1.96769	8.28e-28	1.19e-26	1.6243	2.29e-19	3.87e-18	1731.55	1563.8	1571.72	1150.68	1317.87	1368.16	298.872	499.965	446.014
hrpk-1	WBGene00017816	F26B1.2	2445	-0.513204	0.00198139	0.0122393	-2.02772	1.54e-33	3.99e-32	1.51451	2.3e-19	3.88e-18	4318.1	3563.26	3426.66	2411.31	2848.07	2662.98	727.92	1099.92	946.787
Y65B4BL.4	WBGene00022036	Y65B4BL.4	555.253	-0.683794	4.12e-05	0.000629573	-2.28923	2.59e-38	1.09e-36	1.60543	2.31e-19	3.9e-18	978.618	895.55	860.448	548.062	579.967	574.077	136.817	228.556	195.187
wdr-5.3	WBGene00013862	ZC302.2	1059.93	-0.644189	0.00235436	0.0139093	-2.60629	4.25e-33	1.04e-31	1.9621	2.32e-19	3.91e-18	1970.35	1685.79	1632.98	984.498	1177.48	1222.64	183.308	315.851	366.527
ztf-15	WBGene00011066	R06C7.9	862.875	-0.497562	0.00179113	0.0113821	-1.9917	1.84e-33	4.73e-32	1.49414	2.34e-19	3.94e-18	1329.8	1276.65	1353.37	882.103	909.873	1014.09	268.321	419.018	312.652
acs-1	WBGene00018488	F46E10.1	3283.09	0.0354552	0.832859	0.896839	1.54325	3.14e-20	2.21e-19	-1.50779	2.36e-19	3.97e-18	2194.17	1994.91	1794.4	1877.51	1840.8	2415.48	4981.21	5477.4	6971.96
C07D10.5	WBGene00015569	C07D10.5	311.968	0.392932	0.0546479	0.135797	-1.56717	6.95e-13	2.67e-12	1.9601	2.36e-19	3.97e-18	345.56	334.884	380.5	490.99	412.382	490.429	130.176	76.1852	146.611
F14H3.3	WBGene00008822	F14H3.3	215.746	-0.867091	0.000117903	0.00146163	-3.24678	2.05e-35	6.49e-34	2.37968	2.37e-19	3.97e-18	428.906	372.767	375.455	203.95	220.23	221.151	26.5664	31.7438	60.9406
hbl-1	WBGene00001824	F13D11.2	573.528	2.41869	9.82e-31	4.7e-27	0.526371	0.0143512	0.0229364	1.89232	2.37e-19	3.97e-18	242.548	218.205	203.221	1492.27	1084.48	968.254	373.258	241.253	338.264
test-1	WBGene00016918	C54E4.2	669.391	0.237334	0.0786598	0.175986	1.43225	4.13e-27	5.51e-26	-1.19492	2.37e-19	3.97e-18	398.003	457.624	379.058	478.4	508.02	468.658	1052.03	1191.98	1090.75
lin-45	WBGene00003030	Y73B6A.5	2796	-0.406983	0.000421049	0.0038386	-1.463	7.79e-36	2.61e-34	1.05602	2.39e-19	4e-18	4257.22	3869.35	3759.59	2729.4	3132.35	3103	1345.59	1541.16	1426.36
npp-2	WBGene00003788	T01G9.4	1247.61	-0.341824	0.0209451	0.0684731	-1.71163	1.75e-29	2.93e-28	1.36981	2.41e-19	4.04e-18	1891.68	1790.34	1679.1	1259.79	1550.38	1419.72	448.973	620.592	567.896
nhl-2	WBGene00003598	F26F4.7	3665.77	-0.30735	0.0202089	0.0668572	-1.50982	1.27e-29	2.15e-28	1.20247	2.49e-19	4.16e-18	5279.86	4961.13	5039.46	3598.07	4253.68	4498.66	1590	1761.78	2009.27
Y69E1A.3	WBGene00013475	Y69E1A.3	40.624	3.1305	0.00619652	0.0283721	7.79266	6.39e-13	2.46e-12	-4.66217	2.49e-19	4.17e-18	0	0	1.44129	7.55369	3.50964	2.29172	112.907	122.214	115.699
nrf-5	WBGene00003812	F55B12.5	1268.28	0.639176	1.36e-07	5.84e-06	1.71239	5.39e-46	4.56e-44	-1.07321	2.55e-19	4.26e-18	630.249	703.105	622.636	962.676	1111.68	971.691	2046.94	2237.94	2127.62
Y67D2.7	WBGene00022057	Y67D2.7	443.186	-0.429575	0.00535244	0.0256005	-1.93023	2.08e-31	4.25e-30	1.50065	2.65e-19	4.43e-18	728.579	638.704	623.356	429.721	552.768	495.013	162.055	173.004	185.471
unc-54	WBGene00006789	F11C3.3	109623	0.298678	0.0261065	0.0802556	1.50444	3.79e-29	6.16e-28	-1.20576	2.67e-19	4.44e-18	63074.5	68123.9	63508.1	70575.8	81416.5	87502.6	157794	189030	205583
C27D9.1	WBGene00016163	C27D9.1	1200.32	-0.531771	0.016192	0.0572175	-2.56577	7.27e-30	1.26e-28	2.034	2.68e-19	4.47e-18	2145.47	1850.2	1810.26	1144.8	1423.16	1448.37	197.92	412.67	370.06
cyn-2	WBGene00000878	ZK520.5	188.129	0.325906	0.478283	0.626204	4.25966	3.17e-22	2.72e-21	-3.93376	2.7e-19	4.49e-18	33.7132	21.972	23.7812	68.8225	13.1611	16.0421	460.928	530.122	524.619
npp-11	WBGene00003797	F53F10.5	2252.57	-0.33749	0.043104	0.114714	-1.85716	4.25e-28	6.27e-27	1.51967	2.71e-19	4.5e-18	3610.12	3154.12	3041.83	2175.46	2734.01	2852.05	711.98	999.93	993.597
Y48G1C.8	WBGene00021681	Y48G1C.8	4099.89	-0.214638	0.225761	0.370712	-1.81695	2.23e-24	2.32e-23	1.60231	2.71e-19	4.5e-18	6147.03	5690.76	5360.14	4268.67	5189.87	5362.64	1186.19	1852.25	1841.47
cyp-43A1	WBGene00017108	E03E2.1	371.656	0.109205	0.520314	0.663225	1.60131	3.72e-22	3.16e-21	-1.4921	2.76e-19	4.58e-18	215.39	208.355	229.885	245.915	239.533	218.86	773.083	645.987	567.896
acdh-5	WBGene00016491	C37A2.3	47.9086	1.27018	0.0668898	0.156696	5.82275	1.76e-21	1.39e-20	-4.55257	2.77e-19	4.6e-18	3.74591	2.27297	1.44129	10.0716	4.38704	2.29172	127.519	106.342	173.107
cey-2	WBGene00000473	F46F11.2	10228.6	-0.454862	0.0444448	0.117096	-2.49149	4.66e-28	6.85e-27	2.03663	2.83e-19	4.68e-18	17986.9	15811.5	14464.7	9767.76	13062	12382.2	1760.03	3593.4	3228.97
Y38A10A.7	WBGene00021392	Y38A10A.7	351.58	-0.879057	9.32e-08	4.24e-06	-2.54223	3.8e-44	2.81e-42	1.66317	2.84e-19	4.71e-18	658.343	591.73	593.089	307.183	362.37	332.3	87.6692	131.737	99.8012
F53F8.3	WBGene00010000	F53F8.3	444.789	-0.661405	0.00574043	0.0269098	-2.95595	3.67e-31	7.35e-30	2.29454	3.03e-19	5.01e-18	783.831	785.69	705.509	515.329	526.445	395.323	51.8045	111.103	128.064
tol-1	WBGene00006593	C07F11.1	2179.49	-0.111219	0.386051	0.5427	-1.28121	7.9e-23	7.19e-22	1.16999	3.04e-19	5.03e-18	3114.72	2689.68	2589.27	2363.47	2701.54	2705.38	1038.75	1191.98	1220.58
ekl-5	WBGene00012512	Y26E6A.1	421.365	-0.382164	0.0252068	0.0782787	-2.03274	9.94e-29	1.56e-27	1.65058	3.09e-19	5.1e-18	705.167	606.883	574.352	480.079	514.162	451.47	116.892	174.591	168.691
C04G2.5	WBGene00007306	C04G2.5	52.4308	2.14702	0.00135172	0.00920448	6.10448	7.95e-23	7.23e-22	-3.95746	3.15e-19	5.2e-18	2.80943	1.51531	2.16193	10.9109	14.0385	2.29172	144.787	131.737	161.625
Y32F6A.5	WBGene00012530	Y32F6A.5	2452.84	0.256376	0.050363	0.127825	1.42539	8.49e-28	1.22e-26	-1.16901	3.16e-19	5.2e-18	1454.35	1657.75	1410.3	1810.37	1951.36	1638.58	4202.81	4337.79	3612.28
F23D12.11	WBGene00194674	F23D12.11	1500.25	0.214992	0.294396	0.44737	2.04092	1.34e-23	1.29e-22	-1.82592	3.35e-19	5.52e-18	650.851	713.712	786.222	1060.87	800.197	633.662	3472.23	3045.82	2338.71
sun-1	WBGene00006311	F57B1.2	962.736	-0.508162	0.0016461	0.0107019	-2.0081	2.07e-33	5.27e-32	1.49994	3.4e-19	5.59e-18	1571.41	1432.73	1434.08	962.676	1131.86	1025.55	289.574	455.524	361.228
oma-2	WBGene00003865	ZC513.6	5448.19	-0.754672	0.00340644	0.0183104	-3.07179	1.88e-32	4.3e-31	2.31712	3.77e-19	6.19e-18	10562.5	9241.89	8843.73	5537.69	5835.65	5605.56	569.85	1455.45	1381.32
ads-1	WBGene00000081	Y50D7A.7	1376.49	0.250667	0.0191644	0.0644118	1.19951	1.28e-29	2.16e-28	-0.948846	3.84e-19	6.3e-18	892.463	959.95	908.731	1050.8	1094.13	1142.42	2191.73	1996.69	2151.47
H04J21.1	WBGene00019150	H04J21.1	57.9225	4.43563	5.44e-05	0.0007891	8.24233	1.81e-14	7.91e-14	-3.8067	3.88e-19	6.36e-18	1.87295	0	0	19.3039	8.77409	5.72931	175.338	153.958	156.326
pqn-15	WBGene00004106	C24A8.3	1647.98	-0.0899687	0.407797	0.563333	-1.08722	1.45e-22	1.29e-21	0.997248	3.9e-19	6.39e-18	2108.95	1994.15	2053.83	2026.91	1868	1888.38	963.033	887.24	1041.29
oac-50	WBGene00020864	T27E4.6	48.075	2.78586	0.00457963	0.0227446	7.45149	6.78e-16	3.35e-15	-4.66564	3.92e-19	6.42e-18	0	0.757656	1.44129	9.23229	6.14186	0	154.085	144.434	116.582
F53B6.4	WBGene00009959	F53B6.4	399.063	0.883466	0.10378	0.214182	5.54997	1.15e-25	1.35e-24	-4.66651	3.96e-19	6.47e-18	12.1742	26.518	33.1496	78.0548	27.1997	27.5007	1219.4	968.187	1199.38
fzr-1	WBGene00001510	ZK1307.6	1647.58	-0.0837863	0.482938	0.63006	-1.17649	5.12e-22	4.29e-21	1.09271	3.95e-19	6.47e-18	2214.77	2058.55	1940.69	1834.71	1946.09	2083.18	835.514	993.582	921.174
pde-4	WBGene00020114	R153.1	690.759	0.284955	0.0443696	0.116951	1.53168	5.36e-28	7.85e-27	-1.24673	3.98e-19	6.5e-18	352.115	443.229	420.856	505.258	504.51	473.241	1099.85	1138.02	1279.75
top-2	WBGene00010785	K12D12.1	11226.8	-0.262249	0.15674	0.287508	-1.92146	4.1e-25	4.59e-24	1.65921	3.99e-19	6.51e-18	17335.1	15453.9	15377.1	11197.9	14290.4	14672.8	3043.19	4850.46	4820.49
lex-1	WBGene00008682	F11A10.1	5545.57	-0.363804	0.0218817	0.0706826	-1.79041	3.19e-29	5.24e-28	1.42661	4.07e-19	6.63e-18	8695.19	7748.55	7713.04	5577.14	6663.04	6532.56	1805.19	2496.65	2678.74
apc-2	WBGene00000143	K06H7.6	1282.59	-0.563231	7.35e-05	0.000994499	-1.87369	1.02e-37	4.1e-36	1.31046	4.13e-19	6.72e-18	2088.34	1935.81	1896.01	1207.75	1443.34	1355.56	447.644	614.243	554.648
alg-5	WBGene00011945	T23D8.7	2026.93	-0.483178	0.0154347	0.0553722	-2.29139	8.71e-30	1.5e-28	1.80822	4.15e-19	6.74e-18	3402.22	2979.86	3120.38	1871.64	2419.02	2508.29	439.674	776.136	725.105
noah-1	WBGene00016422	C34G6.6	1342.01	2.06956	1.91e-15	7.86e-13	-0.2696	0.30531	0.375441	2.33916	4.14e-19	6.74e-18	705.167	621.278	678.846	3230.46	2544.49	2641.21	502.106	319.025	835.504
zip-2	WBGene00019327	K02F3.4	2141.76	-0.0263044	0.851871	0.909676	1.22791	1.93e-18	1.17e-17	-1.25422	4.21e-19	6.83e-18	1440.3	1491.83	1526.32	1663.49	1356.47	1356.7	3890.65	2993.44	3556.63
C49C3.4	WBGene00008194	C49C3.4	4740.48	0.357711	0.005917	0.027522	1.51517	1.53e-31	3.2e-30	-1.15746	4.27e-19	6.91e-18	2797.26	2793.48	2710.34	3842.31	3399.08	3394.04	9235.82	7247.11	7244.86
mel-26	WBGene00003209	ZK858.4	1868.16	-0.495335	0.00210521	0.0127251	-1.96122	4.72e-33	1.15e-31	1.46589	4.27e-19	6.91e-18	3131.58	2769.23	2652.69	1940.46	2153.16	1973.18	559.223	774.549	859.351
F56D5.5	WBGene00010149	F56D5.5	95.9418	-0.791199	0.0028198	0.0159822	-4.56754	1.14e-27	1.6e-26	3.77634	4.28e-19	6.93e-18	180.74	160.623	192.412	91.4836	132.489	83.648	5.31329	7.93596	8.83197
taf-6.2	WBGene00021363	Y37E11AL.8	1191.34	-0.279394	0.0656047	0.154566	-1.67217	6.16e-27	8.08e-26	1.39278	4.5e-19	7.28e-18	1833.62	1628.96	1552.99	1151.52	1470.54	1511.39	458.271	561.866	552.881
puf-3	WBGene00004239	Y45F10A.2	4946.63	-0.573244	0.0148027	0.0539401	-2.6825	7.74e-30	1.34e-28	2.10926	4.78e-19	7.71e-18	8778.53	7886.44	7691.42	4564.11	5768.96	6037.55	727.92	1509.42	1555.31
W09G3.6	WBGene00012369	W09G3.6	1579.12	-0.283579	0.024376	0.0765037	-1.43607	7.17e-29	1.14e-27	1.15249	4.77e-19	7.71e-18	2337.45	2127.5	2021.4	1631.6	1789.04	1909.01	714.637	845.973	835.504
C33G3.4	WBGene00007904	C33G3.4	324.713	0.506366	0.0013466	0.0091827	-0.997091	4e-09	1.16e-08	1.50346	4.86e-19	7.84e-18	304.355	325.792	370.41	478.4	458.885	485.846	180.652	139.673	178.406
daf-18	WBGene00000913	T07A9.6	8395.17	-0.541297	0.00738918	0.0324585	-2.34914	4.73e-31	9.33e-30	1.80784	4.89e-19	7.88e-18	14301.9	12626.3	13188.5	8126.93	9601.48	9838.37	1706.89	3171.21	2994.92
wrt-10	WBGene00006956	ZK1290.8	101.331	1.5398	1.6e-07	6.62e-06	-1.42773	2.65e-05	5.67e-05	2.96753	4.92e-19	7.92e-18	68.3628	69.7044	75.6675	271.094	186.888	162.712	15.9399	25.3951	36.2111
unc-59	WBGene00006793	W09C5.2	1299.87	-0.234174	0.216391	0.359559	-1.95829	3.68e-24	3.76e-23	1.72412	4.97e-19	7.99e-18	1951.62	1803.22	1795.84	1359.66	1642.51	1717.65	328.095	572.976	527.269
let-391	WBGene00006492	C27A12.3	658.05	-0.615899	0.00022311	0.00235363	-2.18632	8.13e-36	2.72e-34	1.57042	5.05e-19	8.11e-18	1108.79	1025.11	1029.8	690.743	727.372	645.121	168.697	277.758	249.062
F56D1.1	WBGene00018959	F56D1.1	864.579	-0.521645	0.00103793	0.00755085	-1.99821	8.47e-34	2.26e-32	1.47657	5.26e-19	8.45e-18	1367.26	1272.1	1354.81	893.014	959.885	929.294	272.306	426.954	305.586
gfl-1	WBGene00001585	M04B2.3	340.958	-0.383553	0.0193847	0.0648926	-1.99069	8.49e-29	1.34e-27	1.60714	5.27e-19	8.46e-18	559.077	465.201	497.964	363.416	413.26	389.593	104.937	128.562	146.611
num-1	WBGene00003830	T03D8.1	1495.59	-0.3241	0.0254905	0.0788052	-1.64712	1.03e-28	1.61e-27	1.32302	5.37e-19	8.61e-18	2360.86	2080.52	1914.75	1477.17	1817.11	1782.96	593.76	698.364	734.82
C25A8.2	WBGene00016083	C25A8.2	46.9197	1.90907	0.00288887	0.0162452	5.75968	1.01e-22	9.09e-22	-3.85062	5.41e-19	8.66e-18	3.74591	1.51531	2.16193	10.0716	8.77409	8.02104	126.191	98.4059	163.391
swd-2.2	WBGene00016374	C33H5.7	790.799	-0.629776	2.86e-05	0.000473536	-2.03831	1.69e-38	7.34e-37	1.40853	5.59e-19	8.95e-18	1307.32	1263.77	1195.55	832.584	840.558	759.707	239.098	357.118	321.484
Y110A2AL.4	WBGene00022441	Y110A2AL.4	48.164	2.14433	2.23e-11	3.49e-09	-1.80093	9.43e-05	0.000192306	3.94527	5.75e-19	9.19e-18	22.4754	24.245	28.8257	114.984	103.534	116.878	9.29825	7.93596	5.29918
cdc-73	WBGene00018064	F35F11.1	934.685	-0.442029	0.00169311	0.010897	-1.7477	4.68e-33	1.14e-31	1.30567	5.76e-19	9.21e-18	1556.42	1310.75	1270.49	923.229	1107.29	1014.09	371.93	419.018	438.949
kin-1	WBGene00002189	ZK909.2	977.866	0.301163	0.00988061	0.0403205	1.32669	1.42e-30	2.68e-29	-1.02552	5.78e-19	9.22e-18	590.917	628.855	636.328	800.691	697.54	790.645	1562.11	1503.07	1590.64
Y51H7C.3	WBGene00021781	Y51H7C.3	304.794	-0.63146	0.00339022	0.0182642	-2.75017	2.59e-31	5.26e-30	2.11871	5.86e-19	9.35e-18	556.267	513.691	458.329	334.88	292.177	359.801	45.1629	101.58	81.2541
F52B5.2	WBGene00009921	F52B5.2	852.994	-0.531497	0.00574545	0.0269246	-2.30597	4.08e-31	8.11e-30	1.77447	5.9e-19	9.39e-18	1485.25	1242.56	1327.42	847.692	1059.91	897.21	189.95	290.456	336.498
C07E3.4	WBGene00007415	C07E3.4	42.5538	2.71743	0.0204633	0.0673984	7.8722	5.78e-13	2.24e-12	-5.15477	5.97e-19	9.5e-18	0	0.757656	0.720643	5.03579	0	5.72931	104.937	133.324	132.48
sqv-5	WBGene00005023	T24D1.1	2898.51	-0.415206	0.0126796	0.048094	-1.9133	5.76e-30	1.02e-28	1.4981	5.98e-19	9.51e-18	4726.4	4083.01	4133.61	2766.33	3491.21	3449.05	893.961	1342.76	1200.26
fat-1	WBGene00001393	Y67H2A.8	6671.48	0.0600568	0.600876	0.730899	1.07972	4.45e-21	3.39e-20	-1.01967	6e-19	9.53e-18	4945.53	4501.99	4999.82	4655.59	5098.62	5308.78	9189.33	10440.5	10903.1
spn-4	WBGene00004984	ZC404.8	7706.44	-0.854919	0.000629511	0.00517438	-3.08747	8.9e-35	2.66e-33	2.23255	6.01e-19	9.53e-18	15252.4	13731	12534.9	7459.69	7902.82	7592.48	855.439	2142.71	1886.51
pos-1	WBGene00004078	F52E1.1	7397.33	-0.635427	0.0136378	0.0507243	-2.93413	7.31e-30	1.27e-28	2.29871	6.09e-19	9.65e-18	13894.5	12308.9	11313.4	7045.91	8226.59	8879.29	846.141	1999.86	2061.38
C33F10.8	WBGene00016356	C33F10.8	77.7082	1.44319	0.0157534	0.0560955	5.69875	4.59e-25	5.11e-24	-4.25555	6.14e-19	9.71e-18	1.87295	7.57656	2.88257	20.9825	2.63223	10.3128	220.501	204.748	227.865
pat-12	WBGene00003936	T17H7.4	2283.81	0.29298	0.00552779	0.0262199	1.22653	1.75e-31	3.61e-30	-0.933547	6.13e-19	9.71e-18	1553.62	1500.92	1448.49	1979.91	1810.09	1723.38	3613.04	3561.66	3363.21
Y39B6A.10	WBGene00012672	Y39B6A.10	228.031	-0.488491	0.0582253	0.14162	-3.06986	2.12e-26	2.64e-25	2.58137	6.25e-19	9.88e-18	450.445	325.035	345.909	238.361	247.429	313.966	22.5815	47.6157	60.9406
usip-1	WBGene00014124	ZK863.4	2681.6	-0.455993	0.00900669	0.037564	-2.02557	1.67e-30	3.13e-29	1.56957	6.5e-19	1.03e-17	4545.66	3890.56	3785.54	2519.58	3258.7	3131.64	769.098	1188.81	1044.82
his-64	WBGene00001938	F22B3.1	10535	-1.11827	5.26e-08	2.61e-06	-2.94986	1.87e-46	1.67e-44	1.83159	6.61e-19	1.04e-17	21494	18843.7	19294.5	12689.4	7376.38	7401.13	2177.12	2677.59	2861.56
H12I13.1	WBGene00019190	H12I13.1	38.3678	-0.567341	0.429282	0.582374	4.86746	2.58e-21	2.02e-20	-5.4348	6.67e-19	1.05e-17	4.68238	2.27297	4.32386	1.6786	2.63223	3.43759	112.907	112.691	100.684
pak-2	WBGene00006443	C45B11.1	1088.73	-0.476194	0.00509744	0.0246516	-2.03269	2.6e-31	5.28e-30	1.5565	6.62e-19	1.05e-17	1815.83	1629.72	1546.5	1155.71	1229.25	1203.16	293.559	460.285	464.562
B0205.1	WBGene00015017	B0205.1	977.248	-0.327979	0.0327882	0.0946938	-1.73983	4.61e-28	6.79e-27	1.41185	6.79e-19	1.07e-17	1562.98	1276.65	1356.97	966.872	1190.64	1185.97	354.662	449.175	451.314
pal-1	WBGene00003912	C38D4.6	1015.33	-0.494474	0.0142171	0.0524041	-2.33731	1.46e-29	2.46e-28	1.84284	6.82e-19	1.07e-17	1748.4	1522.89	1519.12	1048.28	1158.18	1193.99	200.577	380.926	365.644
era-1	WBGene00020948	W02F12.3	2065.18	-0.37106	0.149914	0.278506	-2.68532	6.68e-25	7.32e-24	2.31426	6.99e-19	1.1e-17	3634.47	3015.47	2987.79	1995.85	2715.58	2740.9	265.664	588.848	642.084
thk-1	WBGene00006568	Y43C5A.5	435.385	-0.267664	0.200177	0.340928	-2.2354	4.53e-24	4.6e-23	1.96773	7.06e-19	1.11e-17	697.675	616.732	604.619	469.168	609.799	514.492	86.3409	157.132	162.508
air-2	WBGene00000099	B0207.4	768.887	-0.594519	1.17e-05	0.000230007	-1.86733	2.11e-39	1.03e-37	1.27281	7.21e-19	1.13e-17	1271.74	1163	1140.06	754.53	782.649	830.75	274.963	342.833	359.461
npp-9	WBGene00003795	F59A2.1	10075.8	-0.529401	0.00235727	0.0139208	-2.07722	1.21e-32	2.84e-31	1.54782	7.86e-19	1.23e-17	17145	15391	14454.7	9452.18	11602	11503.3	2748.3	4223.52	4162.51
rtfo-1	WBGene00009103	F25B3.6	2825.43	-0.417559	0.0211331	0.0688529	-2.03994	6.72e-29	1.07e-27	1.62238	7.86e-19	1.23e-17	4466.06	4190.6	4109.83	2778.08	3285.02	3496.03	733.234	1185.63	1184.37
pig-1	WBGene00021012	W03G1.6	1005.36	-0.29183	0.152533	0.282023	-2.1472	9.26e-25	1e-23	1.85537	8e-19	1.25e-17	1579.84	1357.72	1491.73	987.855	1295.06	1336.08	224.486	406.321	369.176
W02D7.6	WBGene00020942	W02D7.6	327.442	-0.48058	0.00123553	0.00860082	-1.95516	1.11e-32	2.61e-31	1.47458	8.01e-19	1.25e-17	520.681	460.655	511.657	335.72	379.918	354.071	114.236	134.911	135.129
ipla-7	WBGene00011423	T04B2.5	558.103	0.416261	0.00880313	0.0369187	1.79396	1.62e-30	3.04e-29	-1.3777	8.18e-19	1.28e-17	268.769	307.608	288.257	402.863	414.137	335.738	972.331	1141.19	892.029
xpo-2	WBGene00002079	Y48G1A.5	3686.7	-0.290893	0.114578	0.230471	-1.93631	1.8e-25	2.07e-24	1.64541	8.2e-19	1.28e-17	5941.01	5208.89	4813.17	3788.6	4542.35	4717.52	1000.23	1544.34	1624.2
T19B4.5	WBGene00020558	T19B4.5	1152.68	-0.340407	0.0625636	0.149173	-2.00047	1.06e-26	1.36e-25	1.66007	8.35e-19	1.3e-17	1769	1691.09	1626.49	1149	1434.56	1434.62	300.201	474.57	494.59
taf-6.1	WBGene00006387	W09B6.2	519.43	-0.332756	0.0419728	0.112797	-1.87177	2.5e-27	3.41e-26	1.53901	8.73e-19	1.36e-17	851.258	718.258	691.097	563.17	608.044	623.349	167.369	249.189	203.135
mom-2	WBGene00003395	F38E1.7	1640.76	-0.575624	0.0213857	0.0695494	-2.82572	9.32e-29	1.47e-27	2.25009	8.82e-19	1.37e-17	3086.63	2631.34	2431.45	1650.06	1686.38	2132.45	205.89	474.57	468.094
psf-2	WBGene00009287	F31C3.5	401.975	-0.809223	0.00035434	0.00337609	-2.97918	2.04e-34	5.88e-33	2.16996	8.89e-19	1.38e-17	752.927	696.286	681.728	393.631	436.95	385.01	47.8196	125.388	98.0349
fath-1	WBGene00007707	C25A1.5	1056.79	-0.498515	0.00024311	0.00251657	-1.74815	1.4e-35	4.55e-34	1.24963	9.03e-19	1.4e-17	1754.02	1494.1	1494.61	1110.39	1104.66	1141.28	399.825	523.773	488.408
tbck-1	WBGene00016352	C33F10.2	433.211	-0.343773	0.0583837	0.141776	-2.06181	1.35e-26	1.72e-25	1.71804	9.36e-19	1.45e-17	676.136	625.066	624.077	426.364	572.948	517.93	127.519	138.086	190.771
F33G12.3	WBGene00018015	F33G12.3	433.051	-0.449411	0.00193669	0.0120408	-1.8456	3.48e-32	7.81e-31	1.39619	9.73e-19	1.51e-17	690.183	637.947	609.664	442.31	522.936	452.616	174.01	199.986	167.807
sas-6	WBGene00012888	Y45F10D.9	1391.11	-0.284505	0.0559736	0.137781	-1.6325	7.14e-27	9.3e-26	1.34799	9.74e-19	1.51e-17	1955.36	1875.96	2009.15	1421.77	1615.31	1760.04	506.091	685.667	690.66
dot-1.1	WBGene00021474	Y39G10AR.18	1901.69	-0.19351	0.119304	0.237066	-1.31395	2.8e-25	3.16e-24	1.12044	9.86e-19	1.53e-17	2615.58	2535.88	2368.03	2094.89	2281.26	2198.91	868.722	1036.44	1115.48
F35C11.5	WBGene00009404	F35C11.5	1256.5	-0.566854	0.00170953	0.0109654	-2.20521	8.68e-33	2.07e-31	1.63835	1.02e-18	1.58e-17	2254.1	1811.56	1910.42	1164.11	1372.27	1498.79	326.767	525.36	445.131
H03A11.2	WBGene00010357	H03A11.2	859.196	0.239411	0.0394707	0.108311	1.25331	9.38e-28	1.34e-26	-1.0139	1.03e-18	1.59e-17	560.013	535.663	598.134	632.831	664.198	704.705	1348.25	1317.37	1371.6
aptf-3	WBGene00009203	F28C6.2	644.837	-0.527181	0.00129772	0.00894706	-2.05444	5.87e-33	1.42e-31	1.52726	1.04e-18	1.6e-17	1048.85	1014.5	938.277	632.831	747.552	702.414	184.637	249.189	285.273
lin-9	WBGene00002998	ZK637.7	1415.35	-0.438854	0.00260188	0.0149535	-1.76019	3.6e-32	8.05e-31	1.32134	1.04e-18	1.6e-17	2272.83	2100.22	1895.29	1407.5	1609.17	1607.64	524.687	606.307	714.506
akir-1	WBGene00017088	E01A2.6	1915.83	-0.554198	1.67e-06	4.71e-05	-1.60301	6.78e-42	4.21e-40	1.04881	1.07e-18	1.65e-17	3169.97	2755.6	2654.85	1980.75	1926.79	1934.22	891.304	922.158	1006.84
lin-41	WBGene00003026	C12C8.3	6186.6	-0.528537	0.0253729	0.0785853	-2.62397	2.07e-28	3.13e-27	2.09544	1.09e-18	1.68e-17	10763.9	9879.08	9364.76	5687.93	7548.35	7567.28	944.437	2083.98	1839.7
pck-2	WBGene00011232	R11A5.4	20217.7	0.220988	0.0599211	0.144344	1.25683	9.55e-27	1.24e-25	-1.03585	1.11e-18	1.71e-17	13313	13002.9	13629.5	13796.4	15591.6	17173	29933.7	30948.6	34571
smg-4	WBGene00004882	F46B6.3	720.61	-0.402607	0.0067428	0.0302563	-1.78013	1.83e-30	3.41e-29	1.37752	1.12e-18	1.72e-17	1091.93	1025.11	1050.7	670.6	928.299	797.52	285.589	314.264	321.484
wve-1	WBGene00006958	R06C1.3	918.2	-0.313263	0.0278419	0.0840292	-1.61935	4.34e-28	6.4e-27	1.30609	1.13e-18	1.73e-17	1366.32	1244.83	1267.61	950.086	1028.32	1144.72	350.677	463.46	447.781
fsn-1	WBGene00001499	C26E6.5	983.735	-0.554019	0.00194234	0.0120607	-2.18414	1.81e-32	4.16e-31	1.63012	1.14e-18	1.75e-17	1769	1507.74	1381.47	963.515	1144.14	1064.51	251.053	380.926	391.256
phf-10	WBGene00018013	F33E11.6	806.645	-0.229792	0.202517	0.343376	-1.87589	6.85e-24	6.83e-23	1.64609	1.14e-18	1.75e-17	1261.43	987.226	1167.44	915.675	965.15	1032.42	224.486	365.054	340.914
prcc-1	WBGene00008034	C39E9.11	938.599	-0.675953	1.21e-06	3.7e-05	-1.96286	6.92e-42	4.29e-40	1.28691	1.14e-18	1.75e-17	1540.5	1450.15	1495.33	976.944	908.996	921.273	320.126	458.698	375.359
D1086.7	WBGene00008394	D1086.7	753.329	-0.108936	0.559223	0.696387	1.52328	1.34e-16	7.03e-16	-1.63222	1.16e-18	1.77e-17	447.636	490.204	474.183	563.17	412.382	331.154	1438.57	1364.98	1257.67
T11F8.4	WBGene00020435	T11F8.4	66.6361	2.61283	0.000248902	0.0025636	6.67446	4.33e-23	4.01e-22	-4.06162	1.15e-18	1.77e-17	0	3.78828	1.44129	20.9825	6.14186	5.72931	204.562	161.893	195.187
C27H6.9	WBGene00077500	C27H6.9	296.232	-0.424036	0.00888584	0.0372004	-2.02135	1.58e-29	2.66e-28	1.59732	1.18e-18	1.81e-17	502.888	428.833	409.325	327.327	342.189	328.863	110.251	93.6443	122.764
ugt-13	WBGene00019232	H23N18.1	331.988	-0.0801715	0.715561	0.81716	1.82438	1.69e-17	9.54e-17	-1.90455	1.21e-18	1.85e-17	169.502	210.628	164.307	177.931	215.843	119.17	629.624	696.777	604.107
W03G9.5	WBGene00021016	W03G9.5	40.374	0.894022	0.319384	0.474748	6.46127	3.03e-18	1.82e-17	-5.56724	1.22e-18	1.86e-17	1.87295	2.27297	0	3.3572	2.63223	1.14586	143.459	99.993	108.633
snf-3	WBGene00004902	T13B5.1	513.469	0.487759	0.000171694	0.00194397	1.59893	3.55e-36	1.22e-34	-1.11118	1.24e-18	1.89e-17	289.371	291.698	270.241	407.899	402.731	381.572	908.572	830.101	839.037
mcrs-1	WBGene00010420	H28O16.2	744.083	-0.518278	0.00041116	0.00378017	-1.87871	1.59e-34	4.66e-33	1.36043	1.26e-18	1.91e-17	1195.88	1061.48	1142.22	747.815	776.507	850.23	248.396	333.31	340.914
taf-11.1	WBGene00006393	F48D6.1	209.215	-0.105047	0.557457	0.694851	-1.89492	6.17e-21	4.65e-20	1.78987	1.26e-18	1.92e-17	315.593	274.272	266.638	245.915	246.552	304.799	71.7294	76.1852	81.2541
ZC308.4	WBGene00022586	ZC308.4	820.293	-0.699634	0.0040389	0.0207773	-2.91945	3.31e-31	6.65e-30	2.21982	1.26e-18	1.92e-17	1538.63	1270.59	1416.06	833.424	872.144	896.064	96.9675	207.922	250.828
dvc-1	WBGene00011834	T19B10.6	1151.95	-0.467531	0.00700664	0.0311002	-2.03721	2e-30	3.72e-29	1.56968	1.31e-18	1.99e-17	1788.67	1742.61	1740.35	1109.55	1338.05	1365.87	310.827	476.157	495.473
fbxc-18	WBGene00016307	C32B5.14	68.1996	-0.217967	0.396651	0.552183	-4.24802	1.11e-20	8.16e-20	4.03005	1.31e-18	1.99e-17	105.822	103.799	110.979	94.8408	95.6376	84.7938	3.98497	9.52315	4.41598
jhdm-1	WBGene00020821	T26A5.5	2846.8	-0.460508	0.0024267	0.0141682	-1.8138	3.33e-32	7.5e-31	1.35329	1.39e-18	2.1e-17	4542.85	4208.02	3988.04	2884.67	3153.41	3219.87	945.765	1409.43	1269.15
Y54G11A.11	WBGene00013219	Y54G11A.11	568.324	-0.484917	0.00318627	0.0175001	-2.01985	2.08e-31	4.25e-30	1.53494	1.39e-18	2.11e-17	929.922	831.907	846.756	614.367	616.818	632.516	156.742	249.189	236.697
smu-2	WBGene00004896	Y49F6B.4	1168.32	-0.55597	7.29e-05	0.000989979	-1.83294	6.1e-37	2.27e-35	1.27697	1.4e-18	2.12e-17	1892.62	1800.19	1669.73	1133.05	1204.68	1310.87	414.436	544.407	544.932
K09G1.1	WBGene00010727	K09G1.1	734.944	0.193023	0.173685	0.30954	1.42531	2.28e-24	2.38e-23	-1.23229	1.41e-18	2.13e-17	439.208	479.596	450.402	600.938	481.697	481.262	1284.49	1260.23	1136.67
Y37E11AL.2	WBGene00021358	Y37E11AL.2	44.268	0.65336	0.26803	0.41836	4.83419	1.8e-21	1.42e-20	-4.18083	1.43e-18	2.16e-17	6.55534	3.03062	3.60321	6.71439	10.5289	2.29172	115.564	107.929	142.195
R02F2.4	WBGene00019833	R02F2.4	497.56	-0.348915	0.086318	0.188555	-2.23748	1.29e-25	1.5e-24	1.88857	1.44e-18	2.18e-17	794.132	709.166	737.938	483.436	599.27	678.351	107.594	196.812	171.34
C28C12.11	WBGene00016181	C28C12.11	49.0303	1.34405	0.0134646	0.0502492	4.98006	3.58e-24	3.66e-23	-3.63601	1.45e-18	2.19e-17	2.80943	4.54594	5.0445	14.2681	12.2837	4.58345	122.206	125.388	150.143
Y37D8A.4	WBGene00012546	Y37D8A.4	317.247	-0.511236	0.00218768	0.0131472	-2.14154	1.64e-31	3.41e-30	1.6303	1.5e-18	2.25e-17	520.681	472.777	489.317	364.256	314.112	362.093	92.9825	104.755	134.246
mes-4	WBGene00003222	Y2H9A.1	1895.6	-0.467676	0.0115957	0.0450653	-2.12245	1.42e-29	2.39e-28	1.65477	1.5e-18	2.26e-17	3126.9	2865.46	2744.21	1946.33	2175.97	2195.47	456.943	798.357	750.717
cdk-1	WBGene00000405	T05G5.3	1730.85	-0.337447	0.109527	0.222932	-2.21884	3.13e-25	3.53e-24	1.88139	1.51e-18	2.27e-17	2826.29	2484.35	2454.51	1739.03	2274.24	2132.45	354.662	652.336	659.748
Y66D12A.3	WBGene00013429	Y66D12A.3	39.7199	0.528933	0.344086	0.499528	4.5014	2.51e-21	1.96e-20	-3.97247	1.51e-18	2.27e-17	4.68238	3.03062	6.48579	7.55369	6.14186	6.87517	119.549	93.6443	109.516
glp-1	WBGene00001609	F02A9.6	4758.38	-0.455255	0.0235476	0.0744406	-2.23253	2.32e-28	3.49e-27	1.77728	1.53e-18	2.3e-17	8001.26	7053.78	6995.28	4508.71	5852.32	5722.44	1049.37	1877.65	1764.63
mdt-8	WBGene00007013	Y62F5A.1	659.834	-0.518962	0.00239551	0.0140542	-2.09822	7.53e-32	1.62e-30	1.57926	1.53e-18	2.3e-17	1066.65	995.56	1014.67	647.099	734.391	766.582	183.308	231.73	298.521
thn-2	WBGene00009215	F28D1.5	1103.98	0.460097	0.0148176	0.0539807	2.10203	3.22e-29	5.27e-28	-1.64194	1.57e-18	2.36e-17	498.206	487.931	504.45	678.153	595.761	778.041	2329.88	1550.69	2512.7
H08M01.1	WBGene00010373	H08M01.1	37.3897	2.24576	0.0104012	0.0417649	6.65622	1.19e-16	6.28e-16	-4.41046	1.61e-18	2.41e-17	0	1.51531	1.44129	3.3572	7.01927	4.58345	106.266	106.342	105.984
F21H7.5	WBGene00009031	F21H7.5	452.518	2.02284	0.000192346	0.00211192	6.47068	5.91e-34	1.61e-32	-4.44784	1.61e-18	2.42e-17	5.61886	9.84953	27.3844	85.6085	44.7478	45.8345	1296.44	1225.31	1331.86
unc-84	WBGene00006816	F54B11.3	1498.55	0.0419603	0.732045	0.828639	-1.05901	2.7e-17	1.5e-16	1.10097	1.62e-18	2.43e-17	1923.52	1711.55	1738.19	1791.06	1677.61	2064.84	860.752	885.653	833.738
alh-12	WBGene00000118	Y69F12A.2	1625.72	0.225404	0.144681	0.271878	1.57436	1.19e-24	1.28e-23	-1.34896	1.63e-18	2.44e-17	943.969	931.16	967.103	1172.5	1246.8	900.648	3011.31	3028.36	2429.67
hpo-3	WBGene00018006	F33D11.9	1385.62	-0.418236	0.00250467	0.0144992	-1.66684	6.07e-32	1.32e-30	1.24861	1.69e-18	2.53e-17	2032.15	1944.9	2067.52	1310.15	1592.5	1622.54	548.597	649.161	703.025
teg-1	WBGene00006563	Y47D3A.27	448.115	-0.116052	0.432919	0.585538	-1.50657	1.2e-21	9.69e-21	1.39052	1.72e-18	2.57e-17	619.948	565.969	585.883	490.99	549.258	595.848	181.98	236.491	206.668
Y71G12A.4	WBGene00022140	Y71G12A.4	56.8124	0.165132	0.702499	0.807674	3.5425	1.73e-20	1.25e-19	-3.37737	1.74e-18	2.59e-17	12.1742	7.57656	17.2954	9.23229	15.7934	17.1879	140.802	126.975	164.275
gld-4	WBGene00014115	ZK858.1	5011	-0.531823	0.000578184	0.00486949	-1.89725	3.06e-34	8.59e-33	1.36542	1.76e-18	2.63e-17	8391.77	7558.38	7057.98	4614.47	5606.64	5693.79	1661.73	2290.32	2223.89
fmo-4	WBGene00001479	F53F4.5	691.154	0.131931	0.53321	0.673923	1.9676	5.02e-21	3.81e-20	-1.83567	1.87e-18	2.79e-17	332.449	335.642	368.249	368.452	430.808	335.738	1532.88	915.809	1600.35
faah-3	WBGene00019068	F58H7.2	358.439	0.505343	0.00229934	0.0136685	1.90699	4.25e-32	9.43e-31	-1.40165	2.01e-18	2.99e-17	194.787	162.138	167.189	236.682	233.391	273.861	668.146	584.086	705.674
pcp-2	WBGene00003957	F23B2.12	607.739	-0.287522	0.20385	0.344701	1.67854	5.21e-14	2.19e-13	-1.96606	2.03e-18	3.01e-17	390.511	357.614	341.585	372.649	284.28	233.756	1523.58	1074.53	891.146
hcp-3	WBGene00001831	F58A4.3	616.332	-0.312581	0.0755567	0.170853	-1.92716	9.12e-26	1.07e-24	1.61458	2.05e-18	3.05e-17	985.174	832.664	863.33	603.456	799.319	756.269	188.622	284.107	234.047
lys-8	WBGene00003097	C17G10.5	2761.68	0.385579	0.0152245	0.054906	1.7706	4.94e-29	7.96e-28	-1.38502	2.06e-18	3.06e-17	1394.41	1413.79	1537.85	2094.89	1861.86	1719.94	6097	4477.47	4257.89
umps-1	WBGene00011559	T07C4.1	1137.59	-0.335917	0.0268344	0.0818765	-1.70396	7.36e-28	1.06e-26	1.36804	2.07e-18	3.07e-17	1783.99	1551.68	1542.18	1098.64	1395.96	1370.45	423.735	528.535	543.166
M04G7.2	WBGene00019773	M04G7.2	44.1006	1.79538	0.0861762	0.188431	7.35145	2.56e-15	1.2e-14	-5.55606	2.08e-18	3.09e-17	0	1.51531	0.720643	6.71439	0.877409	0	108.922	141.26	136.896
nono-1	WBGene00017778	F25B5.7	1234.69	-0.265111	0.0456024	0.119325	-1.46096	7.36e-27	9.58e-26	1.19585	2.14e-18	3.16e-17	1807.4	1644.87	1612.08	1359.66	1400.34	1454.1	531.329	596.784	705.674
idhg-2	WBGene00016266	C30F12.7	410.696	0.29236	0.080913	0.180102	1.72271	7.19e-26	8.55e-25	-1.43035	2.21e-18	3.27e-17	177.931	237.904	251.504	262.701	288.667	268.132	775.74	717.41	716.273
oops-1	WBGene00016291	C31H1.8	1624.58	-0.532852	0.0134349	0.0501516	-2.45078	4.37e-29	7.06e-28	1.91793	2.21e-18	3.27e-17	2803.81	2446.47	2551.8	1420.09	2009.27	1964.01	308.171	552.343	565.246
tost-1	WBGene00016449	C35D10.13	986.941	-0.965084	4.03e-06	9.94e-05	-2.86206	4.34e-40	2.23e-38	1.89698	2.21e-18	3.27e-17	1959.11	1679.72	1745.4	980.301	849.332	928.149	150.1	309.502	280.857
Y57G7A.5	WBGene00021968	Y57G7A.5	55.1786	1.20397	0.0563976	0.138469	5.50141	2.51e-22	2.17e-21	-4.29744	2.23e-18	3.29e-17	1.87295	3.78828	4.32386	12.5895	0.877409	10.3128	167.369	136.498	158.975
tps-1	WBGene00006602	ZK54.2	1137.19	0.504781	0.000153284	0.00177326	1.65542	5.56e-36	1.89e-34	-1.15064	2.28e-18	3.37e-17	560.013	631.128	645.696	950.086	811.603	845.646	2135.94	1799.87	1854.71
aat-9	WBGene00000010	Y53H1C.1	703.757	-0.467682	0.000761198	0.00596016	-1.75122	2.73e-33	6.82e-32	1.28353	2.3e-18	3.39e-17	1131.26	1052.38	950.528	720.958	716.843	829.604	280.276	342.833	309.119
F57H12.5	WBGene00019020	F57H12.5	67.4798	1.31636	0.0141806	0.0523099	5.11289	3.51e-25	3.94e-24	-3.79653	2.3e-18	3.39e-17	5.61886	6.81891	3.60321	23.5004	4.38704	11.4586	184.637	180.94	186.355
nep-13	WBGene00018196	F39E9.4	58.0058	2.82939	0.00137307	0.0093058	7.30274	2.48e-18	1.5e-17	-4.47336	2.33e-18	3.43e-17	0	2.27297	0.720643	13.4288	7.89668	0	174.01	144.434	179.289
smc-3	WBGene00004873	Y47D3A.26	3427.35	-0.333431	0.0474624	0.122673	-1.81654	8.85e-27	1.15e-25	1.48311	2.37e-18	3.48e-17	5362.27	4781.57	4704.36	3605.63	4114.17	4064.37	1033.43	1580.84	1599.47
F59A6.5	WBGene00019087	F59A6.5	3175.47	-0.399843	0.0488394	0.125174	-2.18813	1.05e-26	1.35e-25	1.78829	2.43e-18	3.56e-17	4888.41	4551.24	5012.79	2969.44	3912.37	4073.54	713.309	1280.86	1177.3
fbp-1	WBGene00001404	K07A3.1	2460.91	0.16787	0.154037	0.283998	1.19264	2.65e-24	2.74e-23	-1.02477	2.45e-18	3.59e-17	1750.28	1641.84	1630.82	1941.3	1940.83	1757.75	4069.98	4020.36	3395.01
npp-16	WBGene00003802	Y56A3A.17	1375.86	-0.554001	0.000488105	0.00427367	-1.97825	4.16e-34	1.15e-32	1.42425	2.45e-18	3.59e-17	2355.24	2157.8	1886.64	1337	1423.16	1599.62	431.705	601.545	589.976
nspd-7	WBGene00012781	Y43C5A.1	122.658	0.48863	0.342056	0.497334	4.63958	6.19e-22	5.14e-21	-4.15095	2.45e-18	3.59e-17	8.42829	12.8802	18.7367	39.447	6.14186	10.3128	398.497	280.933	328.549
F38E1.3	WBGene00018178	F38E1.3	42.9856	2.8753	0.0030184	0.0167834	7.27015	1.77e-15	8.41e-15	-4.39485	2.46e-18	3.6e-17	0.936477	0.757656	0.720643	10.0716	3.50964	3.43759	135.489	96.8187	135.129
pqn-20	WBGene00004110	C37A2.2	5619.23	-0.536712	0.00169219	0.010897	-2.03869	1.82e-32	4.18e-31	1.50198	2.46e-18	3.6e-17	9355.4	8496.36	8314.78	5495.73	6308.57	6233.49	1548.82	2515.7	2304.26
ptr-20	WBGene00004234	Y53F4B.28	257.199	0.447606	0.0223531	0.0718501	2.09018	3.24e-28	4.82e-27	-1.64258	2.49e-18	3.64e-17	114.25	129.559	105.935	189.682	157.934	127.191	491.479	517.424	481.342
zen-4	WBGene00006974	M03D4.1	2921.96	-0.297875	0.126259	0.246648	-2.01391	1.17e-24	1.25e-23	1.71603	2.59e-18	3.77e-17	4554.09	4182.26	4023.35	3027.35	3570.18	3782.49	707.995	1220.55	1229.41
abt-2	WBGene00000020	F12B6.1	586.427	0.0763708	0.556039	0.693624	1.19386	7.07e-21	5.3e-20	-1.11749	2.6e-18	3.79e-17	416.732	421.257	377.617	421.328	401.853	459.491	968.347	901.525	909.693
C55C3.4	WBGene00016954	C55C3.4	57.8803	2.1844	0.0028656	0.0161652	6.47531	1.92e-21	1.52e-20	-4.2909	2.69e-18	3.91e-17	0.936477	2.27297	2.16193	14.2681	9.6515	0	177.995	155.545	158.092
K08D12.6	WBGene00019540	K08D12.6	18604.8	0.248939	0.102287	0.212122	1.57744	3.82e-25	4.28e-24	-1.3285	2.69e-18	3.91e-17	9897.62	12361.2	10111.3	11231.5	13974.5	13262.2	27125.7	33610.4	35869.3
emb-5	WBGene00001259	T04A8.14	6238.39	-0.246427	0.0907791	0.195099	-1.52397	2.24e-25	2.56e-24	1.27754	2.76e-18	4.01e-17	9094.13	8692.59	7842.04	6357.69	7668.55	7578.73	2450.75	3320.4	3140.65
nmy-1	WBGene00003776	F52B10.1	7863.39	0.459149	8.86e-08	4.08e-06	1.2059	6.1e-45	4.75e-43	-0.746746	2.79e-18	4.06e-17	4976.44	5199.79	4940.73	6770.62	7162.29	6848.82	11369.1	11726.2	11776.5
T14G10.8	WBGene00011777	T14G10.8	102.789	-0.25733	0.40151	0.55722	2.29691	6.44e-16	3.18e-15	-2.55424	2.79e-18	4.06e-17	44.0144	47.7323	45.4005	48.6793	33.3415	32.0841	292.231	171.417	210.201
let-355	WBGene00020263	T05E8.3	1693.05	-0.525634	0.00074397	0.00585918	-1.91313	1.85e-33	4.74e-32	1.3875	2.89e-18	4.19e-17	2801	2472.99	2498.47	1602.22	1848.7	1949.11	548.597	806.293	710.09
Y77E11A.7	WBGene00022310	Y77E11A.7	1298.88	-0.233013	0.137486	0.262465	-1.63335	2.19e-24	2.29e-23	1.40034	2.89e-18	4.19e-17	1877.64	1689.57	1811.7	1394.08	1491.59	1692.44	450.301	647.574	635.019
ttll-4	WBGene00014232	ZK1128.6	892.748	-0.241282	0.0813404	0.180707	-1.49585	1.66e-25	1.92e-24	1.25457	2.9e-18	4.2e-17	1303.58	1148.61	1199.15	913.996	1099.39	1075.96	375.915	465.047	453.08
Y105E8A.27	WBGene00013684	Y105E8A.27	59.1837	2.44205	0.0076882	0.033474	7.35351	7.35e-18	4.27e-17	-4.91147	2.97e-18	4.3e-17	0	1.51531	1.44129	10.0716	6.14186	0	224.486	99.993	189.004
K07E3.4	WBGene00019492	K07E3.4	1658.34	0.11376	0.311618	0.466226	1.08844	1.92e-22	1.68e-21	-0.974677	2.99e-18	4.32e-17	1244.58	1166.03	1136.45	1257.27	1351.21	1227.22	2716.42	2455.38	2370.5
sax-3	WBGene00004729	ZK377.2	1428.05	0.128018	0.317796	0.473023	-1.01274	9.92e-15	4.43e-14	1.14076	3e-18	4.34e-17	1737.16	1627.45	1604.15	1791.06	1777.63	1860.88	802.306	709.474	942.371
F36A4.2	WBGene00018081	F36A4.2	38.865	1.57154	0.0920901	0.197279	6.74812	1.61e-16	8.37e-16	-5.17658	3.02e-18	4.37e-17	0	1.51531	1.44129	3.3572	2.63223	3.43759	96.9675	92.0571	148.377
msp-64	WBGene00003457	ZK1248.6	492.585	1.40835	0.0173079	0.0598508	6.32862	1.05e-27	1.49e-26	-4.92027	3.03e-18	4.37e-17	6.55534	21.972	23.7812	82.2513	34.2189	22.9172	1628.52	1411.01	1202.03
W02B12.10	WBGene00012205	W02B12.10	592.868	-0.344036	0.0454274	0.119072	-1.91879	1.54e-26	1.95e-25	1.57475	3.13e-18	4.52e-17	908.383	892.519	799.914	593.384	774.752	680.642	176.667	250.776	258.777
gon-4	WBGene00001653	K04D7.5	2718.78	-0.450146	0.0256074	0.0790262	-2.22383	8.71e-28	1.25e-26	1.77369	3.17e-18	4.56e-17	4282.51	4163.32	4128.56	2674.85	3199.03	3331.02	581.805	1018.98	1088.98
mup-2	WBGene00003495	T22E5.5	6341.09	0.156747	0.233051	0.379345	1.29925	4.12e-23	3.82e-22	-1.1425	3.19e-18	4.6e-17	3725.31	4251.97	4493.93	4382.82	4519.53	5003.98	8992.74	10354.8	11344.7
sgo-1	WBGene00016381	C33H5.15	675.686	-0.533672	0.000649589	0.00529142	-1.96974	2.68e-33	6.74e-32	1.43607	3.21e-18	4.62e-17	1107.85	1003.14	1012.5	689.064	787.913	679.496	221.83	328.549	250.828
R06C7.2	WBGene00011062	R06C7.2	141.296	-0.820973	0.000224635	0.00236278	-3.28066	4.62e-32	1.02e-30	2.45969	3.24e-18	4.66e-17	267.832	231.085	260.873	124.216	138.631	168.442	31.8797	30.1566	18.5471
mdt-30	WBGene00004125	F44B9.7	948.409	-0.682512	1.19e-05	0.000233627	-2.09492	1.48e-38	6.52e-37	1.41241	3.32e-18	4.76e-17	1617.3	1538.8	1442.01	942.533	984.453	937.315	272.306	384.1	416.869
Y53F4B.3	WBGene00013150	Y53F4B.3	403.831	-0.650436	2.17e-05	0.000375789	-2.11535	4.08e-37	1.54e-35	1.46491	3.33e-18	4.79e-17	681.755	643.25	619.753	391.953	451.866	394.177	130.176	179.353	142.195
T10E9.4	WBGene00020414	T10E9.4	821.986	2.68823	1.52e-06	4.4e-05	7.26317	2.37e-39	1.15e-37	-4.57495	3.34e-18	4.79e-17	4.68238	22.7297	18.0161	154.431	85.9861	55.0014	2414.89	2150.64	2491.5
cab-1	WBGene00000277	C23H4.1	1552.04	0.354511	0.00186291	0.0116883	1.33695	3.32e-32	7.49e-31	-0.982442	3.46e-18	4.95e-17	934.604	1030.41	941.88	1261.47	1135.37	1322.33	2487.95	2344.28	2510.05
R09E10.1	WBGene00011171	R09E10.1	55.4805	1.88338	0.00220046	0.0132171	5.71442	8.87e-24	8.75e-23	-3.83105	3.53e-18	5.05e-17	2.80943	3.03062	2.88257	19.3039	4.38704	8.02104	154.085	155.545	149.26
hmp-1	WBGene00001978	R13H4.4	2570.69	-0.229442	0.106107	0.218103	-1.48005	6.86e-25	7.52e-24	1.25061	3.55e-18	5.08e-17	3672.86	3463.25	3325.77	2597.63	3132.35	3194.66	1045.39	1369.75	1334.51
R02D3.7	WBGene00019824	R02D3.7	937.9	-0.366362	0.0317234	0.0923235	-1.89793	3.14e-27	4.25e-26	1.53157	3.56e-18	5.09e-17	1389.73	1274.38	1465.07	965.194	1136.24	1102.32	272.306	434.89	400.971
hmg-4	WBGene00001974	T20B12.8	3300.53	-0.484055	0.00918764	0.0380922	-2.11364	1.59e-29	2.68e-28	1.62959	3.62e-18	5.17e-17	5242.4	4961.89	5060.36	3295.09	3807.95	3811.14	799.65	1369.75	1356.59
ifa-1	WBGene00002050	F38B2.1	980.004	0.165982	0.218975	0.362511	1.32845	2.73e-23	2.57e-22	-1.16247	3.69e-18	5.26e-17	602.155	709.924	590.927	725.994	671.218	739.081	1434.59	1707.82	1638.33
ets-6	WBGene00017606	F19F10.10	951.888	-0.545639	0.0033392	0.0180435	-2.21417	5.81e-31	1.14e-29	1.66853	3.72e-18	5.3e-17	1546.12	1460	1502.54	935.818	1088.86	1064.51	219.173	358.705	391.256
F38B6.4	WBGene00018174	F38B6.4	799.994	0.588695	0.000126342	0.00153968	1.89874	6.94e-36	2.35e-34	-1.31004	3.74e-18	5.33e-17	369.908	345.491	438.872	596.741	565.929	574.077	1656.42	1366.57	1285.93
K08F9.4	WBGene00010687	K08F9.4	1173.92	-0.605198	0.00202746	0.0124155	-2.35344	9.25e-32	1.98e-30	1.74824	3.75e-18	5.34e-17	1946	1884.29	1870.79	1168.3	1259.96	1320.03	239.098	463.46	413.336
C45G9.9	WBGene00016680	C45G9.9	50.5592	2.93343	0.000693675	0.00555559	7.08842	5.41e-18	3.19e-17	-4.15499	3.79e-18	5.39e-17	0	1.51531	1.44129	13.4288	3.50964	6.87517	164.712	106.342	157.209
R09A8.2	WBGene00011153	R09A8.2	401.017	-0.525051	0.0620422	0.148289	-3.12574	1.19e-25	1.39e-24	2.60069	3.88e-18	5.51e-17	740.753	634.916	619.753	392.792	492.226	501.888	30.5514	92.0571	104.217
pri-2	WBGene00004181	W02D9.1	1554.25	-0.408489	0.0272205	0.0826509	-2.04483	1.59e-27	2.21e-26	1.63634	3.88e-18	5.52e-17	2505.08	2248.72	2256.33	1604.74	1858.35	1818.48	389.198	631.702	675.646
F14B4.1	WBGene00008779	F14B4.1	105.947	1.59536	2.79e-08	1.54e-06	-1.1751	0.000318945	0.000618293	2.77047	3.91e-18	5.55e-17	71.1722	60.6125	82.1533	290.397	187.765	167.296	38.5213	23.8079	31.7951
sna-2	WBGene00011747	T13F2.7	1606.6	-0.355799	0.0172054	0.0595823	-1.68007	2.42e-28	3.64e-27	1.32427	3.98e-18	5.64e-17	2484.47	2210.08	2213.82	1655.1	2069.81	1671.81	600.401	771.375	782.512
F23D12.2	WBGene00009086	F23D12.2	337.389	-0.370571	0.160844	0.29294	-2.83205	1.24e-23	1.21e-22	2.46148	4.01e-18	5.68e-17	539.411	507.63	539.762	337.398	425.543	465.22	33.208	92.0571	96.2685
pif-1	WBGene00004028	Y18H1A.6	722.291	-0.3948	0.0342854	0.0977599	-2.07909	5.68e-27	7.48e-26	1.68429	4.01e-18	5.68e-17	1208.99	1054.66	991.605	752.851	851.087	872.001	177.995	299.979	291.455
ooc-5	WBGene00003870	C18E9.11	880.54	-0.323511	0.023706	0.0748345	-1.61466	1.13e-27	1.58e-26	1.29115	4.14e-18	5.85e-17	1339.16	1188.76	1199.87	828.388	1075.7	1075.96	425.063	393.623	398.322
ztf-23	WBGene00021846	Y54E10BR.8	354.945	-0.421863	0.0104432	0.0418639	-1.98587	1.01e-28	1.57e-27	1.56401	4.16e-18	5.88e-17	546.903	573.546	475.624	376.845	379.041	436.574	119.549	161.893	124.531
B0432.13	WBGene00015194	B0432.13	439.951	-0.57051	0.00023165	0.00242062	-2.03023	3.25e-34	9.06e-33	1.45972	4.19e-18	5.92e-17	743.563	639.462	682.449	430.56	470.291	490.429	138.145	173.004	191.654
chk-1	WBGene00000498	Y39H10A.7	766.014	-0.274087	0.104752	0.215866	-1.79632	9.6e-25	1.04e-23	1.52224	4.26e-18	6.01e-17	1195.88	1063.75	1002.41	784.744	1011.65	900.648	253.709	309.502	371.826
prp-17	WBGene00018625	F49D11.1	951.906	-0.239115	0.188113	0.327177	-1.85986	2e-23	1.92e-22	1.62074	4.32e-18	6.09e-17	1413.14	1281.95	1339.68	882.103	1332.78	1204.3	304.186	438.065	370.943
cpg-1	WBGene00000465	C07G2.1	27727.1	-0.550083	0.0246983	0.0772116	-2.67526	9.86e-28	1.4e-26	2.12517	4.34e-18	6.12e-17	48677.1	44167.6	42811.2	27741.3	31482.3	33427.1	3830.88	8985.09	8421.28
dpy-27	WBGene00001086	R13G10.1	1697.77	0.188494	0.165964	0.299343	-1.01057	2.72e-13	1.08e-12	1.19907	4.41e-18	6.2e-17	1966.6	1872.93	1959.43	2125.94	2216.33	2266.52	806.291	938.03	1127.84
Y53C10A.6	WBGene00013137	Y53C10A.6	858.694	-0.747855	6.61e-05	0.000920689	-2.43742	3.26e-36	1.13e-34	1.68956	4.46e-18	6.27e-17	1538.63	1406.97	1398.05	878.746	880.918	826.167	177.995	290.456	330.316
mys-4	WBGene00007914	C34B7.4	851.377	-0.49832	0.00785375	0.0340643	-2.18094	1.75e-29	2.93e-28	1.68262	4.49e-18	6.31e-17	1430.94	1325.14	1217.89	778.03	1081.85	953.358	213.86	330.136	331.199
dod-23	WBGene00009898	F49E12.2	432.842	-0.250511	0.167552	0.301369	1.30614	1.87e-13	7.51e-13	-1.55665	4.5e-18	6.32e-17	333.386	284.879	284.654	276.969	259.713	220.006	729.249	884.065	622.654
spas-1	WBGene00016045	C24B5.2	1368.14	-0.40187	0.0154696	0.0554397	-1.8736	1.97e-28	2.99e-27	1.47173	4.57e-18	6.41e-17	2065.87	1909.29	2089.14	1458.7	1569.68	1561.81	423.735	701.538	533.451
R11H6.5	WBGene00011253	R11H6.5	1073.03	-0.567185	0.000443557	0.00399313	-2.01208	8.88e-34	2.36e-32	1.44489	4.72e-18	6.62e-17	1822.38	1677.45	1523.44	1104.52	1167.83	1117.22	312.156	472.983	459.262
glna-1	WBGene00007480	C09F9.3	246.228	0.163582	0.388525	0.544883	1.75479	9.45e-22	7.68e-21	-1.59121	4.75e-18	6.66e-17	132.98	137.136	132.598	137.645	147.405	167.296	382.557	525.36	453.08
F32H2.10	WBGene00009346	F32H2.10	207.389	-1.00864	2.08e-08	1.23e-06	-2.89677	5.67e-42	3.55e-40	1.88813	4.79e-18	6.7e-17	387.701	375.04	381.22	212.343	179.869	175.317	41.178	63.4876	50.3422
cpna-3	WBGene00007221	C01F6.1	1137.53	-0.503935	0.00138589	0.00937054	-1.91081	3.58e-32	8.01e-31	1.40688	4.84e-18	6.76e-17	1884.19	1685.79	1623.61	1063.39	1320.5	1278.78	370.602	526.947	483.992
icl-1	WBGene00001564	C05E4.9	12286.3	0.446535	0.000620011	0.00511972	1.57472	1.35e-33	3.52e-32	-1.12818	4.83e-18	6.76e-17	6127.37	6887.85	7683.5	9931.42	8412.6	9867.02	21707.4	21223.9	18735.3
tdo-2	WBGene00016201	C28H8.11	876.398	0.347193	0.0811323	0.180394	2.05199	2.29e-25	2.61e-24	-1.70479	4.84e-18	6.76e-17	376.464	369.736	482.11	652.135	457.13	452.616	2040.3	1537.99	1519.1
T21C9.6	WBGene00011893	T21C9.6	629.75	0.249527	0.109618	0.223056	1.57879	9.05e-25	9.79e-24	-1.32927	5.02e-18	7.01e-17	322.148	391.708	379.779	471.686	396.589	433.136	1241.98	1045.96	984.765
R04F11.3	WBGene00011016	R04F11.3	1640.64	-0.612359	1.95e-05	0.000348226	-1.88391	6.61e-38	2.68e-36	1.27155	5.1e-18	7.11e-17	2730.77	2541.94	2396.86	1632.44	1773.24	1609.94	569.85	817.403	693.31
rnp-4	WBGene00004387	R07E5.14	777.909	-0.524649	0.000225141	0.0023658	-1.81741	1.71e-34	4.95e-33	1.29276	5.26e-18	7.33e-17	1261.43	1142.55	1135.01	856.924	805.461	796.374	270.978	372.99	359.461
F59A1.15	WBGene00010300	F59A1.15	39.329	4.25603	0.00135344	0.00921183	9.61443	9.28e-15	4.16e-14	-5.3584	5.33e-18	7.42e-17	0	0	0	5.03579	0	3.43759	122.206	103.167	120.115
R10H10.7	WBGene00011225	R10H10.7	949.209	-0.3419	0.0250025	0.0779391	-1.70749	1.9e-27	2.62e-26	1.36559	5.38e-18	7.48e-17	1460.9	1349.39	1266.17	964.354	1097.64	1155.03	338.722	484.093	426.584
T22C1.5	WBGene00011916	T22C1.5	387.82	-0.768572	5.65e-08	2.79e-06	-2.13691	5.61e-43	3.86e-41	1.36833	5.45e-18	7.57e-17	676.136	607.64	639.931	376.006	405.363	346.05	143.459	157.132	138.662
ifet-1	WBGene00004132	F56F3.1	8515.87	-0.535331	0.00196706	0.0121717	-2.03601	8.67e-32	1.86e-30	1.50068	5.46e-18	7.58e-17	13930.1	12915.8	12786.4	8036.29	9717.3	9593.16	2353.79	3794.97	3515.12
F32B5.1	WBGene00017975	F32B5.1	91.6374	1.19789	0.0105263	0.0421051	4.69805	9.25e-27	1.2e-25	-3.50016	5.51e-18	7.64e-17	7.49182	6.81891	13.6922	36.9291	17.5482	9.1669	237.77	204.748	290.572
Y71A12B.12	WBGene00013509	Y71A12B.12	200.48	0.325719	0.141552	0.267608	-1.77699	3e-13	1.19e-12	2.10271	5.58e-18	7.74e-17	215.39	246.238	247.181	287.04	289.545	312.82	39.8497	84.1211	82.1373
F10D11.5	WBGene00008651	F10D11.5	69.2525	0.783132	0.0519184	0.130802	3.80822	6.65e-25	7.3e-24	-3.02509	5.6e-18	7.77e-17	17.7931	12.1225	7.92707	18.4646	16.6708	29.7924	204.562	150.783	165.158
snr-2	WBGene00004915	W08E3.1	2241.55	-0.637545	3.42e-05	0.00053934	-1.98977	3.18e-37	1.21e-35	1.35222	5.61e-18	7.77e-17	3845.17	3248.83	3554.21	2350.88	2269.86	2222.97	696.041	1050.72	935.306
Y43B11AL.1	WBGene00021542	Y43B11AL.1	76.4327	0.0059865	0.98198	0.990833	-3.16676	5.04e-18	2.98e-17	3.17275	5.66e-18	7.84e-17	113.314	103.041	109.538	106.591	114.941	105.419	3.98497	14.2847	16.7807
lin-15B	WBGene00023497	ZK662.4	1398.11	-0.163083	0.384479	0.541482	-1.81276	2.01e-21	1.58e-20	1.64968	5.7e-18	7.88e-17	2021.85	1882.78	1874.39	1513.26	1724.11	1925.05	385.213	582.499	673.879
M117.4	WBGene00010920	M117.4	87.2478	1.24952	0.0161776	0.057209	5.06735	1.33e-25	1.54e-24	-3.81782	5.98e-18	8.26e-17	5.61886	8.33422	7.20643	33.572	7.01927	9.1669	255.038	211.096	248.178
Y65B4A.9	WBGene00022032	Y65B4A.9	68.5564	1.8875	0.00357692	0.0189713	6.05472	9.3e-24	9.16e-23	-4.16722	6.16e-18	8.51e-17	1.87295	3.78828	2.88257	15.9467	14.9159	0	211.203	188.876	177.523
F40E3.5	WBGene00018232	F40E3.5	68.2755	1.47426	0.0019874	0.0122659	4.78591	3.06e-27	4.15e-26	-3.31165	6.3e-18	8.69e-17	3.74591	5.30359	10.089	20.1432	8.77409	26.3548	171.353	176.178	192.537
unc-52	WBGene00006787	ZC101.2	9817.52	0.411218	0.000724771	0.00574064	1.45931	3.25e-33	8.08e-32	-1.04809	6.31e-18	8.69e-17	5367.89	6610.55	5415.63	7815.55	7595.73	7720.82	14506.6	16644.9	16680.1
C35D10.7	WBGene00016444	C35D10.7	823.114	-0.628503	4.72e-06	0.000113954	-1.87542	3.98e-39	1.89e-37	1.24692	6.41e-18	8.83e-17	1324.18	1268.32	1267.61	774.673	895.834	826.167	290.902	384.1	376.242
wdr-4	WBGene00022420	Y102E9.2	1525.93	-0.49539	0.0108994	0.0431531	-2.20538	7.7e-29	1.22e-27	1.70999	6.52e-18	8.98e-17	2660.53	2324.49	2145.35	1493.11	1751.31	1813.9	350.677	595.197	598.807
let-4	WBGene00002282	C44H4.2	139.063	1.42069	1.47e-07	6.21e-06	-1.10565	0.000209629	0.000413527	2.52635	6.66e-18	9.16e-17	89.9018	93.9494	118.906	313.898	250.939	246.36	29.2231	41.267	67.123
C05C10.2	WBGene00007329	C05C10.2	3250.44	-0.3546	0.0350216	0.099068	-1.8183	8.19e-27	1.07e-25	1.4637	6.67e-18	9.17e-17	5058.85	4603.52	4498.97	2998.81	3967.64	4110.21	1069.3	1537.99	1408.7
par-4	WBGene00003919	Y59A8B.14	1158.84	-0.414921	0.00547273	0.026063	-1.74191	6.59e-30	1.15e-28	1.32698	6.73e-18	9.24e-17	1743.72	1600.17	1746.84	1175.02	1312.6	1331.49	399.825	547.581	572.312
F49C12.9	WBGene00009878	F49C12.9	1085.74	-0.524586	0.000431477	0.00391133	-1.85327	1.36e-33	3.55e-32	1.32868	6.9e-18	9.47e-17	1769.94	1644.87	1540.73	1103.68	1227.49	1112.63	365.288	530.122	476.926
dsh-2	WBGene00001102	C27A2.6	1358.05	-0.32367	0.1206	0.23874	-2.15401	3.18e-24	3.27e-23	1.83034	6.97e-18	9.55e-17	2230.69	1841.86	1968.8	1408.34	1696.91	1722.23	297.544	471.396	584.676
pie-1	WBGene00004027	Y49E10.14	1193.97	-0.709597	0.00133205	0.00910939	-2.66116	5.38e-32	1.18e-30	1.95156	7.18e-18	9.84e-17	2192.29	1989.61	1890.97	1147.32	1232.76	1333.78	185.965	388.862	384.191
T22B2.1	WBGene00020665	T22B2.1	195.287	-0.242904	0.45937	0.608877	-3.4253	1.48e-20	1.07e-19	3.1824	7.19e-18	9.85e-17	308.101	280.333	317.083	170.378	277.261	318.55	9.29825	49.2029	27.3791
trcs-1	WBGene00009186	F27C8.6	3111.68	-0.422208	0.0705003	0.162618	-2.44798	2.23e-25	2.55e-24	2.02577	7.34e-18	1e-16	5207.75	4543.66	4763.45	3046.65	4050.12	3735.51	515.389	1017.39	1125.19
tgn-38	WBGene00011742	T12G3.7	401.427	-0.340854	0.00935276	0.0385929	-1.58085	1.18e-28	1.83e-27	1.23999	7.46e-18	1.02e-16	576.87	550.058	575.794	469.168	450.988	422.823	189.95	179.353	197.836
Y54E5A.2	WBGene00013198	Y54E5A.2	79.9481	0.490288	0.101998	0.211747	2.81492	2.3e-24	2.4e-23	-2.32463	7.43e-18	1.02e-16	24.3484	28.7909	23.0606	32.7327	36.8512	37.8135	152.757	188.876	194.303
fbxb-75	WBGene00019956	R08C7.13	67.8657	0.438206	0.128379	0.249838	-2.96646	7.65e-14	3.17e-13	3.40467	7.7e-18	1.05e-16	79.6005	76.5233	90.0804	106.591	106.166	121.461	2.65664	12.6975	15.0143
C13F10.7	WBGene00015746	C13F10.7	571.521	-0.608635	1.68e-05	0.000309184	-1.914	2.97e-37	1.14e-35	1.30536	7.8e-18	1.06e-16	992.666	827.361	858.286	624.438	576.458	553.452	211.203	258.712	241.113
pks-1	WBGene00016558	C41A3.1	2092.66	0.553422	0.00079322	0.00613731	1.96345	6.19e-33	1.5e-31	-1.41003	7.84e-18	1.07e-16	1074.14	966.012	918.099	1286.65	1773.24	1278.78	3561.23	4407.63	3568.12
yop-1	WBGene00022127	Y71F9B.3	3054.34	-0.941815	3.41e-10	3.8e-08	-2.25133	9.41e-50	1.13e-47	1.30951	7.92e-18	1.08e-16	5884.82	5268.74	4731.74	3107.92	2612.05	2547.25	933.81	1239.6	1163.17
fat-4	WBGene00001396	T13F2.1	2364.4	0.0171596	0.873102	0.922815	0.938796	1.64e-18	1e-17	-0.921637	8.02e-18	1.09e-16	1726.86	1856.26	1831.15	1909.4	1825.01	1744	3509.43	3683.87	3193.64
mek-1	WBGene00003185	K08A8.1	645.507	-0.359597	0.0186456	0.0631839	-1.74305	1.15e-27	1.62e-26	1.38345	8.03e-18	1.09e-16	1043.24	894.034	860.448	670.6	751.062	758.561	236.441	274.584	320.6
puf-11	WBGene00022257	Y73B6BL.38	4537.65	-0.639633	0.00860754	0.0363317	-2.74458	3.52e-29	5.74e-28	2.10495	8.3e-18	1.13e-16	8564.08	7069.69	7167.52	4232.58	5002.99	5400.45	628.296	1415.77	1357.47
T20F7.1	WBGene00020630	T20F7.1	403.944	-0.142714	0.42352	0.576773	-1.77695	6.33e-21	4.76e-20	1.63424	8.44e-18	1.15e-16	551.585	535.663	567.146	489.311	522.058	486.992	111.579	193.637	177.523
sprp-4	WBGene00016189	C28G1.4	160.056	-0.0139459	0.956853	0.977308	-2.53871	4.58e-18	2.71e-17	2.52476	8.6e-18	1.17e-16	244.42	200.779	221.958	195.557	215.843	249.798	18.5965	39.6798	53.875
Y75B12B.1	WBGene00013567	Y75B12B.1	1143.46	-0.651746	0.00586069	0.0272954	-2.73254	1.25e-29	2.12e-28	2.0808	8.71e-18	1.18e-16	2069.61	1858.53	1831.87	1109.55	1168.71	1388.79	160.727	325.374	378.008
tag-147	WBGene00006493	R09A8.3	2437.73	0.499981	1.52e-05	0.000284054	1.48608	3.83e-38	1.61e-36	-0.986097	8.77e-18	1.19e-16	1547.06	1315.29	1346.16	1931.23	1903.1	2116.41	3767.12	3864.81	4148.38
C02B10.4	WBGene00015329	C02B10.4	1230.46	-0.682784	1.59e-05	0.000294899	-2.08376	1.06e-37	4.21e-36	1.40098	8.91e-18	1.21e-16	2181.05	1871.41	1906.1	1190.97	1286.28	1234.09	355.99	525.36	522.853
M151.3	WBGene00019795	M151.3	103.28	-0.469036	0.0937724	0.199722	-3.6443	3.12e-23	2.92e-22	3.17526	9.07e-18	1.23e-16	159.201	193.202	162.145	104.912	133.366	134.066	3.98497	25.3951	13.248
mdh-1	WBGene00018491	F46E10.10	9083.55	-0.0958263	0.329835	0.485415	0.74803	2.61e-14	1.13e-13	-0.843856	9.23e-18	1.25e-16	7984.4	7490.95	7139.41	6649.76	7242.13	7269.35	12195.3	12640.4	13140.2
stip-1	WBGene00007412	C07E3.1	1074.3	-0.371155	0.00541901	0.0258672	-1.55819	9.91e-30	1.7e-28	1.18703	9.24e-18	1.25e-16	1607.93	1458.49	1510.47	1008.84	1274	1257.01	490.151	514.25	547.582
T24D1.3	WBGene00011986	T24D1.3	1628.56	-0.722777	0.000941576	0.00701689	-2.63254	2.06e-32	4.71e-31	1.90976	9.3e-18	1.25e-16	2960.2	2620.73	2713.94	1624.88	1790.79	1609.94	261.679	539.645	535.217
T28F3.8	WBGene00012134	T28F3.8	440.843	0.677656	7.26e-06	0.000159701	1.92843	9.35e-39	4.23e-37	-1.25077	9.25e-18	1.25e-16	175.121	231.843	211.148	335.72	316.745	339.175	787.695	768.201	801.943
F54C9.14	WBGene00175035	F54C9.14	41.6771	-0.604571	0.357456	0.513233	4.39238	6.88e-18	4.01e-17	-4.99695	9.36e-18	1.26e-16	4.68238	6.06125	5.76514	8.39299	1.75482	0	131.504	96.8187	120.115
cbd-1	WBGene00010351	H02I12.1	45477.5	-0.429418	0.082498	0.182499	-2.55254	5.95e-25	6.55e-24	2.12313	9.45e-18	1.27e-16	77945.8	69183.1	66825.2	43781.2	56792.9	58300.3	6718.65	15325.9	14424.4
puf-5	WBGene00004241	F54C9.8	11411.7	-0.578464	0.030698	0.090182	-2.87965	6.91e-27	9.01e-26	2.30118	9.66e-18	1.3e-16	21219.6	18487.6	17176.5	10907.5	13269.9	13916.5	1280.5	3198.19	3249.28
col-101	WBGene00000675	K02D7.3	23722.8	0.128011	0.313015	0.467652	1.21588	9.06e-22	7.38e-21	-1.08787	9.74e-18	1.31e-16	18183.6	15653.2	14518.8	17970.2	17262.1	17607.3	35245.7	34913.4	42150.6
T19A5.1	WBGene00020553	T19A5.1	3119.25	-0.212577	0.148745	0.277231	-1.48834	1.28e-23	1.24e-22	1.27576	9.72e-18	1.31e-16	4611.21	4058.76	3980.11	3112.96	3829.89	3975	1287.14	1534.81	1683.37
mex-3	WBGene00003229	F53G12.5	4477.13	-0.558339	0.019815	0.0659032	-2.6255	1.18e-27	1.65e-26	2.06716	9.8e-18	1.32e-16	8182	7046.2	6658.02	4371.07	5013.51	5478.37	664.161	1401.49	1479.35
R04A9.7	WBGene00044281	R04A9.7	59.0755	0.231766	0.411005	0.56617	-4.33934	3.92e-16	1.97e-15	4.5711	9.92e-18	1.33e-16	81.4735	78.7962	79.2707	104.912	83.3538	92.8149	6.64161	0	4.41598
ssq-1	WBGene00006050	K07F5.11	1027.77	1.51191	0.00429974	0.0217476	5.95709	7.87e-30	1.36e-28	-4.44518	9.94e-18	1.33e-16	22.4754	54.5512	62.6959	227.45	101.779	69.8976	2874.49	2585.53	3251.05
F31F7.1	WBGene00017964	F31F7.1	1957.19	0.0255285	0.884224	0.92999	1.52348	2.53e-18	1.52e-17	-1.49795	1e-17	1.34e-16	1038.55	1121.33	1439.12	1426.81	980.943	1257.01	3773.76	3277.55	3299.62
sam-4	WBGene00019126	F59E12.11	859.145	-0.521264	0.000200818	0.00216618	-1.77901	2.72e-34	7.69e-33	1.25775	1.01e-17	1.36e-16	1436.56	1309.99	1142.94	922.389	867.757	918.982	329.424	417.431	386.84
M142.8	WBGene00043057	M142.8	247.474	-0.239859	0.170651	0.30561	-1.91694	5.19e-23	4.78e-22	1.67708	1.03e-17	1.38e-16	360.544	356.098	337.261	267.736	290.422	335.738	74.386	107.929	97.1517
K11C4.1	WBGene00019642	K11C4.1	50.7781	3.14108	4.12e-05	0.000629832	6.72836	4.19e-20	2.92e-19	-3.58728	1.05e-17	1.4e-16	0.936477	1.51531	1.44129	14.2681	13.1611	6.87517	158.07	99.993	160.742
irld-1	WBGene00044529	D2063.4	52.9235	0.742131	0.147787	0.276018	4.42671	4.05e-22	3.42e-21	-3.68458	1.05e-17	1.41e-16	4.68238	9.84953	5.0445	18.4646	7.01927	6.87517	144.787	128.562	151.027
mob-4	WBGene00016238	C30A5.3	1388.78	-0.716945	1.22e-06	3.72e-05	-2.02077	1.25e-40	6.83e-39	1.30383	1.06e-17	1.42e-16	2518.19	2181.29	2038.7	1315.18	1282.77	1502.23	464.913	619.005	576.728
fah-1	WBGene00019620	K10C2.4	1814.81	0.172608	0.109444	0.222795	1.09172	2.33e-24	2.42e-23	-0.919112	1.07e-17	1.43e-16	1274.55	1338.02	1223.65	1483.88	1521.43	1315.45	2736.34	2734.73	2705.23
T04F8.8	WBGene00011446	T04F8.8	836.432	-0.0584299	0.722696	0.821755	1.342	1.66e-16	8.63e-16	-1.40043	1.08e-17	1.43e-16	566.569	625.824	482.831	646.26	491.349	468.658	1478.42	1399.9	1368.07
tag-325	WBGene00008006	C38D4.5	1635.9	-0.217142	0.0672863	0.157429	-1.25895	2.9e-25	3.27e-24	1.04181	1.08e-17	1.43e-16	2208.21	2126.74	2127.34	1644.19	1915.38	2001.82	836.843	931.681	930.89
F54H12.8	WBGene00045247	F54H12.8	49.6969	1.07981	0.114702	0.230655	5.62182	1.59e-20	1.15e-19	-4.542	1.08e-17	1.44e-16	0	4.54594	3.60321	11.7502	4.38704	1.14586	151.429	123.801	146.611
mdt-27	WBGene00007023	T18H9.6	841.128	-0.307258	0.0241403	0.0758911	-1.52518	4.14e-27	5.52e-26	1.21792	1.1e-17	1.46e-16	1271.74	1131.94	1108.35	846.013	992.349	1000.34	361.304	433.303	424.818
oac-23	WBGene00018143	F37C4.3	39.4631	5.16417	5.74e-05	0.000824961	9.59371	8.97e-15	4.02e-14	-4.42954	1.1e-17	1.46e-16	0	0	0	7.55369	3.50964	4.58345	99.6241	96.8187	143.078
Y105C5B.11	WBGene00013651	Y105C5B.11	67.805	1.3154	0.0100484	0.0408152	4.89787	3.08e-25	3.47e-24	-3.58247	1.11e-17	1.48e-16	5.61886	9.09187	3.60321	20.1432	5.26445	20.6255	204.562	176.178	165.158
clec-63	WBGene00009394	F35C5.6	4839.96	0.106067	0.447443	0.598033	1.29919	1.11e-20	8.19e-20	-1.19313	1.13e-17	1.5e-16	2972.38	3176.09	3450.44	3932.12	3209.56	3188.94	8489.3	8313.71	6827.11
D2030.7	WBGene00008417	D2030.7	1014.52	-0.495559	0.00756755	0.0330488	-2.13111	4.55e-29	7.34e-28	1.63555	1.13e-17	1.5e-16	1732.48	1478.94	1501.1	961.836	1233.64	1147.01	256.366	425.367	393.906
eri-7	WBGene00016566	C41D11.7	721.14	-0.451462	0.000569622	0.00482282	-1.63747	9.26e-33	2.2e-31	1.18601	1.13e-17	1.5e-16	1103.17	1022.08	1035.56	697.457	808.094	806.687	304.186	372.99	340.031
ZK1058.9	WBGene00014207	ZK1058.9	1081.35	-0.171781	0.23012	0.376108	1.04861	1.4e-13	5.67e-13	-1.22039	1.13e-17	1.5e-16	821.29	904.642	735.056	842.656	680.869	658.871	1655.09	1676.07	1757.56
isw-1	WBGene00002169	F37A4.8	4666.07	-0.355394	0.0288489	0.0862467	-1.75611	6.91e-27	9.01e-26	1.40071	1.17e-17	1.54e-16	7194.02	6312.79	6704.86	4546.48	5680.34	5572.33	1550.15	2299.84	2133.8
cpg-8	WBGene00019357	K03B4.7	849.598	-0.857022	1.14e-06	3.5e-05	-2.43082	2.35e-40	1.24e-38	1.5738	1.18e-17	1.56e-16	1630.41	1413.03	1362.02	932.461	771.242	726.477	257.694	217.445	335.615
kup-1	WBGene00002241	F10C2.2	1490.05	-0.58475	0.000718093	0.00570195	-2.09673	1.2e-32	2.82e-31	1.51198	1.18e-17	1.56e-16	2430.16	2281.3	2344.25	1403.31	1699.54	1601.92	398.497	657.097	594.392
swan-1	WBGene00009977	F53C11.8	353.147	0.0243451	0.898906	0.938693	-1.72354	2.79e-17	1.55e-16	1.74788	1.19e-17	1.57e-16	519.745	406.861	445.357	428.042	492.226	474.387	102.281	138.086	171.34
M05D6.2	WBGene00010875	M05D6.2	1356.77	-0.345605	0.0162811	0.0574055	-1.60808	8.12e-28	1.17e-26	1.26248	1.2e-17	1.58e-16	2097.71	1843.38	1830.43	1277.41	1528.45	1738.27	617.67	676.143	601.457
far-1	WBGene00001385	F02A9.2	7978.53	0.172839	0.24345	0.390128	1.43876	2.45e-22	2.12e-21	-1.26592	1.21e-17	1.59e-16	4983.93	5193.73	4664.72	6782.37	5252.17	4693.45	14438.9	13116.5	12680.9
srgp-1	WBGene00006406	F12F6.5	5983.09	-0.242095	0.132457	0.255695	-1.62498	8.88e-24	8.76e-23	1.38288	1.22e-17	1.6e-16	9005.16	7792.49	8020.76	6120.17	7255.29	7609.67	2090.78	2918.84	3034.66
D1022.9	WBGene00044300	D1022.9	41.9632	0.873726	0.153428	0.283207	4.984	9.6e-21	7.11e-20	-4.11027	1.24e-17	1.64e-16	1.87295	3.03062	5.76514	10.0716	7.01927	2.29172	102.281	119.039	126.297
F44B9.8	WBGene00018409	F44B9.8	796.241	-0.61215	0.000893168	0.00675398	-2.25092	3.97e-32	8.84e-31	1.63877	1.25e-17	1.64e-16	1440.3	1209.98	1195.55	750.333	880.041	885.752	195.263	277.758	331.199
tofu-6	WBGene00017132	EEED8.1	1072.61	-0.524037	0.00417335	0.0212634	-2.13199	6.12e-30	1.07e-28	1.60796	1.29e-17	1.7e-16	1753.08	1614.57	1650.27	1052.48	1243.29	1193.99	265.664	472.983	407.154
chs-1	WBGene00000496	T25G3.2	8462.73	-0.429832	0.092399	0.197587	-2.61772	1.57e-24	1.67e-23	2.18788	1.32e-17	1.72e-16	14330.9	12534.7	13109.9	8043.84	10498.2	11134.3	1158.3	2772.82	2581.58
R08F11.1	WBGene00019965	R08F11.1	645.568	0.290514	0.0401963	0.109589	1.48087	2.54e-26	3.13e-25	-1.19036	1.31e-17	1.72e-16	399.876	408.377	350.232	490.151	474.678	450.324	1154.31	1130.08	952.086
tnsl-1	WBGene00010498	K02B12.5	1241.84	-0.44252	0.00199541	0.0122889	-1.70236	4.44e-31	8.8e-30	1.25984	1.31e-17	1.72e-16	1932.89	1776.7	1759.81	1171.66	1393.33	1460.97	475.539	625.353	580.26
B0304.2	WBGene00015134	B0304.2	349.539	-0.487624	0.0030223	0.0167986	-2.02885	6.35e-30	1.11e-28	1.54122	1.33e-17	1.74e-16	578.743	543.997	484.272	338.237	415.892	391.885	110.251	141.26	141.312
thoc-7	WBGene00007195	B0513.2	693	-0.748177	3.2e-09	2.53e-07	-1.90575	4.24e-46	3.71e-44	1.15757	1.33e-17	1.74e-16	1171.53	1106.94	1073.04	728.511	633.489	631.37	281.604	295.218	315.301
best-14	WBGene00009340	F32G8.4	670.134	0.525114	0.000156684	0.00180243	1.68648	8.02e-35	2.42e-33	-1.16137	1.34e-17	1.75e-16	333.386	334.126	397.795	522.883	536.974	473.241	1228.7	1098.34	1105.76
ugt-25	WBGene00015692	C10H11.3	537.612	0.796415	0.000953701	0.0070852	2.80825	3.57e-32	8e-31	-2.01183	1.34e-17	1.75e-16	141.408	193.202	161.424	329.844	333.415	197.088	1305.74	1304.67	871.715
C47E8.4	WBGene00008143	C47E8.4	607.501	-0.505532	0.000190489	0.00210049	-1.74022	5.5e-34	1.51e-32	1.23469	1.38e-17	1.81e-16	907.446	919.037	902.966	685.707	648.405	586.682	233.785	299.979	283.506
cpt-5	WBGene00008629	F09F3.9	626.327	0.238357	0.287565	0.439453	2.12751	7.04e-22	5.8e-21	-1.88916	1.4e-17	1.82e-16	307.164	311.397	242.136	329.844	414.137	269.278	1481.08	1371.33	910.576
ZK822.4	WBGene00014091	ZK822.4	757.849	0.140036	0.304229	0.458141	1.29065	8.4e-22	6.87e-21	-1.15062	1.41e-17	1.84e-16	480.413	517.479	500.126	581.634	544.871	523.659	1261.91	1342.76	1067.79
ctnb-1	WBGene00019711	M01E11.2	1088.64	-0.420558	0.00283025	0.0160288	-1.66372	1.8e-30	3.35e-29	1.24317	1.45e-17	1.89e-16	1734.36	1490.31	1523.44	1068.43	1229.25	1250.14	446.316	577.738	477.81
apc-17	WBGene00007501	C09H10.7	715.653	-0.370069	0.00991281	0.040382	-1.655	2.15e-28	3.24e-27	1.28493	1.52e-17	1.97e-16	1087.25	1013.74	977.913	699.136	820.377	863.98	282.933	363.467	332.082
F53F8.5	WBGene00010002	F53F8.5	820.919	-0.441634	0.0031935	0.0175121	-1.77418	3.42e-30	6.2e-29	1.33255	1.51e-17	1.97e-16	1311.07	1181.94	1148.7	778.03	916.892	987.733	300.201	385.687	378.008
ptc-1	WBGene00004208	ZK675.1	11112	-0.434365	0.00398742	0.020564	-1.72445	4.2e-30	7.51e-29	1.29009	1.54e-17	2e-16	17676.9	15560	15723.7	10218.5	12469.7	13545.2	4128.42	5242.49	5443.14
C25D7.1	WBGene00007714	C25D7.1	38.468	0.955581	0.257974	0.406596	6.14316	6.57e-18	3.84e-17	-5.18758	1.55e-17	2.01e-16	0	3.03062	1.44129	5.87509	2.63223	0	100.952	109.516	122.764
F42C5.5	WBGene00018347	F42C5.5	54.1109	2.09212	0.00840465	0.0358286	6.62075	1.72e-19	1.14e-18	-4.52863	1.55e-17	2.01e-16	0	0.757656	3.60321	9.23229	0.877409	10.3128	179.323	161.893	120.998
T16A1.2	WBGene00020533	T16A1.2	43.9418	1.49717	0.0495038	0.126236	6.08123	3.9e-19	2.51e-18	-4.58406	1.55e-17	2.01e-16	1.87295	0.757656	2.88257	10.0716	1.75482	3.43759	115.564	106.342	152.793
Y51H7C.9	WBGene00021787	Y51H7C.9	50.1854	0.663343	0.285091	0.436467	5.02645	2.1e-20	1.5e-19	-4.36311	1.56e-17	2.02e-16	6.55534	1.51531	5.0445	12.5895	1.75482	5.72931	148.772	122.214	147.494
col-93	WBGene00000668	W05B2.5	10995.4	0.128239	0.341783	0.496988	1.27646	2.77e-21	2.16e-20	-1.14822	1.62e-17	2.1e-16	7349.47	8054.64	6512.45	7280.08	8888.15	7784.99	15744.6	18505.1	18839.5
cdc-26	WBGene00015235	B0511.9	480.386	-0.53799	0.00164863	0.0107056	-2.09328	7.73e-31	1.49e-29	1.55529	1.75e-17	2.26e-16	814.735	762.96	673.081	503.579	487.839	559.181	146.115	158.719	217.266
mcd-1	WBGene00013096	Y51H1A.6	1523.32	-0.266467	0.196046	0.336751	-2.0485	1.21e-22	1.08e-21	1.78203	1.76e-17	2.28e-16	2330.89	2187.35	2095.63	1530.88	1927.67	2040.78	349.349	599.958	647.383
rad-26	WBGene00007761	C27B7.4	2751.67	-0.220075	0.114684	0.230653	-1.4212	6.95e-24	6.93e-23	1.20112	1.82e-17	2.35e-16	3994.07	3657.21	3443.95	2825.92	3447.34	3251.96	1190.18	1563.38	1391.04
apx-1	WBGene00000168	K08D9.3	1168.09	-0.478519	0.0037971	0.0198244	-1.9236	6.73e-30	1.17e-28	1.44508	1.85e-17	2.4e-16	1976.9	1747.16	1583.97	1216.98	1229.25	1363.58	363.96	474.57	556.414
ceh-100	WBGene00012584	Y38E10A.6	2809.23	-0.446639	0.00109708	0.00789723	-1.62611	7.26e-32	1.57e-30	1.17947	1.86e-17	2.4e-16	4364.92	3945.12	3977.95	2851.94	3152.53	3011.33	1082.58	1449.11	1447.56
fipp-1	WBGene00017988	F32D1.9	1296.55	-0.472899	0.00110027	0.00791224	-1.7401	9.74e-32	2.07e-30	1.2672	1.88e-17	2.42e-16	2020.92	1882.02	1875.11	1214.47	1517.92	1431.18	480.852	607.894	638.551
exc-4	WBGene00001365	Y105E8A.22	573.477	-0.186327	0.184743	0.323017	-1.44993	1.02e-22	9.12e-22	1.2636	1.89e-17	2.43e-16	829.719	726.592	743.704	598.42	731.759	690.955	257.694	285.694	296.754
ZK1128.4	WBGene00014230	ZK1128.4	457.496	-0.732874	2.92e-05	0.000480367	-2.34027	7.38e-36	2.49e-34	1.6074	1.88e-17	2.43e-16	828.782	728.865	730.732	410.417	504.51	461.783	111.579	180.94	159.859
hex-3	WBGene00012663	Y39A1C.4	1050.13	-0.438329	0.00028436	0.00283531	-1.50865	1.61e-33	4.15e-32	1.07032	1.91e-17	2.45e-16	1665.06	1435.76	1423.27	1128.02	1085.35	1124.09	488.822	560.278	540.517
T09B4.2	WBGene00020376	T09B4.2	498.282	-0.720737	2.81e-06	7.46e-05	-2.13376	1.43e-38	6.34e-37	1.41302	1.91e-17	2.46e-16	893.399	748.564	804.958	527.919	479.943	475.533	154.085	187.289	212.85
K11D12.7	WBGene00019647	K11D12.7	402.145	0.369633	0.0170284	0.0592004	1.65093	1.19e-27	1.66e-26	-1.2813	1.96e-17	2.51e-16	234.119	222.751	210.428	306.344	296.564	256.673	767.77	634.876	689.777
fust-1	WBGene00016173	C27H5.3	1065.19	-0.195275	0.0950663	0.201571	-1.22703	3.21e-24	3.3e-23	1.03176	1.97e-17	2.52e-16	1435.62	1435	1298.6	1188.45	1190.64	1262.74	601.73	538.058	635.902
haf-4	WBGene00001814	W04C9.1	495.446	0.373144	0.0138358	0.0512617	1.63269	5.36e-28	7.85e-27	-1.25955	1.97e-17	2.52e-16	305.291	268.21	253.666	370.131	321.132	379.28	936.467	807.88	816.957
F54D1.1	WBGene00010046	F54D1.1	53.0949	1.45822	0.017561	0.0605222	5.43876	2.28e-22	1.98e-21	-3.98054	1.98e-17	2.53e-16	0.936477	3.03062	5.76514	10.9109	8.77409	8.02104	215.188	101.58	123.648
lon-1	WBGene00003055	F48E8.1	1539.63	-0.0248025	0.875006	0.924011	1.30905	6.59e-17	3.54e-16	-1.33385	2.01e-17	2.57e-16	1120.96	1042.53	944.042	1217.82	998.491	834.188	2773.54	2515.7	2409.36
cel-1	WBGene00000466	C03D6.3	1064.39	-0.383112	0.00353537	0.0188413	-1.53976	6.2e-30	1.09e-28	1.15665	2.04e-17	2.61e-16	1524.58	1521.37	1493.89	1060.03	1206.44	1215.76	448.973	523.773	584.676
gsp-4	WBGene00020187	T03F1.5	357.101	1.98043	0.000694323	0.00555767	6.55622	1.72e-30	3.21e-29	-4.57579	2.04e-17	2.61e-16	4.68238	15.1531	12.2509	73.8583	35.0964	18.3338	996.241	926.92	1131.38
nol-14	WBGene00021660	Y48G1A.4	708.651	-0.210782	0.0919184	0.196997	-1.32983	3.12e-24	3.22e-23	1.11905	2.04e-17	2.61e-16	977.682	916.764	926.026	746.976	865.125	825.021	341.379	384.1	394.789
evl-14	WBGene00001352	H38K22.1	3191.49	-0.445225	0.00155047	0.0102377	-1.65372	2.59e-31	5.26e-30	1.2085	2.06e-17	2.62e-16	5000.79	4528.51	4466.55	3356.36	3546.49	3375.71	1196.82	1703.06	1549.13
F59E12.1	WBGene00019118	F59E12.1	2112.53	-0.338369	0.0649033	0.153352	-1.91525	5.36e-25	5.94e-24	1.57689	2.05e-17	2.62e-16	3361.02	3035.93	2851.58	2153.64	2650.65	2510.58	581.805	895.176	972.4
nasp-2	WBGene00008218	C50B6.2	8534.94	-0.38199	0.148254	0.276603	-2.63062	3.03e-23	2.85e-22	2.24863	2.1e-17	2.68e-16	14684.9	12579.4	12560.1	8243.59	10671.9	11645.4	1106.49	2591.88	2730.84
F37H8.5	WBGene00009514	F37H8.5	1785.5	0.34867	0.012528	0.0476576	1.52641	4.3e-28	6.34e-27	-1.17774	2.11e-17	2.7e-16	1149.99	1043.29	926.026	1415.06	1402.98	1149.3	3237.12	2944.24	2801.5
brc-1	WBGene00000264	C36A4.8	683.749	-0.560178	0.00013524	0.00162197	-1.87558	3.18e-34	8.88e-33	1.31541	2.17e-17	2.76e-16	1092.87	989.499	1072.32	703.332	709.824	726.477	225.815	325.374	308.236
git-1	WBGene00008805	F14F3.2	385.028	0.243787	0.107713	0.220396	-1.12437	3.11e-12	1.14e-11	1.36816	2.17e-17	2.76e-16	468.238	401.558	442.475	497.704	568.561	485.846	175.338	212.684	212.85
him-1	WBGene00001860	F28B3.7	5167.7	-0.387555	0.0177767	0.0610694	-1.78326	2.03e-27	2.78e-26	1.39571	2.17e-17	2.76e-16	8191.36	7431.09	7010.42	5157.49	6157.66	5985.99	1672.36	2531.57	2371.38
ung-1	WBGene00013241	Y56A3A.29	363.047	-0.55794	0.00663971	0.0299433	-2.44224	1.65e-28	2.51e-27	1.8843	2.18e-17	2.77e-16	639.614	556.877	558.498	411.256	401.853	378.135	65.0878	125.388	130.713
F46F11.8	WBGene00018511	F46F11.8	651.786	-0.624161	3.48e-05	0.000545732	-1.97863	7.67e-36	2.58e-34	1.35446	2.25e-17	2.86e-16	1120.96	994.045	970.706	673.118	711.579	615.328	212.531	274.584	293.221
mat-2	WBGene00003133	W10C6.1	3082.2	-0.196098	0.229252	0.375074	-1.59182	3.73e-22	3.17e-21	1.39572	2.28e-17	2.9e-16	4494.15	3988.3	4099.74	3044.14	4029.94	3909.68	1110.48	1568.14	1495.25
scl-23	WBGene00015246	B0545.3	37.6022	3.55273	0.00163269	0.0106292	7.65107	1.67e-12	6.24e-12	-4.09834	2.33e-17	2.96e-16	0	0	1.44129	8.39299	5.26445	4.58345	103.609	120.627	94.5021
B0464.9	WBGene00007188	B0464.9	522.428	-0.610351	7.13e-05	0.000976309	-2.00704	8.73e-35	2.62e-33	1.39669	2.35e-17	2.98e-16	864.368	768.263	838.828	583.313	546.626	486.992	166.04	222.207	225.215
mca-2	WBGene00019875	R05C11.3	1186.8	0.351327	0.00137043	0.0092923	1.2716	1.52e-31	3.19e-30	-0.920271	2.35e-17	2.98e-16	731.388	781.901	763.161	929.104	933.563	1045.03	1868.95	1791.94	1836.17
T13F2.6	WBGene00011746	T13F2.6	1769.08	-0.380349	0.0295321	0.0877825	-1.8861	2.06e-26	2.58e-25	1.50575	2.36e-17	2.99e-16	2749.5	2494.96	2564.77	1576.2	2219.84	2204.64	557.895	779.311	774.564
K04G2.10	WBGene00010568	K04G2.10	129.025	-0.716561	0.00180864	0.0114397	-3.17696	1.31e-28	2.02e-27	2.4604	2.38e-17	3.01e-16	239.738	186.383	250.784	126.734	155.301	129.482	21.2531	20.6335	30.9119
F33D11.2	WBGene00018001	F33D11.2	41.3761	1.24147	0.204474	0.345349	6.85085	2.87e-16	1.46e-15	-5.60937	2.44e-17	3.09e-16	0	1.51531	1.44129	5.03579	0	2.29172	116.892	88.8827	156.326
zipt-13	WBGene00007591	C14H10.1	718.958	0.594733	8.9e-06	0.000186775	1.70403	5.04e-38	2.09e-36	-1.1093	2.45e-17	3.09e-16	381.146	341.703	398.516	509.454	572.948	613.036	1176.89	1255.47	1221.46
C08B6.8	WBGene00007429	C08B6.8	294.297	-0.391111	0.0211303	0.0688529	-1.98118	1.62e-26	2.04e-25	1.59007	2.51e-17	3.17e-16	455.128	437.925	419.414	282.844	357.983	360.947	98.2958	130.15	105.984
sqv-4	WBGene00005022	F29F11.1	1898.9	-0.437961	0.00744938	0.0326518	-1.8472	9.73e-29	1.53e-27	1.40924	2.51e-17	3.17e-16	3047.3	2808.63	2619.54	1748.26	2162.81	2346.73	638.923	914.222	803.709
best-11	WBGene00008186	C49A1.3	35.8291	2.13875	0.016171	0.0571995	6.59258	4.61e-16	2.3e-15	-4.45383	2.56e-17	3.23e-16	0.936477	0	2.16193	5.03579	5.26445	3.43759	82.3559	111.103	112.166
F45E1.4	WBGene00018465	F45E1.4	331.51	1.59889	7e-18	5.59e-15	3.0379	1.23e-62	3.59e-60	-1.43901	2.62e-17	3.3e-16	73.9817	85.6152	83.5946	267.736	262.345	206.255	734.562	661.859	607.639
T16G12.1	WBGene00011803	T16G12.1	1817.84	-0.0785464	0.672151	0.78651	1.48714	8.16e-16	4e-15	-1.56568	2.63e-17	3.31e-16	1167.79	1319.08	957.735	1178.38	1247.68	833.042	3659.53	3117.24	2880.11
him-18	WBGene00011415	T04A8.15	911.497	-0.452182	0.000441786	0.00398467	-1.59098	1.09e-32	2.56e-31	1.1388	2.64e-17	3.32e-16	1356.02	1305.44	1315.17	898.889	1073.07	933.878	393.183	480.919	446.898
set-26	WBGene00013106	Y51H4A.12	2997.01	0.0109199	0.946988	0.970771	-1.39059	4.48e-17	2.44e-16	1.40151	2.64e-17	3.32e-16	4015.61	3559.47	3717.08	3421.82	3778.12	4178.96	1118.45	1442.76	1740.78
vit-3	WBGene00006927	F59D8.1	142322	0.151529	0.318774	0.473988	1.43728	3.16e-21	2.45e-20	-1.28575	2.67e-17	3.36e-16	106485	86059.9	73267.8	100647	105113	89486.1	263393	227089	229358
clec-186	WBGene00014138	ZK896.7	599.303	0.0391898	0.798449	0.875199	1.32282	2e-18	1.21e-17	-1.28363	2.71e-17	3.4e-16	439.208	406.861	346.629	459.096	409.75	352.926	984.286	979.297	1015.68
nape-2	WBGene00021370	Y37E11AR.3	270.397	0.18027	0.336582	0.492184	1.72214	2.81e-21	2.19e-20	-1.54187	2.74e-17	3.44e-16	147.027	157.592	144.129	191.36	147.405	169.588	499.449	420.606	556.414
msp-63	WBGene00003456	K05F1.7	54.8875	2.74085	0.00210417	0.0127242	7.20463	1.07e-17	6.17e-17	-4.46378	2.79e-17	3.49e-16	0.936477	1.51531	0.720643	12.5895	2.63223	5.72931	223.158	146.022	100.684
F40F8.11	WBGene00044916	F40F8.11	1282.45	-0.339094	0.0380277	0.105195	-1.75394	7.94e-26	9.4e-25	1.41485	2.83e-17	3.54e-16	2047.14	1722.15	1761.97	1281.61	1567.05	1524	427.72	598.371	612.055
K03H1.12	WBGene00010547	K03H1.12	37.5545	3.63915	0.00118521	0.0083599	7.64258	1.55e-12	5.82e-12	-4.00343	2.95e-17	3.69e-16	0	1.51531	0	7.55369	4.38704	8.02104	114.236	93.6443	108.633
W03G9.8	WBGene00044431	W03G9.8	186.635	-0.86084	2.43e-05	0.000412845	-2.91734	3.84e-34	1.06e-32	2.0565	2.98e-17	3.73e-16	324.021	303.062	371.131	220.736	172.85	154.691	42.5063	49.2029	41.5103
mrg-1	WBGene00003406	Y37D8A.9	1982.28	-0.496908	0.0127431	0.0482712	-2.2057	9.3e-28	1.33e-26	1.70879	2.99e-17	3.74e-16	3435.93	3016.99	2813.39	2046.21	2286.53	2233.29	437.018	806.293	764.849
mix-1	WBGene00003367	M106.1	3201.96	-0.322465	0.0355655	0.100179	-1.631	5.76e-26	6.92e-25	1.30854	3.06e-17	3.82e-16	4821.92	4457.29	4297.91	3337.05	3830.77	3689.68	1133.06	1660.2	1589.75
maco-1	WBGene00017066	D2092.5	2208.89	-0.376712	0.0111254	0.0437996	-1.64896	5.59e-28	8.17e-27	1.27225	3.1e-17	3.87e-16	3392.86	3175.34	2948.15	2214.91	2593.62	2520.9	812.933	1141.19	1080.15
kin-21	WBGene00002204	W08D2.8	58.9459	2.42939	0.00164349	0.0106897	6.70246	2.21e-20	1.58e-19	-4.27307	3.15e-17	3.92e-16	2.80943	0.757656	1.44129	15.1074	9.6515	0	154.085	160.306	186.355
lin-38	WBGene00013006	Y48E1B.7	1084.51	-0.332552	0.0559323	0.137703	-1.83969	5.24e-25	5.8e-24	1.50714	3.22e-17	4.02e-16	1690.34	1561.53	1454.26	1102.84	1251.18	1384.2	330.752	533.296	452.197
ZC477.2	WBGene00022617	ZC477.2	35.7792	0.846644	0.261028	0.409841	5.58321	1.68e-18	1.03e-17	-4.73657	3.25e-17	4.05e-16	1.87295	3.03062	1.44129	3.3572	1.75482	6.87517	99.6241	85.7083	118.348
Y71F9B.15	WBGene00022133	Y71F9B.15	39.8236	1.65431	0.0768707	0.173034	6.75272	3.89e-16	1.95e-15	-5.09841	3.29e-17	4.1e-16	1.87295	1.51531	0	7.55369	0.877409	1.14586	111.579	111.103	122.764
mxl-2	WBGene00003510	F40G9.11	558.343	-0.565089	1.52e-05	0.000284054	-1.75283	2e-36	7.14e-35	1.18774	3.34e-17	4.16e-16	914.938	835.695	797.031	577.438	581.722	561.473	227.143	276.171	253.478
skr-21	WBGene00004827	K08H2.1	112.083	0.903862	0.00103287	0.00752546	-1.727	4.2e-08	1.13e-07	2.63086	3.35e-17	4.16e-16	102.076	99.253	117.465	202.271	172.85	222.297	33.208	14.2847	45.043
dpy-26	WBGene00001085	C25G4.5	2873.39	-0.138375	0.315417	0.470067	-1.314	3.83e-21	2.94e-20	1.17562	3.36e-17	4.17e-16	4054.01	3626.14	3511.69	2987.06	3536.83	3644.99	1289.8	1599.89	1610.07
cgh-1	WBGene00000479	C07H6.5	21792.5	-0.573797	0.00295702	0.0165253	-2.20386	4.08e-30	7.33e-29	1.63007	3.4e-17	4.21e-16	38523.9	34718.1	30592.7	21362.7	24541.1	23856.9	5128.65	8970.8	8438.06
gem-1	WBGene00008214	C49F8.2	349.637	0.349787	0.025883	0.0796843	1.63501	1.26e-26	1.6e-25	-1.28523	3.4e-17	4.21e-16	216.326	201.537	167.91	248.432	250.939	245.215	632.281	604.72	579.377
Y43F8C.6	WBGene00012828	Y43F8C.6	392.35	-0.349351	0.0316867	0.0922917	-1.83039	8.19e-26	9.68e-25	1.48104	3.42e-17	4.24e-16	586.235	531.117	590.927	386.917	469.414	485.846	132.832	180.94	166.924
eaf-1	WBGene00017011	D1007.16	1268.01	-0.836932	1.13e-07	4.94e-06	-2.20982	2.16e-42	1.41e-40	1.37289	3.44e-17	4.26e-16	2319.65	2060.07	2045.91	1190.13	1282.77	1122.95	359.975	555.517	475.16
ZK858.7	WBGene00014120	ZK858.7	663.575	-0.388701	0.0169963	0.0591434	-1.82706	4.99e-27	6.59e-26	1.43836	3.48e-17	4.3e-16	1039.49	944.797	935.395	622.76	851.087	756.269	228.471	301.566	292.338
elo-8	WBGene00001246	Y47D3A.30	38.6464	2.25652	0.00520843	0.0250197	6.37599	1.21e-17	6.94e-17	-4.11947	3.57e-17	4.41e-16	0	0.757656	2.88257	5.87509	6.14186	6.87517	118.221	82.5339	124.531
skpo-3	WBGene00017968	F32A5.2	911.682	0.235357	0.124742	0.244539	1.51433	1.91e-23	1.83e-22	-1.27898	3.59e-17	4.44e-16	486.032	646.281	497.244	641.224	708.069	568.348	1586.02	1539.58	1532.35
nlp-16	WBGene00003754	T13A10.5	169.975	-0.082418	0.700599	0.806457	1.66676	3.29e-16	1.66e-15	-1.74918	3.62e-17	4.47e-16	93.6477	100.011	104.493	111.627	82.4764	87.0855	344.035	331.723	274.674
tag-344	WBGene00015230	B0511.4	62.6882	0.8942	0.165497	0.298753	5.40897	1.03e-20	7.57e-20	-4.51477	3.75e-17	4.63e-16	1.87295	3.78828	6.48579	15.1074	7.01927	0	217.845	138.086	173.99
T05F1.2	WBGene00011489	T05F1.2	2752.57	-0.514233	0.042759	0.114172	-2.66992	1.71e-25	1.98e-24	2.15569	3.77e-17	4.65e-16	4698.3	4274.7	4364.93	2697.51	3302.57	3339.04	362.632	925.332	808.125
dhs-25	WBGene00000988	F09E10.3	1485.27	-0.783474	5.34e-07	1.84e-05	0.533085	0.000588349	0.00110743	-1.31656	3.78e-17	4.66e-16	1579.84	1598.65	1238.06	1002.12	764.223	797.52	2027.02	2076.05	2283.95
C55B7.10	WBGene00016946	C55B7.10	33.6937	3.15497	0.00571079	0.0268321	7.5061	4.21e-12	1.53e-11	-4.35113	3.8e-17	4.67e-16	0	0.757656	0.720643	5.03579	3.50964	5.72931	92.9825	92.0571	102.451
hop-1	WBGene00001985	C18E3.8	297.235	-0.553521	0.00283359	0.0160414	-2.28033	2.74e-29	4.52e-28	1.72681	3.79e-17	4.67e-16	508.507	460.655	446.078	309.701	321.132	333.446	78.371	133.324	83.9037
JC8.2	WBGene00010435	JC8.2	891.943	-0.460447	0.000194493	0.00212647	-1.55174	1.57e-33	4.07e-32	1.09129	3.84e-17	4.72e-16	1285.78	1304.68	1289.23	880.425	985.33	954.503	403.81	501.552	422.168
kbp-2	WBGene00017832	F26F4.13	197.09	-0.638593	0.000303894	0.00299681	-2.39139	1.66e-31	3.45e-30	1.7528	3.93e-17	4.83e-16	339.005	300.79	330.054	222.414	212.333	186.776	57.1178	55.5517	69.7726
lin-36	WBGene00003021	F44B9.6	3134.82	-0.34207	0.0530169	0.132685	-1.84306	4.59e-25	5.11e-24	1.50099	3.98e-17	4.88e-16	4751.68	4531.54	4362.77	3298.44	3882.53	3584.26	896.617	1449.11	1456.39
plc-1	WBGene00004036	F31B12.1	574.556	0.285329	0.0364414	0.102084	1.41239	6.44e-26	7.69e-25	-1.12706	4.05e-17	4.97e-16	351.179	366.706	340.864	457.418	393.079	440.011	994.913	966.599	860.234
R10H10.3	WBGene00011222	R10H10.3	717.079	0.0578145	0.702162	0.807517	1.31708	1.07e-18	6.62e-18	-1.25926	4.11e-17	5.05e-16	457.937	488.688	475.624	445.668	549.258	485.846	1176.89	1347.53	1026.27
ZK622.1	WBGene00022780	ZK622.1	50.501	2.12232	0.00390279	0.0202309	6.27695	3.28e-20	2.3e-19	-4.15463	4.2e-17	5.15e-16	0	1.51531	3.60321	13.4288	5.26445	4.58345	158.07	168.242	99.8012
C49C3.7	WBGene00008197	C49C3.7	589.735	-0.618076	7.9e-05	0.00104817	-2.01673	2.16e-34	6.18e-33	1.39865	4.23e-17	5.19e-16	955.206	896.307	942.601	554.777	615.941	650.85	180.652	274.584	236.697
T02E1.7	WBGene00011379	T02E1.7	44.2367	4.62345	0.00048771	0.00427282	9.78334	7.66e-15	3.45e-14	-5.15989	4.25e-17	5.2e-16	0	0	0	8.39299	1.75482	0	128.847	106.342	152.793
Y73C8C.8	WBGene00022265	Y73C8C.8	141.659	-0.367401	0.273992	0.424719	-3.72251	7.87e-21	5.87e-20	3.35511	4.33e-17	5.3e-16	255.658	191.687	243.577	162.824	186.011	186.776	5.31329	9.52315	33.5615
zmp-4	WBGene00012364	W09D12.1	511.542	0.551829	0.000157074	0.00180547	1.74592	4.76e-34	1.31e-32	-1.19409	4.34e-17	5.31e-16	265.023	275.029	250.784	336.559	402.731	421.677	831.529	920.571	899.978
aka-1	WBGene00000101	D1022.7	4935.2	-0.33718	0.0116219	0.0451306	-1.46822	9.5e-28	1.35e-26	1.13104	4.43e-17	5.41e-16	7433.75	6643.89	6551.37	4794.08	5666.31	5870.25	2183.76	2755.36	2517.99
oma-1	WBGene00003864	C09G9.6	3243.43	-0.53428	0.0178313	0.0611627	-2.44382	5.38e-27	7.09e-26	1.90954	4.44e-17	5.43e-16	5745.29	4916.43	4911.9	3112.12	3733.37	3908.54	576.492	1242.77	1043.94
mans-2	WBGene00008258	C52E4.5	736.842	0.104112	0.462548	0.611594	1.28251	4.76e-20	3.3e-19	-1.1784	4.46e-17	5.44e-16	521.618	494.75	454.726	543.866	486.962	550.014	1336.29	1180.87	1062.49
ttr-14	WBGene00011460	T05A10.3	295.225	-0.284136	0.138782	0.264074	1.30594	2.31e-12	8.52e-12	-1.59008	4.55e-17	5.55e-16	180.74	196.233	240.695	140.163	192.153	176.463	467.569	550.755	512.254
R06B10.2	WBGene00019913	R06B10.2	105.243	0.361733	0.29463	0.447631	3.06746	3.38e-21	2.61e-20	-2.70573	4.65e-17	5.67e-16	24.3484	26.518	37.4734	56.233	21.9352	35.5217	257.694	258.712	228.748
nrd-1	WBGene00017004	D1007.7	2728.62	-0.426881	0.00659104	0.0297986	-1.76177	1.3e-28	2e-27	1.33489	4.69e-17	5.71e-16	4266.59	3928.45	3849.67	2768.85	3093.74	3097.27	909.9	1403.08	1240.01
B0361.6	WBGene00015160	B0361.6	648.43	-0.535721	0.000195114	0.00212771	-1.8144	2.95e-33	7.38e-32	1.27867	4.73e-17	5.75e-16	1095.68	988.741	872.699	652.135	682.624	704.705	243.083	296.805	299.404
par-3	WBGene00003918	F54E7.3	5207.07	-0.299609	0.0602601	0.14481	-1.64583	9.81e-25	1.06e-23	1.34622	4.73e-17	5.75e-16	7841.12	7042.41	7098.33	5040.83	6170.82	6649.44	1899.5	2390.31	2730.84
cle-1	WBGene00000527	C36B1.1	1091.17	0.235897	0.0344762	0.0981333	1.16364	6.42e-26	7.66e-25	-0.927748	4.77e-17	5.79e-16	678.946	772.052	770.367	854.406	860.738	904.085	1685.64	1634.81	1659.53
T01C3.2	WBGene00011319	T01C3.2	582.169	-0.958594	4.62e-11	6.51e-09	-2.2799	7.12e-49	8.04e-47	1.3213	4.79e-17	5.82e-16	1040.43	1005.41	999.532	553.098	513.284	499.596	167.369	244.427	216.383
B0238.11	WBGene00015075	B0238.11	1233.98	-0.382904	0.0293182	0.0873373	-1.89218	5.22e-26	6.28e-25	1.50928	4.81e-17	5.84e-16	1931.95	1815.34	1705.76	1271.54	1514.41	1395.66	361.304	612.656	497.24
Y67H2A.10	WBGene00013465	Y67H2A.10	1558.73	-0.666241	7.45e-05	0.00100284	-2.10896	8.41e-35	2.53e-33	1.44272	4.84e-17	5.87e-16	2600.6	2544.21	2391.09	1596.35	1588.99	1562.96	417.093	642.812	684.478
cpsf-3	WBGene00013460	Y67H2A.1	926.164	-0.257168	0.0676348	0.15809	-1.48113	2.05e-24	2.15e-23	1.22396	4.87e-17	5.9e-16	1357.89	1226.65	1214.28	931.622	1125.72	1121.8	397.168	458.698	501.656
F14H3.4	WBGene00008823	F14H3.4	296.819	-0.752853	0.00856403	0.0362012	-3.37872	1.95e-27	2.68e-26	2.62587	4.93e-17	5.97e-16	582.489	518.995	480.669	354.184	300.951	283.028	17.2682	66.662	67.123
fbxb-41	WBGene00019703	M01D1.8	85.7199	-0.0828141	0.777721	0.861483	-3.31793	5.88e-18	3.45e-17	3.23511	4.97e-17	6.01e-16	129.234	123.498	124.671	145.199	80.7216	130.628	6.64161	15.8719	15.0143
ddi-1	WBGene00015308	C01G5.6	1279.19	-0.503504	9e-06	0.000188555	-1.49144	2.9e-37	1.11e-35	0.987941	4.98e-17	6.02e-16	2009.68	1824.44	1754.77	1327.77	1349.45	1262.74	628.296	650.748	704.791
ubc-18	WBGene00006713	R01H2.6	1803.21	-0.786071	3.74e-11	5.48e-09	-1.8128	2.95e-50	3.68e-48	1.02673	5.01e-17	6.05e-16	3142.82	2808.63	2752.86	1664.33	1668.83	1714.21	729.249	890.414	857.584
C50F4.12	WBGene00008236	C50F4.12	486.583	-0.513531	0.00183723	0.0115654	-1.99032	4.48e-30	7.98e-29	1.47678	5.13e-17	6.2e-16	755.737	727.35	758.116	490.99	555.4	523.659	150.1	241.253	176.639
arid-1	WBGene00044689	Y108G3AL.7	4040.87	-0.299	0.0892529	0.192707	-1.78417	6.9e-24	6.89e-23	1.48517	5.15e-17	6.21e-16	6271.59	5536.19	5484.81	3985.83	5035.45	5034.92	1241.98	1864.95	1912.12
asg-2	WBGene00000210	C53B7.4	1153.3	0.167099	0.203399	0.344141	1.26033	3.84e-22	3.25e-21	-1.09323	5.17e-17	6.24e-16	784.768	748.564	763.882	750.333	944.969	884.606	1681.66	1945.9	1875.03
swt-3	WBGene00007384	C06G8.1	520.971	0.804304	8.01e-05	0.00106011	2.46957	1.11e-34	3.3e-33	-1.66526	5.22e-17	6.29e-16	139.535	221.993	203.221	353.345	374.654	258.965	1113.13	1012.63	1011.26
ani-2	WBGene00019608	K10B2.5	4052.4	-0.397185	0.0173371	0.0599374	-1.80628	5.92e-27	7.78e-26	1.40909	5.36e-17	6.46e-16	6471.06	5911.99	5449.5	3792.79	5020.53	4727.83	1336.29	1899.87	1861.78
chtl-1	WBGene00018037	F35C8.7	781.481	-0.390351	0.0844871	0.185727	-2.34481	7.18e-24	7.15e-23	1.95446	5.42e-17	6.53e-16	1377.56	1164.52	1047.09	810.763	916.015	1011.8	140.802	285.694	279.09
gad-3	WBGene00015057	B0222.9	802.922	-0.0754544	0.612449	0.740953	1.16395	2.58e-15	1.21e-14	-1.2394	5.47e-17	6.58e-16	640.55	584.911	499.406	548.901	558.909	527.097	1245.97	1461.8	1158.75
irg-7	WBGene00018237	F40F4.6	17110.9	0.230764	0.0613519	0.146942	1.26298	1.24e-24	1.32e-23	-1.03221	5.59e-17	6.72e-16	10616.8	11677.8	11376.8	14796	12385.5	12329.5	28669.2	28060	24086.5
T04D3.5	WBGene00011434	T04D3.5	418.737	-0.350781	0.196888	0.337576	-2.74872	6.33e-22	5.24e-21	2.39794	5.6e-17	6.72e-16	775.403	621.278	554.895	468.329	475.556	586.682	50.4762	92.0571	143.961
Y48E1B.8	WBGene00013007	Y48E1B.8	718.667	-0.359203	0.183517	0.321441	1.88955	1.53e-12	5.72e-12	-2.24875	5.6e-17	6.72e-16	409.24	437.168	333.658	429.721	257.081	231.464	1912.78	979.297	1477.59
fbxb-103	WBGene00018746	F53C3.2	75.3018	-0.49837	0.0854001	0.187047	-5.17801	1.32e-20	9.6e-20	4.67964	5.67e-17	6.79e-16	145.154	109.86	134.76	73.8583	85.1087	118.024	2.65664	4.76157	3.53279
W03F9.1	WBGene00020999	W03F9.1	1075.78	-0.298798	0.0309065	0.090681	-1.49581	8.11e-26	9.59e-25	1.19701	5.66e-17	6.79e-16	1572.34	1441.06	1451.37	1113.75	1345.95	1168.78	543.284	588.848	456.613
sdz-21	WBGene00018828	F54E7.5	72.9174	-0.615816	0.0195204	0.065195	-5.16364	1.17e-21	9.45e-21	4.54782	5.74e-17	6.87e-16	123.615	133.347	132.598	86.4478	79.8442	88.2314	0	9.52315	2.64959
top-1	WBGene00006595	M01E5.5	5149.28	-0.279023	0.0745301	0.169331	-1.59647	3.3e-24	3.39e-23	1.31744	5.74e-17	6.87e-16	7451.55	6748.44	7305.88	5242.26	6169.06	6313.7	1855.67	2760.13	2496.8
Y18H1A.15	WBGene00044434	Y18H1A.15	38.8999	3.42966	0.00985422	0.0402574	8.62946	5.04e-12	1.82e-11	-5.1998	5.8e-17	6.94e-16	0	0	0.720643	6.71439	0	2.29172	102.281	120.627	117.465
rfc-2	WBGene00004338	F58F6.4	391.002	-0.391835	0.0561232	0.13799	-2.22468	1.73e-24	1.83e-23	1.83285	5.83e-17	6.97e-16	637.741	598.548	544.085	350.827	474.678	532.826	92.9825	146.022	141.312
rpb-4	WBGene00018391	F43E2.2	835.611	-0.48927	0.00060947	0.0050501	-1.73757	9.48e-32	2.02e-30	1.2483	5.9e-17	7.05e-16	1339.16	1120.57	1277.7	876.228	913.383	872.001	310.827	423.78	386.84
F21C10.7	WBGene00017657	F21C10.7	2699.09	0.472881	7.9e-05	0.00104817	1.46963	7.8e-35	2.36e-33	-0.996754	5.98e-17	7.13e-16	1442.17	1690.33	1576.05	2393.68	2069.81	2071.72	4487.07	4496.51	4064.47
moa-1	WBGene00020116	R155.2	275.719	2.47996	0.000189175	0.00208761	7.30135	1.64e-29	2.75e-28	-4.82139	5.97e-17	7.13e-16	4.68238	6.81891	3.60321	55.3937	16.6708	11.4586	785.038	812.642	785.162
inst-1	WBGene00015499	C06A5.1	3818.61	-0.391039	0.0100041	0.0407079	-1.67207	8.18e-28	1.18e-26	1.28104	6.03e-17	7.18e-16	5932.58	5295.26	5323.39	3724.81	4533.57	4363.44	1390.75	1988.75	1814.97
ent-5	WBGene00017532	F16H11.3	255.728	-0.482897	0.0805047	0.179388	-3.01622	1.43e-23	1.38e-22	2.53333	6.07e-17	7.23e-16	484.159	353.825	414.37	235.843	315.867	344.905	23.9098	57.1389	71.5389
unc-34	WBGene00006770	Y50D4C.1	1059.57	-0.328489	0.0295932	0.0878924	-1.62989	7.68e-26	9.12e-25	1.3014	6.21e-17	7.4e-16	1638.83	1450.91	1411.02	1180.05	1259.08	1143.57	382.557	534.883	535.217
anmt-2	WBGene00018340	F42A10.3	388.929	0.0772401	0.605227	0.734637	1.30421	3.85e-19	2.48e-18	-1.22697	6.26e-17	7.45e-16	264.086	244.723	265.197	261.861	285.158	269.278	563.208	672.969	673.879
C14H10.3	WBGene00007593	C14H10.3	476.322	0.381403	0.0104034	0.0417649	1.59735	8.03e-28	1.16e-26	-1.21594	6.3e-17	7.49e-16	300.609	266.695	237.812	329.844	341.312	376.989	835.514	833.275	764.849
Y67A10A.3	WBGene00013452	Y67A10A.3	63.4969	1.78025	0.0126263	0.0479425	6.23076	3.35e-21	2.59e-20	-4.45052	6.33e-17	7.52e-16	2.80943	3.03062	1.44129	17.6253	0.877409	5.72931	192.607	169.829	177.523
nhx-4	WBGene00003732	F14B8.1	261.5	0.436024	0.0105684	0.0422279	1.80438	9.54e-28	1.35e-26	-1.36836	6.34e-17	7.53e-16	131.107	141.682	129.716	187.164	186.011	170.733	526.015	441.239	439.832
san-1	WBGene00004721	ZC328.4	670.837	-0.394754	0.0732525	0.167089	-2.30491	4.71e-24	4.77e-23	1.91016	6.34e-17	7.53e-16	1093.81	976.619	1004.58	659.689	823.887	855.959	126.191	269.822	226.982
cyp-35A3	WBGene00019565	K09D9.2	147.365	-0.422519	0.165448	0.29875	2.05868	1.14e-12	4.32e-12	-2.48119	6.43e-17	7.62e-16	88.9653	56.0666	79.2707	63.7867	58.7864	43.5428	366.617	363.467	205.785
enri-1	WBGene00018386	F43C11.9	150.595	-0.127702	0.542134	0.681593	-2.16403	3.91e-19	2.51e-18	2.03633	6.43e-17	7.62e-16	218.199	190.929	224.841	193.039	173.727	214.276	33.208	52.3773	54.7582
ssup-72	WBGene00020480	T13C2.4	285.457	-0.864827	2.06e-05	0.000361848	-2.76524	7.86e-35	2.38e-33	1.90041	6.49e-17	7.69e-16	479.476	528.086	507.333	258.504	335.17	237.194	51.8045	92.0571	79.4877
F56F11.4	WBGene00018991	F56F11.4	760.589	-0.468847	0.0600007	0.144476	-2.61678	1.97e-24	2.08e-23	2.14793	6.58e-17	7.79e-16	1346.65	1174.37	1109.79	738.583	951.111	933.878	103.609	244.427	242.879
D1081.7	WBGene00008385	D1081.7	4995.05	-0.449673	0.0215084	0.0697905	-2.09261	1.81e-26	2.27e-25	1.64294	6.6e-17	7.81e-16	8643.68	7682.63	6532.63	4904.02	6334.89	5497.85	1268.55	2156.99	1934.2
ZK813.3	WBGene00022822	ZK813.3	3547.52	0.218191	0.0373282	0.103709	1.09122	1.57e-25	1.82e-24	-0.873033	6.62e-17	7.82e-16	2543.47	2558.61	2334.16	3096.17	2791.04	2760.38	5523.16	5267.89	5052.77
pat-2	WBGene00003929	F54F2.1	1788.77	0.580947	3.49e-07	1.29e-05	1.52407	3.68e-41	2.14e-39	-0.943125	6.67e-17	7.88e-16	910.256	1039.5	1045.65	1540.95	1550.38	1389.93	2790.8	3006.14	2825.35
btb-10	WBGene00019313	K02E7.9	64.5951	-0.0648838	0.823423	0.891153	-3.83356	1.55e-17	8.8e-17	3.76868	6.81e-17	8.04e-16	109.568	93.1917	85.0359	97.3587	105.289	71.0435	3.98497	7.93596	7.94877
cyn-8	WBGene00000884	D1009.2	355.901	-0.501994	0.00895543	0.0373937	-2.23729	1.99e-27	2.74e-26	1.7353	6.87e-17	8.1e-16	628.376	486.415	557.778	407.899	369.389	403.344	91.6542	106.342	151.91
F31A3.5	WBGene00017939	F31A3.5	252.257	0.0410768	0.815277	0.885673	-1.56808	3.21e-16	1.63e-15	1.60916	6.87e-17	8.1e-16	330.576	342.461	287.537	314.737	350.964	321.987	85.0126	114.278	122.764
lact-2	WBGene00014164	ZK945.1	399.952	-0.270275	0.228989	0.37477	1.58559	5.85e-13	2.27e-12	-1.85587	6.87e-17	8.1e-16	241.611	233.358	269.52	256.825	134.244	226.881	779.725	796.77	660.631
Y48G10A.4	WBGene00013021	Y48G10A.4	955.735	-0.273189	0.0641861	0.152057	-1.5468	2.55e-24	2.64e-23	1.27361	7.09e-17	8.35e-16	1383.18	1332.72	1246.71	970.229	1147.65	1161.9	385.213	533.296	440.715
tipn-1	WBGene00017738	F23C8.9	372.008	-0.566516	0.0018235	0.0115013	-2.21112	1.01e-29	1.73e-28	1.6446	7.15e-17	8.42e-16	583.425	597.033	592.369	396.149	404.485	396.468	91.6542	122.214	164.275
dcap-1	WBGene00021929	Y55F3AM.12	740.761	-0.304708	0.0637366	0.151272	-1.73107	2.73e-24	2.82e-23	1.42636	7.19e-17	8.46e-16	1212.74	975.104	973.589	796.495	919.524	842.209	268.321	299.979	378.891
vet-1	WBGene00020261	T05E7.5	242.866	-0.245726	0.412094	0.566925	-2.9687	7.35e-20	5e-19	2.72297	7.22e-17	8.49e-16	407.367	351.552	352.394	310.541	292.177	334.592	22.5815	33.331	81.2541
dhs-3	WBGene00000967	T02E1.5	1455.95	0.210357	0.355734	0.511709	2.10092	1.82e-20	1.31e-19	-1.89056	7.3e-17	8.57e-16	659.28	666.737	706.23	1008.84	768.61	571.785	3702.03	2902.97	2117.02
hpo-15	WBGene00016061	C24G6.6	629.361	0.197922	0.335532	0.49118	1.89155	1.16e-20	8.49e-20	-1.69363	7.45e-17	8.74e-16	341.814	278.06	348.071	377.684	306.216	427.407	1223.38	907.873	1453.74
ZK973.11	WBGene00022836	ZK973.11	1014.64	-0.320445	0.0335492	0.096255	-1.61797	1.64e-25	1.9e-24	1.29753	7.48e-17	8.77e-16	1612.61	1345.6	1338.23	1087.73	1176.61	1175.65	386.542	468.221	540.517
ebax-1	WBGene00004140	R09E10.7	1389.33	0.116066	0.354473	0.510225	-0.952281	1.01e-13	4.14e-13	1.06835	7.56e-17	8.86e-16	1709.07	1586.53	1514.07	1747.42	1617.06	1848.28	738.547	833.275	909.693
H27M09.5	WBGene00019248	H27M09.5	34.7931	0.502566	0.421876	0.575206	4.68421	5.08e-19	3.23e-18	-4.18165	7.58e-17	8.88e-16	3.74591	3.78828	3.60321	6.71439	5.26445	3.43759	115.564	88.8827	82.1373
C45H4.14	WBGene00016695	C45H4.14	155.435	-0.847274	0.0034815	0.0186025	-3.76605	1.92e-27	2.64e-26	2.91877	7.68e-17	8.98e-16	302.482	292.455	266.638	159.467	178.991	139.795	9.29825	12.6975	37.0943
fut-3	WBGene00006402	F59E12.13	773.351	-0.327647	0.0390475	0.107478	-1.70434	3.5e-25	3.93e-24	1.37669	7.67e-17	8.98e-16	1200.56	1059.96	1047.81	715.922	944.092	977.421	298.872	358.705	356.812
sbt-1	WBGene00011392	T03D8.3	582.631	0.257284	0.0729786	0.16657	1.43383	3.28e-24	3.36e-23	-1.17655	7.91e-17	9.24e-16	369.908	362.917	339.423	439.793	429.053	411.365	844.813	961.838	1084.57
col-20	WBGene00000609	F11G11.11	21647.5	0.0372071	0.79424	0.872916	1.22551	8.38e-18	4.85e-17	-1.1883	7.94e-17	9.28e-16	14476.1	15994.9	14167.8	13346.5	16275.9	16184.2	28988	37829.1	37565
cpi-1	WBGene00000535	K08B4.6	837.345	0.719862	3.15e-05	0.00051042	2.13655	1.07e-35	3.51e-34	-1.41669	7.95e-17	9.28e-16	382.083	318.216	369.69	627.796	626.47	505.325	1842.38	1572.91	1291.23
gad-1	WBGene00001513	T05H4.14	1534.82	-0.23335	0.168543	0.302621	-1.67089	2.98e-22	2.56e-21	1.43754	7.96e-17	9.28e-16	2350.56	1983.54	2047.35	1486.4	2001.37	1941.09	535.314	736.457	731.287
F48A11.4	WBGene00018585	F48A11.4	585.565	-0.484673	0.0121583	0.0465718	-2.17285	4.48e-27	5.96e-26	1.68818	8.03e-17	9.37e-16	983.301	913.733	825.857	543.026	701.05	702.414	144.787	209.509	246.412
nlp-59	WBGene00008522	F02D8.5	85.2266	0.996258	0.0368242	0.102836	4.49256	6.82e-24	6.81e-23	-3.4963	8.05e-17	9.38e-16	8.42829	11.3648	10.089	25.179	24.5674	9.1669	301.529	253.951	122.764
T05B9.1	WBGene00011464	T05B9.1	1706.72	-0.680188	0.000665344	0.00537664	-2.37418	1.27e-31	2.67e-30	1.69399	8.06e-17	9.39e-16	3193.39	2712.41	2546.75	1681.95	1853.09	1739.42	378.572	728.521	526.385
F19B10.1	WBGene00017583	F19B10.1	128.119	-0.3459	0.099842	0.208356	-2.47854	1.29e-22	1.14e-21	2.13264	8.22e-17	9.57e-16	209.771	199.264	177.999	138.484	168.462	154.691	26.5664	38.0926	39.7439
cdc-6	WBGene00000382	C43E11.10	977.205	-0.454681	0.0124009	0.0472741	-2.01393	3.78e-27	5.07e-26	1.55924	8.29e-17	9.64e-16	1606.99	1438.03	1404.53	929.104	1168.71	1149.3	269.649	382.513	446.014
his-48	WBGene00001922	B0035.8	4347.77	-0.59336	0.00172432	0.0110358	-2.18059	2.38e-30	4.38e-29	1.58723	8.34e-17	9.69e-16	7140.64	7091.66	6544.88	4457.52	4470.4	4843.56	1018.82	1747.5	1814.97
unc-76	WBGene00006808	C01G10.11	940.397	-0.39617	0.00123876	0.00861075	-1.46325	1.34e-30	2.53e-29	1.06708	8.41e-17	9.77e-16	1479.63	1284.98	1224.37	967.712	1054.65	1007.21	490.151	468.221	486.641
mom-5	WBGene00003397	T23D8.1	2088.01	-0.400797	0.000280255	0.00281391	-1.34041	8.61e-33	2.06e-31	0.93961	8.45e-17	9.8e-16	3127.83	2842.73	2761.5	2181.34	2215.46	2216.1	1042.73	1209.44	1194.97
parp-2	WBGene00004050	E02H1.4	960.469	-0.17455	0.395046	0.550696	-1.92401	4.79e-20	3.32e-19	1.74946	8.54e-17	9.91e-16	1440.3	1301.65	1279.14	988.694	1323.13	1251.28	235.113	438.065	386.84
ztf-6	WBGene00012317	W06H12.1	737.583	0.313605	0.0721306	0.165238	-1.17807	5.05e-11	1.69e-10	1.49168	8.63e-17	1e-15	851.258	831.907	791.987	1106.2	1007.27	961.379	417.093	258.712	412.453
C05D12.3	WBGene00014666	C05D12.3	1433.34	-0.120624	0.40272	0.558414	1.07509	5.94e-14	2.49e-13	-1.19571	8.7e-17	1.01e-15	1179.96	944.797	1080.96	996.248	1026.57	923.565	1940.68	2283.97	2523.29
ppfr-4	WBGene00022193	Y71H2B.3	593.891	-0.242845	0.145694	0.273352	-1.69834	1.79e-22	1.57e-21	1.45549	8.71e-17	1.01e-15	901.827	751.595	828.019	562.33	751.062	784.916	229.8	279.346	256.127
orc-1	WBGene00012650	Y39A1A.12	2108.69	-0.330492	0.175265	0.311205	-2.38023	4.15e-22	3.5e-21	2.04973	8.86e-17	1.02e-15	3467.77	3022.29	3058.41	2237.57	2695.4	2660.69	345.364	861.845	628.836
aap-1	WBGene00000001	Y110A7A.10	953.734	-0.498283	0.000362019	0.00343333	-1.70733	3.09e-32	6.98e-31	1.20905	8.98e-17	1.04e-15	1576.09	1326.66	1357.69	1008	1013.41	993.463	383.885	511.076	413.336
B0244.9	WBGene00015084	B0244.9	32.8664	1.8343	0.075004	0.169961	6.91208	4.53e-14	1.92e-13	-5.07778	9e-17	1.04e-15	0	1.51531	0.720643	2.5179	2.63223	3.43759	102.281	79.3596	103.334
ced-2	WBGene00000416	Y41D4B.13	601.361	-0.551821	0.00193219	0.0120233	-2.10911	8.81e-30	1.51e-28	1.55729	9.01e-17	1.04e-15	1061.03	934.19	835.225	637.028	650.16	642.829	163.384	219.032	269.375
K11H3.2	WBGene00010779	K11H3.2	39.5176	0.996882	0.0766419	0.172627	4.65722	7.55e-21	5.64e-20	-3.66034	9e-17	1.04e-15	2.80943	3.78828	5.76514	11.7502	5.26445	8.02104	111.579	101.58	105.1
polh-1	WBGene00018721	F53A3.2	902.917	-0.370488	0.0377839	0.104682	-1.90077	3.54e-25	3.97e-24	1.53028	8.96e-17	1.04e-15	1407.52	1264.53	1306.53	960.158	1056.4	1061.07	273.634	471.396	325.016
Y53H1C.3	WBGene00013186	Y53H1C.3	33.7077	0.623202	0.444792	0.595821	5.70882	1.07e-17	6.17e-17	-5.08562	9.16e-17	1.06e-15	0.936477	1.51531	2.88257	3.3572	0.877409	4.58345	87.6692	107.929	93.6189
mys-1	WBGene00007029	VC5.4	977.607	-0.605035	3.46e-05	0.000545088	-1.86794	3.55e-35	1.11e-33	1.2629	9.3e-17	1.07e-15	1607.93	1510.77	1434.8	964.354	1051.14	977.421	354.662	507.901	389.49
ska-1	WBGene00013725	Y106G6H.15	435.677	-0.728421	0.000197973	0.00214336	-2.47442	1.49e-32	3.45e-31	1.746	9.3e-17	1.07e-15	785.704	729.623	685.331	464.132	440.459	422.823	85.0126	142.847	165.158
sqv-7	WBGene00005025	C52E12.3	677.69	-0.467727	0.00125185	0.00868001	-1.73744	2.07e-30	3.83e-29	1.26971	9.42e-17	1.08e-15	1120.03	955.405	939.718	691.582	746.675	741.373	253.709	338.072	312.652
pes-7	WBGene00003980	F09C3.1	772.916	0.369119	0.00243455	0.014179	1.36544	7.2e-30	1.25e-28	-0.996324	9.45e-17	1.09e-15	457.937	522.025	448.961	633.671	625.592	585.536	1223.38	1225.31	1233.83
W04A8.4	WBGene00012239	W04A8.4	350.229	1.42007	2.47e-11	3.78e-09	-0.395795	0.0739011	0.105324	1.81586	9.46e-17	1.09e-15	235.992	196.991	278.168	718.44	518.549	666.892	150.1	163.481	223.449
elo-6	WBGene00001244	F41H10.8	3113.54	-0.330249	0.0723308	0.165508	1.19506	6.95e-11	2.3e-10	-1.52531	9.63e-17	1.1e-15	2418.92	2296.46	2145.35	2267.79	1823.26	1362.43	6098.32	4840.93	4768.38
Y24D9B.1	WBGene00021287	Y24D9B.1	46.5347	0.582222	0.193102	0.333311	3.74245	4.52e-21	3.45e-20	-3.16023	9.56e-17	1.1e-15	11.2377	7.57656	7.92707	10.9109	14.0385	14.8962	102.281	109.516	140.428
wdr-20	WBGene00007428	C08B6.7	2356.42	-0.460234	0.000922904	0.00692082	-1.6326	4.3e-31	8.53e-30	1.17237	9.9e-17	1.13e-15	3725.31	3314.75	3308.47	2153.64	2743.66	2625.17	976.316	1191.98	1168.47
cyn-10	WBGene00000886	B0252.4	366.554	-0.686034	0.000206246	0.0022131	-2.35881	2.62e-32	5.98e-31	1.67278	9.98e-17	1.14e-15	598.409	575.819	639.931	349.148	410.627	367.822	88.9976	158.719	109.516
C14A6.13	WBGene00050956	C14A6.13	74.5651	3.13418	0.000520769	0.00449394	7.66136	8.65e-19	5.39e-18	-4.52718	1.01e-16	1.16e-15	0.936477	0.757656	1.44129	20.9825	2.63223	3.43759	216.516	160.306	264.076
nex-2	WBGene00003589	T07C4.9	936.251	0.52198	0.000934469	0.00698204	1.81425	3.76e-31	7.51e-30	-1.29227	1.01e-16	1.16e-15	422.351	445.502	546.247	669.76	765.1	595.848	1652.43	1812.57	1516.45
gfi-3	WBGene00001583	M163.4	363.808	-0.0716112	0.71803	0.818718	-1.82216	4.36e-18	2.59e-17	1.75055	1.02e-16	1.17e-15	560.013	441.714	464.094	424.685	417.647	553.452	103.609	149.196	159.859
F13C5.2	WBGene00017423	F13C5.2	578.768	0.430307	0.0601721	0.14467	-1.52424	9.97e-11	3.27e-10	1.95455	1.03e-16	1.18e-15	649.915	614.459	670.198	830.906	794.932	982.004	158.07	182.527	325.9
F10G2.1	WBGene00017362	F10G2.1	621.555	0.358527	0.0107003	0.0426586	1.50406	1.7e-27	2.35e-26	-1.14553	1.04e-16	1.19e-15	322.148	360.644	408.605	499.383	459.762	441.157	1063.99	1049.13	989.181
hat-1	WBGene00044069	M03C11.4	1495.71	-0.409629	0.0257471	0.0794179	-1.96277	7.75e-26	9.19e-25	1.55314	1.04e-16	1.19e-15	2447.01	2100.98	2150.4	1486.4	1764.47	1792.13	413.108	714.236	592.625
ubc-9	WBGene00006706	F29B9.6	1480.22	-0.456766	0.00974744	0.039912	-1.95287	1.8e-27	2.48e-26	1.4961	1.05e-16	1.19e-15	2480.73	2089.62	2133.82	1417.58	1683.75	1784.11	431.705	690.428	610.289
cpsf-4	WBGene00044329	F11A10.8	1021.41	-0.618811	0.000657664	0.00532956	-2.17249	2.32e-31	4.73e-30	1.55368	1.06e-16	1.21e-15	1775.56	1586.53	1544.34	1009.68	1058.16	1127.53	260.351	466.634	363.877
npp-3	WBGene00003789	K12D12.2	5277.51	-0.284949	0.0866561	0.189106	-1.67235	1.42e-23	1.37e-22	1.3874	1.07e-16	1.22e-15	8125.81	7246.22	6881.42	5101.26	6740.25	6423.7	1846.37	2453.8	2678.74
F25E2.2	WBGene00017780	F25E2.2	1843.78	0.36147	0.0169467	0.0590278	1.6097	1.2e-26	1.53e-25	-1.24823	1.1e-16	1.25e-15	1116.28	1059.96	933.953	1438.56	1457.38	1095.44	3364.64	3299.77	2828
scc-3	WBGene00004738	F18E2.3	3499.13	-0.227572	0.118133	0.235348	-1.44628	6.71e-23	6.15e-22	1.2187	1.1e-16	1.25e-15	5045.74	4688.38	4444.21	3460.43	4342.3	4307.3	1469.12	1950.66	1784.06
ZC53.1	WBGene00022508	ZC53.1	165.844	-0.392161	0.182476	0.320085	-3.19045	2.02e-21	1.59e-20	2.79829	1.1e-16	1.25e-15	311.847	256.088	231.326	203.11	174.604	231.464	11.9549	25.3951	46.8094
F33H1.4	WBGene00009365	F33H1.4	4008.25	-0.411417	0.0178681	0.0612133	-1.8624	1.7e-26	2.14e-25	1.45098	1.11e-16	1.26e-15	6501.96	5785.46	5510.04	3856.58	4692.38	4833.25	1220.73	1903.04	1770.81
gla-3	WBGene00011376	T02E1.3	2200.97	-0.659817	0.000140334	0.00166299	-2.11857	1.52e-33	3.94e-32	1.45875	1.11e-16	1.26e-15	3890.13	3427.64	3313.52	2020.19	2433.05	2275.68	601.73	969.774	877.015
set-19	WBGene00020919	W01C8.3	265.756	0.489828	0.0138325	0.0512617	-1.26907	2.48e-09	7.31e-09	1.7589	1.11e-16	1.26e-15	347.433	255.33	247.901	431.4	395.711	364.384	98.2958	112.691	138.662
C53D6.7	WBGene00008284	C53D6.7	317.998	0.0029987	0.984826	0.992035	1.28553	4.75e-17	2.58e-16	-1.28253	1.13e-16	1.28e-15	212.58	204.567	227.003	237.522	209.701	197.088	539.299	547.581	486.641
zhit-2	WBGene00009648	F43C1.3	152.759	-0.632081	0.00251629	0.0145548	-2.72266	6.48e-28	9.4e-27	2.09058	1.15e-16	1.3e-15	272.515	262.907	230.606	161.985	178.991	152.4	25.2381	46.0285	44.1598
lim-9	WBGene00006407	F25H5.1	1180.28	0.10839	0.415838	0.570145	1.20525	7.37e-20	5.02e-19	-1.09686	1.18e-16	1.33e-15	827.846	800.843	795.59	1013.03	820.377	776.895	1936.69	1782.42	1868.84
T18D3.1	WBGene00011820	T18D3.1	383.721	-0.20746	0.290586	0.44308	-1.93806	1.18e-20	8.64e-20	1.7306	1.18e-16	1.34e-15	611.519	517.479	497.244	444.828	457.13	506.471	110.251	122.214	186.355
C53B7.3	WBGene00016894	C53B7.3	712.091	0.22594	0.214879	0.357916	1.71797	1.42e-21	1.13e-20	-1.49203	1.19e-16	1.35e-15	432.652	381.859	360.321	579.116	396.589	395.323	1431.93	1239.6	1191.43
fat-6	WBGene00001398	VZK822L.1	3147.26	-0.0351437	0.807466	0.881082	1.15711	8.4e-16	4.11e-15	-1.19225	1.21e-16	1.37e-15	2431.09	2422.98	1880.16	2233.37	2198.79	2138.18	4938.7	5667.86	4414.22
msp-53	WBGene00003446	R13H9.4	78.165	2.80419	0.000138594	0.0016498	6.90333	9.37e-23	8.45e-22	-4.09914	1.21e-16	1.37e-15	0.936477	2.27297	2.16193	26.8576	6.14186	4.58345	270.978	179.353	210.201
ari-1.2	WBGene00016157	C27A12.7	828.989	-0.186769	0.17924	0.316106	-1.38347	7.12e-22	5.87e-21	1.19671	1.24e-16	1.4e-15	1208.06	1076.63	1014.67	895.532	1012.53	990.025	362.632	453.937	446.898
tag-63	WBGene00006440	Y47G6A.28	965.146	-0.390764	0.0497452	0.126547	-2.08414	1.68e-24	1.78e-23	1.69338	1.24e-16	1.4e-15	1484.32	1424.39	1437.68	929.104	1217.84	1168.78	227.143	403.147	393.906
apy-1	WBGene00017244	F08C6.6	881.322	0.106091	0.389197	0.5454	1.11741	4.64e-20	3.22e-19	-1.01132	1.27e-16	1.43e-15	619.011	590.214	657.226	630.313	675.605	704.705	1365.51	1439.58	1249.72
C54G4.3	WBGene00008313	C54G4.3	36.9261	1.8078	0.0850331	0.186459	7.09855	3.04e-14	1.3e-13	-5.29076	1.27e-16	1.43e-15	0	0	2.16193	3.3572	4.38704	0	107.594	84.1211	130.713
rme-2	WBGene00004374	T11F8.3	12151.1	-0.385438	0.143786	0.270656	-2.57164	2.09e-22	1.83e-21	2.18621	1.26e-16	1.43e-15	20245.7	17901.9	18405.2	11601.6	15308.2	16384.7	1637.82	4104.48	3770.37
mrp-1	WBGene00003407	F57C12.5	1712.25	0.413143	0.000153124	0.00177284	1.30875	1.7e-33	4.38e-32	-0.89561	1.3e-16	1.46e-15	983.301	1106.18	1114.11	1440.24	1380.16	1448.37	2752.28	2491.89	2693.75
xpc-1	WBGene00022296	Y76B12C.2	2631.45	-0.382163	0.00931069	0.0384745	-1.61382	1.77e-27	2.45e-26	1.23166	1.3e-16	1.46e-15	3867.65	3616.29	3825.17	2529.65	3001.62	3147.68	1004.21	1379.27	1311.55
gadr-6	WBGene00009823	F47G4.2	257.479	-0.0390611	0.826632	0.892566	-1.65526	1.73e-17	9.74e-17	1.6162	1.33e-16	1.5e-15	352.115	315.185	345.909	313.058	309.725	364.384	102.281	85.7083	128.947
imb-1	WBGene00002075	F28B3.8	3144.81	-0.387689	0.0229334	0.0731101	-1.81046	5.94e-26	7.13e-25	1.42277	1.34e-16	1.51e-15	4987.68	4464.87	4357.73	3030.71	3719.34	3806.55	988.271	1493.55	1454.63
vit-6	WBGene00006930	K07H8.6	909445	0.27428	0.0469977	0.122043	1.41612	1.12e-24	1.2e-23	-1.14184	1.35e-16	1.51e-15	594918	572981	510025	751324	628939	648999	1.71035e+06	1.29244e+06	1.47503e+06
zoo-1	WBGene00013683	Y105E8A.26	672.376	0.455389	0.000733246	0.00579818	-0.697762	6.07e-07	1.5e-06	1.15315	1.35e-16	1.52e-15	732.325	625.066	667.315	918.193	855.474	1002.63	393.183	457.111	400.088
pup-2	WBGene00019628	K10D2.2	4229.83	-0.427472	0.0195557	0.0652675	-1.95118	3.15e-26	3.87e-25	1.52371	1.37e-16	1.54e-15	7102.24	6086.25	5825.68	4152.85	5002.11	4983.36	1174.24	1880.82	1860.9
aptf-4	WBGene00009202	F28C6.1	182.29	-0.463324	0.0843121	0.185569	-2.98544	7.18e-23	6.56e-22	2.52212	1.41e-16	1.58e-15	341.814	251.542	294.743	208.146	220.23	215.422	17.2682	34.9182	56.5246
rba-1	WBGene00004312	K07A1.11	1129.96	-0.535117	0.00697944	0.0310178	-2.21426	8.81e-28	1.26e-26	1.67914	1.44e-16	1.61e-15	1885.13	1680.48	1772.06	1086.05	1225.74	1372.74	255.038	419.018	473.394
duo-3	WBGene00001112	Y106G6H.12	1264.6	-0.359048	0.0204727	0.0674043	-1.67109	4.84e-26	5.84e-25	1.31204	1.45e-16	1.62e-15	1925.4	1789.58	1719.45	1276.57	1506.51	1454.1	464.913	692.015	552.881
set-14	WBGene00011068	R06F6.4	504.23	-0.545468	7.45e-05	0.00100284	-1.77307	1.42e-33	3.69e-32	1.2276	1.46e-16	1.63e-15	839.083	715.985	740.1	497.704	544.871	529.388	200.577	238.079	232.281
ttr-6	WBGene00020886	T28B4.3	600.61	0.493706	0.000920305	0.00690854	1.69879	6.09e-31	1.19e-29	-1.20509	1.48e-16	1.65e-15	306.228	331.853	318.524	512.812	449.233	382.718	1014.84	988.82	1100.46
kin-2	WBGene00002190	R07E4.6	1664.92	0.238489	0.0185402	0.062892	1.06985	2.24e-26	2.79e-25	-0.831365	1.49e-16	1.67e-15	1145.31	1231.19	1125.64	1398.27	1377.53	1355.56	2542.41	2352.22	2456.17
Y40H4A.2	WBGene00012741	Y40H4A.2	57.684	2.15205	0.00142727	0.00956482	6.08495	5.37e-22	4.49e-21	-3.9329	1.49e-16	1.67e-15	0.936477	3.78828	2.16193	12.5895	16.6708	1.14586	167.369	171.417	143.078
cbp-1	WBGene00000366	R10E11.1	7141.07	-0.0588276	0.648984	0.768703	-1.13077	2.96e-18	1.77e-17	1.07195	1.5e-16	1.68e-15	9420.96	8561.52	8612.4	7825.62	8529.29	9178.36	3465.59	4198.12	4477.81
sftb-2	WBGene00021004	W03F9.10	2525.86	-0.453529	6.53e-05	0.000912899	-1.40886	2.46e-34	6.98e-33	0.955336	1.51e-16	1.68e-15	3760.89	3579.17	3451.16	2574.13	2657.67	2648.09	1187.52	1422.12	1451.98
M02D8.5	WBGene00019731	M02D8.5	189.104	0.373291	0.163327	0.296281	2.49505	4.59e-22	3.87e-21	-2.12176	1.53e-16	1.71e-15	91.7747	60.6125	62.6959	103.234	97.3924	75.6269	381.228	515.837	313.535
meg-4	WBGene00016485	C36C9.1	579.524	-0.326935	0.251108	0.39893	-2.76293	6.86e-21	5.15e-20	2.43599	1.56e-16	1.73e-15	987.983	860.697	834.505	621.081	749.307	768.874	55.7895	155.545	181.939
szy-20	WBGene00004105	C18E9.3	1298.31	-0.465857	0.00320399	0.0175371	-1.80286	6.17e-29	9.91e-28	1.337	1.59e-16	1.77e-15	2093.03	1973.69	1743.24	1272.38	1507.39	1426.6	459.599	674.556	534.334
K02C4.3	WBGene00010502	K02C4.3	3800.76	-0.334467	0.049532	0.126251	-1.74955	1.88e-24	1.98e-23	1.41508	1.62e-16	1.8e-15	5911.98	5379.36	5071.89	3634.16	4789.77	4553.66	1251.28	1855.43	1759.33
Y38H6C.15	WBGene00012627	Y38H6C.15	44.9429	1.2553	0.0232915	0.0738747	4.8011	7.39e-22	6.08e-21	-3.54581	1.64e-16	1.82e-15	7.49182	3.03062	2.88257	8.39299	13.1611	9.1669	92.9825	142.847	124.531
F12E12.1	WBGene00017402	F12E12.1	252.214	-0.981974	0.000580495	0.00488037	-3.62218	4.19e-30	7.51e-29	2.64021	1.64e-16	1.83e-15	510.38	433.379	486.434	297.112	209.701	216.568	13.2832	57.1389	45.9262
K08A2.2	WBGene00019512	K08A2.2	46.9137	0.375066	0.490342	0.636426	4.23759	5.72e-19	3.62e-18	-3.86253	1.65e-16	1.83e-15	8.42829	4.54594	7.20643	4.19649	8.77409	13.7503	111.579	96.8187	166.924
mesp-1	WBGene00016178	C28C12.2	1706.4	-0.983556	1.84e-05	0.000335095	-2.91056	1e-35	3.29e-34	1.927	1.69e-16	1.87e-15	3287.03	2969.25	3113.9	1582.08	1486.33	1670.67	241.755	580.912	425.701
msh-2	WBGene00003418	H26D21.2	2056.33	-0.489903	0.00374103	0.0195672	-1.90366	1e-28	1.57e-27	1.41375	1.7e-16	1.88e-15	3354.46	3017.74	2976.98	1920.32	2426.04	2311.2	640.251	1001.52	858.467
hrde-2	WBGene00011324	T01C3.9	645.892	-0.424949	0.00340958	0.0183204	-1.68644	1.25e-28	1.94e-27	1.26149	1.71e-16	1.89e-15	1055.41	900.096	871.978	634.51	684.379	788.353	273.634	307.915	296.754
dnsn-1	WBGene00016074	C24H12.5	568.722	-0.157187	0.464073	0.612893	-1.99522	3.1e-19	2.01e-18	1.83804	1.72e-16	1.91e-15	851.258	787.962	745.865	545.544	839.68	753.977	147.444	188.876	257.893
swsn-2.2	WBGene00015971	C18E3.2	1108.78	-0.256516	0.184666	0.322981	-1.88556	1.23e-21	9.89e-21	1.62905	1.72e-16	1.91e-15	1665.99	1563.8	1506.14	1142.29	1425.79	1396.81	294.887	450.762	532.568
F55A11.8	WBGene00010081	F55A11.8	285.22	-0.69536	9.16e-05	0.00118736	-2.33512	1.24e-32	2.9e-31	1.63976	1.74e-16	1.93e-15	469.175	440.956	503.729	310.541	321.132	239.485	82.3559	109.516	90.0861
pis-1	WBGene00004031	T13F2.3	1533.51	-0.38192	0.00484647	0.0237821	-1.52577	2.78e-28	4.15e-27	1.14385	1.75e-16	1.93e-15	2302.8	2129.77	2095.63	1571.17	1691.64	1747.44	629.624	777.724	855.818
tag-164	WBGene00006509	Y76A2A.1	53.7242	1.58695	0.0158526	0.056309	5.68984	3.79e-21	2.91e-20	-4.10289	1.75e-16	1.93e-15	2.80943	1.51531	4.32386	16.786	6.14186	2.29172	183.308	128.562	137.779
Y8A9A.2	WBGene00021171	Y8A9A.2	680.704	0.514004	0.00237146	0.0139873	1.88327	1.86e-29	3.11e-28	-1.36926	1.79e-16	1.97e-15	356.798	324.277	320.686	423.007	533.465	473.241	1008.2	1431.65	1255.02
F21A3.11	WBGene00219316	F21A3.11	219.238	0.703357	0.001008	0.00738425	2.37324	2.31e-30	4.27e-29	-1.66988	1.84e-16	2.03e-15	73.0452	76.5233	102.331	149.395	114.941	147.816	479.524	396.798	432.766
tsp-12	WBGene00006638	T14G10.6	910.8	-0.252742	0.157058	0.287877	-1.76568	5.85e-22	4.86e-21	1.51294	1.85e-16	2.04e-15	1400.97	1221.34	1220.05	956.801	1140.63	1127.53	272.306	446.001	411.57
tdc-1	WBGene00006562	K01C8.3	2217.66	-0.294924	0.183089	0.320925	-2.13676	1.24e-21	9.94e-21	1.84184	1.88e-16	2.07e-15	3589.52	3189.73	2991.39	2171.27	2748.04	3045.7	479.524	974.535	769.264
B0001.7	WBGene00007092	B0001.7	1045.29	-0.474975	0.0224371	0.0720344	-2.22973	1.04e-25	1.22e-24	1.75475	1.89e-16	2.08e-15	1696.9	1558.5	1612.08	906.443	1260.84	1336.08	235.113	401.559	400.088
C17E4.10	WBGene00007647	C17E4.10	859.39	-0.210248	0.131879	0.254956	-1.40226	2.44e-22	2.12e-21	1.19201	1.9e-16	2.09e-15	1213.67	1066.78	1168.88	913.157	1003.76	1065.65	369.273	455.524	477.81
Y5F2A.4	WBGene00012385	Y5F2A.4	585.568	-0.464837	0.00546105	0.0260333	-1.91505	7.7e-28	1.11e-26	1.45022	1.9e-16	2.09e-15	955.206	848.575	847.476	572.402	649.283	700.122	201.905	206.335	288.805
npp-13	WBGene00003799	Y37E3.15	1926.42	-0.282732	0.0635993	0.151041	-1.55692	7.32e-24	7.28e-23	1.27419	1.91e-16	2.1e-15	2937.73	2538.15	2543.87	1845.62	2319.87	2428.08	773.083	974.535	976.816
asp-2	WBGene00000215	T18H9.2	10593.4	0.257616	0.0160211	0.0567814	1.13672	2e-26	2.51e-25	-0.879101	1.93e-16	2.11e-15	6677.08	7819.01	7199.22	9047.64	8471.38	8418.65	17011.8	15206.9	15488.6
gon-2	WBGene00001651	T01H8.5	2325.58	0.0797008	0.426938	0.580181	0.902996	1.56e-19	1.03e-18	-0.823295	1.92e-16	2.11e-15	1806.46	1854.74	1669.73	1814.56	1861.86	1958.28	3338.07	3223.59	3402.96
K04F10.3	WBGene00019396	K04F10.3	541.605	-0.557039	0.000517805	0.00447373	-1.96041	4.62e-31	9.13e-30	1.40337	1.93e-16	2.12e-15	884.971	806.146	827.298	518.687	625.592	567.202	168.697	228.556	247.295
neg-1	WBGene00017985	F32D1.6	698.203	-0.85659	8.78e-05	0.00114671	-2.73091	2.12e-33	5.38e-32	1.87433	1.97e-16	2.16e-15	1396.29	1160.73	1132.85	667.243	701.927	668.038	110.251	246.015	200.486
sfxn-1.4	WBGene00008137	C47D12.3	84.2989	-0.379982	0.389925	0.546047	3.08014	3.35e-14	1.43e-13	-3.46013	1.97e-16	2.16e-15	23.4119	20.4567	30.267	34.4113	6.14186	16.0421	221.83	196.812	209.318
cec-5	WBGene00017993	F32E10.6	2193.01	-0.162284	0.314284	0.468913	-1.50514	2.76e-20	1.95e-19	1.34285	1.98e-16	2.17e-15	3096.93	2807.12	2884.73	2354.23	2696.28	2803.93	785.038	1125.32	1183.48
T09A12.1	WBGene00020372	T09A12.1	36.8192	3.13603	0.00675218	0.0302889	7.64499	3.46e-12	1.26e-11	-4.50895	1.98e-16	2.17e-15	0	0	1.44129	8.39299	1.75482	3.43759	96.9675	114.278	105.1
vha-3	WBGene00006912	Y38F2AL.4	1288.67	-0.0208992	0.868957	0.920464	1.01656	6.1e-16	3.02e-15	-1.03746	1.98e-16	2.17e-15	957.079	938.736	998.091	1081.02	862.493	907.523	1854.34	1950.66	2048.13
Y66D12A.11	WBGene00013437	Y66D12A.11	39.1817	0.626543	0.30171	0.455019	4.68446	3.92e-19	2.52e-18	-4.05792	1.98e-16	2.17e-15	1.87295	3.03062	7.20643	10.0716	5.26445	3.43759	100.952	109.516	111.283
asfl-1	WBGene00007277	C03D6.5	326.535	-0.634981	5.6e-06	0.00013012	-1.9304	9.43e-36	3.12e-34	1.29542	2.01e-16	2.2e-15	537.538	509.145	495.082	319.773	322.009	351.78	131.504	133.324	138.662
F59E12.9	WBGene00019124	F59E12.9	3981.15	-0.381257	0.0153694	0.0552305	-1.68484	2e-26	2.51e-25	1.30358	2.01e-16	2.2e-15	6145.16	5657.42	5434.37	3911.13	4649.39	4673.97	1392.08	1936.37	2030.47
hmg-3	WBGene00001973	C32F10.5	2967.48	-0.608752	0.000104994	0.00132562	-1.9142	1.41e-33	3.68e-32	1.30545	2.04e-16	2.23e-15	4840.65	4587.61	4474.47	2694.99	3292.92	3129.35	951.078	1368.16	1368.07
hcf-1	WBGene00001827	C46A5.9	2861.68	-0.332429	0.0786177	0.17592	-1.9	2.05e-23	1.95e-22	1.56757	2.05e-16	2.24e-15	4544.72	3939.81	4003.89	2849.42	3499.98	3569.36	798.321	1401.49	1148.16
oatr-1	WBGene00015814	C16A3.10	2701.21	-0.0796467	0.58666	0.719762	1.12168	1.54e-14	6.8e-14	-1.20133	2.11e-16	2.3e-15	2089.28	1932.78	1875.83	2051.25	1946.09	1580.14	4870.96	4225.1	3739.46
clk-2	WBGene00000537	C07H6.6	867.103	-0.360253	0.0397582	0.108763	-1.84623	1.3e-24	1.39e-23	1.48598	2.15e-16	2.34e-15	1330.73	1266.8	1194.83	830.906	1099.39	1024.4	273.634	431.716	351.512
fmo-3	WBGene00001478	Y39A1A.19	205.748	0.418586	0.0429033	0.114392	2.04305	1.3e-24	1.39e-23	-1.62446	2.19e-16	2.38e-15	104.885	87.8881	94.4042	125.056	144.772	112.295	460.928	368.228	353.279
ints-7	WBGene00008361	D1043.1	1690.89	-0.446078	0.0141599	0.052257	-1.96391	1.88e-26	2.36e-25	1.51783	2.23e-16	2.42e-15	2850.64	2454.81	2339.21	1563.61	1869.76	2179.43	504.762	779.311	676.529
C18B2.5	WBGene00015956	C18B2.5	1423.47	-0.00940878	0.937018	0.964463	0.964467	3.41e-16	1.72e-15	-0.973876	2.24e-16	2.44e-15	1071.33	1160.73	1016.11	1170.82	1033.59	1020.96	2236.89	2017.32	2083.46
ikke-1	WBGene00011299	R107.4	2132.19	-0.348727	0.00370376	0.0194431	-1.35391	1.44e-28	2.2e-27	1.00518	2.3e-16	2.49e-15	3161.55	2844.24	2809.79	2138.53	2322.5	2462.46	1048.05	1257.06	1145.51
K09A9.6	WBGene00010703	K09A9.6	424.923	0.273693	0.0518061	0.130601	1.40299	2.38e-24	2.48e-23	-1.1293	2.3e-16	2.49e-15	252.849	288.667	246.46	310.541	336.925	304.799	684.086	695.19	704.791
Y34D9A.7	WBGene00021332	Y34D9A.7	646.32	-0.461717	0.0055126	0.0261821	-1.89294	9.45e-28	1.34e-26	1.43122	2.29e-16	2.49e-15	1003.9	928.887	981.516	623.599	764.223	728.768	200.577	314.264	271.141
ZC412.10	WBGene00050943	ZC412.10	86.9953	-0.173466	0.612493	0.740953	2.49524	3.49e-15	1.61e-14	-2.6687	2.3e-16	2.49e-15	32.7767	37.8828	33.8702	30.2148	36.8512	25.209	175.338	139.673	271.141
fox-1	WBGene00001484	T07D1.4	309.133	-0.0061932	0.975283	0.987169	-1.76255	1.49e-16	7.76e-16	1.75636	2.3e-16	2.5e-15	455.128	394.739	366.807	403.703	375.531	431.99	86.3409	114.278	153.676
kin-33	WBGene00017083	DC2.7	92.1664	-0.249455	0.350272	0.5058	-3.06379	2.41e-19	1.58e-18	2.81433	2.33e-16	2.52e-15	174.185	118.194	131.157	127.573	130.734	96.2524	13.2832	22.2207	15.8975
F08A8.8	WBGene00045468	F08A8.8	36.469	0.30638	0.623184	0.748365	4.55086	3.31e-18	1.98e-17	-4.24448	2.35e-16	2.54e-15	4.68238	6.81891	1.44129	7.55369	3.50964	4.58345	107.594	90.4699	101.568
K07H8.5	WBGene00019506	K07H8.5	36.6624	0.601587	0.312454	0.467055	4.55831	5.03e-19	3.2e-18	-3.95672	2.36e-16	2.55e-15	3.74591	5.30359	3.60321	9.23229	7.01927	2.29172	87.6692	101.58	109.516
R102.10	WBGene00011297	R102.10	42.804	1.80568	0.015477	0.0554408	6.01978	8.3e-19	5.18e-18	-4.2141	2.37e-16	2.56e-15	0.936477	3.03062	1.44129	7.55369	7.89668	3.43759	144.787	142.847	73.3053
hpr-17	WBGene00001998	F32A11.2	545.129	-0.367676	0.0426788	0.114001	-1.93113	2.39e-24	2.49e-23	1.56345	2.38e-16	2.57e-15	878.415	765.233	763.882	550.58	658.934	656.579	154.085	260.299	218.15
rpb-5	WBGene00019246	H27M09.2	738.27	-0.583056	0.000980805	0.00724162	-2.09516	3.17e-30	5.77e-29	1.51211	2.41e-16	2.6e-15	1279.23	1099.36	1116.28	798.173	815.99	717.31	195.263	326.961	295.871
R03H10.2	WBGene00019855	R03H10.2	64.6312	2.02595	3.53e-08	1.87e-06	-1.52583	0.000619929	0.00116294	3.55177	2.47e-16	2.66e-15	31.8402	31.8216	43.9592	182.967	129.857	126.045	15.9399	1.58719	17.6639
rgs-11	WBGene00004354	F45B8.1	158.551	-0.325065	0.226273	0.371376	-2.85253	1.34e-20	9.71e-20	2.52746	2.46e-16	2.66e-15	257.531	226.539	254.387	169.538	186.011	234.902	21.2531	23.8079	52.9918
Y38F2AR.12	WBGene00021430	Y38F2AR.12	845.779	0.353255	0.00562146	0.0265513	1.38505	4.98e-28	7.32e-27	-1.03179	2.47e-16	2.66e-15	502.888	525.813	527.511	593.384	666.831	731.06	1284.49	1371.33	1408.7
sdc-3	WBGene00004747	C25D7.3	1022.92	-0.212121	0.160807	0.29294	-1.48799	9.15e-22	7.44e-21	1.27587	2.53e-16	2.72e-15	1493.68	1294.83	1359.85	1059.2	1123.96	1400.24	459.599	460.285	554.648
BE10.1	WBGene00007209	BE10.1	49.2032	3.55825	0.00203689	0.0124238	8.05003	4.11e-13	1.61e-12	-4.49178	2.53e-16	2.73e-15	0.936477	0.757656	0	10.0716	0.877409	8.02104	155.414	93.6443	173.107
C08F1.10	WBGene00015613	C08F1.10	93.6171	1.01991	0.00562016	0.0265513	-2.49646	7.65e-09	2.17e-08	3.51637	2.53e-16	2.73e-15	73.0452	81.8269	108.817	170.378	172.85	192.505	13.2832	1.58719	28.2623
thoc-5	WBGene00021311	Y32H12A.2	970.51	-0.536474	0.000369727	0.0034865	-1.81624	1.39e-31	2.91e-30	1.27977	2.55e-16	2.74e-15	1599.5	1516.83	1310.85	956.801	1097.64	996.9	342.707	460.285	453.08
B0334.4	WBGene00007144	B0334.4	731.55	-0.568015	0.000235223	0.00245439	-1.89453	4.72e-32	1.04e-30	1.32652	2.57e-16	2.76e-15	1204.31	1170.58	1011.06	711.725	822.132	749.394	265.664	368.228	280.857
szy-4	WBGene00077732	C30B5.1	2452.55	-0.502168	0.0474548	0.122673	-2.5965	2.94e-24	3.03e-23	2.09433	2.6e-16	2.8e-15	4172	3901.17	3721.4	2326.54	3084.97	2916.22	345.364	871.368	733.937
R02D5.7	WBGene00010980	R02D5.7	38.3653	0.714651	0.242837	0.38945	4.74336	3.84e-19	2.47e-18	-4.02871	2.65e-16	2.84e-15	1.87295	6.06125	3.60321	7.55369	7.89668	3.43759	90.3259	92.0571	132.48
dhfr-1	WBGene00007974	C36B1.7	871.046	-0.422554	0.00844021	0.0358559	-1.78329	4.44e-27	5.9e-26	1.36074	2.73e-16	2.92e-15	1422.51	1275.89	1150.87	812.441	1030.96	1028.98	313.484	409.495	394.789
R102.4	WBGene00011291	R102.4	485.925	0.158995	0.307181	0.461306	1.41346	2.38e-20	1.69e-19	-1.25446	2.73e-16	2.93e-15	339.941	313.67	263.035	361.738	357.983	300.216	838.171	774.549	824.023
mett-10	WBGene00014228	ZK1128.2	348.832	-0.120303	0.49451	0.639931	-1.66573	7.92e-19	4.96e-18	1.54542	2.8e-16	3e-15	511.316	471.262	422.297	360.899	442.214	490.429	126.191	152.37	162.508
T04A8.8	WBGene00011410	T04A8.8	1182.51	-0.497093	0.00242362	0.014167	-1.87451	5.35e-29	8.62e-28	1.37742	2.8e-16	3e-15	1952.55	1713.82	1705.04	1171.66	1326.64	1307.43	369.273	577.738	518.437
com-1	WBGene00008082	C44B9.5	571.295	-0.500693	0.00330699	0.0179166	-1.9707	2.49e-28	3.72e-27	1.47	2.87e-16	3.07e-15	934.604	876.608	811.444	524.562	680.869	648.558	183.308	215.858	265.842
snu-23	WBGene00022794	ZK686.4	782.014	-0.797158	1.75e-09	1.51e-07	-1.94535	1.14e-44	8.79e-43	1.14819	2.87e-16	3.07e-15	1241.77	1259.98	1335.35	775.512	748.43	682.934	284.261	346.008	363.877
hasp-1	WBGene00007258	C01H6.9	747.414	-0.37273	0.0385648	0.106435	-1.90067	1.75e-24	1.84e-23	1.52794	2.89e-16	3.09e-15	1180.9	1076.63	1042.05	778.03	891.447	878.876	216.516	290.456	371.826
ZK1320.3	WBGene00014253	ZK1320.3	1101.44	0.169839	0.348387	0.503971	1.64096	6.98e-20	4.76e-19	-1.47112	2.9e-16	3.1e-15	680.819	540.209	670.198	826.709	759.836	537.409	2179.78	1903.04	1814.97
sup-17	WBGene00006324	DY3.7	3210.86	-0.212479	0.198785	0.339416	-1.57606	3.11e-21	2.41e-20	1.36358	2.92e-16	3.11e-15	4733.89	4240.6	4169.64	3291.73	3886.92	4166.36	1131.73	1703.06	1573.86
C46H3.2	WBGene00016725	C46H3.2	276.72	-0.0850657	0.660278	0.777676	-1.80097	6.75e-18	3.94e-17	1.71591	2.93e-16	3.13e-15	394.257	357.614	363.925	373.488	298.319	380.426	81.0276	138.086	103.334
acs-3	WBGene00020343	T08B1.6	300.42	0.511358	0.00165957	0.0107408	1.78946	1.25e-29	2.13e-28	-1.2781	2.97e-16	3.16e-15	166.693	145.47	147.732	215.7	231.636	206.255	544.612	563.453	482.226
R04D3.2	WBGene00011010	R04D3.2	415.404	-0.000719549	0.998138	0.999599	-2.62992	2.75e-16	1.4e-15	2.6292	2.97e-16	3.16e-15	583.425	566.727	579.397	501.901	587.864	639.391	33.208	138.086	108.633
spe-49	WBGene00019667	K12B6.2	41.3823	1.58068	0.0392711	0.107926	5.99932	3.33e-18	1.99e-17	-4.41865	3.06e-16	3.26e-15	0	1.51531	3.60321	5.03579	1.75482	10.3128	142.13	104.755	103.334
F01D5.8	WBGene00008498	F01D5.8	88.9366	0.407552	0.274561	0.425343	3.22553	2.22e-20	1.58e-19	-2.81798	3.07e-16	3.27e-15	15.9201	20.4567	31.7083	35.2506	38.606	16.0421	247.068	182.527	212.85
hrde-1	WBGene00007624	C16C10.3	11383.1	-0.389766	0.0548364	0.136101	-2.0519	6.2e-24	6.21e-23	1.66213	3.07e-16	3.27e-15	18895.3	17553.4	14661.5	11093	14493	13423.8	2871.83	5221.86	4234.05
K07E3.2	WBGene00019491	K07E3.2	207.022	0.1151	0.575594	0.709895	-1.73199	1.64e-14	7.21e-14	1.84709	3.08e-16	3.28e-15	294.99	259.118	227.723	253.468	281.648	311.675	100.952	60.3133	73.3053
aman-1	WBGene00018877	F55D10.1	1290.59	0.54131	0.000276953	0.0027866	1.74528	3.9e-32	8.69e-31	-1.20397	3.1e-16	3.29e-15	662.089	671.283	666.595	1117.11	895.834	896.064	2598.2	2053.83	2054.32
nprl-3	WBGene00018072	F35H10.7	544.148	-0.347063	0.0143726	0.0527762	-1.57887	4.78e-26	5.78e-25	1.2318	3.12e-16	3.31e-15	830.655	772.052	706.23	546.384	643.141	625.641	232.456	279.346	261.426
ttr-24	WBGene00013077	Y51A2D.9	314.222	0.257798	0.149837	0.278434	1.68211	5.4e-22	4.51e-21	-1.42432	3.16e-16	3.35e-15	176.994	165.927	180.881	255.147	186.011	183.338	572.507	534.883	572.312
F13A7.7	WBGene00008725	F13A7.7	37.5167	2.01145	0.0284399	0.0852724	6.67322	1.3e-15	6.27e-15	-4.66177	3.22e-16	3.42e-15	0	2.27297	0.720643	7.55369	4.38704	0	104.937	120.627	97.1517
Y18D10A.11	WBGene00012481	Y18D10A.11	1623.21	-0.865439	0.00026537	0.00269649	-2.83659	5.45e-32	1.19e-30	1.97115	3.23e-16	3.42e-15	3357.27	2751.05	2541.71	1454.5	1739.02	1553.79	231.128	531.709	448.664
F21D9.2	WBGene00009016	F21D9.2	56.1075	0.970083	0.184499	0.322805	5.78963	6.23e-19	3.94e-18	-4.81954	3.28e-16	3.48e-15	2.80943	0.757656	5.0445	10.9109	5.26445	0	223.158	101.58	155.443
hlh-11	WBGene00001955	F58A4.7	840.709	0.240845	0.0553173	0.136822	1.25521	5.54e-24	5.58e-23	-1.01436	3.32e-16	3.51e-15	559.077	548.543	548.409	616.885	653.67	687.517	1176.89	1404.66	1370.72
T11G6.5	WBGene00011720	T11G6.5	2872.23	-0.506217	6.92e-05	0.000953305	-1.55976	8.75e-34	2.33e-32	1.05355	3.32e-16	3.51e-15	4538.17	4113.32	3999.57	2680.72	3103.39	3123.62	1257.92	1552.27	1481.12
W01A11.1	WBGene00020909	W01A11.1	2471.38	0.0652874	0.806038	0.880456	2.2299	4.08e-17	2.23e-16	-2.16461	3.34e-16	3.53e-15	1157.49	1082.69	1060.79	1220.34	1162.57	1070.24	7400.08	5405.97	2682.27
W03D8.5	WBGene00020987	W03D8.5	59.0461	5.23314	3.86e-05	0.000598058	9.18495	1.97e-13	7.88e-13	-3.95181	3.35e-16	3.54e-15	0	0	0.720643	19.3039	9.6515	2.29172	180.652	133.324	185.471
bet-1	WBGene00022473	Y119C1B.8	2405.96	-0.351371	0.00491071	0.0239745	-1.38747	6.22e-28	9.06e-27	1.0361	3.36e-16	3.55e-15	3548.31	3150.33	3299.1	2472.57	2726.99	2636.63	1093.21	1360.22	1366.31
F20A1.10	WBGene00017621	F20A1.10	280.159	0.0350353	0.837858	0.900177	1.40176	3.15e-17	1.73e-16	-1.36672	3.36e-16	3.55e-15	175.121	191.687	174.396	200.592	173.727	179.9	459.599	428.542	537.867
cyp-31A2	WBGene00010354	H02I12.8	706.407	-0.368995	0.112823	0.228187	-2.32894	2.54e-22	2.2e-21	1.95995	3.4e-16	3.59e-15	1168.72	1007.68	1044.21	736.904	824.764	932.732	124.862	295.218	222.566
tag-10	WBGene00006404	C31C9.1	1187.21	0.354131	0.00931027	0.0384745	1.45501	5.01e-27	6.62e-26	-1.10088	3.4e-16	3.59e-15	715.468	640.977	772.529	829.227	930.053	963.67	1786.59	1896.69	2149.7
acs-12	WBGene00009106	F25C8.4	248.889	0.691957	9.02e-05	0.00117129	2.05869	3.53e-33	8.7e-32	-1.36673	3.47e-16	3.65e-15	99.2666	109.102	121.068	180.449	185.133	167.296	502.106	450.762	424.818
Y116A8C.33	WBGene00013809	Y116A8C.33	62.5893	0.143574	0.788412	0.869324	4.0952	1.53e-17	8.68e-17	-3.95163	3.46e-16	3.65e-15	4.68238	7.57656	16.5748	19.3039	8.77409	3.43759	168.697	184.114	150.143
slx-1	WBGene00018909	F56A3.2	617.953	-0.451445	0.0086801	0.0364879	-1.92239	8.29e-27	1.08e-25	1.47095	3.5e-16	3.68e-15	959.889	908.43	916.658	572.402	715.088	750.54	204.562	307.915	226.098
C04B4.2	WBGene00007290	C04B4.2	761.058	-0.435775	0.118872	0.23633	-2.77879	3.43e-22	2.93e-21	2.34302	3.52e-16	3.7e-15	1351.34	1075.87	1205.64	760.405	903.731	1022.11	82.3559	255.538	192.537
ZK1225.5	WBGene00014239	ZK1225.5	38.8673	0.502335	0.603896	0.733579	6.42218	9.57e-17	5.07e-16	-5.91984	3.62e-16	3.8e-15	0.936477	2.27297	0.720643	3.3572	0	2.29172	158.07	84.1211	98.0349
cec-4	WBGene00017990	F32E10.2	542.262	-0.232512	0.257115	0.405603	-1.97677	1.95e-20	1.4e-19	1.74426	3.64e-16	3.82e-15	825.036	752.353	742.983	590.027	732.636	651.996	131.504	196.812	257.01
orc-2	WBGene00003882	F59E10.1	704.989	-0.486451	0.00234665	0.0138764	-1.84963	9.44e-29	1.49e-27	1.36318	3.68e-16	3.87e-15	1179.96	966.012	1043.49	739.422	803.706	732.206	240.426	287.282	352.396
grsp-1	WBGene00012840	Y43F8C.20	477.833	0.0853314	0.697592	0.804479	1.85138	1.08e-17	6.19e-17	-1.76605	3.7e-16	3.88e-15	229.437	285.636	242.857	350.827	234.268	217.714	808.948	1117.38	813.424
T09F5.10	WBGene00011669	T09F5.10	36.3546	1.77149	0.0563708	0.138469	6.61635	1.74e-15	8.29e-15	-4.84486	3.7e-16	3.88e-15	1.87295	1.51531	0	5.87509	4.38704	0	91.6542	92.0571	129.83
R74.8	WBGene00011282	R74.8	2763.03	-0.632727	5.66e-05	0.000816762	-1.92944	5.81e-34	1.58e-32	1.29672	3.71e-16	3.89e-15	4707.67	4264.09	4065.87	2584.2	2890.18	2934.55	876.692	1255.47	1288.58
ZK1307.9	WBGene00014250	ZK1307.9	536.579	-0.452109	0.00230891	0.0137141	-1.73842	1.22e-28	1.88e-27	1.28631	3.85e-16	4.03e-15	789.45	792.508	796.311	530.437	627.347	580.952	192.607	263.474	256.127
myo-5	WBGene00019064	F58G4.1	1454.44	0.283731	0.0199535	0.0662719	1.26944	1.07e-25	1.26e-24	-0.98571	3.9e-16	4.08e-15	858.749	1006.93	962.058	1267.34	1068.68	1106.9	2286.04	2223.65	2309.56
Y37D8A.2	WBGene00012544	Y37D8A.2	4117.18	0.519646	4.32e-07	1.55e-05	1.35301	1e-39	5.06e-38	-0.83336	3.98e-16	4.16e-15	2513.5	2536.63	2378.84	3760.9	3614.05	3271.44	6437.05	6509.07	6033.12
M03C11.3	WBGene00010840	M03C11.3	2332.17	-0.381647	0.00973141	0.0398577	-1.59958	9.71e-27	1.26e-25	1.21793	4.16e-16	4.35e-15	3436.87	3263.98	3307.03	2365.14	2673.46	2643.5	864.737	1182.46	1252.37
Y6G8.2	WBGene00012404	Y6G8.2	184.213	0.860358	0.0125106	0.0476039	3.51278	6.35e-26	7.6e-25	-2.65242	4.16e-16	4.35e-15	32.7767	43.1864	40.356	109.948	44.7478	56.1473	581.805	328.549	420.402
smp-1	WBGene00004889	Y54E5B.1	637.617	-0.0578978	0.692678	0.800637	-1.30235	1.35e-17	7.67e-17	1.24446	4.23e-16	4.42e-15	867.178	777.355	781.177	725.154	770.365	835.334	269.649	355.531	356.812
lgc-45	WBGene00021146	W10G11.16	270.462	0.135624	0.448877	0.59956	1.55435	3.71e-19	2.4e-18	-1.41873	4.34e-16	4.52e-15	152.646	160.623	169.351	201.432	157.934	170.733	434.361	534.883	452.197
vit-1	WBGene00006925	K09F5.2	275189	0.0657488	0.65798	0.775733	1.27288	1.03e-17	5.9e-17	-1.20713	4.36e-16	4.55e-15	213736	182075	159124	173345	225755	181707	417805	463623	459527
lin-40	WBGene00003025	T27C4.4	1891.3	0.0529146	0.701772	0.807291	-1.08699	8.66e-15	3.89e-14	1.13991	4.37e-16	4.56e-15	2474.17	2107.04	2205.89	2195.61	2350.58	2494.54	891.304	1165	1137.56
skr-8	WBGene00004814	C52D10.9	74.9809	0.205564	0.472661	0.620654	-2.79534	3.59e-14	1.53e-13	3.0009	4.38e-16	4.56e-15	91.7747	100.768	100.89	88.1264	109.676	142.087	7.96993	15.8719	17.6639
ZC477.7	WBGene00022621	ZC477.7	77.0857	2.17172	0.00170852	0.0109638	6.39235	1.35e-22	1.2e-21	-4.22062	4.44e-16	4.62e-15	0	3.78828	3.60321	24.3397	5.26445	4.58345	244.411	158.719	249.062
ZK1098.2	WBGene00014219	ZK1098.2	908.305	-0.309608	0.0266184	0.0813462	-1.48703	6.1e-25	6.71e-24	1.17742	4.44e-16	4.62e-15	1315.75	1179.67	1284.19	893.014	1098.52	1058.78	399.825	446.001	499.006
tim-1	WBGene00006571	Y75B8A.22	2672	-0.335779	0.0761984	0.171898	-1.88903	4.58e-23	4.23e-22	1.55325	4.49e-16	4.67e-15	4230.07	3653.42	3777.61	2606.02	3175.34	3459.36	743.86	1165	1237.36
attf-3	WBGene00018794	F54C4.3	1909.77	-0.216852	0.230346	0.376305	-1.70483	1.18e-20	8.68e-20	1.48798	4.54e-16	4.72e-15	2817.86	2580.58	2532.34	1954.73	2446.22	2423.5	584.462	957.076	891.146
F40F12.3	WBGene00009592	F40F12.3	35.879	3.69955	0.00489874	0.0239379	8.50322	1.02e-11	3.57e-11	-4.80367	4.56e-16	4.74e-15	0	0.757656	0	6.71439	0.877409	3.43759	85.0126	101.58	124.531
prmt-9	WBGene00011939	T23B5.1	1660.77	-0.354264	0.0539674	0.134619	-1.8709	1.08e-23	1.06e-22	1.51663	4.66e-16	4.83e-15	2657.72	2322.97	2290.92	1538.43	2046.99	2103.8	496.792	725.346	763.965
M03C11.8	WBGene00010845	M03C11.8	2475.67	-0.399951	0.00767655	0.0334536	-1.63431	4.72e-27	6.25e-26	1.23436	4.68e-16	4.86e-15	3749.65	3541.29	3421.61	2465.02	3005.13	2648.09	917.87	1288.8	1243.54
rfc-1	WBGene00004337	C54G10.2	2726.07	-0.415852	0.00722772	0.0318943	-1.6877	3.75e-27	5.03e-26	1.27185	4.68e-16	4.86e-15	4077.42	3945.87	3884.99	2622.81	3188.5	3115.6	990.928	1480.85	1227.64
dsb-1	WBGene00008580	F08G5.1	670.489	-0.581316	0.000116516	0.00144569	-1.87237	1.65e-32	3.81e-31	1.29105	4.71e-16	4.88e-15	1173.41	969.042	966.382	652.135	712.456	712.726	235.113	311.089	302.053
msp-79	WBGene00003466	T13F2.10	37.9123	1.49739	0.0494344	0.126136	5.86426	6.99e-18	4.07e-17	-4.36686	4.73e-16	4.89e-15	0.936477	3.03062	1.44129	7.55369	5.26445	2.29172	87.6692	87.2955	145.727
ccr-4	WBGene00000376	ZC518.3	4122.96	-0.310428	0.0557654	0.137481	-1.63681	1.2e-23	1.17e-22	1.32638	4.82e-16	4.99e-15	6243.49	5743.79	5451.66	4011.01	4905.59	5147.21	1487.72	1920.5	2195.63
F53B6.7	WBGene00009962	F53B6.7	44.0324	-0.455795	0.44112	0.592837	3.8979	3.29e-15	1.53e-14	-4.3537	4.83e-16	4.99e-15	8.42829	7.57656	7.92707	12.5895	0.877409	3.43759	118.221	104.755	132.48
R01H2.2	WBGene00019810	R01H2.2	36.3139	2.09933	0.0415684	0.112144	7.04948	5.17e-14	2.17e-13	-4.95015	4.83e-16	4.99e-15	0	2.27297	0	6.71439	0.877409	2.29172	120.877	98.4059	95.3853
tag-18	WBGene00006408	T14G12.3	1480.98	0.0172558	0.894334	0.936164	1.06756	1.33e-16	6.98e-16	-1.0503	4.84e-16	5e-15	1078.82	1161.49	1003.86	1181.73	1113.43	985.442	2313.94	2433.16	2056.97
gipc-1	WBGene00016440	C35D10.2	896.355	2.1975	0.000150866	0.00175093	6.7392	9.9e-32	2.1e-30	-4.5417	4.89e-16	5.05e-15	7.49182	37.1252	26.6638	172.056	64.0508	92.8149	2826.67	2155.41	2684.92
T22D1.5	WBGene00020684	T22D1.5	1755.79	-0.427946	0.034398	0.0980009	-2.09312	1.72e-24	1.82e-23	1.66518	4.91e-16	5.07e-15	2907.76	2541.94	2540.27	1686.99	2164.57	2087.76	415.765	768.201	688.894
C50E3.11	WBGene00016822	C50E3.11	155.29	-0.719081	0.00671166	0.0301353	-3.26404	7.86e-26	9.31e-25	2.54496	4.95e-16	5.11e-15	285.625	282.606	250.784	166.181	189.52	140.941	13.2832	25.3951	43.2766
lpd-6	WBGene00003062	K09H9.6	1593.18	-0.532867	0.000211013	0.00225415	-1.72661	5.01e-32	1.1e-30	1.19375	4.96e-16	5.12e-15	2436.71	2492.69	2262.1	1610.61	1625.84	1734.84	589.775	861.845	724.221
hsp-25	WBGene00002023	C09B8.6	1612.96	-2.9e-05	0.999835	1	1.13117	4.34e-16	2.17e-15	-1.1312	5.06e-16	5.21e-15	1209.93	1176.64	1078.08	1337	1050.26	1074.82	2769.55	2512.52	2307.79
btb-11	WBGene00019700	M01D1.3	74.8413	-0.155818	0.596788	0.728147	-3.41566	1.37e-17	7.78e-17	3.25984	5.12e-16	5.27e-15	138.599	100.768	100.169	118.341	107.921	76.7728	6.64161	11.1103	13.248
F54D10.7	WBGene00018808	F54D10.7	189.559	-0.764103	0.00102944	0.00750428	-2.94707	1.6e-28	2.45e-27	2.18297	5.11e-16	5.27e-15	354.925	297.001	340.864	200.592	200.049	183.338	21.2531	60.3133	47.6926
rnr-2	WBGene00004392	C03C10.3	4253.24	-0.358666	0.179728	0.316612	-2.5368	3.52e-21	2.71e-20	2.17813	5.14e-16	5.29e-15	7162.18	6093.07	6353.91	4229.23	5476.79	5587.23	568.522	1285.62	1522.63
ima-1	WBGene00002072	T19B10.7	1239.63	-0.317693	0.0746694	0.169513	-1.79383	5.41e-23	4.97e-22	1.47613	5.2e-16	5.34e-15	1949.74	1609.26	1778.55	1149	1602.15	1532.02	414.436	517.424	604.107
ape-1	WBGene00000146	F46F3.4	2685.77	-0.443463	0.00245132	0.0142437	-1.64534	1.02e-28	1.6e-27	1.20188	5.25e-16	5.4e-15	4193.54	3795.86	3774.01	2515.38	3026.18	3109.87	1041.4	1299.91	1415.76
spsb-2	WBGene00021596	Y46E12BL.3	698.986	-0.50727	0.0684989	0.159229	-2.8354	4.58e-23	4.23e-22	2.32813	5.3e-16	5.44e-15	1294.21	1003.89	1115.56	745.297	822.132	834.188	71.7294	177.765	226.098
dpff-1	WBGene00016200	C28H8.9	814.763	-0.362415	0.0179531	0.0614168	-1.65175	1.76e-25	2.03e-24	1.28933	5.35e-16	5.5e-15	1234.28	1092.54	1172.49	825.031	951.989	945.336	294.887	396.798	419.519
rnp-2	WBGene00004385	K08D10.4	516.051	-0.400359	0.011966	0.0459949	-1.7689	5.32e-26	6.4e-25	1.36854	5.53e-16	5.68e-15	772.593	773.567	718.481	498.544	646.65	570.639	181.98	244.427	237.58
aho-3	WBGene00045192	K04G2.2	1040.88	-0.408903	0.0122087	0.046715	-1.76899	4e-26	4.86e-25	1.36009	5.57e-16	5.71e-15	1744.66	1436.52	1397.33	1074.3	1212.58	1160.76	349.349	495.204	497.24
C28C12.1	WBGene00016177	C28C12.1	69.0806	-0.248098	0.494419	0.639931	2.52227	2.1e-14	9.12e-14	-2.77037	5.62e-16	5.76e-15	18.7295	26.518	36.0321	25.179	15.7934	28.6466	180.652	136.498	153.676
fshr-1	WBGene00008239	C50H2.1	647.877	0.014158	0.924604	0.955872	1.21447	1.84e-16	9.5e-16	-1.20031	5.67e-16	5.8e-15	435.462	447.775	463.373	500.222	483.452	373.551	1122.43	1018.98	985.648
ced-3	WBGene00000417	C48D1.2	1857.05	-0.570334	0.004889	0.0239254	-2.23479	1.32e-27	1.85e-26	1.66446	5.72e-16	5.85e-15	3195.26	2863.94	2804.02	1887.58	2053.14	2028.18	397.168	731.695	752.484
lin-42	WBGene00018572	F47F6.1	142.707	0.577859	0.0328418	0.0947724	-1.84668	8.25e-10	2.53e-09	2.42454	5.75e-16	5.88e-15	186.359	127.286	151.335	300.469	207.946	183.338	53.1329	28.5694	45.9262
ttr-44	WBGene00008341	C56A3.2	657.527	1.07121	5e-06	0.000119114	2.92845	2.01e-36	7.17e-35	-1.85724	5.82e-16	5.95e-15	196.66	128.044	227.723	474.204	379.918	304.799	1649.78	1347.53	1209.1
F26G5.1	WBGene00017843	F26G5.1	496.191	-0.395162	0.198436	0.339176	-2.98554	9.15e-21	6.79e-20	2.59037	5.83e-16	5.96e-15	875.606	784.932	706.951	514.49	628.225	657.725	35.8647	128.562	133.363
cdc-14	WBGene00000383	C17G10.4	2346.78	-0.166532	0.191824	0.331743	-1.21418	5.75e-21	4.35e-20	1.04765	5.91e-16	6.03e-15	3359.14	2899.55	2838.61	2483.49	2697.15	2925.39	1186.19	1323.72	1407.82
F36A2.2	WBGene00009452	F36A2.2	648.963	-0.427784	0.000177972	0.00200341	-1.41574	8.93e-32	1.91e-30	0.987956	6.13e-16	6.26e-15	943.032	897.823	915.937	694.1	659.811	695.538	330.752	361.88	341.797
smc-4	WBGene00004874	F35G12.8	6297.82	-0.380851	0.0296301	0.0879524	-1.80303	1.1e-24	1.18e-23	1.42218	6.16e-16	6.28e-15	9759.03	8807	9020.29	5983.36	7320.22	7883.53	1991.15	3182.32	2733.49
meg-3	WBGene00001569	F52D2.4	1078.74	-0.314005	0.252845	0.400942	-2.57577	3.04e-20	2.14e-19	2.26176	6.19e-16	6.31e-15	1819.57	1539.56	1563.8	1123.82	1437.2	1399.1	128.847	368.228	328.549
aos-1	WBGene00000142	C08B6.9	930.055	-0.4454	0.00891321	0.0372715	-1.86625	1.55e-26	1.96e-25	1.42085	6.25e-16	6.37e-15	1524.58	1325.9	1315.17	895.532	1111.68	1051.9	305.514	474.57	365.644
wsp-1	WBGene00006957	C07G1.4	1232.11	-0.360383	0.00192817	0.0120167	-1.33268	7.51e-29	1.19e-27	0.972296	6.29e-16	6.4e-15	1752.15	1775.19	1569.56	1232.93	1377.53	1360.14	634.938	680.905	705.674
Y48G1A.2	WBGene00021658	Y48G1A.2	523.296	-0.649953	0.0062896	0.0287068	-2.66693	6.93e-27	9.04e-26	2.01698	6.3e-16	6.41e-15	1032	812.965	780.456	589.188	518.549	564.91	75.7143	161.893	173.99
his-68	WBGene00001942	T23D8.6	1843.78	-0.578984	0.0300663	0.0887412	-2.76283	1.38e-24	1.47e-23	2.18385	6.36e-16	6.47e-15	3235.53	2945.77	2952.47	1757.49	2033.83	2323.81	217.845	576.15	551.115
hrp-2	WBGene00002000	F58D5.1	4529.81	-0.197323	0.215263	0.35839	-1.49217	1.17e-20	8.55e-20	1.29485	6.36e-16	6.47e-15	6719.22	5750.61	5832.88	4771.41	5534.69	5657.12	1704.24	2263.33	2534.78
set-16	WBGene00011729	T12D8.1	4917.2	-0.0103705	0.948971	0.972167	-1.32658	3.69e-16	1.86e-15	1.31621	6.38e-16	6.48e-15	6651.8	6010.49	5843.69	5318.64	6432.28	6623.08	1928.72	2563.31	2882.75
car-1	WBGene00012484	Y18D10A.17	12183	-0.510783	0.012708	0.0481707	-2.17072	4.11e-26	4.99e-25	1.65993	6.43e-16	6.53e-15	20849.7	19027	17113.8	11390.1	14348.3	14260.3	2796.12	5134.56	4726.87
ptp-2	WBGene00004214	F59G1.5	1673.12	-0.567535	0.000652439	0.00530518	-1.9388	2.16e-30	3.99e-29	1.37126	6.44e-16	6.53e-15	2927.43	2482.08	2368.75	1617.33	1936.44	1693.58	556.567	836.45	639.435
ZC116.3	WBGene00013855	ZC116.3	1121.45	0.638691	4.57e-05	0.000684104	1.88879	6.25e-34	1.69e-32	-1.2501	6.56e-16	6.65e-15	516.935	599.306	495.802	945.051	759.836	804.395	2315.26	1837.97	1818.5
ZC581.3	WBGene00022633	ZC581.3	494.226	0.0668624	0.621221	0.747237	1.14534	6.42e-18	3.76e-17	-1.07848	6.81e-16	6.91e-15	327.767	332.611	383.382	376.006	361.492	356.363	733.234	784.072	793.111
pvf-1	WBGene00004249	Y39A3CL.6	238.19	0.279714	0.10893	0.222018	1.6398	2.59e-22	2.23e-21	-1.36009	6.85e-16	6.94e-15	131.107	131.832	139.084	186.324	151.792	148.962	433.033	420.606	400.971
W02G9.3	WBGene00020953	W02G9.3	257.225	-0.32415	0.0395491	0.108443	-1.74811	1.15e-23	1.12e-22	1.42396	6.91e-16	6.99e-15	381.146	375.797	346.629	285.362	294.809	301.362	94.3108	126.975	108.633
ZC376.6	WBGene00013877	ZC376.6	1592.44	-0.292672	0.083464	0.184069	-1.68115	1.22e-22	1.09e-21	1.38848	6.93e-16	7.01e-15	2377.71	2200.23	2156.16	1506.54	1961.89	2030.47	548.597	779.311	771.031
Y42H9B.3	WBGene00021541	Y42H9B.3	848.835	-0.58489	0.00339587	0.0182781	-2.24798	7.05e-28	1.02e-26	1.66309	7.24e-16	7.32e-15	1507.73	1252.41	1308.69	803.209	999.369	909.815	195.263	369.816	293.221
Y7A9D.1	WBGene00012420	Y7A9D.1	60.7721	0.645836	0.0370667	0.103251	-2.64307	1.17e-10	3.83e-10	3.28891	7.26e-16	7.33e-15	70.2358	66.6737	64.8579	128.413	90.3731	96.2524	11.9549	3.17438	15.0143
set-25	WBGene00012802	Y43F4B.3	1592.65	-0.458185	0.0236708	0.0747572	-2.1174	6.51e-25	7.15e-24	1.65922	7.42e-16	7.49e-15	2654.91	2431.32	2234.71	1587.95	1865.37	1875.78	370.602	603.133	710.09
tsp-19	WBGene00006645	D2092.7	35.0181	4.26735	0.000881452	0.00669736	8.43777	9.97e-12	3.51e-11	-4.17042	7.44e-16	7.51e-15	0	0.757656	0	7.55369	6.14186	2.29172	118.221	93.6443	86.5533
fbxb-37	WBGene00020537	T16A1.8	60.467	-0.0346534	0.908341	0.944975	-4.96528	4.17e-16	2.09e-15	4.93062	7.48e-16	7.55e-15	97.3936	82.5845	90.0804	88.1264	90.3731	84.7938	1.32832	9.52315	0
F13B12.6	WBGene00008733	F13B12.6	1512.57	-0.475232	0.00852293	0.0360917	-1.95877	1.44e-26	1.83e-25	1.48354	7.59e-16	7.65e-15	2387.08	2291.91	2208.05	1515.77	1749.55	1689	410.451	709.474	651.799
R05D11.9	WBGene00011037	R05D11.9	1236.03	-0.464055	0.00592343	0.0275341	-1.85645	4.21e-27	5.61e-26	1.39239	7.6e-16	7.66e-15	1986.27	1795.65	1777.11	1227.05	1333.66	1470.14	378.572	588.848	567.012
Y39E4B.5	WBGene00012716	Y39E4B.5	1103.24	-0.680301	0.00453126	0.0225903	-2.65626	1.8e-27	2.49e-26	1.97596	7.64e-16	7.7e-15	2049.01	1810.04	1710.09	1097.8	1111.68	1266.18	162.055	399.972	322.367
Y51H7C.7	WBGene00021785	Y51H7C.7	275.687	-1.05549	1.45e-08	8.98e-07	-2.76681	3.52e-40	1.84e-38	1.71132	7.65e-16	7.7e-15	568.441	460.655	495.082	276.129	242.165	213.13	61.1028	92.0571	72.4221
npp-18	WBGene00003804	Y43F4B.4	896.974	-0.351552	0.031095	0.0911225	-1.709	2.29e-24	2.38e-23	1.35744	7.68e-16	7.73e-15	1393.48	1257.71	1212.84	908.121	987.085	1134.4	309.499	417.431	452.197
T28B8.6	WBGene00044122	T28B8.6	41.7998	5.56378	1.38e-05	0.000263441	9.65921	8.89e-15	3.99e-14	-4.09542	7.69e-16	7.73e-15	0	0	0	10.0716	8.77409	1.14586	131.504	98.4059	126.297
tofu-5	WBGene00012167	W01A8.5	663.416	-0.684953	6.01e-05	0.000857845	-2.12904	5.73e-33	1.39e-31	1.44409	8.07e-16	8.11e-15	1164.04	1015.26	1045.65	661.368	725.617	617.62	196.592	315.851	228.748
trr-1	WBGene00007028	C47D12.1	8745.12	-0.137823	0.4256	0.57869	-1.53461	8.87e-19	5.53e-18	1.39679	8.16e-16	8.19e-15	12562.8	11190.6	11164.2	8967.91	11323	11446	3013.96	4561.59	4476.04
mcm-3	WBGene00003155	C25D7.6	4699.98	-0.349083	0.173524	0.30929	-2.42307	5.04e-21	3.82e-20	2.07399	8.25e-16	8.28e-15	7748.41	6768.14	6938.35	4517.95	6129.58	6196.82	713.309	1744.32	1542.94
egg-1	WBGene00015083	B0244.8	5400.12	-0.401603	0.134364	0.2583	-2.56935	1.37e-21	1.1e-20	2.16775	8.27e-16	8.29e-15	9175.6	8015.25	8049.58	5264.08	6742.89	7100.91	710.652	1896.69	1645.4
skr-13	WBGene00004819	C52D10.8	77.081	-0.441344	0.0880717	0.191193	-3.34717	7.57e-21	5.66e-20	2.90583	8.5e-16	8.52e-15	132.043	122.74	124.671	93.1622	100.902	84.7938	6.64161	11.1103	17.6639
ccar-1	WBGene00003085	Y37A1B.1	7867.57	-0.299814	0.0454426	0.119072	-1.51022	9.9e-24	9.73e-23	1.2104	8.64e-16	8.66e-15	11455	10612.5	10662.6	7731.62	9613.77	9243.67	3076.39	4215.58	4196.95
R09E10.2	WBGene00011172	R09E10.2	469.343	3.74089	1.12e-07	4.9e-06	8.49745	2.82e-34	7.93e-33	-4.75656	8.65e-16	8.66e-15	4.68238	3.78828	2.88257	88.9657	45.6253	14.8962	1640.48	1211.03	1211.75
deb-1	WBGene00000942	ZC477.9	2122.9	0.479346	2.9e-05	0.00047876	1.39525	2.36e-34	6.73e-33	-0.915905	8.72e-16	8.73e-15	1201.5	1301.65	1299.32	1895.98	1602.15	1804.73	3227.82	3233.11	3539.85
ZC434.4	WBGene00013892	ZC434.4	771.744	-0.618508	0.000298932	0.00295599	-2.05169	5.02e-31	9.87e-30	1.43319	8.73e-16	8.74e-15	1310.13	1192.55	1166	856.085	794.055	737.935	232.456	380.926	275.557
puf-8	WBGene00004244	C30G12.7	1695.92	-0.546263	0.00830092	0.0355704	-2.23642	1.55e-26	1.96e-25	1.69016	8.76e-16	8.76e-15	2984.55	2583.61	2477.57	1582.08	2004.88	1922.76	373.258	711.062	623.537
daz-1	WBGene00000935	F56D1.7	4189.43	-0.759718	9.28e-05	0.00120077	-2.33433	7.73e-33	1.85e-31	1.57461	8.79e-16	8.78e-15	7833.63	6981.8	6260.23	4151.17	4297.55	3997.91	994.913	1852.25	1335.39
K05C4.9	WBGene00010585	K05C4.9	113.118	0.440412	0.097016	0.204268	-2.00544	4.87e-11	1.63e-10	2.44585	8.82e-16	8.8e-15	126.424	114.406	150.614	167.86	181.624	182.192	17.2682	31.7438	45.9262
Y39G10AR.15	WBGene00021471	Y39G10AR.15	69.71	2.2025	0.00191917	0.0119785	6.39535	1.16e-21	9.37e-21	-4.19284	8.82e-16	8.8e-15	0	3.78828	2.88257	21.8218	6.14186	3.43759	203.233	139.673	246.412
C17E7.4	WBGene00015899	C17E7.4	482.168	-0.494243	0.0968163	0.204057	-2.99478	4.7e-22	3.96e-21	2.50053	8.88e-16	8.86e-15	832.528	765.233	766.044	538.83	510.652	629.078	37.193	146.022	113.932
B0524.4	WBGene00015243	B0524.4	34.0999	2.79695	0.0174126	0.0601262	7.53995	7.82e-12	2.78e-11	-4.743	9.02e-16	8.99e-15	0	1.51531	0	6.71439	2.63223	1.14586	115.564	85.7083	93.6189
scrm-8	WBGene00019530	K08D10.7	37.129	2.60265	0.00895287	0.0373937	7.05729	3.21e-14	1.37e-13	-4.45463	9.2e-16	9.16e-15	0.936477	1.51531	0	7.55369	6.14186	0	112.907	92.0571	113.049
nas-11	WBGene00003530	K11G12.1	1356.18	0.498746	0.00215996	0.0130123	1.7945	1.23e-28	1.9e-27	-1.29575	9.26e-16	9.22e-15	768.848	629.612	677.404	785.584	990.595	1158.47	2275.42	2336.35	2583.35
F36D3.1	WBGene00009469	F36D3.1	262.738	-0.345095	0.0907873	0.195099	-2.1405	4.94e-22	4.15e-21	1.79541	9.34e-16	9.3e-15	477.603	353.068	344.467	261.022	340.435	323.133	73.0577	92.0571	99.8012
W06F12.3	WBGene00012307	W06F12.3	35.5815	2.20221	0.0144153	0.0529039	6.5787	1.83e-15	8.69e-15	-4.37649	9.37e-16	9.32e-15	0.936477	0.757656	1.44129	9.23229	3.50964	1.14586	98.2958	101.58	103.334
wapl-1	WBGene00019953	R08C7.10	2344.12	-0.386778	0.051083	0.129264	-1.99668	1.95e-23	1.87e-22	1.6099	9.42e-16	9.36e-15	3850.79	3260.95	3356.03	2232.53	2735.76	3038.83	603.058	1023.74	995.363
C31H1.1	WBGene00016286	C31H1.1	79.697	4.55257	7.3e-05	0.000990075	8.75065	7.8e-15	3.51e-14	-4.19808	9.55e-16	9.49e-15	0	0.757656	0.720643	21.8218	14.0385	0	212.531	209.509	257.893
C44B7.5	WBGene00016627	C44B7.5	2132.76	0.35346	0.00131663	0.00902544	1.232	2.44e-29	4.05e-28	-0.878539	9.84e-16	9.77e-15	1430	1326.66	1392.28	1908.57	1699.54	1690.15	3417.77	3285.49	3044.38
samp-1	WBGene00011994	T24F1.2	1270.67	-0.488088	0.0013162	0.00902544	-1.74036	3.96e-29	6.43e-28	1.25227	9.88e-16	9.8e-15	2093.96	1791.86	1797.28	1211.95	1397.71	1442.64	460.928	636.464	603.223
Y50D7A.8	WBGene00021756	Y50D7A.8	778.11	-0.479	0.00267128	0.0152791	-1.81227	5.07e-28	7.44e-27	1.33327	9.9e-16	9.82e-15	1209.93	1177.4	1110.51	850.21	848.454	810.125	248.396	392.036	355.928
B0393.3	WBGene00007168	B0393.3	2334.57	-0.456223	0.0676648	0.158108	-2.47945	7.19e-23	6.57e-22	2.02323	9.93e-16	9.85e-15	3959.42	3501.13	3549.89	2191.41	2929.67	2904.76	359.975	872.955	741.885
clik-2	WBGene00016898	C53C9.2	667.186	0.217863	0.0909302	0.195348	1.2388	1.95e-22	1.71e-21	-1.02094	1.02e-15	1.01e-14	399.876	487.173	439.592	541.348	498.368	504.179	1044.06	1044.37	1045.71
C39H7.1	WBGene00016541	C39H7.1	412.064	1.62976	0.00906467	0.0377257	6.38526	2.05e-25	2.34e-24	-4.75549	1.03e-15	1.02e-14	1.87295	19.6991	20.178	55.3937	46.5027	28.6466	1204.79	1072.94	1258.56
K09B11.5	WBGene00010712	K09B11.5	35.801	1.5549	0.0718265	0.164752	6.25137	3.71e-16	1.87e-15	-4.69648	1.03e-15	1.02e-14	2.80943	0.757656	0.720643	7.55369	3.50964	0	110.251	104.755	91.8525
nemp-1	WBGene00017328	F10C5.2	1698.1	-0.318134	0.0460013	0.120114	-1.6195	1.44e-23	1.39e-22	1.30137	1.03e-15	1.02e-14	2594.04	2401.77	2190.03	1634.95	2148.77	1980.05	674.787	736.457	922.058
rcor-1	WBGene00022278	Y74C9A.4	1163.03	-0.413861	0.0242502	0.0761756	-1.92187	1.16e-24	1.24e-23	1.50801	1.03e-15	1.02e-14	1839.24	1668.36	1689.91	1120.46	1399.47	1381.91	330.752	474.57	562.596
C10G8.8	WBGene00015684	C10G8.8	1072.38	-0.110861	0.438917	0.591148	1.03348	3.38e-13	1.33e-12	-1.14435	1.05e-15	1.03e-14	764.165	885.7	779.736	877.067	661.566	710.435	1611.25	1626.87	1734.6
clec-175	WBGene00019950	R08C7.6	34.4287	1.53865	0.107028	0.219297	6.56902	5.31e-15	2.43e-14	-5.03037	1.05e-15	1.03e-14	0	0.757656	2.16193	5.87509	2.63223	0	118.221	85.7083	94.5021
mex-1	WBGene00003228	W03C9.7	3735.86	-0.620956	0.0150581	0.054429	-2.68289	1.56e-25	1.81e-24	2.06193	1.04e-15	1.03e-14	6966.45	5881.69	5769.47	3372.3	4411.61	4322.19	512.732	1244.36	1141.97
pqn-70	WBGene00004152	T19B10.4	1845.26	-0.49308	1.92e-05	0.000346615	-1.4416	1.68e-34	4.88e-33	0.948523	1.06e-15	1.05e-14	2901.21	2555.57	2534.5	1922.83	1787.28	1967.45	911.229	982.471	1044.82
F23C8.8	WBGene00017737	F23C8.8	50.8244	0.179049	0.695601	0.802956	3.4686	1.77e-17	9.98e-17	-3.28955	1.07e-15	1.06e-14	15.9201	12.8802	6.48579	15.1074	10.5289	13.7503	116.892	101.58	164.275
msi-1	WBGene00003423	R10E9.1	840.371	0.0183554	0.896718	0.93755	1.14445	2.8e-16	1.42e-15	-1.1261	1.07e-15	1.06e-14	568.441	665.222	557.057	653.814	631.734	525.951	1392.08	1315.78	1253.26
F33H2.2	WBGene00009366	F33H2.2	1697.65	-0.302528	0.0749212	0.169857	-1.68613	1.3e-22	1.15e-21	1.3836	1.1e-15	1.08e-14	2610.9	2332.07	2258.5	1792.74	2067.18	1978.9	552.582	892.001	793.994
Y105C5A.8	WBGene00013633	Y105C5A.8	233.807	0.707905	0.000438436	0.00395694	2.24178	2.01e-30	3.73e-29	-1.53388	1.11e-15	1.09e-14	88.0288	93.9494	103.052	146.877	174.604	144.379	523.359	447.588	382.424
Y48C3A.14	WBGene00012995	Y48C3A.14	1023.33	-0.372076	0.00811878	0.0349463	-1.5367	2.23e-26	2.78e-25	1.16462	1.11e-15	1.09e-14	1572.34	1417.57	1359.85	972.747	1235.39	1152.74	448.973	538.058	512.254
dna-2	WBGene00001016	F43G6.1	2001.96	-0.47402	0.00198091	0.0122393	-1.72212	1.53e-28	2.35e-27	1.2481	1.13e-15	1.11e-14	3162.48	2881.37	2863.11	1896.82	2279.51	2236.72	711.98	976.123	1009.49
C17H11.2	WBGene00015922	C17H11.2	331.441	-0.0291392	0.837901	0.900177	-1.26841	1.63e-16	8.47e-16	1.23927	1.15e-15	1.13e-14	428.906	404.588	412.928	386.917	430.808	403.344	155.414	174.591	185.471
eat-20	WBGene00001148	H30A04.1	599.832	-0.0984431	0.5412	0.680907	-1.44479	6.58e-18	3.85e-17	1.34635	1.17e-15	1.15e-14	917.747	740.23	688.935	718.44	735.269	736.79	337.394	250.776	272.908
Y76B12C.6	WBGene00022300	Y76B12C.6	1341.11	-0.396564	0.0257644	0.0794384	-1.84986	1.67e-24	1.78e-23	1.45329	1.18e-15	1.15e-14	2265.34	1886.56	1774.94	1343.72	1624.96	1533.16	411.78	585.674	643.851
spt-16	WBGene00018849	F55A3.3	6127.27	-0.258677	0.116137	0.23276	-1.58239	1.04e-21	8.4e-21	1.32372	1.2e-15	1.18e-14	9098.81	8106.16	8210.29	6006.02	7627.31	7610.82	2195.72	3182.32	3107.97
F08H9.2	WBGene00008590	F08H9.2	357.477	2.12248	0.000566009	0.00480072	6.67795	2e-28	3.02e-27	-4.55547	1.21e-15	1.19e-14	2.80943	13.6378	12.9716	67.9832	18.4256	43.5428	1151.65	998.343	907.926
C25E10.8	WBGene00016097	C25E10.8	104.691	1.03669	0.000637475	0.00522192	3.21374	8.08e-29	1.28e-27	-2.17705	1.22e-15	1.2e-14	20.6025	21.2144	33.8702	50.3579	58.7864	46.9804	225.815	284.107	200.486
F41G3.5	WBGene00018301	F41G3.5	46.603	2.52196	0.00562702	0.0265593	6.98221	2.73e-16	1.39e-15	-4.46025	1.22e-15	1.2e-14	0	2.27297	0.720643	5.03579	12.2837	0	124.862	152.37	121.881
K06G5.1	WBGene00010605	K06G5.1	3798.77	0.353674	0.0166773	0.0582778	1.53274	2.56e-25	2.9e-24	-1.17907	1.23e-15	1.2e-14	2184.8	2245.69	2180.67	3180.1	2690.14	2575.9	7604.64	6020.22	5506.73
prpf-4	WBGene00004186	F22D6.5	2629.19	-0.605354	2.23e-06	6.08e-05	-1.64603	6.08e-37	2.26e-35	1.04068	1.23e-15	1.2e-14	4149.53	3924.66	3896.52	2437.32	2760.33	2671.01	1074.61	1374.51	1374.25
gfat-2	WBGene00009035	F22B3.4	7333.11	-0.550129	0.0395282	0.108406	-2.69461	8.66e-24	8.55e-23	2.14448	1.23e-15	1.21e-14	13201.5	11660.3	11056.8	6997.23	8531.05	9003.04	919.199	2409.36	2219.47
icp-1	WBGene00002047	Y39G10AR.13	2203.75	-0.209134	0.358047	0.513671	-2.04666	4.81e-19	3.06e-18	1.83753	1.24e-15	1.21e-14	3437.81	2933.64	3041.83	2220.78	2846.31	3076.64	462.256	880.891	933.539
pqn-82	WBGene00004163	Y39A3CR.7	386.762	-0.446283	0.0313824	0.09174	-2.21385	6.76e-24	6.76e-23	1.76756	1.24e-15	1.21e-14	662.089	583.395	542.644	422.167	447.478	442.303	86.3409	122.214	172.223
agt-2	WBGene00000094	F09E5.13	468.994	-0.972736	4.95e-09	3.63e-07	-2.41604	5.36e-42	3.39e-40	1.4433	1.25e-15	1.22e-14	883.098	779.628	824.416	455.739	419.401	390.739	119.549	192.05	156.326
ttr-41	WBGene00017374	F10G7.11	882.817	-0.0116845	0.949807	0.972823	1.46382	1.74e-15	8.26e-15	-1.4755	1.25e-15	1.22e-14	535.665	539.451	596.692	682.35	528.2	445.74	1617.9	1736.39	1262.97
B0205.10	WBGene00015024	B0205.10	324.742	3.22711	3.78e-06	9.44e-05	7.92019	7.09e-31	1.37e-29	-4.69308	1.27e-15	1.24e-14	0.936477	4.54594	5.76514	59.5902	13.1611	35.5217	830.201	830.101	1142.86
suds-3	WBGene00044204	T07C12.14	537.641	-0.826282	6.18e-06	0.000140263	-2.37952	4.22e-35	1.31e-33	1.55324	1.27e-15	1.24e-14	983.301	861.455	909.451	543.026	493.104	516.784	124.862	230.143	176.639
Y57A10A.31	WBGene00013270	Y57A10A.31	3434.12	-0.392068	0.0270899	0.0824285	-1.82195	1.99e-24	2.1e-23	1.42989	1.28e-15	1.24e-14	5416.58	4805.81	4892.45	3202.76	4011.51	4305.01	1066.64	1561.8	1644.51
ZK105.3	WBGene00022654	ZK105.3	33.7809	1.54154	0.0538182	0.13434	5.91267	9.56e-17	5.07e-16	-4.37113	1.27e-15	1.24e-14	0.936477	1.51531	2.16193	8.39299	2.63223	2.29172	103.609	96.8187	85.6701
ssl-1	WBGene00007027	Y111B2A.22	7345.17	-0.198157	0.151914	0.281313	-1.3087	4.23e-21	3.23e-20	1.11054	1.29e-15	1.26e-14	10212.3	9440.4	9401.51	7609.92	8593.34	9123.36	3243.76	4117.17	4364.76
ugt-63	WBGene00015449	C04F5.7	665.263	0.0868134	0.709676	0.812569	1.9343	5.08e-17	2.75e-16	-1.84748	1.3e-15	1.27e-14	453.255	313.67	252.225	410.417	392.202	276.153	1520.93	1230.07	1138.44
lst-1	WBGene00003083	T22A3.3	1262.67	-0.64103	0.000359632	0.00341294	-2.11195	1.1e-30	2.09e-29	1.47092	1.32e-15	1.28e-14	2335.57	1927.48	1808.09	1217.82	1354.72	1320.03	349.349	477.745	573.195
msp-76	WBGene00003463	ZK1251.6	423.53	1.27693	0.0320841	0.0930905	5.85831	1.37e-23	1.33e-22	-4.58138	1.34e-15	1.3e-14	13.1107	22.7297	25.9431	96.5194	32.4641	20.6255	1333.63	1138.02	1128.73
sas-1	WBGene00013742	Y111B2A.24	649.15	-0.316204	0.0599208	0.144344	-1.71692	7.62e-23	6.94e-22	1.40072	1.35e-15	1.31e-14	971.127	849.333	954.131	678.993	737.023	813.562	233.785	255.538	348.863
ZK783.6	WBGene00044448	ZK783.6	34.215	2.42908	0.0818303	0.181497	8.45857	8.67e-12	3.06e-11	-6.02949	1.36e-15	1.32e-14	0	0.757656	0	2.5179	1.75482	0	91.6542	115.865	95.3853
gadr-3	WBGene00018561	F47D12.5	79.2198	0.166053	0.547654	0.686676	-2.60846	5.52e-14	2.31e-13	2.77451	1.37e-15	1.33e-14	109.568	93.1917	109.538	89.805	122.837	138.649	14.6115	12.6975	22.0799
polk-1	WBGene00017696	F22B7.6	972.458	-0.56541	0.00610795	0.0280739	-2.25711	1.14e-26	1.46e-25	1.6917	1.38e-15	1.34e-14	1613.55	1501.67	1528.48	918.193	1182.75	1037.01	205.89	385.687	378.891
Y34B4A.9	WBGene00021325	Y34B4A.9	967.807	0.234467	0.0587449	0.142431	1.21619	4.31e-23	3.99e-22	-0.981726	1.38e-15	1.34e-14	638.677	637.947	658.668	809.084	724.74	742.519	1663.06	1434.82	1400.75
E03H12.5	WBGene00017112	E03H12.5	722.66	1.72456	0.00492392	0.0240064	6.46735	1.54e-26	1.96e-25	-4.74279	1.39e-15	1.35e-14	7.49182	33.3369	28.8257	133.449	55.2768	42.3969	2101.4	1852.25	2249.5
F59A3.2	WBGene00019075	F59A3.2	997.511	-0.455899	0.0142506	0.0524871	-1.98185	2.37e-25	2.7e-24	1.52595	1.4e-15	1.35e-14	1652.88	1482.73	1393	904.764	1220.48	1176.8	284.261	455.524	407.154
ceh-40	WBGene00000461	F17A2.5	112.747	-0.176564	0.593945	0.725848	-3.34175	2.68e-17	1.49e-16	3.16519	1.41e-15	1.36e-14	192.914	152.289	167.189	139.324	161.443	152.4	1.32832	22.2207	25.6127
C27D8.4	WBGene00007780	C27D8.4	378.495	-0.483735	0.00212532	0.0128305	-1.84893	8.39e-28	1.2e-26	1.3652	1.45e-15	1.41e-14	619.948	549.301	543.365	395.31	430.808	397.614	144.787	138.086	187.238
tbc-7	WBGene00016292	C31H2.1	292.135	0.379584	0.0163046	0.0574517	1.59854	2.58e-25	2.92e-24	-1.21896	1.47e-15	1.42e-14	176.994	165.169	152.056	220.736	203.559	217.714	527.344	466.634	499.006
vit-4	WBGene00006928	F59D8.2	106793	0.0878528	0.550521	0.688894	1.26208	9.75e-18	5.62e-17	-1.17423	1.47e-15	1.42e-14	83609.6	72306.9	59528.7	75475.6	84033	69459.9	177690	181930	157104
crml-1	WBGene00010641	K07G5.1	2699.54	-0.175946	0.225669	0.370603	-1.3473	4.02e-20	2.8e-19	1.17136	1.49e-15	1.44e-14	3775.87	3431.43	3456.92	2667.29	3414.88	3358.52	1187.52	1528.47	1474.94
K10C2.8	WBGene00045265	K10C2.8	274.535	-0.522678	0.0207326	0.0679796	1.26325	8.64e-09	2.44e-08	-1.78593	1.49e-15	1.44e-14	202.279	235.631	165.748	166.181	155.301	96.2524	503.434	492.029	453.963
linc-82	WBGene00219570	C46F11.11	31.8269	1.24	0.201135	0.342001	6.45073	7.59e-15	3.42e-14	-5.21073	1.5e-15	1.44e-14	0	3.03062	0	3.3572	1.75482	2.29172	87.6692	84.1211	104.217
T25B9.4	WBGene00012010	T25B9.4	33.0786	2.90644	0.0328097	0.0947366	8.40855	1.66e-11	5.76e-11	-5.50211	1.49e-15	1.44e-14	0	0	0.720643	3.3572	2.63223	0	104.937	73.0108	113.049
H37A05.4	WBGene00044200	H37A05.4	131.063	-0.286529	0.256092	0.404522	-2.6512	2.12e-19	1.39e-18	2.36467	1.51e-15	1.45e-14	217.263	184.11	194.574	125.056	150.914	214.276	25.2381	30.1566	37.9775
egl-27	WBGene00001194	C04A2.3	3204.68	-0.215935	0.106543	0.21875	-1.29403	9.25e-22	7.52e-21	1.0781	1.53e-15	1.47e-14	4630.88	4130.74	3952.73	3341.25	3681.61	3924.58	1507.65	1733.21	1939.5
smc-5	WBGene00016151	C27A2.1	2832.02	-0.40469	0.0183393	0.062411	-1.78643	5.61e-25	6.2e-24	1.38174	1.54e-15	1.48e-14	4513.82	3960.27	3988.04	2700.86	3393.82	3319.56	904.587	1374.51	1332.74
ZK632.14	WBGene00014020	ZK632.14	221.228	-0.860466	4.09e-07	1.48e-05	-2.44608	3.17e-36	1.1e-34	1.58561	1.55e-15	1.49e-14	389.574	385.647	374.734	236.682	197.417	198.234	65.0878	65.0748	78.6045
B0205.9	WBGene00015023	B0205.9	737.473	-0.232722	0.220499	0.364447	-1.7963	4.16e-20	2.9e-19	1.56358	1.56e-15	1.5e-14	1122.84	1016.02	962.779	704.172	944.092	992.317	231.128	369.816	294.105
F54H12.7	WBGene00044633	F54H12.7	42.752	0.485873	0.489598	0.635805	5.1348	1.99e-17	1.12e-16	-4.64892	1.58e-15	1.51e-14	2.80943	3.78828	3.60321	10.9109	2.63223	0	147.444	95.2315	118.348
M02B1.4	WBGene00010829	M02B1.4	38.9837	1.84283	0.0201409	0.0666835	6.1183	2.42e-17	1.35e-16	-4.27547	1.58e-15	1.51e-14	0.936477	2.27297	1.44129	7.55369	1.75482	8.02104	134.16	74.598	120.115
col-139	WBGene00000712	F41F3.4	936.029	-0.997998	0.00184403	0.0115901	1.55044	1.08e-06	2.6e-06	-2.54843	1.61e-15	1.54e-14	342.751	819.026	738.659	234.164	347.454	371.259	1147.67	2485.54	1937.73
cyp-25A1	WBGene00007963	C36A4.1	597.689	-0.0939151	0.751393	0.843835	2.24898	1.7e-14	7.44e-14	-2.3429	1.63e-15	1.56e-14	284.689	278.06	241.415	333.202	242.165	176.463	1940.68	1044.37	838.154
Y119D3B.13	WBGene00022490	Y119D3B.13	300.165	0.544199	0.00685087	0.0306359	2.09454	1.68e-26	2.12e-25	-1.55034	1.63e-15	1.56e-14	130.17	134.863	136.202	239.2	181.624	162.712	658.848	565.04	492.824
ZK354.2	WBGene00022705	ZK354.2	255.138	1.66849	0.00764065	0.0333174	6.2685	7.05e-25	7.69e-24	-4.6	1.63e-15	1.56e-14	1.87295	14.3955	11.5303	49.5186	19.303	20.6255	644.236	690.428	844.336
hasp-2	WBGene00021214	Y18H1A.10	42.6999	0.836976	0.146178	0.27376	4.59982	2.71e-19	1.77e-18	-3.76284	1.65e-15	1.58e-14	4.68238	5.30359	4.32386	13.4288	7.89668	3.43759	112.907	85.7083	146.611
K08H2.3	WBGene00010690	K08H2.3	184.341	-0.873193	7.94e-05	0.00105178	-2.93706	1.23e-30	2.33e-29	2.06387	1.65e-15	1.58e-14	394.257	290.94	304.832	189.682	161.443	189.067	27.8948	52.3773	48.5758
pes-5	WBGene00003979	T27D12.4	174.717	-0.733867	0.000183098	0.00203934	-2.58141	1.05e-29	1.8e-28	1.84754	1.68e-15	1.6e-14	284.689	284.879	319.245	177.931	192.153	163.858	35.8647	63.4876	50.3422
F15H10.7	WBGene00008874	F15H10.7	50.2923	2.80835	3.55e-06	9.01e-05	5.79675	1.14e-23	1.12e-22	-2.98841	1.71e-15	1.63e-14	1.87295	1.51531	3.60321	19.3039	11.4063	19.4797	150.1	111.103	134.246
spe-12	WBGene00004966	T02E1.1	34.2016	0.632917	0.403242	0.558842	5.34304	4.82e-17	2.62e-16	-4.71013	1.72e-15	1.64e-14	1.87295	3.78828	1.44129	7.55369	0.877409	2.29172	103.609	93.6443	92.7357
lido-5	WBGene00019576	K09E3.5	53.6894	-0.0639668	0.825295	0.892085	-4.05554	4.9e-16	2.44e-15	3.99157	1.72e-15	1.65e-14	88.0288	75.008	76.3882	65.4653	83.3538	80.2104	3.98497	6.34876	4.41598
prp-8	WBGene00004187	C50C3.6	14802.9	-0.228616	0.0991229	0.207428	-1.33425	7.51e-22	6.17e-21	1.10563	1.75e-15	1.67e-14	21114.7	19424	18671.1	14687.7	17699.1	18147	6650.91	8564.48	8266.72
set-24	WBGene00012845	Y43F11A.5	872.996	-0.504016	0.00237773	0.0139982	-1.87075	7.03e-28	1.02e-26	1.36673	1.76e-15	1.68e-14	1513.35	1281.95	1174.65	889.657	919.524	990.025	292.231	439.652	355.928
ceh-49	WBGene00017538	F17A9.6	213.257	-0.819193	0.00440964	0.0221763	-3.39516	4.26e-26	5.17e-25	2.57596	1.77e-15	1.69e-14	397.066	387.162	371.852	224.093	236.9	193.651	10.6266	47.6157	50.3422
kat-1	WBGene00002183	T02G5.8	4904.36	-0.239982	0.0472923	0.12247	0.722314	2.19e-09	6.51e-09	-0.962295	1.78e-15	1.69e-14	4330.27	4185.29	4106.94	3355.52	3571.93	3761.87	6110.28	7826.44	6890.7
tlk-1	WBGene00006579	C07A9.3	5294.18	-0.189547	0.171701	0.306994	-1.29932	1.16e-20	8.53e-20	1.10978	1.79e-15	1.71e-14	7635.1	6811.33	6423.09	5541.05	6159.41	6600.17	2389.65	3012.49	3075.29
C39E9.12	WBGene00008035	C39E9.12	1197.41	-0.338285	0.117865	0.235043	-2.09146	2.02e-21	1.59e-20	1.75318	1.81e-15	1.72e-14	1940.38	1677.45	1702.88	1157.39	1431.93	1620.25	266.993	469.809	509.605
sde-2	WBGene00009996	F53F4.14	989.02	-0.203584	0.163793	0.296695	-1.40198	9.89e-21	7.32e-20	1.1984	1.8e-15	1.72e-14	1356.96	1297.87	1305.08	966.872	1206.44	1267.32	443.659	565.04	491.941
vha-15	WBGene00020507	T14F9.1	2770.41	0.160078	0.0831374	0.183659	0.892964	3.06e-22	2.62e-21	-0.732886	1.83e-15	1.74e-14	2108.95	2147.96	2017.08	2244.29	2370.76	2396	3836.19	3874.33	3938.17
Y51A2D.18	WBGene00013083	Y51A2D.18	343.256	0.274934	0.148153	0.276522	1.75269	4.39e-21	3.35e-20	-1.47775	1.83e-15	1.74e-14	179.804	202.294	171.513	208.146	239.533	222.297	484.837	707.887	672.996
F10E9.11	WBGene00017360	F10E9.11	448.552	-1.28238	2.67e-09	2.15e-07	-3.13719	4.18e-42	2.67e-40	1.85482	1.86e-15	1.76e-14	926.176	865.243	857.565	504.419	302.706	279.59	98.2958	103.167	99.8012
B0379.2	WBGene00007156	B0379.2	37.2835	3.30132	0.00436207	0.0219798	7.66112	4.3e-12	1.56e-11	-4.3598	1.86e-15	1.77e-14	0	0	1.44129	10.0716	2.63223	2.29172	100.952	101.58	116.582
snf-7	WBGene00004906	ZK1010.9	34.9614	-0.0136015	0.984578	0.991965	4.72033	1.37e-16	7.19e-16	-4.73393	1.87e-15	1.77e-14	2.80943	6.81891	1.44129	6.71439	2.63223	1.14586	107.594	93.6443	91.8525
fbxc-50	WBGene00015912	C17F4.5	354.356	-0.668811	0.00298344	0.016647	-2.5931	3.89e-27	5.22e-26	1.92429	1.88e-15	1.78e-14	661.153	552.331	564.984	365.095	388.692	364.384	54.4612	112.691	125.414
athp-2	WBGene00019217	H20J04.2	2886.34	-0.334574	0.0420562	0.112883	-1.65562	1.98e-23	1.9e-22	1.32104	1.89e-15	1.79e-14	4291.87	3942.84	4073.79	2773.04	3554.38	3434.15	1006.87	1504.66	1395.45
grd-5	WBGene00001694	F41E6.2	1242.33	-0.503862	0.000226876	0.00237938	0.582945	1.7e-05	3.71e-05	-1.08681	1.9e-15	1.79e-14	1100.36	1128.91	1261.85	943.372	808.094	708.143	1710.88	1745.91	1773.46
sip-1	WBGene00004798	F43D9.4	12170.7	-0.559786	3.43e-05	0.000541613	-1.63738	1.26e-33	3.31e-32	1.07759	1.89e-15	1.79e-14	19258.6	18380	17136.2	13442.2	11399.3	12316.9	4945.34	6036.09	6621.33
W04E12.4	WBGene00012249	W04E12.4	33.5535	2.66333	0.0248776	0.0776708	7.52376	1.03e-11	3.62e-11	-4.86043	1.9e-15	1.79e-14	0	1.51531	0	5.87509	3.50964	0	83.6843	95.2315	112.166
tag-314	WBGene00008871	F15H10.4	42.9461	1.8879	0.0184278	0.0626231	6.25056	1.53e-17	8.66e-17	-4.36266	1.9e-15	1.8e-14	1.87295	0.757656	2.16193	10.9109	0.877409	5.72931	138.145	133.324	92.7357
cyk-4	WBGene00000875	K08E3.6	3381.33	-0.372493	0.0193626	0.0648791	-1.64949	8.99e-25	9.73e-24	1.27699	1.92e-15	1.81e-14	5138.45	4707.32	4707.96	3300.12	3926.4	4016.25	1204.79	1623.7	1807.02
pap-3	WBGene00009658	F43G6.5	75.7191	-0.357081	0.230177	0.376158	-3.62903	7.19e-19	4.52e-18	3.27195	1.97e-15	1.86e-14	125.488	106.83	133.319	82.2513	85.1087	119.17	2.65664	14.2847	12.3648
T26A5.2	WBGene00020819	T26A5.2	1091.46	-0.441583	0.00175131	0.0111934	-1.59871	2.75e-28	4.12e-27	1.15713	1.98e-15	1.87e-14	1689.4	1525.92	1537.13	1041.57	1266.1	1191.7	452.958	599.958	518.437
pgal-1	WBGene00017671	F21F3.1	486.182	0.377537	0.00771777	0.0335722	1.47859	2.55e-26	3.15e-25	-1.10105	2.03e-15	1.92e-14	305.291	265.18	291.14	364.256	363.247	391.885	767.77	750.741	876.131
cfim-2	WBGene00008362	D1046.1	1575.03	-0.367637	0.0278336	0.0840292	-1.71837	4.45e-24	4.52e-23	1.35073	2.06e-15	1.94e-14	2409.56	2210.08	2198.68	1577.88	1853.09	1854.01	514.06	806.293	751.601
tax-6	WBGene00006527	C02F4.2	1140.91	0.384406	0.000500643	0.00436218	1.25127	3.39e-30	6.16e-29	-0.866863	2.13e-15	2.01e-14	715.468	723.562	752.351	986.176	887.06	988.879	1737.44	1672.9	1804.37
W04D2.4	WBGene00012243	W04D2.4	1347.87	-0.423388	0.0277943	0.0839717	-1.97896	4.86e-24	4.92e-23	1.55558	2.15e-15	2.03e-14	2155.77	1875.96	2035.1	1336.16	1613.55	1574.41	350.677	638.051	551.115
such-1	WBGene00013443	Y66D12A.17	1003.6	-0.343435	0.0561353	0.13799	-1.80669	9.35e-23	8.43e-22	1.46325	2.2e-15	2.07e-14	1541.44	1369.08	1443.45	947.568	1190.64	1294.82	314.812	495.204	435.416
T08G3.7	WBGene00011619	T08G3.7	43.452	4.08355	0.00190698	0.0119077	8.77262	4.21e-12	1.53e-11	-4.68908	2.22e-15	2.09e-14	0	0	0.720643	5.03579	0	10.3128	124.862	99.993	150.143
pola-1	WBGene00012936	Y47D3A.29	4038.76	-0.256592	0.184924	0.323136	-1.79966	2.25e-20	1.6e-19	1.54307	2.25e-15	2.12e-14	6276.27	5552.1	5283.03	3939.67	5306.57	5077.32	1156.97	1879.23	1877.68
cdk-12	WBGene00007135	B0285.1	2045.15	-0.483299	0.000536325	0.00459163	-1.60898	6.81e-30	1.19e-28	1.12569	2.34e-15	2.2e-14	3285.16	3020.02	2703.13	1970.67	2247.92	2225.26	842.156	1107.86	1004.19
F10E9.4	WBGene00017356	F10E9.4	413.706	-0.586382	0.000313012	0.00306777	-1.97792	5.16e-30	9.15e-29	1.39154	2.38e-15	2.23e-14	698.612	640.977	599.575	412.935	469.414	407.927	132.832	196.812	164.275
hmit-1.2	WBGene00013074	Y51A2D.5	283.77	0.371308	0.0314182	0.0918259	1.69461	6.28e-24	6.29e-23	-1.3233	2.37e-15	2.23e-14	151.709	151.531	159.262	205.628	191.275	201.672	516.717	420.606	555.531
Y53C12A.10	WBGene00175030	Y53C12A.10	263.087	-0.952896	1.22e-08	7.76e-07	-2.47629	1.75e-39	8.61e-38	1.52339	2.42e-15	2.27e-14	494.46	440.198	460.491	254.308	239.533	225.735	70.401	103.167	79.4877
K09E9.3	WBGene00010726	K09E9.3	261.816	-0.17191	0.468334	0.616737	-2.19505	6.56e-18	3.84e-17	2.02314	2.44e-15	2.29e-14	452.318	329.58	338.702	332.362	332.538	328.863	47.8196	87.2955	106.867
thoc-1	WBGene00020172	T02H6.2	610.459	-0.378361	0.0125653	0.0477616	-1.64032	3.92e-25	4.39e-24	1.26196	2.5e-15	2.35e-14	963.635	824.33	843.152	602.617	737.023	684.08	255.038	261.887	322.367
F10E9.5	WBGene00017357	F10E9.5	334.153	-0.702463	4.33e-05	0.000655791	-2.19723	4.66e-32	1.03e-30	1.49477	2.56e-15	2.4e-14	538.474	535.663	568.587	288.719	358.86	363.238	107.594	103.167	143.078
ceh-21	WBGene00000444	T26C11.6	242.247	-0.32633	0.198563	0.339244	-2.51097	6.53e-20	4.46e-19	2.18464	2.58e-15	2.42e-14	423.288	318.973	362.483	278.647	297.442	304.799	31.8797	92.0571	70.6558
tbx-9	WBGene00006546	T07C4.6	218.061	-0.662483	0.013059	0.0490847	-3.01442	1.73e-24	1.83e-23	2.35194	2.59e-15	2.42e-14	410.177	360.644	346.629	231.646	244.797	229.172	18.5965	71.4236	49.459
C30F12.4	WBGene00016263	C30F12.4	625.929	-0.704814	0.000200474	0.00216439	-2.27555	9.54e-31	1.83e-29	1.57073	2.65e-15	2.48e-14	1106.92	1018.29	969.265	611.01	665.953	621.057	144.787	276.171	219.916
C46G7.2	WBGene00016722	C46G7.2	1036.59	0.343284	0.025784	0.0794478	1.54948	3.58e-24	3.66e-23	-1.2062	2.66e-15	2.49e-14	552.521	551.574	690.376	653.814	794.055	831.896	1588.67	1820.51	1845.88
F56D5.2	WBGene00010147	F56D5.2	33.3028	5.06194	9e-05	0.00116983	9.33793	6.02e-14	2.52e-13	-4.27599	2.67e-15	2.49e-14	0	0	0	6.71439	5.26445	2.29172	116.892	79.3596	89.2029
mps-3	WBGene00020282	T06A4.2	39.6508	2.42841	0.00677261	0.0303521	6.7192	8.84e-16	4.32e-15	-4.29078	2.66e-15	2.49e-14	1.87295	0.757656	0.720643	10.9109	4.38704	1.14586	135.489	92.0571	109.516
col-143	WBGene00000716	T15B7.3	17238.5	0.564174	1.14e-05	0.000225965	1.57934	9.82e-35	2.93e-33	-1.01517	2.68e-15	2.5e-14	10363.1	9471.46	8546.83	12588.6	14236	15138	26437.6	27102.9	31262.5
F19H6.4	WBGene00008959	F19H6.4	183.845	-0.54856	0.0100908	0.0409331	-2.47977	9.7e-25	1.05e-23	1.9312	2.68e-15	2.5e-14	296.863	280.333	313.48	222.414	216.72	168.442	39.8497	47.6157	68.8894
ttr-18	WBGene00007142	B0334.1	901.262	0.403323	0.00654671	0.0296355	1.56217	2.22e-26	2.76e-25	-1.15884	2.69e-15	2.51e-14	466.366	528.844	541.924	656.332	623.838	756.269	1356.22	1460.22	1721.35
K04A8.1	WBGene00019373	K04A8.1	238.795	0.0493127	0.79488	0.873286	1.51211	1.8e-16	9.33e-16	-1.4628	2.74e-15	2.55e-14	147.963	146.985	144.849	178.771	148.282	126.045	456.943	422.193	377.125
F52D2.12	WBGene00219451	F52D2.12	590.623	-0.436214	0.0519061	0.130794	-2.27898	1.06e-22	9.52e-22	1.84277	2.75e-15	2.56e-14	985.174	890.246	856.124	576.598	684.379	758.561	115.564	255.538	193.42
puf-6	WBGene00004242	F18A11.1	1071.52	-0.447039	0.0662954	0.155744	-2.40973	2.55e-22	2.2e-21	1.9627	2.76e-15	2.57e-14	1834.56	1675.18	1509.03	1003.8	1302.07	1376.18	176.667	371.403	394.789
cdc-5L	WBGene00008386	D1081.8	3552.18	-0.429799	0.00605871	0.0279483	-1.67787	2.05e-26	2.57e-25	1.24807	2.78e-15	2.59e-14	5454.98	4952.8	5150.44	3291.73	4215.07	4043.75	1291.13	1761.78	1807.9
phat-7	WBGene00016781	C49G7.3	834.983	0.00561334	0.96761	0.984117	1.09074	1.52e-15	7.26e-15	-1.08512	2.79e-15	2.6e-14	590.917	639.462	588.045	674.796	563.296	586.682	1427.95	1158.65	1285.05
rde-2	WBGene00004324	F21C3.4	675.564	-0.430254	0.0116378	0.045168	-1.83469	3.33e-25	3.75e-24	1.40444	2.84e-15	2.64e-14	1105.98	934.948	964.22	634.51	765.978	830.75	225.815	331.723	286.156
Y52E8A.2	WBGene00021795	Y52E8A.2	165.497	-0.334619	0.128318	0.249786	-2.32251	1.3e-20	9.5e-20	1.98789	2.85e-15	2.65e-14	244.42	249.269	254.387	158.627	199.172	237.194	46.4913	38.0926	61.8238
W05H9.4	WBGene00021051	W05H9.4	531.954	-0.376626	0.0277885	0.0839717	-1.79911	9.79e-24	9.64e-23	1.42248	2.93e-15	2.72e-14	870.924	717.5	740.821	578.277	576.458	639.391	179.323	211.096	273.791
Y23H5B.6	WBGene00021277	Y23H5B.6	1319.44	-0.264228	0.0774756	0.17396	-1.47256	5.07e-22	4.25e-21	1.20834	2.93e-15	2.72e-14	1917.9	1825.95	1671.17	1318.54	1616.19	1574.41	535.314	722.172	693.31
F54C8.4	WBGene00010037	F54C8.4	1489.23	-0.42645	0.00348557	0.0186174	-1.60468	3.97e-27	5.31e-26	1.17822	2.95e-15	2.74e-14	2214.77	2118.41	2130.94	1414.22	1722.35	1674.1	593.76	833.275	701.258
R08E3.1	WBGene00019957	R08E3.1	5815.81	0.310446	0.0409665	0.1111	1.5074	2.83e-23	2.67e-22	-1.19696	2.95e-15	2.74e-14	3436.87	3441.27	3419.45	4613.63	4430.04	3724.05	11903.1	8662.89	8710.97
hrp-1	WBGene00001999	F42A6.7	3752.5	-0.142506	0.393334	0.549161	-1.46892	2.23e-18	1.35e-17	1.32641	2.98e-15	2.76e-14	5419.39	4867.18	4610.67	3843.15	4791.53	4861.89	1396.07	1906.22	2076.4
T07F8.4	WBGene00020320	T07F8.4	310.547	-1.31186	1.2e-10	1.56e-08	-3.12534	1.62e-43	1.13e-41	1.81348	2.99e-15	2.77e-14	597.472	615.217	629.842	311.38	218.475	210.839	51.8045	85.7083	74.1885
T24C4.5	WBGene00020761	T24C4.5	268.448	-0.712383	0.00017243	0.00195077	-2.38183	3.76e-30	6.79e-29	1.66945	2.99e-15	2.77e-14	478.54	451.563	410.046	261.861	276.384	279.59	58.4462	109.516	90.0861
frm-1	WBGene00001488	ZK270.2	8803.38	0.205938	0.0744879	0.169315	1.11601	3.82e-22	3.25e-21	-0.910077	3.03e-15	2.81e-14	6416.74	6238.54	5682.27	7470.6	7035.94	6641.42	14712.5	12570.6	12461.9
vha-11	WBGene00006920	Y38F2AL.3	3705.34	-0.0136469	0.880932	0.927745	0.704805	8.79e-15	3.94e-14	-0.718452	3.05e-15	2.82e-14	3047.3	3218.52	2945.99	3065.12	3048.12	3011.33	5035.67	4863.15	5112.83
F13D2.1	WBGene00008735	F13D2.1	613.301	0.588808	0.000140511	0.00166299	1.78339	1.64e-31	3.43e-30	-1.19458	3.08e-15	2.85e-14	326.83	315.185	286.816	505.258	502.755	385.01	1078.6	1130.08	989.181
hrpf-2	WBGene00022253	Y73B6BL.33	1484.93	-0.418752	0.0374985	0.104049	-2.03265	2.5e-23	2.37e-22	1.61389	3.09e-15	2.86e-14	2398.32	2135.08	2174.18	1441.08	1699.54	1878.07	361.304	636.464	640.318
T02G6.5	WBGene00011388	T02G6.5	166.822	-0.0992141	0.725012	0.823281	-2.57812	1.9e-16	9.8e-16	2.4789	3.11e-15	2.88e-14	267.832	228.812	217.634	213.182	242.165	210.839	15.9399	63.4876	41.5103
clr-1	WBGene00000548	F56D1.4	3400.46	-0.176613	0.176548	0.31278	-1.21714	2.58e-20	1.83e-19	1.04053	3.14e-15	2.9e-14	4664.59	4284.55	4271.97	3488.13	4218.58	3991.04	1635.16	2020.49	2029.59
snpc-1.1	WBGene00015513	C06A8.2	862.464	-0.464589	0.00546913	0.0260545	-1.82876	2.44e-26	3.03e-25	1.36417	3.16e-15	2.91e-14	1333.54	1271.35	1264.01	872.032	966.027	965.962	264.336	430.129	394.789
capg-1	WBGene00009254	F29D11.2	3478.9	-0.376873	0.0152524	0.0549653	-1.61211	6.97e-25	7.62e-24	1.23524	3.19e-15	2.94e-14	5260.19	4808.09	4860.02	3300.96	4051.87	4144.58	1308.4	1885.58	1690.44
H31G24.3	WBGene00019254	H31G24.3	184.258	-0.696132	0.000192655	0.00211192	-2.42266	2.11e-29	3.52e-28	1.72652	3.21e-15	2.96e-14	294.99	300.79	323.569	167.02	219.352	181.046	50.4762	61.9005	59.1742
hel-1	WBGene00001840	C26D10.2	5957.27	-0.405937	0.0136413	0.0507243	-1.70939	4.51e-25	5.02e-24	1.30345	3.24e-15	2.98e-14	9618.55	8597.13	7805.28	5902.79	6793.78	6942.78	2032.33	2933.13	2989.62
zhit-3	WBGene00006489	ZK856.9	874.476	-0.399852	0.0193076	0.0647403	-1.79011	2.28e-24	2.38e-23	1.39026	3.28e-15	3.02e-14	1273.61	1328.17	1241.67	852.728	1030.08	1031.28	277.619	449.175	385.957
W04A8.1	WBGene00012236	W04A8.1	402.093	-0.347488	0.0849472	0.186396	-2.03161	1.28e-21	1.03e-20	1.68412	3.38e-15	3.11e-14	635.868	555.362	589.486	417.971	471.169	511.055	99.6241	195.225	143.078
K07A1.17	WBGene00044987	K07A1.17	291.114	-0.405492	0.049551	0.126254	-2.16865	1.79e-22	1.57e-21	1.76316	3.48e-15	3.2e-14	440.144	447.017	438.151	280.326	407.118	312.82	69.0727	115.865	109.516
egg-4	WBGene00020652	T21E3.1	1137.74	-0.444502	0.0528131	0.132337	-2.28729	1.26e-22	1.13e-21	1.84279	3.49e-15	3.21e-14	1911.35	1628.96	1738.91	1081.02	1352.96	1446.08	212.531	433.303	434.533
syf-2	WBGene00019402	K04G7.11	752.253	-0.810476	9.17e-08	4.19e-06	-2.067	4.75e-39	2.19e-37	1.25652	3.52e-15	3.23e-14	1283.91	1230.43	1226.53	777.191	713.333	640.537	270.978	365.054	262.309
gcna-1	WBGene00022694	ZK328.4	932.713	-0.533745	0.00510315	0.0246627	-2.07766	2.17e-26	2.71e-25	1.54392	3.53e-15	3.24e-14	1507.73	1397.88	1447.77	950.086	978.311	1079.4	233.785	444.414	355.045
row-1	WBGene00009508	F37D6.2	1279.36	-0.385724	0.05704	0.139617	-2.01069	1.74e-22	1.53e-21	1.62497	3.57e-15	3.27e-14	2100.52	1942.63	1677.66	1406.66	1538.98	1432.33	316.141	487.268	612.055
mxt-1	WBGene00012478	Y18D10A.8	340.714	0.499649	0.00165602	0.0107324	1.70864	3.72e-28	5.52e-27	-1.20899	3.62e-15	3.32e-14	192.914	185.626	161.424	254.308	249.184	258.965	648.221	576.15	539.633
drr-2	WBGene00011730	T12D8.2	818.484	-0.517039	3.16e-05	0.000510595	-1.54509	7.6e-33	1.82e-31	1.02805	3.63e-15	3.33e-14	1308.26	1167.55	1134.29	807.406	855.474	859.397	377.243	414.257	442.482
R01H10.7	WBGene00010975	R01H10.7	1039.48	-0.34701	0.0230699	0.073415	-1.58364	4.89e-24	4.94e-23	1.23663	3.68e-15	3.37e-14	1590.14	1446.37	1376.43	1031.5	1213.46	1224.93	397.168	558.691	516.67
sas-4	WBGene00004726	F10E9.8	1226.36	-0.398115	0.0214787	0.0697258	-1.78999	3.73e-24	3.81e-23	1.39188	3.8e-15	3.48e-14	1930.08	1657.75	1800.17	1248.88	1402.1	1438.06	387.87	645.987	526.385
F32E10.5	WBGene00017992	F32E10.5	458.273	-0.536639	0.000270898	0.00274296	-1.78452	5.74e-30	1.01e-28	1.24788	3.81e-15	3.49e-14	713.595	674.314	694.7	415.453	490.472	531.68	180.652	214.271	209.318
gna-2	WBGene00001647	T23G11.2	1396.5	-0.482562	0.0423085	0.113264	-2.38043	5.47e-23	5.03e-22	1.89787	3.84e-15	3.52e-14	2270.96	2105.53	2210.21	1434.36	1668.83	1611.08	243.083	603.133	421.285
R11F4.1	WBGene00020007	R11F4.1	678.525	0.828822	0.000120624	0.00148894	2.4926	1.7e-31	3.51e-30	-1.66377	3.85e-15	3.52e-14	195.724	209.871	319.965	483.436	479.065	326.571	1388.1	1418.95	1285.05
T10E9.2	WBGene00020412	T10E9.2	1093.76	-0.352617	0.0594058	0.143525	-1.8565	2.36e-22	2.04e-21	1.50388	3.89e-15	3.55e-14	1703.45	1536.53	1540.01	1049.12	1321.38	1373.89	313.484	515.837	490.174
ced-4	WBGene00000418	C35D10.9	542.515	-0.165754	0.354575	0.510321	-1.63499	1.72e-18	1.05e-17	1.46924	3.95e-15	3.61e-14	809.116	705.378	690.376	526.24	668.586	772.311	200.577	269.822	240.23
Y71H2AM.2	WBGene00022167	Y71H2AM.2	514.568	-0.29195	0.0709084	0.163219	-1.63158	6.27e-22	5.2e-21	1.33963	3.99e-15	3.64e-14	758.546	705.378	700.465	556.455	654.547	555.743	184.637	277.758	237.58
F56C9.6	WBGene00018950	F56C9.6	1624.2	-0.585253	0.00165039	0.0107056	-2.07168	5.1e-28	7.48e-27	1.48643	3.99e-15	3.65e-14	2702.67	2449.5	2522.25	1477.17	1848.7	1789.84	437.018	769.788	620.887
lin-65	WBGene00022149	Y71G12B.9	1600.92	-0.443667	0.0128137	0.0484748	-1.86791	5.49e-25	6.07e-24	1.42424	4.01e-15	3.66e-14	2587.49	2370.71	2213.09	1631.6	1832.91	1808.17	463.584	772.962	727.754
gld-1	WBGene00001595	T23G11.3	8839.91	-0.504302	0.0192481	0.0645708	-2.20102	2.17e-24	2.27e-23	1.69672	4.03e-15	3.68e-14	15196.2	13932.5	12254.5	8566.72	10583.3	10025.2	1898.17	3794.97	3307.57
clec-91	WBGene00014117	ZK858.3	718.888	-0.530736	0.0416103	0.112168	-2.63844	6.65e-23	6.09e-22	2.10771	4.08e-15	3.72e-14	1249.26	1061.48	1181.85	712.565	795.81	909.815	91.6542	223.794	243.762
sel-8	WBGene00004765	C32A3.1	1058.1	-0.596626	0.00019721	0.00214129	-1.89449	1.06e-30	2.03e-29	1.29786	4.08e-15	3.72e-14	1783.99	1668.36	1484.52	1143.96	1138.88	979.712	355.99	442.826	524.619
epg-8	WBGene00013695	Y106G6A.2	785.712	-0.382909	0.00231579	0.0137379	-1.41837	2.24e-27	3.06e-26	1.03546	4.16e-15	3.78e-14	1183.71	1122.09	997.37	859.442	816.868	855.959	378.572	439.652	417.752
his-72	WBGene00001946	Y49E10.6	1498.5	-0.200781	0.255646	0.40395	-1.61014	2.65e-19	1.73e-18	1.40936	4.15e-15	3.78e-14	2287.81	1907.02	1943.57	1730.63	1816.24	1793.27	480.852	734.87	792.228
vit-2	WBGene00006926	C42D8.2	716832	0.281743	0.0483614	0.124314	1.40197	8.9e-23	8.06e-22	-1.12022	4.18e-15	3.8e-14	475153	453110	399676	599186	498061	517076	1.3388e+06	994653	1.17577e+06
imb-2	WBGene00002076	R06A4.4	2556.53	-0.268796	0.158572	0.289868	-1.77877	2.19e-20	1.56e-19	1.50998	4.25e-15	3.86e-14	4017.49	3587.5	3241.45	2429.77	3263.08	3310.4	774.412	1165	1219.69
vit-5	WBGene00006929	C04F6.1	434371	0.212432	0.190014	0.329606	1.48443	5.29e-20	3.65e-19	-1.272	4.25e-15	3.86e-14	302353	260375	225971	346004	289652	278158	862433	624657	719735
F33D11.10	WBGene00018007	F33D11.10	1261.81	-0.203676	0.213775	0.356822	-1.51611	1.05e-19	7.03e-19	1.31244	4.27e-15	3.88e-14	1821.45	1717.61	1580.37	1285.81	1465.27	1695.88	475.539	679.318	635.019
F35H10.10	WBGene00018073	F35H10.10	1282.61	0.521357	7.71e-05	0.00102999	1.54509	4.3e-32	9.52e-31	-1.02373	4.37e-15	3.96e-14	716.405	780.386	660.109	1125.5	1060.79	906.377	1985.84	2176.04	2132.04
ldb-1	WBGene00002261	F58A3.1	510.389	0.360059	0.00418875	0.0213267	-0.673399	3.45e-07	8.64e-07	1.03346	4.48e-15	4.06e-14	521.618	544.755	512.377	696.618	662.444	666.892	298.872	342.833	347.096
C53D6.10	WBGene00023424	C53D6.10	70.2791	1.58961	0.0185866	0.0630137	5.86331	1.21e-20	8.88e-20	-4.2737	4.52e-15	4.1e-14	0.936477	6.81891	2.16193	21.8218	3.50964	4.58345	235.113	188.876	168.691
bir-2	WBGene00000250	C50B8.2	674.193	-0.684482	0.000817873	0.00630485	-2.35338	1.13e-28	1.76e-27	1.6689	4.56e-15	4.13e-14	1226.78	1107.69	1001.69	685.707	716.843	672.621	150.1	303.154	203.135
vrk-1	WBGene00017895	F28B12.3	1619.84	-0.466852	0.0119427	0.0459665	-1.94621	5.13e-25	5.69e-24	1.47936	4.63e-15	4.2e-14	2611.83	2481.32	2258.5	1554.38	1914.51	1850.57	446.316	755.503	705.674
brf-1	WBGene00000271	F45E12.2	1538.19	-0.353065	0.0604971	0.145234	-1.85082	3.02e-22	2.59e-21	1.49775	4.66e-15	4.22e-14	2325.27	2307.82	2085.54	1487.24	1810.09	1964.01	444.988	763.439	655.332
F02E9.10	WBGene00008533	F02E9.10	781.715	-0.544197	0.000837025	0.00640382	-1.87248	1.11e-28	1.72e-27	1.32829	4.68e-15	4.23e-14	1275.48	1164.52	1151.59	709.208	907.241	846.792	257.694	371.403	351.512
C35B1.5	WBGene00016435	C35B1.5	1123.43	0.0504039	0.670894	0.785608	0.975263	1.14e-16	5.99e-16	-0.924859	4.72e-15	4.27e-14	900.891	751.595	874.861	844.335	893.202	878.876	1713.53	1628.46	1625.08
F22E5.17	WBGene00017712	F22E5.17	213.286	-0.380179	0.154256	0.284256	-2.67947	4.4e-20	3.05e-19	2.29929	4.72e-15	4.27e-14	332.449	335.642	330.054	202.271	291.3	273.861	23.9098	60.3133	69.7726
maph-1.1	WBGene00009306	F32A7.5	1308.66	0.63841	1.67e-07	6.84e-06	1.58169	6.67e-39	3.06e-37	-0.943283	4.85e-15	4.38e-14	742.626	749.322	631.283	1034.86	1092.37	1177.95	2108.05	2053.83	2187.68
aman-3	WBGene00018594	F48C1.1	262.193	1.40601	3.91e-10	4.22e-08	3.04252	1.45e-43	1.02e-41	-1.63651	4.87e-15	4.39e-14	66.4899	59.8548	72.0643	145.199	155.301	228.027	519.374	503.14	610.289
clsp-1	WBGene00009127	F25H5.5	1363.3	-0.348413	0.0605437	0.145321	-1.82894	3.25e-22	2.78e-21	1.48053	4.87e-15	4.39e-14	2096.77	1861.56	1976.72	1378.97	1612.68	1670.67	395.84	701.538	574.961
dpf-7	WBGene00001060	R11E3.7	719.581	-0.411439	0.00843284	0.0358559	-1.68704	2.09e-25	2.39e-24	1.2756	4.86e-15	4.39e-14	1153.74	1010.71	975.751	684.868	862.493	813.562	272.306	361.88	340.914
clec-48	WBGene00007565	C14A6.1	591.432	0.227113	0.208713	0.350735	1.62389	8.63e-20	5.84e-19	-1.39678	4.91e-15	4.43e-14	305.291	319.731	387.706	397.828	346.576	443.449	846.141	1101.51	1174.65
spp-14	WBGene00004999	K09F5.3	2283.08	0.0358098	0.8088	0.881368	1.19152	6.38e-16	3.16e-15	-1.15571	4.92e-15	4.43e-14	1660.37	1511.52	1596.94	1618.17	1858.35	1409.41	3141.48	4133.05	3618.46
mex-5	WBGene00003230	W02A2.7	8395.2	-0.659625	0.00668627	0.0300923	-2.56865	5.98e-26	7.17e-25	1.90902	4.99e-15	4.5e-14	15489.3	13448.4	13001.1	8025.38	9037.31	9486.59	1287.14	2963.29	2818.28
nasp-1	WBGene00007500	C09H10.6	1858.25	-0.416349	0.0291533	0.0869655	-1.92967	1.69e-23	1.63e-22	1.51332	5.2e-15	4.68e-14	2876.86	2616.19	2820.6	1895.14	2175.97	2158.8	486.166	839.624	854.935
ztf-18	WBGene00020763	T24C4.7	996.212	-0.27769	0.138392	0.263507	-1.7791	1.54e-20	1.11e-19	1.50141	5.21e-15	4.69e-14	1474.01	1359.99	1401.65	974.426	1290.67	1229.51	298.872	511.076	425.701
T25B9.5	WBGene00012011	T25B9.5	38.9836	2.27518	0.00597141	0.0276765	6.37248	1.1e-16	5.78e-16	-4.0973	5.23e-15	4.7e-14	0.936477	1.51531	1.44129	5.03579	12.2837	1.14586	114.236	112.691	101.568
swan-2	WBGene00009976	F53C11.7	447.605	-0.128025	0.356898	0.51274	-1.28779	2.34e-18	1.42e-17	1.15976	5.3e-15	4.76e-14	619.948	568.242	546.247	501.061	523.813	562.618	244.411	209.509	252.594
cpz-1	WBGene00000788	F32B5.8	7020.36	0.432923	0.0013378	0.00914007	1.48599	2.94e-28	4.38e-27	-1.05306	5.47e-15	4.91e-14	4696.43	3759.49	3812.92	5821.38	5933.04	4802.31	11308	11061.1	11988.5
K08F8.5	WBGene00010682	K08F8.5	41.6863	1.92108	0.00646046	0.0292912	5.77422	6.87e-19	4.32e-18	-3.85314	5.47e-15	4.91e-14	1.87295	0.757656	3.60321	13.4288	4.38704	5.72931	92.9825	111.103	141.312
C04E6.11	WBGene00015425	C04E6.11	1044.35	-0.4058	0.0468074	0.121725	-2.03765	1.35e-22	1.2e-21	1.63185	5.48e-15	4.92e-14	1661.31	1503.19	1538.57	984.498	1313.48	1252.43	253.709	469.809	422.168
ada-2	WBGene00017967	F32A5.1	1061.88	-0.421794	0.00331646	0.0179476	-1.57994	8.87e-27	1.15e-25	1.15814	5.52e-15	4.95e-14	1636.03	1482.73	1477.32	1121.3	1195.91	1112.63	434.361	487.268	609.406
ani-1	WBGene00013038	Y49E10.19	4749.53	-0.215325	0.263982	0.413214	-1.72874	4.29e-19	2.75e-18	1.51342	5.56e-15	4.98e-14	7157.49	6484.02	6120.42	4866.25	5834.77	6321.72	1374.81	2285.56	2300.73
W04A8.5	WBGene00012240	W04A8.5	80.6006	-0.414991	0.148387	0.276815	-3.40447	2.92e-19	1.9e-18	2.98948	5.64e-15	5.05e-14	146.09	103.041	144.849	96.5194	90.3731	108.857	5.31329	12.6975	17.6639
rde-10	WBGene00021634	Y47G6A.4	596.363	-0.0973318	0.591858	0.724222	-1.56961	6.85e-17	3.67e-16	1.47228	5.68e-15	5.08e-14	834.401	758.414	770.367	569.884	830.029	810.125	219.173	274.584	300.287
C05C8.5	WBGene00015462	C05C8.5	670.68	-0.092901	0.634441	0.757176	-1.6677	1.15e-16	6.05e-16	1.5748	5.69e-15	5.09e-14	923.366	850.09	904.407	642.064	881.796	988.879	227.143	350.769	267.609
T24G10.2	WBGene00020779	T24G10.2	1397.91	-0.301118	0.0436902	0.115777	-1.49242	1e-22	8.99e-22	1.1913	5.73e-15	5.13e-14	1983.46	1959.3	1861.42	1395.75	1717.97	1597.33	573.835	817.403	674.762
attf-6	WBGene00012474	Y18D10A.1	2898.05	-0.368332	0.014332	0.0526655	-1.55547	1.22e-24	1.31e-23	1.18713	5.79e-15	5.18e-14	4473.55	4217.87	3639.97	2846.9	3414.88	3290.92	1198.15	1642.74	1357.47
F23F1.6	WBGene00017747	F23F1.6	108.376	0.360721	0.172158	0.307582	2.29564	3.91e-20	2.73e-19	-1.93492	5.85e-15	5.23e-14	42.1415	46.217	46.8418	58.7509	69.3153	44.6886	219.173	253.951	194.303
tba-1	WBGene00006528	F26E4.8	9682.69	-0.310949	0.0346996	0.0985694	-1.46411	3.53e-23	3.29e-22	1.15316	5.86e-15	5.24e-14	14811.3	12852.1	12522.6	9555.42	11317.7	11521.6	4006.22	5183.77	5373.37
W02A2.8	WBGene00012191	W02A2.8	49.3874	1.36847	0.0159689	0.0566397	4.89696	5.91e-21	4.46e-20	-3.52849	5.94e-15	5.3e-14	0.936477	9.09187	2.88257	15.9467	7.89668	10.3128	120.877	155.545	120.998
F22B3.8	WBGene00009039	F22B3.8	33.7017	1.24346	0.114294	0.230157	5.70682	1.55e-16	8.08e-16	-4.46335	5.95e-15	5.31e-14	0	3.03062	2.16193	6.71439	2.63223	3.43759	99.6241	68.2492	117.465
T10B5.3	WBGene00020389	T10B5.3	802.781	-0.560136	0.000334634	0.00322254	-1.8294	1.02e-29	1.75e-28	1.26927	5.96e-15	5.32e-14	1283.91	1213.77	1190.5	850.21	841.435	808.979	260.351	387.275	388.607
lpd-2	WBGene00003059	C48E7.3	720.764	-0.786105	4.44e-06	0.000108305	-2.1857	1.16e-34	3.4e-33	1.39959	5.99e-15	5.34e-14	1269.86	1218.31	1117.72	739.422	750.185	599.286	199.248	303.154	289.689
D1037.1	WBGene00017025	D1037.1	939.964	-0.542839	0.000215281	0.00229291	-1.73047	2.62e-30	4.78e-29	1.18763	6.03e-15	5.38e-14	1494.62	1309.23	1452.1	888.817	1049.38	983.15	350.677	477.745	453.963
him-8	WBGene00001867	T07G12.12	460.306	-0.366961	0.0510933	0.129267	-1.91578	2.86e-22	2.46e-21	1.54882	6.04e-15	5.38e-14	735.134	676.587	621.194	486.793	623.838	464.074	140.802	176.178	218.15
bub-3	WBGene00013209	Y54G9A.6	1004.57	-0.375657	0.0362626	0.101663	-1.8122	5.44e-23	5e-22	1.43654	6.05e-15	5.39e-14	1584.52	1415.3	1399.49	1023.11	1108.17	1260.45	301.529	453.937	494.59
skpt-1	WBGene00018613	F48E8.7	1323.53	-0.565812	0.00786218	0.0340868	-2.25805	1.74e-25	2.01e-24	1.69224	6.06e-15	5.4e-14	2173.56	2005.52	2142.47	1203.55	1526.69	1541.18	278.948	482.506	557.297
[truncated: 15,721 more rows]
