# Supplementary material for: Starvation-induced changes in somatic insulin/IGF-1R signaling drive metabolic programming across generations
Source: Sci Adv. 2023 Apr 7;9(14):eade1817. doi: 10.1126/sciadv.ade1817 (PMC10081852; doi:10.1126/sciadv.ade1817)
Supplement: Supplementary file 2 — Data S1 to S12 [file sciadv.ade1817_data_s1_to_s12.zip › ade1817_Data_S7.xlsx]

## Sheet: Data S7
Gene_ID	Wormbase_ID	Transcript_ID	BaseMean_N2_Parental_FedAdults_ControlvsF4	log2FC_N2_Parental_CtrlvsF4fertile	pv_N2_Parental_CtrlvsF4fertile	adjp_N2_Parental_CtrlvsF4fertile	log2FC_N2_Parental_CtrlvsF4sterile	pv_N2_Parental_CtrlvsF4sterile	adjp_N2_Parental_CtrlvsF4sterile	log2FC_N2_Parental_F4FertilevsF4Sterile	pv_N2_Parental_F4FertilevsF4Sterile	adjp_N2_Parental_F4FertilevsF4Sterile	Control_Adultfed_1	Control_Adultfed_2	Control_Adultfed_3	F4fertile_Adultfed_1	F4fertile_Adultfed_2	F4fertile_Adultfed_3	F4sterile_Adultfed_1	F4sterile_Adultfed_2	F4sterile_Adultfed_3
21ur-12205	WBGene00168297	F59G1.9	6.56983	-4.28412	0.000894816	0.00675958	-3.79473	0.00277203	0.00485138	-0.489389	0.747109	0.803452	17.7931	19.6991	15.1335	2.5179	0	0	3.98497	0	0
21ur-12756	WBGene00174114	D2005.8	53.8506	-1.86759	1.89e-05	0.000342607	-3.41183	6.81e-12	2.43e-11	1.54424	0.00259652	0.00517244	147.027	113.648	94.4042	56.233	18.4256	21.7714	14.6115	7.93596	10.5984
21ur-14724	WBGene00174966	F42A10.10	98.9833	-1.62643	0.000178339	0.00200341	-2.56402	1.35e-08	3.78e-08	0.937584	0.0413701	0.0664823	248.166	186.383	163.586	94.8408	78.9668	18.3338	39.8497	25.3951	35.3279
aagr-2	WBGene00019895	R05F9.12	9000.24	0.306527	0.00907688	0.0377582	1.37305	1.24e-31	2.62e-30	-1.06653	9.8e-20	1.73e-18	5521.47	5661.97	5597.95	7300.22	6765.7	6687.25	16565.5	13189.6	13712.5
aagr-4	WBGene00018682	F52D1.1	636.866	0.752039	0.000195178	0.00212771	0.973752	1.47e-06	3.51e-06	-0.221713	0.270495	0.346079	379.273	389.435	464.815	597.581	694.03	788.353	649.549	722.172	1046.59
aakb-2	WBGene00012928	Y47D3A.15	525.364	-0.410619	0.0071833	0.0317568	-1.00235	1.6e-10	5.19e-10	0.591729	0.000183431	0.000428414	737.944	640.22	724.246	475.882	572.948	532.826	328.095	314.264	401.855
aap-1	WBGene00000001	Y110A7A.10	953.734	-0.498283	0.000362019	0.00343333	-1.70733	3.09e-32	6.98e-31	1.20905	8.98e-17	1.04e-15	1576.09	1326.66	1357.69	1008	1013.41	993.463	383.885	511.076	413.336
aat-3	WBGene00000004	F52H2.2	367.71	0.467281	0.00770915	0.033555	-0.311052	0.0844183	0.118887	0.778333	1.47e-05	3.95e-05	369.908	313.67	354.556	553.937	440.459	438.865	235.113	323.787	279.09
aat-9	WBGene00000010	Y53H1C.1	703.757	-0.467682	0.000761198	0.00596016	-1.75122	2.73e-33	6.82e-32	1.28353	2.3e-18	3.39e-17	1131.26	1052.38	950.528	720.958	716.843	829.604	280.276	342.833	309.119
abcf-1	WBGene00006512	F18E2.2	2228.88	-0.512575	0.000418198	0.00382708	-1.29057	1.31e-18	8.05e-18	0.777992	1.2e-07	4.22e-07	3340.41	3057.9	3108.85	2000.05	2402.35	2261.93	1070.63	1506.24	1311.55
abhd-11.2	WBGene00011029	R05D7.4	269.082	-0.489541	0.000715365	0.00569123	-0.847362	1.85e-08	5.11e-08	0.357821	0.0201676	0.0345096	346.496	359.887	361.763	254.308	249.184	257.819	188.622	195.225	208.434
abhd-12	WBGene00022393	Y97E10AL.2	937.477	-0.469532	0.0063321	0.0288824	-0.79203	4.93e-06	1.13e-05	0.322498	0.0641912	0.0986301	1322.31	1180.43	1168.88	845.174	924.789	881.168	547.269	684.079	883.197
abt-1	WBGene00000019	C24F3.5	193.244	1.43151	0.000275329	0.00277578	6.07476	2.66e-65	8.93e-63	-4.64325	8.33e-55	7.82e-52	5.61886	9.84953	8.64772	32.7327	12.2837	20.6255	585.79	482.506	581.144
abt-4	WBGene00000022	Y39D8C.1	1193.05	0.38414	0.00158173	0.0103656	1.11003	4.81e-20	3.33e-19	-0.725891	1.87e-09	8.24e-09	765.102	822.815	817.209	1060.03	972.169	1109.19	1876.92	1577.67	1736.37
abt-5	WBGene00000023	Y53C10A.9	175.509	1.45108	7.88e-05	0.0010478	5.28013	1.49e-53	2.38e-51	-3.82905	1.65e-36	2.04e-34	9.36477	13.6378	13.6922	42.8042	15.7934	43.5428	439.674	512.663	488.408
abu-13	WBGene00004133	F57B9.9	41.7099	2.16345	0.000407682	0.00375372	1.17117	0.0605371	0.0876584	0.992284	0.100054	0.146522	21.539	9.84953	17.2954	134.288	37.7286	44.6886	66.4161	28.5694	15.0143
abu-8	WBGene00000031	C03A7.14	12.6903	3.04181	0.00852968	0.0361029	1.66082	0.160572	0.212818	1.38099	0.215996	0.286318	5.61886	3.03062	0.720643	55.3937	8.77409	11.4586	26.5664	0	2.64959
AC3.5	WBGene00007071	AC3.5	3347.42	0.325799	0.00358298	0.0189894	1.67462	3.24e-51	4.31e-49	-1.34882	7.02e-34	6.59e-32	1790.54	1828.98	1911.87	2293.8	2519.92	2117.55	6176.7	5978.95	5508.5
acbp-1	WBGene00016655	C44E4.6	895.529	-0.45933	0.00132909	0.00909417	0.152583	0.284822	0.352811	-0.611913	2.13e-05	5.6e-05	881.225	998.591	959.176	758.726	731.759	571.785	1014.84	1117.38	1026.27
acd-1	WBGene00016064	C24G7.2	17.627	2.6915	0.000149449	0.00174292	3.87015	2.84e-08	7.72e-08	-1.17865	0.0307799	0.050886	2.80943	3.03062	1.44129	15.1074	22.8126	8.02104	41.178	33.331	30.9119
acdh-8	WBGene00019406	K05F1.3	323.809	2.33276	3.61e-10	3.98e-08	6.78615	6.37e-83	5.68e-80	-4.45339	6.27e-61	1.24e-57	1.87295	12.8802	9.36836	57.9116	35.0964	32.0841	1026.79	788.834	949.437
acdh-9	WBGene00017874	F28A10.6	1488.95	-0.272467	0.011146	0.0438516	-0.0836613	0.437362	0.51148	-0.188805	0.0815805	0.122351	1611.68	1671.39	1552.27	1243.84	1340.68	1420.87	1503.66	1476.09	1580.04
ace-3	WBGene00000037	Y48B6A.8	45.0222	2.05844	4.62e-06	0.000112033	1.29449	0.00502752	0.00854132	0.763949	0.0800086	0.120249	15.9201	19.6991	17.2954	94.0015	33.3415	93.9607	35.8647	57.1389	37.9775
acin-1	WBGene00016601	C43E11.1	1496.47	-0.42755	0.00579163	0.0270527	-1.57509	1.5e-23	1.45e-22	1.14754	3.76e-13	2.65e-12	2238.18	2115.38	2123.73	1553.54	1601.27	1661.5	551.254	852.322	771.031
acl-12	WBGene00015295	C01C10.3	236.963	0.781152	0.00015903	0.00182358	2.0217	2.2e-23	2.1e-22	-1.24055	4.38e-10	2.07e-09	90.8383	120.467	102.331	202.271	176.359	160.421	393.183	507.901	378.891
acl-2	WBGene00011543	T06E8.1	484.88	-0.586606	8.62e-05	0.00112911	-0.717132	2.27e-06	5.32e-06	0.130526	0.396341	0.477983	635.868	635.674	648.579	393.631	407.118	480.116	385.213	339.659	438.066
acl-3	WBGene00006491	ZK809.2	302.599	-0.42129	0.0105205	0.042099	-1.56185	6.75e-19	4.25e-18	1.14056	1.49e-10	7.48e-10	497.269	410.65	398.516	300.469	355.351	318.55	135.489	158.719	148.377
acl-8	WBGene00020264	T05H4.1	565.285	-0.49817	7.26e-05	0.000988084	-1.22193	1.01e-20	7.45e-20	0.723759	4.91e-08	1.81e-07	843.766	767.506	770.367	561.491	553.645	570.639	308.171	358.705	353.279
acn-1	WBGene00000039	C42D8.5	207.681	2.50948	3.27e-21	5.23e-18	1.05834	0.000108075	0.000218813	1.45114	2.95e-08	1.12e-07	77.7276	57.5819	77.8294	523.722	403.608	283.028	134.16	182.527	128.947
acox-1.4	WBGene00008567	F08A8.4	481.735	0.514057	0.0045818	0.0227475	2.1928	5.38e-35	1.67e-33	-1.67874	1.76e-21	3.97e-20	192.914	196.233	229.885	321.451	284.28	278.445	1145.01	793.596	893.795
acox-3	WBGene00019060	F58F9.7	667.7	0.691981	0.00143036	0.00957664	2.10927	1.2e-22	1.07e-21	-1.41729	3.66e-11	1.98e-10	200.406	308.366	356.718	433.078	438.704	530.534	1477.09	1057.07	1207.33
acp-3	WBGene00008801	F14E5.3	48.0213	4.42467	0.000472155	0.00417473	8.90952	3.59e-13	1.41e-12	-4.48485	1.3e-21	2.97e-20	0	0.757656	0	10.0716	4.38704	3.43759	131.504	146.022	136.012
acp-5	WBGene00017427	F13D11.1	125.576	0.710887	0.0129687	0.04886	1.84861	5.07e-11	1.7e-10	-1.13772	3.97e-05	0.000100762	71.1722	60.6125	49.7244	104.912	94.7602	96.2524	304.186	182.527	166.041
acp-6	WBGene00022245	Y73B6BL.24	10877.4	0.43696	0.000768025	0.00599402	2.27777	4.07e-69	1.69e-66	-1.84081	8.27e-46	2.54e-43	5028.88	4564.12	3999.57	6404.69	6369.99	5621.6	23981.5	21971.5	19955
acr-8	WBGene00000047	ZC504.2	19.8619	1.78918	0.000528583	0.00454227	2.4381	1.86e-06	4.4e-06	-0.648923	0.148015	0.206445	4.68238	6.06125	7.20643	20.9825	21.0578	20.6255	27.8948	34.9182	35.3279
acs-10	WBGene00007082	AH10.1	172.93	3.00391	1.07e-07	4.73e-06	7.27579	7e-41	3.9e-39	-4.27188	6.62e-29	3.62e-27	1.87295	6.06125	1.44129	40.2863	10.5289	25.209	526.015	368.228	576.728
acs-12	WBGene00009106	F25C8.4	248.889	0.691957	9.02e-05	0.00117129	2.05869	3.53e-33	8.7e-32	-1.36673	3.47e-16	3.65e-15	99.2666	109.102	121.068	180.449	185.133	167.296	502.106	450.762	424.818
acs-16	WBGene00018579	F47G6.2	62.6873	0.839441	0.0114589	0.044679	1.76278	6.66e-08	1.76e-07	-0.923334	0.0035671	0.0069551	35.5861	29.5486	26.6638	67.1439	55.2768	40.1052	130.176	82.5339	97.1517
acs-17	WBGene00016716	C46F4.2	752.308	0.576668	0.00602331	0.0278439	1.58723	3.16e-14	1.36e-13	-1.01057	1.24e-06	3.85e-06	322.148	377.313	531.114	658.85	539.606	639.391	1511.63	1068.18	1122.54
acs-18	WBGene00011173	R09E10.3	176.199	2.64861	6.27e-08	3.04e-06	7.10179	1.76e-53	2.75e-51	-4.45318	1.49e-49	6.63e-47	0	3.78828	6.48579	31.8934	21.9352	13.7503	495.464	450.762	561.713
acs-22	WBGene00017012	D1009.1	1214.44	0.434434	0.000579056	0.00487112	1.88698	7.89e-52	1.08e-49	-1.45254	1.23e-31	8.83e-30	572.187	557.635	675.242	765.441	801.952	875.439	2236.89	2276.03	2169.13
acs-3	WBGene00020343	T08B1.6	300.42	0.511358	0.00165957	0.0107408	1.78946	1.25e-29	2.13e-28	-1.2781	2.97e-16	3.16e-15	166.693	145.47	147.732	215.7	231.636	206.255	544.612	563.453	482.226
acs-4	WBGene00018152	F37C12.7	5075.16	-0.413514	0.00508885	0.0246184	-1.44358	2.18e-22	1.9e-21	1.03006	3.98e-12	2.45e-11	7883.26	6999.23	6679.64	4693.36	5516.27	5980.26	2226.27	2755.36	2942.81
act-2	WBGene00000064	T04C12.5	13905.8	-0.518043	0.000303667	0.00299663	-0.975016	1.11e-11	3.89e-11	0.456974	0.00146483	0.00303258	20615.6	18239.1	17852.5	12583.6	13678.8	13336.7	7718.88	10370.7	10756.5
act-4	WBGene00000066	M03F4.2	33037	0.249384	0.0109623	0.0433307	1.29095	1.22e-39	6.1e-38	-1.04157	2.16e-26	9.01e-25	21680.4	22465.3	19997.1	26096.3	24373.5	25776.2	50435	51042.5	55466.5
acy-3	WBGene00000070	C44F1.5	312.842	1.063	4.25e-11	6.11e-09	1.9553	1e-34	2.99e-33	-0.892295	5.94e-09	2.46e-08	126.424	135.62	141.246	255.147	284.28	305.945	484.837	553.93	528.152
ada-2	WBGene00017967	F32A5.1	1061.88	-0.421794	0.00331646	0.0179476	-1.57994	8.87e-27	1.15e-25	1.15814	5.52e-15	4.95e-14	1636.03	1482.73	1477.32	1121.3	1195.91	1112.63	434.361	487.268	609.406
adbp-1	WBGene00012157	VW02B12L.4	296.386	-0.684543	0.000322511	0.00313733	-1.93646	1.13e-21	9.1e-21	1.25191	1.03e-09	4.67e-09	505.698	456.109	453.284	306.344	320.254	252.09	104.937	161.893	106.867
adr-2	WBGene00000080	T20H4.4	1358.15	-0.539545	4.23e-05	0.000643641	-1.84511	4.08e-42	2.62e-40	1.30556	1.05e-21	2.43e-20	2252.23	2046.43	1919.07	1370.58	1505.63	1400.24	492.807	619.005	617.355
adt-2	WBGene00000083	F08C6.1	917.474	0.38713	0.00137605	0.00931722	1.72193	1.74e-47	1.7e-45	-1.3348	1.99e-29	1.16e-27	515.062	474.293	483.551	592.545	640.508	694.393	1685.64	1598.3	1572.97
aex-3	WBGene00000086	C02H7.3	235.701	0.716125	5.05e-05	0.000741009	1.13657	1.22e-10	3.99e-10	-0.420446	0.015401	0.0269881	122.678	155.32	158.541	229.968	228.126	262.402	332.08	330.136	302.053
agr-1	WBGene00018304	F41G3.12	133.455	1.70055	4.73e-12	9.7e-10	0.675718	0.00826705	0.0136787	1.02483	3e-05	7.74e-05	78.6641	68.1891	59.0927	251.79	176.359	239.485	132.832	90.4699	104.217
agt-2	WBGene00000094	F09E5.13	468.994	-0.972736	4.95e-09	3.63e-07	-2.41604	5.36e-42	3.39e-40	1.4433	1.25e-15	1.22e-14	883.098	779.628	824.416	455.739	419.401	390.739	119.549	192.05	156.326
agxt-1	WBGene00011767	T14D7.1	316.649	0.504516	0.00304422	0.0168943	1.62825	1.98e-22	1.73e-21	-1.12373	1.13e-11	6.52e-11	192.914	152.289	172.954	255.147	224.617	254.381	472.883	552.343	572.312
aho-3	WBGene00045192	K04G2.2	1040.88	-0.408903	0.0122087	0.046715	-1.76899	4e-26	4.86e-25	1.36009	5.57e-16	5.71e-15	1744.66	1436.52	1397.33	1074.3	1212.58	1160.76	349.349	495.204	497.24
ain-1	WBGene00015547	C06G1.4	1254.22	0.492053	1.24e-05	0.000240311	-0.226824	0.0479356	0.0707856	0.718877	3.24e-10	1.56e-09	1177.15	1147.09	1137.9	1638.31	1506.51	1725.67	919.199	990.407	1045.71
air-2	WBGene00000099	B0207.4	768.887	-0.594519	1.17e-05	0.000230007	-1.86733	2.11e-39	1.03e-37	1.27281	7.21e-19	1.13e-17	1271.74	1163	1140.06	754.53	782.649	830.75	274.963	342.833	359.461
ajm-1	WBGene00000100	C25A11.4	2614.89	0.740537	1.75e-11	2.85e-09	0.901248	3.05e-16	1.55e-15	-0.160711	0.143537	0.200875	1695.02	1722.15	1769.18	3144.85	2686.63	2833.72	3238.45	3025.19	3418.86
aka-1	WBGene00000101	D1022.7	4935.2	-0.33718	0.0116219	0.0451306	-1.46822	9.5e-28	1.35e-26	1.13104	4.43e-17	5.41e-16	7433.75	6643.89	6551.37	4794.08	5666.31	5870.25	2183.76	2755.36	2517.99
akir-1	WBGene00017088	E01A2.6	1915.83	-0.554198	1.67e-06	4.71e-05	-1.60301	6.78e-42	4.21e-40	1.04881	1.07e-18	1.65e-17	3169.97	2755.6	2654.85	1980.75	1926.79	1934.22	891.304	922.158	1006.84
akt-1	WBGene00000102	C12D8.10	2602.49	-0.540614	4.5e-07	1.6e-05	-1.16934	3.94e-27	5.28e-26	0.628731	7.78e-09	3.17e-08	3947.25	3507.95	3528.99	2426.41	2604.15	2519.75	1620.55	1733.21	1534.11
akt-2	WBGene00000103	F28H6.1	229.784	0.727029	0.00227299	0.0135625	2.14527	4.56e-20	3.16e-19	-1.41824	7.41e-10	3.42e-09	97.3936	75.7656	118.906	193.039	128.979	161.567	503.434	372.99	415.986
aldo-1	WBGene00011474	T05D4.1	1995.11	0.284904	0.0116733	0.0452691	1.63945	1.43e-48	1.55e-46	-1.35455	9.65e-34	8.87e-32	1112.53	1125.88	1128.53	1314.34	1317.87	1472.43	3316.82	3352.15	3815.41
aldo-2	WBGene00017166	F01F1.12	15518.3	-0.338508	0.00125664	0.00870556	0.279441	0.00772798	0.0128284	-0.61795	3.96e-09	1.67e-08	16429.6	15281.2	14774.6	11493.4	12079.3	13192.3	18006.7	18467	19940.8
alg-1	WBGene00000105	F48F7.1	1508.47	0.360377	0.00239317	0.0140486	0.03517	0.768931	0.812556	0.325207	0.00653955	0.012244	1445.92	1353.17	1306.53	1688.67	1789.04	1792.13	1265.89	1384.03	1550.89
alg-4	WBGene00006449	ZK757.3	447.523	2.58475	0.000169461	0.00192628	7.16459	4.81e-26	5.8e-25	-4.57985	8.91e-13	5.96e-12	2.80943	11.3648	12.2509	99.8766	39.4834	20.6255	1333.63	1147.54	1360.12
alg-5	WBGene00011945	T23D8.7	533.392	2.67533	1.58e-12	3.43e-10	7.52258	1.5e-95	6.68e-92	-4.84725	1.12e-67	3.32e-64	3.74591	10.6072	10.089	82.2513	42.1156	34.3759	1465.14	1376.09	1776.11
algn-11	WBGene00015162	B0361.8	846.814	-0.484914	0.000349576	0.00333956	-1.37058	9.47e-23	8.53e-22	0.885662	3.07e-10	1.48e-09	1243.64	1175.88	1205.64	805.727	903.731	881.168	406.466	545.994	453.08
algn-12	WBGene00022629	ZC513.5	817.089	-0.356149	0.00597711	0.0276866	-0.913513	5.24e-12	1.89e-11	0.557364	2.95e-05	7.63e-05	1134.07	1045.57	1000.25	756.208	908.996	818.146	547.269	606.307	536.984
algn-13	WBGene00011193	R10D12.12	229.818	-1.01476	0.000162075	0.00185257	-2.02998	3.6e-13	1.41e-12	1.01522	0.000329567	0.000744082	398.939	405.346	383.382	220.736	224.617	140.941	69.0727	147.609	77.7213
algn-14	WBGene00019725	M02B7.4	507.832	-0.690469	2.41e-07	9.31e-06	-1.76322	2.6e-35	8.15e-34	1.07275	1.1e-13	8.29e-13	860.622	754.626	773.25	506.097	486.962	485.846	208.547	250.776	243.762
algn-6	WBGene00007435	C08B11.8	477.23	-0.785152	6.79e-07	2.24e-05	-1.99161	9.61e-33	2.28e-31	1.20646	1.04e-12	6.91e-12	810.989	791.751	745.145	471.686	425.543	465.22	166.04	179.353	239.346
alh-9	WBGene00000115	F01F1.6	4747.18	0.549168	9.89e-05	0.00126648	1.82871	1.34e-38	5.95e-37	-1.27954	8.9e-20	1.58e-18	2512.57	2315.4	2275.07	3170.03	4152.78	3067.47	8708.48	8737.49	7785.38
alp-1	WBGene00001132	T11B7.4	1261.32	0.358087	0.00344763	0.0184765	1.52876	1.89e-36	6.82e-35	-1.17068	3.88e-22	9.46e-21	686.438	762.202	747.307	919.032	1022.18	873.147	1984.51	2266.51	2090.53
aly-2	WBGene00000121	F23B2.6	1953.24	-0.723771	1.08e-05	0.000219285	-2.29444	1.01e-42	6.78e-41	1.57067	8.68e-21	1.78e-19	3462.16	3050.32	3203.98	1703.78	1916.26	2265.37	524.687	682.492	770.148
aly-3	WBGene00000122	M18.7	2018.1	-0.428037	0.00783678	0.0340178	-1.47522	1.18e-19	7.88e-19	1.04718	1.32e-10	6.69e-10	3246.77	2706.35	2685.12	1971.51	2207.56	2241.31	807.62	1115.8	1180.83
aman-1	WBGene00018877	F55D10.1	1290.59	0.54131	0.000276953	0.0027866	1.74528	3.9e-32	8.69e-31	-1.20397	3.1e-16	3.29e-15	662.089	671.283	666.595	1117.11	895.834	896.064	2598.2	2053.83	2054.32
aman-2	WBGene00010284	F58H1.1	2976.12	-0.319478	0.000765702	0.00598238	-0.650419	1.09e-11	3.82e-11	0.33094	0.000574503	0.00125466	3835.81	3589.02	3559.98	2811.65	3053.38	2936.85	2390.98	2317.3	2290.13
aman-3	WBGene00018594	F48C1.1	262.193	1.40601	3.91e-10	4.22e-08	3.04252	1.45e-43	1.02e-41	-1.63651	4.87e-15	4.39e-14	66.4899	59.8548	72.0643	145.199	155.301	228.027	519.374	503.14	610.289
ampd-1	WBGene00016415	C34F11.3	1785.94	0.370941	0.0020401	0.012431	1.11902	1.02e-20	7.55e-20	-0.74808	4.16e-10	1.97e-09	1319.5	1178.91	1102.58	1408.34	1645.14	1601.92	2546.39	2645.85	2624.86
amt-1	WBGene00000133	C05E11.4	160.26	2.7977	5.51e-09	3.92e-07	3.67502	1.61e-14	7.07e-14	-0.877321	0.0550818	0.0859975	17.7931	24.245	27.3844	95.6801	195.662	193.651	92.9825	288.869	506.072
amx-2	WBGene00000138	B0019.1	277.286	0.616527	0.000883113	0.00670391	1.4953	3.41e-16	1.72e-15	-0.878774	1.21e-06	3.76e-06	146.09	158.35	162.145	229.968	232.513	254.381	370.602	414.257	527.269
anat-1	WBGene00015938	C17H12.13	921.181	-0.77769	4.73e-06	0.000113954	-1.61511	1.02e-20	7.52e-20	0.837415	1.53e-06	4.66e-06	1589.2	1382.72	1369.22	823.352	924.789	782.624	362.632	572.976	483.109
anoh-2	WBGene00013326	Y57G11C.37	95.0494	0.685198	0.00345621	0.0185055	0.715323	0.00265401	0.00465673	-0.0301254	0.897304	0.92366	61.8075	67.4314	72.0643	119.18	93.0053	112.295	112.907	98.4059	118.348
anp-1	WBGene00011587	T07F10.1	1214.47	0.707489	1.87e-06	5.22e-05	1.69987	1.17e-30	2.22e-29	-0.992383	1.4e-11	8e-11	715.468	599.306	545.527	1153.2	945.847	933.878	2131.96	1928.44	1976.59
ant-1.3	WBGene00010485	K01H12.2	250.807	1.97622	9.97e-07	3.12e-05	5.98723	3.56e-54	5.93e-52	-4.01101	1.61e-32	1.27e-30	7.49182	14.3955	10.8096	67.9832	42.993	17.1879	775.74	592.022	728.637
ant-1.4	WBGene00020140	T01B11.4	155.204	3.43687	0.000130054	0.00157496	8.13337	1.93e-20	1.38e-19	-4.6965	4.55e-12	2.77e-11	1.87295	0.757656	2.16193	34.4113	4.38704	12.6045	471.554	422.193	446.898
aos-1	WBGene00000142	C08B6.9	930.055	-0.4454	0.00891321	0.0372715	-1.86625	1.55e-26	1.96e-25	1.42085	6.25e-16	6.37e-15	1524.58	1325.9	1315.17	895.532	1111.68	1051.9	305.514	474.57	365.644
apc-10	WBGene00000144	F15H10.3	179.974	-0.859291	0.000125109	0.00153114	-1.97887	1.6e-16	8.3e-16	1.11958	4.59e-06	1.32e-05	325.894	282.606	288.257	146.877	183.378	163.858	50.4762	101.58	76.8381
apc-11	WBGene00000145	F35G12.9	208.934	-1.03311	8.86e-08	4.08e-06	-2.49515	6.32e-31	1.23e-29	1.46204	3.42e-11	1.86e-10	419.542	337.915	371.852	204.789	154.424	192.505	57.1178	69.8364	72.4221
apc-17	WBGene00007501	C09H10.7	715.653	-0.370069	0.00991281	0.040382	-1.655	2.15e-28	3.24e-27	1.28493	1.52e-17	1.97e-16	1087.25	1013.74	977.913	699.136	820.377	863.98	282.933	363.467	332.082
apc-2	WBGene00000143	K06H7.6	1282.59	-0.563231	7.35e-05	0.000994499	-1.87369	1.02e-37	4.1e-36	1.31046	4.13e-19	6.72e-18	2088.34	1935.81	1896.01	1207.75	1443.34	1355.56	447.644	614.243	554.648
ape-1	WBGene00000146	F46F3.4	2685.77	-0.443463	0.00245132	0.0142437	-1.64534	1.02e-28	1.6e-27	1.20188	5.25e-16	5.4e-15	4193.54	3795.86	3774.01	2515.38	3026.18	3109.87	1041.4	1299.91	1415.76
apl-1	WBGene00000149	C42D8.8	3869.47	0.696442	1.25e-11	2.17e-09	1.49332	5.35e-48	5.54e-46	-0.79688	6.51e-15	5.77e-14	2222.26	2196.45	1988.97	3660.18	3228.86	3492.59	6085.04	5934.51	6016.34
aps-3	WBGene00000165	Y48G8AL.14	385.991	-0.509125	0.00286401	0.0161627	-1.48023	1.01e-16	5.35e-16	0.971106	7.04e-08	2.55e-07	624.63	492.477	570.749	376.006	418.524	390.739	168.697	193.637	238.463
aptf-3	WBGene00009203	F28C6.2	644.837	-0.527181	0.00129772	0.00894706	-2.05444	5.87e-33	1.42e-31	1.52726	1.04e-18	1.6e-17	1048.85	1014.5	938.277	632.831	747.552	702.414	184.637	249.189	285.273
apx-1	WBGene00000168	K08D9.3	1168.09	-0.478519	0.0037971	0.0198244	-1.9236	6.73e-30	1.17e-28	1.44508	1.85e-17	2.4e-16	1976.9	1747.16	1583.97	1216.98	1229.25	1363.58	363.96	474.57	556.414
aqp-2	WBGene00000170	C01G6.1	925.57	1.39667	1.96e-12	4.07e-10	0.0861797	0.667923	0.725517	1.31049	5.17e-11	2.75e-10	653.661	579.607	542.644	2059.64	1223.99	1388.79	629.624	557.104	695.076
arf-6	WBGene00000184	Y116A8C.12	440.899	-0.711668	6.04e-07	2.04e-05	-1.32898	3.26e-19	2.11e-18	0.617313	4.34e-05	0.000109655	714.532	640.977	621.194	447.346	390.447	366.676	259.023	268.235	259.66
arl-8	WBGene00000192	Y57G11C.13	1225.09	-0.450274	0.00123789	0.00860892	-1.23954	2.33e-18	1.41e-17	0.789267	3.07e-08	1.16e-07	1934.76	1685.79	1495.33	1129.7	1269.61	1345.24	670.802	749.154	745.418
arle-14	WBGene00015145	B0336.5	369.28	-0.692255	0.000384672	0.00358196	-2.18935	3.56e-26	4.35e-25	1.4971	7.69e-13	5.18e-12	642.423	598.548	568.587	334.041	364.125	422.823	94.3108	131.737	166.924
arrd-18	WBGene00018060	F35F10.11	86.7465	0.773704	0.00381636	0.0199032	1.42703	7.26e-08	1.92e-07	-0.653327	0.0114094	0.0204497	58.0616	43.9441	43.2386	74.6976	101.779	69.8976	132.832	131.737	124.531
arrd-4	WBGene00014159	ZK938.2	52.5057	0.73812	0.00831125	0.0355802	-1.38698	3.85e-05	8.14e-05	2.1251	1.6e-10	8.02e-10	48.6968	50.0053	56.2102	87.2871	83.3538	88.2314	22.5815	15.8719	20.3135
art-1	WBGene00000198	C15F1.6	2457.66	-0.359479	8.97e-05	0.00116805	-0.0304518	0.740299	0.788706	-0.329027	0.00037291	0.000837591	2754.18	2705.59	2559.72	2105.8	2041.73	2102.66	2623.44	2574.42	2651.36
arx-2	WBGene00000200	K07C5.1	1247.49	-0.430522	0.0018153	0.011455	-0.900202	1.15e-10	3.77e-10	0.46968	0.000820725	0.00175182	1828	1666.84	1433.36	1128.02	1303.83	1223.78	863.409	965.012	815.191
arx-3	WBGene00000201	Y79H2A.6	1220.48	-0.41045	0.000271684	0.00274751	-0.698287	9.89e-10	3.01e-09	0.287836	0.0124445	0.0221646	1668.8	1497.89	1470.11	1149.84	1123.08	1215.76	913.885	1007.87	937.072
arx-4	WBGene00021170	Y6D11A.2	597.855	-0.445216	0.00326683	0.0177622	-0.727192	2.23e-06	5.23e-06	0.281976	0.0691058	0.105274	831.592	759.172	709.113	543.866	622.083	521.367	499.449	498.378	395.672
arx-5	WBGene00000203	Y37D8A.1	366.718	-0.590828	0.000210788	0.00225342	-1.08126	4.89e-11	1.64e-10	0.490432	0.0033214	0.00651023	535.665	504.599	506.612	359.22	323.764	343.759	201.905	239.666	285.273
arx-6	WBGene00000204	C35D10.16	594.896	-0.491174	0.00228753	0.0136266	-1.23637	7.09e-14	2.95e-13	0.745194	7.61e-06	2.13e-05	931.795	826.603	748.027	556.455	645.773	579.806	297.544	417.431	350.629
asb-2	WBGene00000207	F02E8.1	3252.21	0.405088	0.000247349	0.00254943	1.44594	2.18e-39	1.06e-37	-1.04085	2.95e-21	6.43e-20	1860.78	1976.73	1959.43	2324.86	2734.01	2619.44	4916.12	5442.48	5436.08
asd-1	WBGene00011279	R74.5	897.926	-0.585434	0.00167661	0.0108219	-1.7439	4.49e-20	3.11e-19	1.15846	1.29e-09	5.78e-09	1543.31	1241.8	1328.15	926.586	855.474	959.087	286.917	474.57	465.445
asd-2	WBGene00006423	T21G5.5	642.609	0.576847	0.000109141	0.00136955	1.10397	1.17e-13	4.78e-13	-0.527127	0.000363767	0.000818188	460.747	392.466	393.471	701.654	545.748	609.599	905.915	942.792	831.088
asfl-1	WBGene00007277	C03D6.5	326.535	-0.634981	5.6e-06	0.00013012	-1.9304	9.43e-36	3.12e-34	1.29542	2.01e-16	2.2e-15	537.538	509.145	495.082	319.773	322.009	351.78	131.504	133.324	138.662
asg-1	WBGene00000209	K07A12.3	586.784	-0.653564	9.73e-07	3.06e-05	-0.711292	1.46e-07	3.77e-07	0.0577277	0.674689	0.742644	840.02	766.748	745.145	527.08	485.207	481.262	426.391	511.076	498.123
asm-2	WBGene00000212	ZK455.4	186.834	1.09322	1.19e-06	3.63e-05	1.83145	2.4e-16	1.23e-15	-0.738227	0.000655152	0.00141828	95.5206	79.5539	77.1088	150.234	204.436	182.192	338.722	234.904	318.834
asns-2	WBGene00019730	M02D8.4	3172.02	1.479	1.21e-16	6.96e-14	3.79556	2.98e-101	2.65e-97	-2.31656	1.43e-39	2.43e-37	512.253	495.507	606.781	1720.56	1517.92	1261.59	7964.62	8593.05	5875.91
asp-12	WBGene00017678	F21F8.4	489.53	1.33677	2.01e-05	0.00035474	1.65943	1.22e-07	3.16e-07	-0.322661	0.300244	0.378517	114.25	260.634	283.213	668.082	371.144	626.787	806.291	523.773	751.601
asp-13	WBGene00017881	F28A12.4	5078.5	0.77423	1.21e-08	7.76e-07	2.11653	5.95e-55	1.05e-52	-1.3423	3.3e-23	9.09e-22	2068.68	2354.8	2062.48	4110.89	3545.61	3435.3	10746.1	8593.05	8789.58
asp-4	WBGene00000217	R12H7.2	7002.5	0.519119	0.000711096	0.00566354	1.69346	2.06e-28	3.12e-27	-1.17434	1.71e-14	1.44e-13	4134.55	3799.65	3187.4	5881.81	5406.59	4645.33	13851.7	11231	10884.5
asp-8	WBGene00019105	F59D6.3	84.7313	1.07151	0.00102758	0.00749603	2.21782	4.48e-12	1.62e-11	-1.14631	0.000204166	0.000473861	19.666	40.1558	37.4734	67.1439	55.2768	84.7938	130.176	185.701	142.195
ast-1	WBGene00020368	T08H4.3	25.8641	1.19019	0.00363272	0.0191611	0.025246	0.954767	0.964015	1.16494	0.00651246	0.0121976	14.0472	18.1837	21.6193	45.3221	35.9738	42.3969	22.5815	15.8719	16.7807
atad-3	WBGene00010015	F54B3.3	1788.27	-0.471529	0.00785461	0.0340643	-1.63964	6.03e-20	4.13e-19	1.16811	8.01e-11	4.16e-10	2809.43	2587.4	2484.06	1650.06	2123.33	1910.15	624.311	1011.04	894.678
atf-7	WBGene00000223	C07G2.2	3072.29	-0.312489	0.00270214	0.0154249	-0.642486	8.96e-10	2.74e-09	0.329997	0.00170719	0.00349257	3856.41	3694.33	3755.27	3019.8	3170.96	2911.64	2197.04	2547.44	2497.68
atf-8	WBGene00017535	F17A9.3	16.4808	3.04054	0.000282036	0.00281997	-0.0611572	0.947679	0.958215	3.10169	0.000411559	0.000919648	7.49182	1.51531	5.76514	67.1439	41.2382	11.4586	9.29825	0	4.41598
atg-16.2	WBGene00019427	K06A1.5	354.287	-0.394202	0.010997	0.0434197	-1.08769	1.63e-11	5.64e-11	0.693487	2.21e-05	5.8e-05	513.189	468.989	448.961	392.792	343.067	351.78	196.592	220.62	252.594
atg-18	WBGene00018294	F41E6.13	1892.35	-0.415807	0.000183583	0.00204158	-1.14826	2.9e-24	2.99e-23	0.732453	1.11e-10	5.67e-10	2789.76	2507.84	2441.54	1873.32	1965.4	1961.72	1073.28	1234.83	1183.48
atg-5	WBGene00022152	Y71G12B.12	361.665	-0.49111	0.00100394	0.0073618	-1.62526	2.71e-24	2.8e-23	1.13415	2.52e-12	1.59e-11	574.997	505.357	519.584	342.434	384.305	412.51	170.025	160.306	185.471
atgp-1	WBGene00000224	F26D10.9	444.589	1.05397	8.98e-13	2.05e-10	1.71651	1.21e-31	2.56e-30	-0.662537	3.45e-06	1.01e-05	195.724	203.81	229.164	465.811	407.995	433.136	700.026	631.702	733.937
ath-1	WBGene00010564	K04G2.5	1006.41	-0.390648	0.00172087	0.0110283	-0.820072	9.61e-11	3.15e-10	0.429424	0.000766264	0.00164253	1425.32	1293.32	1171.04	929.104	1063.42	972.837	734.562	741.218	726.871
athp-3	WBGene00013799	Y116A8C.22	66.4885	-0.906875	0.00384672	0.020018	-3.93951	2.53e-19	1.65e-18	3.03264	8.93e-12	5.25e-11	148.9	116.679	109.538	57.0723	71.9475	71.0435	1.32832	9.52315	12.3648
atic-1	WBGene00016957	C55F2.1	1230.84	0.471223	0.00332142	0.0179677	1.57199	7.13e-23	6.52e-22	-1.10077	4.83e-12	2.93e-11	751.054	565.212	751.631	941.693	874.777	1050.76	2179.78	1769.72	2192.98
atn-1	WBGene00000228	W04D2.1	3242.45	0.382562	0.000467608	0.00414472	1.55048	4.72e-46	4.08e-44	-1.16792	6.34e-27	2.77e-25	1884.19	1941.12	1751.88	2240.93	2633.1	2396	5217.65	5582.15	5534.99
atp-4	WBGene00020275	T05H4.12	1537.61	-0.294918	0.00601998	0.0278388	0.0286317	0.789986	0.830277	-0.32355	0.0027933	0.00553782	1592.01	1665.33	1625.05	1316.02	1312.6	1352.12	1544.84	1625.28	1805.25
atx-2	WBGene00000231	D2045.1	5429.08	-0.315932	0.00600143	0.0277709	-0.806139	2.87e-12	1.06e-11	0.490207	2.23e-05	5.84e-05	7509.61	6835.57	6228.52	5198.62	5627.7	5700.67	3712.66	3834.65	4213.73
atx-3	WBGene00006446	F28F8.6	442.816	-0.430683	0.00547715	0.0260755	-1.32441	2.48e-16	1.26e-15	0.893724	4.37e-08	1.62e-07	694.866	579.607	586.603	460.775	448.356	470.949	208.547	285.694	249.945
ave-1	WBGene00044341	M01G5.6	160.799	-1.18311	4.38e-06	0.000106939	-1.86679	3.8e-12	1.38e-11	0.683681	0.0129067	0.0229283	307.164	260.634	275.286	166.181	93.0053	111.149	85.0126	90.4699	58.291
B0001.2	WBGene00007087	B0001.2	2220.71	-0.508122	0.000633494	0.00519536	-1.36731	8.27e-20	5.6e-19	0.859192	1.14e-08	4.54e-08	3311.38	3113.97	3131.91	1890.94	2386.55	2444.12	1067.97	1434.82	1204.68
B0024.13	WBGene00007102	B0024.13	374.661	-0.532602	0.00356198	0.018941	-1.31827	2.91e-12	1.07e-11	0.785664	3.81e-05	9.71e-05	619.011	498.538	492.92	357.541	349.209	406.781	175.338	265.061	207.551
B0025.4	WBGene00015001	B0025.4	332.045	-1.19513	1.04e-09	1.01e-07	-2.516	3.23e-33	8.04e-32	1.32087	5.79e-10	2.7e-09	645.233	600.821	606.781	274.451	276.384	257.819	74.386	149.196	103.334
B0025.7	WBGene00219778	B0025.7	57.2464	-1.1732	0.00183803	0.0115654	-2.7977	6.37e-11	2.12e-10	1.6245	0.000208847	0.000484221	125.488	106.072	91.5217	54.5544	44.7478	43.5428	18.5965	25.3951	5.29918
B0035.15	WBGene00007113	B0035.15	356.924	-0.699985	9.12e-05	0.00118263	-1.53818	1.41e-16	7.37e-16	0.838194	8.86e-06	2.46e-05	634.931	464.443	541.924	313.058	338.68	358.655	184.637	158.719	217.266
B0035.18	WBGene00044290	B0035.18	87.3272	-1.38641	1.3e-05	0.000249021	-1.88527	1.38e-08	3.86e-08	0.498861	0.145971	0.203865	162.011	149.258	162.865	78.0548	50.0123	52.7097	29.2231	68.2492	33.5615
B0035.3	WBGene00007106	B0035.3	408.172	-0.65974	9.2e-05	0.0011914	-1.65124	8.14e-21	6.06e-20	0.991496	2.85e-08	1.08e-07	676.136	615.975	590.207	389.435	427.298	373.551	156.742	242.84	201.369
B0041.8	WBGene00015011	B0041.8	711.775	-0.509095	0.00241518	0.0141349	-2.16401	6.6e-35	2.02e-33	1.65492	7.02e-21	1.45e-19	1199.63	1050.87	1073.04	765.441	803.706	765.436	219.173	323.787	204.902
B0198.3	WBGene00007116	B0198.3	69.465	1.10548	0.000544677	0.00464722	1.00368	0.00198633	0.00353746	0.101799	0.746479	0.803017	41.205	40.9134	38.9147	105.752	68.4379	85.9397	110.251	74.598	59.1742
B0205.10	WBGene00015024	B0205.10	324.742	3.22711	3.78e-06	9.44e-05	7.92019	7.09e-31	1.37e-29	-4.69308	1.27e-15	1.24e-14	0.936477	4.54594	5.76514	59.5902	13.1611	35.5217	830.201	830.101	1142.86
B0205.4	WBGene00015019	B0205.4	7.78381	3.83258	0.000533104	0.00457565	2.83002	0.0129346	0.0208256	1.00257	0.266013	0.341619	0.936477	0	2.16193	27.6969	4.38704	12.6045	7.96993	6.34876	7.94877
B0205.8	WBGene00015022	B0205.8	160.556	-1.29488	3.11e-08	1.69e-06	-2.46924	3.63e-22	3.09e-21	1.17436	7.27e-06	2.03e-05	277.197	308.366	326.451	158.627	117.573	93.9607	49.1479	49.2029	64.4734
B0207.1	WBGene00015026	B0207.1	52.2598	2.52783	0.00956423	0.0392625	7.5786	4.65e-17	2.53e-16	-5.05077	6.59e-23	1.76e-21	0.936477	0	1.44129	5.87509	7.01927	0	164.712	134.911	155.443
B0207.6	WBGene00015029	B0207.6	346.793	-0.611456	0.000194621	0.00212647	-1.99542	1.97e-29	3.28e-28	1.38396	1.24e-14	1.06e-13	575.933	521.267	541.203	355.863	385.182	330.008	107.594	161.893	142.195
B0207.7	WBGene00015030	B0207.7	67.3008	3.31344	9.49e-05	0.00122056	7.48914	3.64e-20	2.55e-19	-4.17571	2.4e-20	4.63e-19	0.936477	1.51531	0.720643	18.4646	2.63223	10.3128	199.248	187.289	184.588
B0228.10	WBGene00219780	B0228.10	96.2004	1.088	3.91e-05	0.000603733	2.21936	8.32e-18	4.82e-17	-1.13136	3.9e-06	1.13e-05	30.9037	42.4287	37.4734	73.8583	76.3346	87.0855	142.13	185.701	189.887
B0238.9	WBGene00015073	B0238.9	1229.67	-0.567679	0.00231236	0.0137232	-1.51345	9.96e-16	4.84e-15	0.94577	5.73e-07	1.86e-06	1989.08	1838.83	1639.46	1153.2	1309.09	1226.07	452.958	671.382	786.928
B0250.7	WBGene00007124	B0250.7	234.159	-0.675708	0.000669056	0.00540098	-1.38363	2.39e-11	8.18e-11	0.707927	0.000772342	0.00165489	373.654	385.647	288.257	205.628	234.268	215.422	119.549	166.655	118.348
B0252.5	WBGene00015089	B0252.5	93.2854	1.72683	0.00195452	0.0121254	6.28559	2.01e-35	6.41e-34	-4.55876	1.29e-31	9.16e-30	0.936477	3.78828	5.0445	19.3039	8.77409	4.58345	256.366	279.346	261.426
B0261.6	WBGene00015094	B0261.6	112.108	2.51843	1.12e-05	0.000223602	6.92306	4.34e-38	1.81e-36	-4.40463	1.15e-36	1.48e-34	0.936477	2.27297	4.32386	23.5004	10.5289	10.3128	367.945	288.869	300.287
B0280.17	WBGene00044674	B0280.17	202.424	2.23583	0.00372834	0.019515	7.06266	5.09e-21	3.86e-20	-4.82683	1.75e-12	1.13e-11	0.936477	6.81891	5.0445	33.572	22.8126	4.58345	612.356	501.552	634.135
B0285.3	WBGene00007136	B0285.3	303.664	-0.739186	3.47e-06	8.84e-05	-2.01845	3.38e-31	6.79e-30	1.27926	4.76e-13	3.31e-12	463.556	503.841	514.539	322.291	293.055	271.569	103.609	125.388	135.129
B0303.4	WBGene00015126	B0303.4	1591.54	-0.329519	0.0133033	0.0497506	-0.747902	2.57e-08	7.01e-08	0.418383	0.00191274	0.00388543	2093.96	1954.75	1942.85	1378.97	1681.99	1708.48	1097.19	1144.36	1321.26
B0304.2	WBGene00015134	B0304.2	349.539	-0.487624	0.0030223	0.0167986	-2.02885	6.35e-30	1.11e-28	1.54122	1.33e-17	1.74e-16	578.743	543.997	484.272	338.237	415.892	391.885	110.251	141.26	141.312
B0304.4	WBGene00015136	B0304.4	115.808	-0.904806	0.00043667	0.00394348	-2.2668	1.5e-15	7.18e-15	1.362	2.67e-06	7.89e-06	184.486	194.718	216.914	104.073	116.695	97.3983	41.178	60.3133	26.4959
B0334.4	WBGene00007144	B0334.4	731.55	-0.568015	0.000235223	0.00245439	-1.89453	4.72e-32	1.04e-30	1.32652	2.57e-16	2.76e-15	1204.31	1170.58	1011.06	711.725	822.132	749.394	265.664	368.228	280.857
B0336.13	WBGene00015150	B0336.13	357.74	-0.900082	2.37e-05	0.000404548	-2.44807	2.09e-27	2.86e-26	1.54799	1.15e-11	6.64e-11	715.468	609.156	546.968	357.541	320.254	324.279	79.6993	160.306	105.984
B0361.6	WBGene00015160	B0361.6	648.43	-0.535721	0.000195114	0.00212771	-1.8144	2.95e-33	7.38e-32	1.27867	4.73e-17	5.75e-16	1095.68	988.741	872.699	652.135	682.624	704.705	243.083	296.805	299.404
B0379.2	WBGene00007156	B0379.2	37.2835	3.30132	0.00436207	0.0219798	7.66112	4.3e-12	1.56e-11	-4.3598	1.86e-15	1.77e-14	0	0	1.44129	10.0716	2.63223	2.29172	100.952	101.58	116.582
B0393.4	WBGene00007169	B0393.4	125.139	4.3673	0.000956557	0.00710275	8.79811	1.74e-11	6.02e-11	-4.43081	1.71e-05	4.55e-05	0.936477	1.51531	0	37.7684	10.5289	1.14586	375.915	322.2	376.242
B0393.5	WBGene00007170	B0393.5	86.2303	2.094	7.78e-10	7.99e-08	-0.208019	0.572549	0.639895	2.30202	9.44e-11	4.88e-10	52.4427	24.245	50.445	229.129	162.321	148.962	42.5063	25.3951	40.6271
B0393.6	WBGene00007171	B0393.6	1034.99	-0.894108	2.51e-08	1.41e-06	-2.68373	1.19e-57	2.52e-55	1.78963	2.86e-26	1.17e-24	2025.6	1788.83	1686.3	1028.14	911.628	1019.82	216.516	317.438	320.6
B0403.3	WBGene00015167	B0403.3	111.409	0.852833	0.00135851	0.0092376	1.85469	1.37e-12	5.17e-12	-1.00185	8.31e-05	0.000202628	62.744	49.2477	44.6799	114.984	93.0053	72.1893	184.637	214.271	166.924
B0403.6	WBGene00043982	B0403.6	42.6801	1.30696	0.00136952	0.0092923	1.96784	1.19e-06	2.87e-06	-0.660878	0.0852451	0.127197	18.7295	19.6991	13.6922	38.6077	60.5412	28.6466	55.7895	85.7083	62.707
B0412.7	WBGene00044939	B0412.7	71.4987	-2.14666	7.71e-05	0.00102999	-2.66059	1.86e-06	4.42e-06	0.513927	0.368565	0.4493	126.424	196.233	142.687	76.3762	9.6515	18.3338	27.8948	23.8079	22.0799
B0432.8	WBGene00015189	B0432.8	225.637	-0.61594	0.00467442	0.0230718	-1.99763	9.87e-18	5.69e-17	1.38169	4.55e-09	1.91e-08	392.384	355.341	319.965	245.075	235.146	215.422	55.7895	112.691	98.9181
B0454.6	WBGene00015197	B0454.6	159.235	0.628263	0.00597745	0.0276866	1.62933	4.21e-13	1.64e-12	-1.00107	6.1e-06	1.73e-05	74.9182	90.9187	87.9184	120.02	135.998	137.503	197.92	292.043	295.871
B0462.5	WBGene00194695	B0462.5	11.7819	2.49659	0.0109192	0.0432076	4.3479	4.92e-06	1.12e-05	-1.85131	0.0144097	0.0254084	0.936477	0.757656	2.16193	11.7502	8.77409	1.14586	35.8647	26.9822	17.6639
B0464.6	WBGene00007186	B0464.6	1883.62	-0.378755	0.0109961	0.0434197	-1.84402	5.33e-34	1.46e-32	1.46527	5.62e-22	1.34e-20	2992.98	2659.37	2626.74	1963.12	2080.34	2324.95	616.341	852.322	836.387
B0464.9	WBGene00007188	B0464.9	522.428	-0.610351	7.13e-05	0.000976309	-2.00704	8.73e-35	2.62e-33	1.39669	2.35e-17	2.98e-16	864.368	768.263	838.828	583.313	546.626	486.992	166.04	222.207	225.215
B0495.9	WBGene00015208	B0495.9	284.186	-0.584309	0.000687607	0.00551314	-1.31738	2.64e-13	1.05e-12	0.733075	6.21e-05	0.000153561	439.208	385.647	410.767	266.058	272.874	285.32	132.832	201.573	163.391
B0496.1	WBGene00015210	B0496.1	16.914	4.46494	0.00200386	0.0123199	8.3384	1.52e-09	4.58e-09	-3.87345	4.94e-06	1.41e-05	0	0	0	8.39299	0.877409	0	50.4762	49.2029	43.2766
B0496.6	WBGene00015215	B0496.6	9.34528	4.24207	0.00414025	0.0211397	7.44392	1.29e-07	3.34e-07	-3.20185	0.000459875	0.0010188	0	0	0	3.3572	2.63223	2.29172	23.9098	9.52315	42.3935
B0507.6	WBGene00015223	B0507.6	13.7748	2.2405	0.00218596	0.0131469	2.85578	8.59e-05	0.000175659	-0.615283	0.329807	0.409387	3.74591	2.27297	3.60321	25.179	6.14186	13.7503	26.5664	20.6335	22.0799
B0511.19	WBGene00255714	B0511.19	288.122	-0.699547	0.000375034	0.00351729	-2.2986	3.72e-27	5e-26	1.59905	1.17e-13	8.8e-13	501.952	446.26	475.624	257.665	291.3	328.863	69.0727	126.975	95.3853
B0524.2	WBGene00015241	B0524.2	11.6797	3.57773	0.0100382	0.0407886	6.7765	3.45e-07	8.63e-07	-3.19877	2.32e-05	6.06e-05	0	0.757656	0	5.03579	1.75482	3.43759	41.178	23.8079	29.1455
B0524.6	WBGene00015245	B0524.6	464.274	-0.662033	2.35e-05	0.000401548	-1.88788	4.49e-30	7.99e-29	1.22585	2.67e-13	1.91e-12	844.702	700.074	652.182	473.365	434.317	480.116	174.01	217.445	202.252
baf-1	WBGene00000235	B0464.7	600.336	-0.816447	2.76e-06	7.37e-05	-1.68775	4.17e-21	3.19e-20	0.871303	1.43e-06	4.4e-06	1063.84	914.491	901.524	621.92	562.419	448.032	249.724	298.392	342.68
bag-1	WBGene00000236	F57B10.11	485.661	-0.787599	1.13e-06	3.47e-05	-1.54636	2.52e-20	1.79e-19	0.75876	7.76e-06	2.16e-05	756.673	725.077	792.707	470.847	475.556	368.968	224.486	303.154	253.478
bam-2	WBGene00000237	Y71F9AR.1	404.247	0.774924	2.25e-05	0.000387132	1.5015	1.5e-16	7.8e-16	-0.726572	5.26e-05	0.000131496	218.199	205.325	232.768	420.489	321.132	381.572	747.845	541.232	569.662
bath-15	WBGene00015590	C08C3.2	211.123	-0.727849	0.000393971	0.00365434	-1.93548	1.74e-18	1.06e-17	1.20763	7.15e-08	2.58e-07	377.4	300.032	341.585	177.931	256.203	179.9	83.6843	96.8187	86.5533
bath-27	WBGene00017450	F14D2.1	72.7587	-0.759217	0.00440385	0.022155	-1.98148	4.06e-11	1.37e-10	1.22226	7.18e-05	0.000176411	130.17	109.102	117.465	72.1797	68.4379	69.8976	30.5514	19.0463	37.9775
bath-30	WBGene00017460	F14D2.12	404.62	-0.83336	1.24e-07	5.41e-06	-1.96412	1.13e-31	2.39e-30	1.13076	3.28e-11	1.79e-10	693.929	646.281	662.271	414.614	335.17	373.551	147.444	203.16	165.158
bath-40	WBGene00013689	Y105E8B.4	1613.68	-0.392596	0.00835856	0.0356791	-1.5047	2.5e-23	2.37e-22	1.1121	2.25e-13	1.63e-12	2520.06	2267.67	2081.94	1673.56	1682.87	1876.92	653.534	898.35	868.183
bath-41	WBGene00018137	F37A4.9	1421.34	-0.579304	0.000185684	0.00205857	-2.37978	4.3e-50	5.29e-48	1.80048	3.32e-29	1.87e-27	2509.76	2241.9	2119.41	1414.22	1502.12	1683.27	350.677	515.837	454.846
bath-44	WBGene00015567	C07D10.2	1235.85	-0.538865	2.58e-05	0.00043551	-1.03655	1.51e-15	7.24e-15	0.497686	0.000142897	0.000338805	1797.1	1678.97	1635.86	1196.84	1119.57	1202.01	959.048	758.677	774.564
bbs-8	WBGene00000244	T25F10.5	17.5763	1.3958	0.0133689	0.0499569	1.99892	0.000357279	0.000688392	-0.603118	0.245309	0.318984	7.49182	7.57656	5.76514	17.6253	12.2837	25.209	19.9248	26.9822	35.3279
bbs-9	WBGene00016744	C48B6.8	11.06	1.67824	0.0125996	0.0478664	0.895941	0.20507	0.26471	0.782299	0.235801	0.308738	8.42829	3.78828	4.32386	20.1432	15.7934	16.0421	14.6115	11.1103	5.29918
bca-1	WBGene00000245	T13C5.5	311.049	-0.642551	0.000253131	0.00259415	0.326894	0.0582716	0.0846805	-0.969445	4.19e-08	1.56e-07	316.529	365.19	285.375	207.307	198.294	214.276	340.05	439.652	432.766
bcas-2	WBGene00020441	T12A2.7	539.079	-0.510001	0.00477559	0.0235213	-1.62421	3.3e-18	1.98e-17	1.11421	3.07e-09	1.31e-08	853.13	756.141	782.618	521.205	612.431	545.431	212.531	341.246	226.982
bcl-7	WBGene00016192	C28H8.1	373.408	-0.502356	0.00727434	0.0320705	-2.8694	9.25e-43	6.24e-41	2.36705	2.98e-29	1.7e-27	696.739	558.393	570.029	408.739	444.846	434.282	55.7895	92.0571	99.8012
BE10.1	WBGene00007209	BE10.1	49.2032	3.55825	0.00203689	0.0124238	8.05003	4.11e-13	1.61e-12	-4.49178	2.53e-16	2.73e-15	0.936477	0.757656	0	10.0716	0.877409	8.02104	155.414	93.6443	173.107
best-14	WBGene00009340	F32G8.4	670.134	0.525114	0.000156684	0.00180243	1.68648	8.02e-35	2.42e-33	-1.16137	1.34e-17	1.75e-16	333.386	334.126	397.795	522.883	536.974	473.241	1228.7	1098.34	1105.76
best-21	WBGene00013520	Y73F8A.11	143.628	0.806472	0.00112635	0.00804342	1.65407	1.42e-11	4.95e-11	-0.847599	0.000407583	0.000911336	63.6804	70.462	84.3152	106.591	125.469	152.4	179.323	266.648	243.762
best-3	WBGene00015286	C01B12.3	73.871	0.984215	0.0112205	0.0440121	2.12398	2.79e-08	7.6e-08	-1.13977	0.00222595	0.00447677	19.666	28.0333	42.5179	52.0365	91.2505	35.5217	130.176	126.975	138.662
bet-1	WBGene00022473	Y119C1B.8	2405.96	-0.351371	0.00491071	0.0239745	-1.38747	6.22e-28	9.06e-27	1.0361	3.36e-16	3.55e-15	3548.31	3150.33	3299.1	2472.57	2726.99	2636.63	1093.21	1360.22	1366.31
bgal-1	WBGene00011832	T19B10.3	538.571	0.610695	0.000125221	0.00153122	1.65833	6.29e-26	7.53e-25	-1.04764	1.92e-11	1.08e-10	298.736	260.634	293.302	471.686	443.969	383.864	967.018	958.663	769.264
bicd-1	WBGene00016611	C43G2.2	744.704	0.440247	0.00641798	0.029163	0.89717	2.73e-08	7.43e-08	-0.456924	0.00454102	0.00871675	506.634	547.785	534.717	799.013	801.952	552.306	985.615	974.535	999.779
bir-1	WBGene00000249	T27F2.3	489.813	-0.964152	7.34e-05	0.000993972	-2.02798	3.49e-16	1.76e-15	1.06383	2.16e-05	5.67e-05	945.842	812.965	751.631	580.795	345.699	358.655	147.444	204.748	260.543
bir-2	WBGene00000250	C50B8.2	674.193	-0.684482	0.000817873	0.00630485	-2.35338	1.13e-28	1.76e-27	1.6689	4.56e-15	4.13e-14	1226.78	1107.69	1001.69	685.707	716.843	672.621	150.1	303.154	203.135
bli-3	WBGene00000253	F56C11.1	664.341	0.532663	0.00025837	0.00263691	1.37739	1.79e-21	1.42e-20	-0.844727	4.3e-09	1.81e-08	443.89	353.825	388.427	590.027	601.902	520.222	1102.51	1041.2	937.072
bli-6	WBGene00000256	Y73B6BL.34	34.6248	-1.28051	0.00922014	0.0381992	0.184522	0.695014	0.749554	-1.46503	0.00319756	0.00628824	29.0308	37.1252	56.2102	18.4646	20.1804	11.4586	21.2531	58.7261	59.1742
blmp-1	WBGene00003847	F25D7.3	523.748	1.45227	1.14e-24	2.35e-21	2.2365	5.42e-57	1.12e-54	-0.784224	5.4e-09	2.25e-08	167.629	200.779	188.808	508.615	511.529	507.617	804.963	884.065	939.722
blos-1	WBGene00011872	T20G5.10	214.401	-0.665311	0.000175635	0.00198079	-1.94792	1.89e-23	1.82e-22	1.28261	1.12e-10	5.72e-10	377.4	325.792	317.804	231.646	185.133	226.881	86.3409	92.0571	86.5533
blos-2	WBGene00022251	Y73B6BL.30	195.244	-0.629784	0.00608306	0.0280055	-1.61416	2.2e-11	7.55e-11	0.984376	5.64e-05	0.000140206	335.259	260.634	296.905	182.128	175.482	220.006	82.3559	74.598	129.83
blos-4	WBGene00020783	T24H7.4	185.9	-0.949305	2.36e-06	6.39e-05	-2.6325	1.65e-30	3.1e-29	1.6832	6.26e-13	4.29e-12	355.861	334.884	306.994	193.039	149.159	174.171	39.8497	55.5517	63.5902
blos-7	WBGene00021376	Y37E11B.3	170.44	-0.650365	0.00627309	0.0286496	-2.25447	4.56e-18	2.7e-17	1.6041	1.15e-09	5.17e-09	253.785	295.486	281.051	172.056	206.191	150.108	35.8647	79.3596	60.0574
blos-8	WBGene00010981	R03A10.1	43.1731	-1.07459	0.00788185	0.0341493	-3.20196	7.66e-11	2.53e-10	2.12737	2.28e-05	5.97e-05	90.8383	74.2503	80.712	60.4295	33.3415	21.7714	10.6266	9.52315	7.06558
blos-9	WBGene00010767	K11B4.2	197.123	-0.90574	2.35e-05	0.000401548	-2.24736	5.08e-22	4.26e-21	1.34162	1.55e-08	6.11e-08	375.527	346.249	296.905	203.11	153.547	186.776	53.1329	71.4236	87.4365
bmy-1	WBGene00017293	F09E5.17	387.528	-0.728654	0.000246572	0.00254595	-1.6955	1.72e-16	8.92e-16	0.966845	3.31e-06	9.69e-06	619.948	565.212	637.769	370.131	400.098	328.863	135.489	249.189	181.055
brc-1	WBGene00000264	C36A4.8	683.749	-0.560178	0.00013524	0.00162197	-1.87558	3.18e-34	8.88e-33	1.31541	2.17e-17	2.76e-16	1092.87	989.499	1072.32	703.332	709.824	726.477	225.815	325.374	308.236
bre-1	WBGene00000266	C53B4.7	233.976	0.656246	0.000959584	0.00711488	1.61814	1.5e-16	7.84e-16	-0.961894	6.34e-07	2.04e-06	124.551	130.317	117.465	191.36	157.934	239.485	395.84	399.972	348.863
bre-5	WBGene00000270	T12G3.8	174.492	-0.577074	0.00239991	0.0140685	-1.70083	2.32e-16	1.19e-15	1.12375	1.03e-07	3.65e-07	284.689	240.935	267.359	162.824	197.417	170.733	79.6993	95.2315	71.5389
brp-1	WBGene00000273	Y79H2A.1	11145.6	0.521863	0.00010958	0.00137386	1.91512	7.67e-46	6.36e-44	-1.39325	4.42e-25	1.55e-23	5789.3	5283.14	5089.18	8816	7435.16	6949.66	22849.8	18711.4	19387.1
btb-2	WBGene00020802	T25D10.5	49.9999	4.51423	0.00034376	0.00329057	8.96895	2.27e-13	9.04e-13	-4.45472	1.8e-22	4.58e-21	0	0	0.720643	9.23229	3.50964	6.87517	139.474	128.562	161.625
btbd-10	WBGene00019888	R05F9.1	1767.94	-0.399939	0.000153059	0.00177284	-0.912665	1.68e-17	9.5e-17	0.512726	1.98e-06	5.97e-06	2474.17	2263.88	2212.37	1655.94	1813.6	1797.86	1227.37	1271.34	1194.97
bud-31	WBGene00007400	C07A9.2	311.33	-0.784911	0.00063351	0.00519536	-2.32814	8.43e-22	6.89e-21	1.54323	2.96e-10	1.43e-09	552.521	522.783	502.288	346.63	357.983	208.547	83.6843	96.8187	130.713
bus-12	WBGene00010442	JC8.12	9.66955	2.17777	0.00206833	0.0125763	1.24403	0.0960931	0.133765	0.933734	0.162892	0.224456	2.80943	4.54594	3.60321	15.9467	15.7934	18.3338	13.2832	4.76157	7.94877
bus-8	WBGene00044623	T23F2.1	28.7239	2.99461	4.95e-06	0.000118644	0.0416672	0.953815	0.963491	2.95294	1.41e-05	3.81e-05	11.2377	6.81891	7.92707	109.948	47.3801	48.1262	21.2531	3.17438	2.64959
C01B10.11	WBGene00044294	C01B10.11	528.925	0.8485	1.22e-05	0.000237007	1.68582	2.49e-18	1.5e-17	-0.837317	1.19e-05	3.23e-05	309.037	260.634	222.679	543.026	521.181	357.509	891.304	861.845	793.111
C01B12.8	WBGene00015291	C01B12.8	262.914	-0.657231	0.00024647	0.00254595	-1.67856	1.37e-18	8.41e-18	1.02133	1.37e-07	4.78e-07	416.732	398.527	402.119	237.522	288.667	245.215	99.6241	128.562	149.26
C01F1.6	WBGene00015301	C01F1.6	1182.21	-0.520249	0.00202619	0.0124155	-1.8269	2.5e-26	3.1e-25	1.30665	3.87e-14	3.1e-13	1884.19	1786.55	1705.04	1244.68	1295.06	1207.74	369.273	617.417	529.918
C01F6.2	WBGene00007222	C01F6.2	91.3853	1.45714	0.000327216	0.00316924	4.81016	1.07e-37	4.21e-36	-3.35302	2.75e-25	9.89e-24	5.61886	9.09187	10.8096	31.0541	20.1804	19.4797	217.845	206.335	302.053
C01F6.9	WBGene00007223	C01F6.9	728.119	-1.37769	2.91e-10	3.32e-08	-2.06621	1.23e-20	8.98e-20	0.688519	0.00209171	0.00422777	1470.27	1392.57	1174.65	720.118	389.57	442.303	354.662	293.63	315.301
C01G10.1	WBGene00007230	C01G10.1	100.1	2.6951	4.8e-05	0.000715544	7.28687	1.21e-31	2.56e-30	-4.59177	4.86e-34	4.66e-32	0	3.03062	2.16193	19.3039	9.6515	5.72931	310.827	242.84	307.353
C01G12.9	WBGene00007249	C01G12.9	22.2743	4.80464	0.000749607	0.00588223	8.73035	2.06e-10	6.59e-10	-3.92571	1.31e-06	4.03e-06	0	0	0	1.6786	0	11.4586	69.0727	55.5517	62.707
C01G5.3	WBGene00015305	C01G5.3	49.6557	2.96543	0.0020372	0.0124238	7.49024	1.59e-16	8.24e-16	-4.52481	5.56e-21	1.16e-19	0	0.757656	1.44129	10.9109	2.63223	4.58345	151.429	144.434	130.713
C01G5.4	WBGene00015306	C01G5.4	108.554	2.03306	0.000121838	0.00150167	6.39476	4.29e-39	2.02e-37	-4.3617	2.81e-33	2.47e-31	0.936477	2.27297	7.20643	22.6611	13.1611	8.02104	274.963	309.502	338.264
C01G5.5	WBGene00015307	C01G5.5	201.238	-0.58251	0.00443933	0.0222633	-1.63086	7.2e-14	2.99e-13	1.04835	2.13e-06	6.39e-06	304.355	317.458	286.095	185.485	202.681	218.86	74.386	131.737	90.0861
C02B10.3	WBGene00015328	C02B10.3	139.235	0.881998	0.000128368	0.00155908	0.990016	2.03e-05	4.39e-05	-0.108017	0.634636	0.706891	90.8383	70.462	98.0074	184.646	154.424	137.503	166.04	198.399	152.793
C02B10.4	WBGene00015329	C02B10.4	1230.46	-0.682784	1.59e-05	0.000294899	-2.08376	1.06e-37	4.21e-36	1.40098	8.91e-18	1.21e-16	2181.05	1871.41	1906.1	1190.97	1286.28	1234.09	355.99	525.36	522.853
C02B10.5	WBGene00015330	C02B10.5	1411.39	-0.305642	0.00778822	0.0338376	-1.11273	2.44e-21	1.91e-20	0.80709	7.67e-12	4.53e-11	2018.11	1837.32	1735.31	1502.34	1492.47	1527.43	874.036	920.571	794.877
C02F5.5	WBGene00015348	C02F5.5	41.5898	3.37392	0.00392316	0.0202908	7.81944	3e-12	1.1e-11	-4.44552	8.38e-15	7.29e-14	0	0.757656	0.720643	11.7502	1.75482	2.29172	146.115	103.167	107.75
C03A3.1	WBGene00007266	C03A3.1	27.5429	1.34858	0.0119661	0.0459949	0.837417	0.127934	0.173786	0.511166	0.336943	0.416708	12.1742	18.9414	15.1335	51.1972	41.2382	25.209	47.8196	23.8079	12.3648
C03C10.5	WBGene00007271	C03C10.5	19.7834	2.10897	0.000527315	0.00453952	-2.08771	0.011871	0.0192241	4.19668	1.99e-07	6.79e-07	14.0472	10.6072	7.92707	66.3046	38.606	34.3759	0	0	6.18238
C03H5.3	WBGene00015405	C03H5.3	379.927	-0.456054	0.00334574	0.018072	-1.69617	1.61e-24	1.71e-23	1.24011	1.48e-13	1.1e-12	558.14	565.212	553.454	433.078	413.26	374.697	151.429	211.096	158.975
C04E12.5	WBGene00015435	C04E12.5	24.2264	1.34114	0.00750846	0.0328306	1.89167	0.000150397	0.000300575	-0.550524	0.240138	0.313288	14.9836	10.6072	5.0445	27.6969	20.1804	28.6466	33.208	31.7438	45.9262
C04E6.5	WBGene00015422	C04E6.5	54.6786	2.37133	0.00706562	0.0313233	6.88743	8.48e-17	4.51e-16	-4.51611	6.21e-14	4.83e-13	0.936477	2.27297	0.720643	15.9467	2.63223	1.14586	118.221	136.498	213.734
C04G2.5	WBGene00007306	C04G2.5	52.4308	2.14702	0.00135172	0.00920448	6.10448	7.95e-23	7.23e-22	-3.95746	3.15e-19	5.2e-18	2.80943	1.51531	2.16193	10.9109	14.0385	2.29172	144.787	131.737	161.625
C04G2.9	WBGene00007308	C04G2.9	1092.51	1.77237	0.0121742	0.046607	6.54408	1.3e-20	9.49e-20	-4.77171	6.75e-12	4.02e-11	8.42829	50.0053	41.7973	204.789	86.8635	51.5638	3071.08	2960.11	3357.91
C04H5.7	WBGene00007315	C04H5.7	102.591	-0.870452	0.0024516	0.0142437	0.117172	0.677017	0.73361	-0.987624	0.000688309	0.00148555	125.488	115.921	109.538	87.2871	60.5412	42.3969	144.787	134.911	102.451
C05A9.2	WBGene00007317	C05A9.2	67.8304	1.29771	0.000369985	0.0034865	0.252848	0.504157	0.576544	1.04487	0.00471733	0.00903086	38.3956	50.0053	43.2386	141.842	95.6376	85.9397	71.7294	25.3951	58.291
C05B5.2	WBGene00007320	C05B5.2	236.515	2.47623	9.13e-10	9.1e-08	6.85334	1.17e-72	6.12e-70	-4.37712	9.01e-62	2.01e-58	5.61886	1.51531	10.089	39.447	33.3415	22.9172	757.143	649.161	609.406
C05B5.8	WBGene00007324	C05B5.8	134.726	0.858619	0.00148192	0.00985752	2.02656	2.24e-14	9.72e-14	-1.16794	6.56e-06	1.85e-05	55.2521	53.7936	66.2992	109.109	120.205	88.2314	252.381	296.805	170.457
C05C10.3	WBGene00007330	C05C10.3	3196.98	-0.479406	6.78e-05	0.000939762	0.162702	0.17573	0.230322	-0.642108	1.02e-07	3.6e-07	3552.06	3595.08	2994.99	2443.2	2425.16	2405.17	3741.88	4134.63	3480.68
C05C10.5	WBGene00007332	C05C10.5	1613.66	-0.680355	0.00566582	0.0266732	-2.943	5.64e-32	1.23e-30	2.26265	1.64e-19	2.82e-18	3169.04	2681.35	2429.29	1543.47	1725.86	1897.55	193.935	460.285	422.168
C05C10.7	WBGene00007334	C05C10.7	126.357	-0.72164	0.000940331	0.00701489	-1.87128	6.91e-15	3.13e-14	1.14964	2.89e-06	8.53e-06	228.5	191.687	185.205	105.752	139.508	121.461	46.4913	60.3133	58.291
C05D11.5	WBGene00015483	C05D11.5	92.5226	-1.04343	0.000115835	0.00144097	0.14268	0.584172	0.650613	-1.18611	1.57e-05	4.19e-05	91.7747	125.013	104.493	56.233	37.7286	63.0224	108.922	117.452	128.064
C05D12.1	WBGene00007339	C05D12.1	64.089	0.893922	0.00653535	0.0296008	2.3743	6.4e-14	2.67e-13	-1.48037	1.03e-06	3.22e-06	29.0308	26.518	16.5748	36.0899	43.8704	53.8555	114.236	128.562	128.064
C05D9.3	WBGene00015472	C05D9.3	258.459	1.07371	3.06e-09	2.44e-07	1.77899	4.22e-23	3.91e-22	-0.705277	5.02e-05	0.0001257	127.361	109.86	119.627	264.379	236.9	248.652	442.331	338.072	438.949
C05G5.5	WBGene00007351	C05G5.5	20.5451	1.55475	0.00315738	0.0173813	-1.81922	0.00764182	0.0126925	3.37397	3.94e-07	1.3e-06	12.1742	17.4261	14.4129	36.0899	62.296	30.9383	1.32832	3.17438	7.06558
C06A1.3	WBGene00007354	C06A1.3	95.2778	3.10533	1.41e-06	4.15e-05	7.16668	1.79e-31	3.69e-30	-4.06135	3.9e-31	2.68e-29	3.74591	1.51531	0.720643	22.6611	11.4063	13.7503	240.426	236.491	326.783
C06A6.4	WBGene00015509	C06A6.4	1905.94	-0.438945	0.00028086	0.00281801	-0.164468	0.17409	0.228492	-0.274477	0.0240485	0.0405855	2180.12	2118.41	2223.18	1466.26	1661.81	1684.42	1717.52	2087.16	2014.57
C06A8.6	WBGene00015516	C06A8.6	109.527	1.8351	0.0026136	0.0150089	6.89826	9.77e-36	3.22e-34	-5.06316	2.89e-35	3.14e-33	3.74591	2.27297	2.16193	13.4288	9.6515	4.58345	336.065	211.096	402.738
C06B8.7	WBGene00007372	C06B8.7	883.99	0.74198	3.53e-09	2.76e-07	0.275319	0.0308779	0.0470346	0.466661	0.000227901	0.000526072	683.628	649.311	716.319	1217.82	1050.26	1159.61	896.617	761.852	820.49
C06C6.6	WBGene00007380	C06C6.6	15.4257	4.76962	0.000516521	0.00446533	8.17389	6.05e-10	1.87e-09	-3.40427	2.35e-06	7.01e-06	0	0	0	6.71439	1.75482	3.43759	53.1329	26.9822	46.8094
C06C6.7	WBGene00007381	C06C6.7	35.9808	3.42768	0.00366481	0.0192547	7.59912	2.02e-11	6.96e-11	-4.17144	2.42e-12	1.53e-11	0	1.51531	0	10.0716	6.14186	0	106.266	76.1852	123.648
C06E2.5	WBGene00015529	C06E2.5	91.447	-0.697906	0.0105945	0.0422945	-2.8047	6.62e-18	3.87e-17	2.10679	1.8e-10	8.93e-10	150.773	137.893	179.44	111.627	80.7216	96.2524	11.9549	26.9822	27.3791
C06E7.2	WBGene00015539	C06E7.2	120.365	0.676328	0.00189958	0.0118821	1.78905	2.71e-17	1.51e-16	-1.11272	6.35e-08	2.31e-07	54.3157	61.3702	62.6959	93.1622	91.2505	101.982	223.158	198.399	196.953
C06E7.4	WBGene00015541	C06E7.4	109.707	1.04178	0.00112746	0.00804737	-0.268551	0.419937	0.493693	1.31033	6.73e-05	0.000165719	100.203	77.2809	77.8294	235.843	164.953	122.607	73.0577	42.8542	92.7357
C06E8.5	WBGene00015544	C06E8.5	13.842	2.13103	0.00432598	0.0218474	2.59543	0.000499835	0.000948632	-0.464397	0.48617	0.567326	1.87295	3.78828	5.0445	20.9825	5.26445	21.7714	30.5514	15.8719	19.4303
C06G1.1	WBGene00015545	C06G1.1	31.2992	1.07982	0.0090213	0.0376031	1.17045	0.00516478	0.00876366	-0.090622	0.821446	0.865127	17.7931	19.6991	15.1335	51.1972	26.3223	33.23	43.8346	36.5054	37.9775
C06G3.8	WBGene00015554	C06G3.8	223.598	-0.667688	0.00667577	0.0300682	-1.85565	6.29e-13	2.43e-12	1.18796	5.17e-06	1.47e-05	364.29	347.764	341.585	230.807	241.287	190.213	98.2958	138.086	60.0574
C06H2.7	WBGene00007391	C06H2.7	284.148	-0.632798	0.000225251	0.0023658	-1.58685	2.62e-18	1.58e-17	0.954052	2.43e-07	8.21e-07	452.318	412.923	430.224	273.611	284.28	277.299	116.892	134.911	174.873
C06H5.6	WBGene00007394	C06H5.6	302.394	0.47446	0.00669559	0.0300923	1.63366	1.72e-21	1.37e-20	-1.1592	9.53e-12	5.58e-11	175.121	175.019	145.57	204.789	233.391	250.944	454.286	558.691	523.736
C07B5.4	WBGene00007409	C07B5.4	72.4146	0.839125	0.00855857	0.0361964	1.27611	6.26e-05	0.000129741	-0.436981	0.160912	0.222104	33.7132	38.6405	52.6069	75.5369	97.3924	50.4179	106.266	92.0571	105.1
C07G1.6	WBGene00015572	C07G1.6	67.038	2.35452	6.45e-05	0.000905892	6.14262	6.62e-29	1.06e-27	-3.7881	7.2e-24	2.14e-22	0	5.30359	2.16193	10.0716	17.5482	12.6045	209.875	160.306	185.471
C07G1.7	WBGene00015573	C07G1.7	30.8152	3.03941	1.38e-06	4.1e-05	3.88905	4.95e-10	1.54e-09	-0.849641	0.100856	0.14755	0	6.81891	4.32386	21.8218	31.5867	42.3969	61.1028	33.331	75.9549
C07H6.2	WBGene00015579	C07H6.2	260.422	-0.781687	6.56e-05	0.00091459	-1.77611	8.53e-18	4.94e-17	0.994427	2.2e-06	6.56e-06	435.462	427.318	386.985	254.308	265.855	205.109	104.937	158.719	105.1
C07H6.4	WBGene00015581	C07H6.4	2147.04	-0.392018	0.00357378	0.0189713	-1.26987	1.06e-20	7.78e-20	0.877848	1.26e-10	6.42e-10	3155.93	2791.96	2929.41	2042.85	2361.11	2361.62	1040.08	1333.24	1307.13
C08B6.4	WBGene00007425	C08B6.4	17.3546	2.2458	0.0130445	0.0490764	0.631399	0.500287	0.572817	1.6144	0.0744407	0.112593	10.3012	9.84953	1.44129	57.9116	7.01927	36.6676	22.5815	1.58719	8.83197
C08E8.4	WBGene00007440	C08E8.4	27.8863	2.3455	0.000836092	0.00640009	3.75884	5.37e-08	1.43e-07	-1.41334	0.0215291	0.0366634	5.61886	1.51531	5.76514	32.7327	19.303	12.6045	107.594	26.9822	38.8607
C08F1.10	WBGene00015613	C08F1.10	93.6171	1.01991	0.00562016	0.0265513	-2.49646	7.65e-09	2.17e-08	3.51637	2.53e-16	2.73e-15	73.0452	81.8269	108.817	170.378	172.85	192.505	13.2832	1.58719	28.2623
C08F1.11	WBGene00044417	C08F1.11	29.9813	1.37831	0.000399982	0.00369674	-2.2224	5.98e-05	0.00012417	3.60071	3.08e-11	1.68e-10	20.6025	26.518	23.7812	71.3404	57.0316	56.1473	6.64161	1.58719	6.18238
C08F8.6	WBGene00007448	C08F8.6	204.972	1.723	9.67e-05	0.0012425	6.31225	5.4e-53	8.16e-51	-4.58925	1.29e-39	2.21e-37	4.68238	8.33422	8.64772	43.6435	14.0385	13.7503	552.582	628.528	570.545
C08F8.9	WBGene00007449	C08F8.9	91.554	-1.04042	0.00686172	0.030669	-1.29757	0.000926251	0.00170703	0.257152	0.519007	0.598433	137.662	135.62	161.424	114.145	57.0316	38.9593	61.1028	80.9467	37.0943
C08G9.1	WBGene00015619	C08G9.1	103.017	0.707226	0.0101979	0.0412012	2.03532	2.84e-14	1.23e-13	-1.32809	3.73e-07	1.23e-06	45.8874	48.49	43.2386	53.7151	91.2505	80.2104	160.727	211.096	192.537
C08G9.2	WBGene00015620	C08G9.2	42.2784	1.2251	0.00153982	0.0101814	-1.34053	0.0030728	0.00534994	2.56563	7.43e-09	3.03e-08	46.8238	31.8216	23.7812	95.6801	76.3346	65.3142	19.9248	11.1103	9.71517
C08H9.16	WBGene00086566	C08H9.16	564.27	-0.484881	0.00129557	0.00893651	-1.66652	4.61e-26	5.58e-25	1.18164	1.16e-13	8.7e-13	865.305	812.207	825.136	558.973	593.128	637.099	208.547	285.694	292.338
C09B8.4	WBGene00015623	C09B8.4	347.94	-0.500003	0.00862543	0.0363538	0.915143	8.72e-07	2.12e-06	-1.41515	8.18e-14	6.27e-13	268.769	304.578	296.184	219.057	170.217	226.881	539.299	650.748	455.73
C09B9.2	WBGene00015627	C09B9.2	97.6667	2.24792	0.00105725	0.00766812	6.88084	1.44e-26	1.83e-25	-4.63293	3.96e-21	8.49e-20	1.87295	2.27297	2.88257	23.5004	1.75482	8.02104	317.469	241.253	279.973
C09B9.4	WBGene00015629	C09B9.4	118.462	2.57655	7.02e-05	0.000964342	7.53049	8.44e-36	2.81e-34	-4.95394	1.36e-44	3.61e-42	1.87295	2.27297	1.44129	16.786	9.6515	5.72931	292.231	363.467	372.709
C09B9.7	WBGene00015630	C09B9.7	113.697	4.53194	4.97e-05	0.000733849	9.28607	2.08e-17	1.17e-16	-4.75412	4.7e-26	1.85e-24	0	0	1.44129	24.3397	3.50964	8.02104	290.902	336.485	358.578
C09D4.3	WBGene00015634	C09D4.3	99.9808	1.84119	0.00325015	0.0177357	6.50276	3.58e-29	5.82e-28	-4.66157	2.32e-23	6.56e-22	1.87295	4.54594	2.88257	21.8218	9.6515	1.14586	324.11	223.794	310.002
C09E7.7	WBGene00015641	C09E7.7	456.83	-0.606357	0.00292996	0.0164187	-1.39949	1.91e-11	6.58e-11	0.793132	0.000159636	0.000376191	650.851	615.975	751.631	349.988	491.349	485.846	189.95	304.741	271.141
C09E7.8	WBGene00015642	C09E7.8	800.642	-0.562358	0.000495854	0.00433096	-1.07432	5.48e-11	1.83e-10	0.51196	0.00191368	0.0038869	1118.15	1051.63	1178.25	684.029	772.12	812.416	411.78	593.609	583.793
C09F9.2	WBGene00007479	C09F9.2	605.979	1.93994	3.02e-16	1.61e-13	-1.12357	5.74e-06	1.3e-05	3.06351	9.41e-36	1.07e-33	348.369	331.096	351.674	1352.11	1255.57	1348.68	122.206	104.755	239.346
C09G4.4	WBGene00044001	C09G4.4	284.627	-0.726303	0.000509487	0.00442583	-2.20652	4.93e-23	4.55e-22	1.48022	5.55e-11	2.94e-10	466.366	417.469	521.746	245.075	293.932	311.675	69.0727	128.562	107.75
C09G5.7	WBGene00007489	C09G5.7	46.7784	1.10712	0.00978728	0.0400409	3.05633	7.79e-14	3.23e-13	-1.94921	3.62e-07	1.2e-06	18.7295	11.3648	7.20643	32.7327	17.5482	28.6466	95.6392	111.103	98.0349
C10G11.6	WBGene00015686	C10G11.6	399.833	-0.58285	0.0107075	0.0426757	-1.92383	4.02e-16	2.02e-15	1.34098	1.73e-08	6.74e-08	669.581	587.184	603.899	362.577	442.214	437.719	123.534	242.84	128.947
C10G11.8	WBGene00015688	C10G11.8	518.498	1.82539	5.04e-07	1.76e-05	6.59985	1.2e-80	9.31e-78	-4.77445	2.18e-53	1.62e-50	13.1107	21.2144	11.5303	88.9657	45.6253	26.3548	1586.02	1363.4	1510.27
C11E4.6	WBGene00007520	C11E4.6	251.172	0.73662	0.000336271	0.0032318	0.851955	3.76e-05	7.95e-05	-0.115335	0.572507	0.649615	168.566	167.442	169.351	333.202	266.732	240.631	371.93	293.63	249.062
C13C12.2	WBGene00007552	C13C12.2	15.2827	2.37839	0.000145483	0.0017058	0.554254	0.418363	0.492282	1.82413	0.00378684	0.00736261	8.42829	5.30359	4.32386	33.572	23.69	35.5217	15.9399	6.34876	4.41598
C13E3.1	WBGene00015740	C13E3.1	114.379	0.665868	0.00865561	0.0364383	1.38486	3.52e-08	9.49e-08	-0.718989	0.00359096	0.00700009	62.744	68.9467	67.0198	107.43	125.469	81.3562	168.697	142.847	204.902
C13F10.7	WBGene00015746	C13F10.7	571.521	-0.608635	1.68e-05	0.000309184	-1.914	2.97e-37	1.14e-35	1.30536	7.8e-18	1.06e-16	992.666	827.361	858.286	624.438	576.458	553.452	211.203	258.712	241.113
C13G5.2	WBGene00015747	C13G5.2	485.923	-0.593469	0.000789767	0.00611718	-2.05074	3.19e-28	4.74e-27	1.45727	8.21e-15	7.15e-14	814.735	723.562	759.558	516.169	565.929	438.865	138.145	215.858	200.486
C14A6.13	WBGene00050956	C14A6.13	74.5651	3.13418	0.000520769	0.00449394	7.66136	8.65e-19	5.39e-18	-4.52718	1.01e-16	1.16e-15	0.936477	0.757656	1.44129	20.9825	2.63223	3.43759	216.516	160.306	264.076
C14B1.2	WBGene00007573	C14B1.2	669.635	-0.800446	5.57e-06	0.000129605	-2.62423	4.26e-45	3.37e-43	1.82378	2.43e-22	6.07e-21	1257.69	1109.21	1106.19	684.868	663.321	645.121	130.176	203.16	226.982
C14B1.8	WBGene00007579	C14B1.8	378.491	-0.577169	0.000342288	0.00328085	-1.49929	7.42e-19	4.65e-18	0.922121	7.31e-08	2.64e-07	612.456	545.512	527.511	350.827	433.44	343.759	187.293	185.701	219.916
C14B1.9	WBGene00007580	C14B1.9	1432.68	-0.749793	0.000101546	0.00128888	-2.54494	3.87e-38	1.62e-36	1.79514	1.08e-19	1.89e-18	2739.2	2211.6	2351.46	1398.27	1570.56	1372.74	280.276	490.442	479.576
C14B9.10	WBGene00015755	C14B9.10	532.924	-0.605194	2.8e-05	0.000465654	-0.090681	0.528993	0.599721	-0.514513	0.000446135	0.000990824	538.474	643.25	663.712	435.596	368.512	410.219	573.835	606.307	556.414
C14B9.2	WBGene00015752	C14B9.2	1056.65	0.730062	7.96e-10	8.11e-08	0.611865	3.23e-07	8.12e-07	0.118197	0.320061	0.39918	766.975	724.319	781.177	1233.77	1322.26	1212.32	1054.69	1160.24	1254.14
C14C10.1	WBGene00007584	C14C10.1	267.529	1.66497	2.04e-05	0.000357965	6.70933	8.97e-80	6.66e-77	-5.04436	4.32e-72	2.56e-68	4.68238	10.6072	6.48579	35.2506	16.6708	17.1879	858.096	706.3	752.484
C14C11.2	WBGene00015766	C14C11.2	419.171	-0.933559	1.09e-05	0.000220091	-2.43462	9.22e-28	1.31e-26	1.50106	2.58e-11	1.42e-10	829.719	672.799	704.789	371.809	401.853	381.572	86.3409	184.114	139.545
C14H10.3	WBGene00007593	C14H10.3	476.322	0.381403	0.0104034	0.0417649	1.59735	8.03e-28	1.16e-26	-1.21594	6.3e-17	7.49e-16	300.609	266.695	237.812	329.844	341.312	376.989	835.514	833.275	764.849
C15A11.2	WBGene00007597	C15A11.2	43.9853	2.22204	0.00273916	0.0156176	6.04643	2.86e-18	1.72e-17	-3.82439	4.88e-14	3.83e-13	0.936477	3.03062	1.44129	15.9467	2.63223	6.87517	123.534	106.342	135.129
C15C6.2	WBGene00007601	C15C6.2	430.558	1.22573	5.81e-05	0.000833327	5.79937	1.74e-92	3.44e-89	-4.57364	1.55e-68	5.52e-65	11.2377	31.0639	22.3399	67.9832	51.7671	32.0841	1204.79	1163.41	1290.35
C15C8.4	WBGene00007606	C15C8.4	648.149	-0.680088	1.72e-05	0.000315695	-1.87906	3.74e-30	6.77e-29	1.19897	5.38e-13	3.71e-12	1097.55	1066.02	913.055	695.779	641.386	580.952	233.785	330.136	274.674
C15C8.7	WBGene00007609	C15C8.7	145.637	-1.49496	8.54e-06	0.000181291	-1.63887	1.5e-06	3.59e-06	0.143908	0.679153	0.746356	294.99	246.996	241.415	155.27	69.3153	51.5638	83.6843	80.9467	86.5533
C15H11.1	WBGene00007613	C15H11.1	63.2532	1.68637	0.00886432	0.0371428	6.24622	3.47e-27	4.69e-26	-4.55984	6.44e-26	2.49e-24	1.87295	2.27297	2.88257	9.23229	10.5289	2.29172	200.577	144.434	195.187
C15H7.4	WBGene00007611	C15H7.4	27.8265	3.11285	0.00890894	0.0372715	7.21935	1.87e-10	6.02e-10	-4.1065	2.58e-11	1.42e-10	0	0.757656	0.720643	6.71439	5.26445	1.14586	114.236	65.0748	56.5246
C16A11.10	WBGene00185089	C16A11.10	104.006	-0.601946	0.00454359	0.0226125	-1.90596	3.36e-15	1.56e-14	1.30402	1.38e-07	4.81e-07	181.677	150.774	154.218	108.27	105.289	106.565	43.8346	41.267	44.1598
C16B8.4	WBGene00015824	C16B8.4	46.6863	1.0284	0.00346398	0.0185365	0.193728	0.600134	0.664889	0.834672	0.0204469	0.0349474	38.3956	34.0945	28.8257	62.9474	75.4572	67.6059	38.5213	22.2207	52.1086
C16C10.2	WBGene00007623	C16C10.2	354.562	-0.616155	0.000336022	0.00323157	-1.40076	4.69e-15	2.15e-14	0.784604	1.49e-05	4e-05	561.886	497.78	511.657	334.88	394.834	293.341	171.353	230.143	195.187
C16C10.4	WBGene00007625	C16C10.4	612.9	-0.613315	0.00157132	0.0103231	-1.77984	4.31e-19	2.76e-18	1.16652	5.99e-09	2.48e-08	1004.84	903.126	930.35	599.259	648.405	607.307	185.965	288.869	347.98
C16C10.8	WBGene00007628	C16C10.8	186.418	-0.416881	0.0132952	0.0497332	-1.12269	4.12e-10	1.29e-09	0.705812	0.00011646	0.00027902	250.039	264.422	244.298	182.128	198.294	187.921	120.877	123.801	105.984
C16C2.4	WBGene00007621	C16C2.4	1072.6	-0.512245	3.15e-05	0.000509565	-1.29959	7.27e-25	7.92e-24	0.787347	6.03e-10	2.81e-09	1583.58	1492.58	1506.14	1049.12	1134.49	1027.84	540.627	653.923	665.047
C16C8.11	WBGene00015849	C16C8.11	87.525	-0.793222	0.00354016	0.0188598	-1.50739	1.84e-07	4.72e-07	0.714166	0.0159703	0.0278816	162.947	133.347	113.141	73.8583	71.0701	91.669	37.193	44.4414	60.0574
C16C8.12	WBGene00015850	C16C8.12	92.3969	-0.748104	0.00793307	0.034301	-1.99888	8.77e-11	2.89e-10	1.25078	6.82e-05	0.000167769	158.265	132.59	157.821	85.6085	87.7409	93.9607	27.8948	60.3133	27.3791
C16C8.16	WBGene00015853	C16C8.16	416.736	-0.683356	2.81e-05	0.00046626	-2.03922	1.17e-31	2.47e-30	1.35586	1.48e-14	1.25e-13	690.183	635.674	681.728	427.203	437.827	383.864	156.742	203.16	134.246
C16C8.4	WBGene00015842	C16C8.4	196.377	-0.71596	2.2e-05	0.000380006	-2.19078	6.75e-30	1.18e-28	1.47482	7.21e-14	5.55e-13	327.767	305.335	332.937	180.449	195.662	213.13	67.7444	74.598	69.7726
C16C8.5	WBGene00015843	C16C8.5	93.1112	-1.03686	3.18e-05	0.000511834	-2.67313	8.71e-20	5.89e-19	1.63628	5.73e-08	2.1e-07	191.041	149.258	167.91	73.8583	86.8635	87.0855	29.2231	33.331	19.4303
C16H3.3	WBGene00015868	C16H3.3	401.49	0.546977	0.000378607	0.0035422	-0.0218867	0.88971	0.911982	0.568864	0.000287552	0.000654864	374.591	362.16	312.759	558.134	465.904	507.617	379.9	315.851	336.498
C17B7.5	WBGene00015879	C17B7.5	80.481	1.7044	9.52e-07	3.01e-05	3.26217	5.44e-22	4.53e-21	-1.55777	3.87e-07	1.28e-06	13.1107	24.245	14.4129	49.5186	49.1349	72.1893	148.772	206.335	146.611
C17E4.1	WBGene00007641	C17E4.1	27.0651	2.07872	0.000302802	0.0029922	3.94723	9.59e-13	3.65e-12	-1.86852	3.71e-05	9.47e-05	3.74591	1.51531	6.48579	17.6253	18.4256	13.7503	66.4161	47.6157	68.0062
C17E4.19	WBGene00219310	C17E4.19	6.36428	3.64237	0.000193189	0.00211405	-0.214246	0.867363	0.894253	3.85661	0.000623118	0.00135353	1.87295	0.757656	1.44129	15.1074	16.6708	18.3338	1.32832	0	1.76639
C17E4.4	WBGene00007644	C17E4.4	107.44	-0.999981	0.0011955	0.00841685	-1.69219	1.45e-07	3.74e-07	0.692211	0.035011	0.0571702	196.66	169.715	169.351	106.591	107.921	51.5638	37.193	63.4876	64.4734
C17E4.6	WBGene00007645	C17E4.6	1025.55	-0.456898	0.000485452	0.00426343	-1.85938	2.72e-42	1.76e-40	1.40249	1.66e-24	5.36e-23	1631.34	1394.09	1581.09	1023.11	1198.54	1134.4	382.557	431.716	453.08
C17G10.13	WBGene00270322	C17G10.13	450.349	-0.480529	0.0112165	0.0440084	-1.73328	1.44e-18	8.81e-18	1.25275	2.75e-10	1.33e-09	723.897	623.551	662.271	467.489	503.633	468.658	136.817	238.079	228.748
C17G10.3	WBGene00015917	C17G10.3	71.0218	3.10642	0.000403574	0.00372418	7.6029	1.18e-19	7.88e-19	-4.49648	1.58e-19	2.73e-18	0	0	2.88257	17.6253	6.14186	2.29172	163.384	234.904	211.967
C17H11.6	WBGene00015926	C17H11.6	340.392	0.515156	0.000647929	0.00528946	0.518311	0.000696187	0.00129943	-0.00315505	0.983403	0.988784	270.642	272.756	250.784	376.006	347.454	412.51	369.273	350.769	413.336
C17H12.2	WBGene00015928	C17H12.2	1510.72	-0.388002	0.00242695	0.0141682	-1.05262	5.02e-16	2.5e-15	0.664619	3.43e-07	1.14e-06	2128.61	1921.42	2000.5	1446.11	1527.57	1651.19	882.006	1112.62	926.474
C18C4.7	WBGene00015968	C18C4.7	982.08	0.644224	2.84e-06	7.51e-05	1.22228	5.48e-19	3.48e-18	-0.578056	2.28e-05	5.98e-05	659.28	582.638	564.263	1018.07	937.95	862.834	1556.79	1382.44	1274.45
C18E3.9	WBGene00015976	C18E3.9	600.035	-0.800972	5.25e-05	0.000764831	-2.10593	7.33e-25	7.97e-24	1.30496	2.37e-10	1.16e-09	1066.65	979.65	943.322	594.224	635.244	484.7	163.384	299.979	233.164
C18E9.2	WBGene00007683	C18E9.2	1441.42	-0.456412	0.000143196	0.00168667	-0.49169	4.68e-05	9.81e-05	0.0352781	0.771717	0.82405	1830.81	1685.03	1800.17	1295.88	1373.14	1203.16	1172.91	1399.9	1211.75
C18E9.8	WBGene00007688	C18E9.8	124.721	2.47109	0.000196898	0.00214065	7.60401	5.45e-35	1.68e-33	-5.13292	5.87e-41	1.18e-38	2.80943	2.27297	0.720643	17.6253	9.6515	2.29172	394.512	326.961	365.644
C18G1.9	WBGene00015987	C18G1.9	80.5395	1.8733	0.00326121	0.0177622	6.30502	1.03e-26	1.33e-25	-4.43172	2.17e-21	4.81e-20	0.936477	6.06125	1.44129	20.1432	6.14186	4.58345	268.321	215.858	201.369
C18H2.5	WBGene00015992	C18H2.5	119.457	2.70619	1.27e-06	3.83e-05	7.00233	2.01e-40	1.07e-38	-4.29614	7.5e-40	1.34e-37	1.87295	3.03062	2.88257	26.8576	11.4063	12.6045	361.304	330.136	325.016
C18H7.4	WBGene00015994	C18H7.4	86.1984	2.1504	0.00156765	0.0103179	7.0703	5.77e-30	1.02e-28	-4.9199	3.26e-33	2.82e-31	1.87295	0.757656	2.88257	12.5895	9.6515	1.14586	244.411	258.712	243.762
C18H7.7	WBGene00015997	C18H7.7	34.3513	2.79277	0.00563698	0.0265593	6.94506	3.05e-13	1.2e-12	-4.1523	3.89e-13	2.73e-12	0	1.51531	0.720643	10.9109	2.63223	2.29172	108.922	76.1852	105.984
C23G10.2	WBGene00016011	C23G10.2	1023.44	-0.45919	0.000436217	0.00394268	0.122338	0.347372	0.420446	-0.581528	9.64e-06	2.66e-05	1130.33	1125.88	1015.39	858.603	817.745	700.122	1268.55	1190.39	1104
C23H3.5	WBGene00016021	C23H3.5	331.492	-0.524976	0.00133462	0.00912264	-1.57443	1.11e-19	7.42e-19	1.04946	2.34e-09	1.02e-08	500.079	503.084	468.418	338.237	391.324	291.049	159.399	150.783	181.055
C24D10.4	WBGene00016055	C24D10.4	418.437	-0.440448	0.00337272	0.0181901	-1.41839	2.73e-19	1.78e-18	0.977937	9.26e-10	4.22e-09	590.917	626.582	568.587	439.793	451.866	423.969	187.293	219.032	257.893
C24D10.6	WBGene00016057	C24D10.6	514.198	-0.565585	0.000325328	0.00315618	-1.58105	5.14e-22	4.31e-21	1.01547	8.63e-10	3.95e-09	830.655	691.74	781.177	501.061	549.258	505.325	205.89	280.933	281.74
C24F3.2	WBGene00007697	C24F3.2	181.403	-0.631568	0.000586397	0.00490988	-0.974233	3.3e-07	8.29e-07	0.342665	0.0797384	0.119893	250.039	258.361	250.784	170.378	148.282	171.879	116.892	115.865	150.143
C24G6.8	WBGene00016062	C24G6.8	1180.73	-0.504819	1.07e-05	0.000216712	-1.12389	8.75e-22	7.13e-21	0.619071	1.62e-07	5.58e-07	1706.26	1675.18	1531.37	1154.88	1181.87	1124.09	681.429	787.247	784.279
C25A1.1	WBGene00007705	C25A1.1	670.038	-0.582083	0.0126259	0.0479425	-2.04123	1.19e-17	6.78e-17	1.45914	1.11e-09	5e-09	1164.04	1027.38	966.382	663.046	730.004	716.164	150.1	263.474	349.746
C25A11.2	WBGene00016087	C25A11.2	336.941	-0.524584	0.00326503	0.0177622	-1.97808	4.25e-25	4.74e-24	1.4535	5.21e-14	4.09e-13	597.472	449.29	508.053	339.077	366.757	374.697	111.579	161.893	123.648
C25A8.2	WBGene00016083	C25A8.2	46.9197	1.90907	0.00288887	0.0162452	5.75968	1.01e-22	9.09e-22	-3.85062	5.41e-19	8.66e-18	3.74591	1.51531	2.16193	10.0716	8.77409	8.02104	126.191	98.4059	163.391
C25D7.10	WBGene00007720	C25D7.10	381.465	-0.84678	4.15e-06	0.000102192	-1.28036	1.02e-11	3.59e-11	0.433575	0.0232411	0.0393347	670.517	540.209	536.158	380.202	303.583	285.32	200.577	250.776	265.842
C25D7.16	WBGene00050940	C25D7.16	17.883	3.22516	0.00572327	0.0268732	6.50082	5.99e-09	1.72e-08	-3.27566	2.37e-08	9.08e-08	0.936477	0.757656	0	5.03579	5.26445	4.58345	47.8196	44.4414	52.1086
C25E10.12	WBGene00016101	C25E10.12	195.554	0.637839	0.00457599	0.0227422	2.00262	8.07e-20	5.48e-19	-1.36478	2.83e-10	1.37e-09	90.8383	91.6764	85.7565	168.699	128.102	119.17	437.018	326.961	311.769
C25E10.8	WBGene00016097	C25E10.8	104.691	1.03669	0.000637475	0.00522192	3.21374	8.08e-29	1.28e-27	-2.17705	1.22e-15	1.2e-14	20.6025	21.2144	33.8702	50.3579	58.7864	46.9804	225.815	284.107	200.486
C25F6.30	WBGene00219831	C25F6.30	7.66005	2.04047	0.0123997	0.0472741	1.49678	0.0769188	0.109301	0.543692	0.47521	0.556765	2.80943	1.51531	4.32386	9.23229	9.6515	17.1879	10.6266	4.76157	8.83197
C25F6.7	WBGene00016106	C25F6.7	13.8511	1.75582	0.00457779	0.0227433	0.614237	0.351934	0.424987	1.14159	0.0655929	0.10055	5.61886	6.06125	9.36836	37.7684	18.4256	14.8962	13.2832	9.52315	9.71517
C25H3.17	WBGene00194642	C25H3.17	28.5314	-1.22322	0.00550041	0.0261428	-1.15175	0.0104649	0.0170697	-0.0714669	0.87993	0.910792	48.6968	38.6405	49.7244	28.5362	15.7934	13.7503	13.2832	25.3951	22.9631
C26B2.7	WBGene00016129	C26B2.7	168.368	-0.962015	3.67e-06	9.21e-05	-1.65293	5.55e-14	2.33e-13	0.690914	0.00220951	0.00444621	277.197	263.664	288.978	162.824	126.347	136.358	82.3559	69.8364	107.75
C26B9.3	WBGene00016133	C26B9.3	46.5623	1.8398	3.07e-05	0.000501881	1.3334	0.00308025	0.00536081	0.506393	0.237941	0.310832	17.7931	17.4261	23.7812	97.3587	71.0701	42.3969	77.0427	33.331	38.8607
C26B9.6	WBGene00016135	C26B9.6	38.5558	1.08534	0.00125066	0.00868001	0.906224	0.00877245	0.0144759	0.179113	0.587438	0.663105	20.6025	22.7297	25.9431	49.5186	50.8897	46.9804	49.1479	39.6798	41.5103
C26C6.6	WBGene00007740	C26C6.6	11.0258	4.03086	0.00530644	0.0254228	7.70698	1.42e-08	3.95e-08	-3.67612	1.72e-05	4.57e-05	0	0	0	4.19649	2.63223	0	29.2231	34.9182	28.2623
C26E6.12	WBGene00016145	C26E6.12	336.957	-0.667786	0.00163427	0.0106346	-1.68441	1.79e-14	7.83e-14	1.01662	4.61e-06	1.33e-05	547.839	510.66	505.891	307.183	404.485	271.569	115.564	177.765	191.654
C26F1.3	WBGene00016148	C26F1.3	301.702	-0.628924	0.0104398	0.0418639	-1.9001	9.21e-14	3.78e-13	1.27117	7.5e-07	2.39e-06	469.175	499.295	448.24	302.148	295.687	318.55	73.0577	187.289	121.881
C27A7.1	WBGene00007753	C27A7.1	518.59	0.606761	0.00114133	0.00812959	1.63697	8.99e-19	5.6e-18	-1.03021	2.09e-08	8.07e-08	240.675	286.394	300.508	362.577	377.286	524.805	763.785	861.845	949.437
C27A7.5	WBGene00007756	C27A7.5	949.553	0.421757	0.00164981	0.0107056	1.89773	6.75e-47	6.37e-45	-1.47597	2.91e-29	1.67e-27	524.427	422.772	463.373	592.545	687.011	607.307	1799.88	1668.14	1780.52
C27A7.6	WBGene00007757	C27A7.6	450.825	-0.505663	0.00326392	0.0177622	-0.690606	7.37e-05	0.000151757	0.184944	0.293583	0.371328	619.011	600.064	525.349	386.077	426.421	415.948	301.529	449.175	333.848
C27B7.6	WBGene00007763	C27B7.6	82.0397	1.88653	0.00243451	0.014179	6.48029	4.49e-30	7.99e-29	-4.59376	2.75e-27	1.25e-25	0.936477	2.27297	4.32386	15.9467	9.6515	2.29172	272.306	230.143	200.486
C27B7.7	WBGene00007764	C27B7.7	345.704	0.610166	0.00860055	0.0363129	1.40415	1.24e-09	3.74e-09	-0.793982	0.000549116	0.00120305	157.328	239.419	203.221	239.2	281.648	398.76	462.256	611.069	518.437
C27B7.9	WBGene00007765	C27B7.9	739.924	0.922976	9.52e-06	0.000197406	2.41323	1.84e-31	3.79e-30	-1.49026	3.54e-13	2.5e-12	288.435	236.389	285.375	629.474	506.265	397.614	1779.95	1328.48	1207.33
C27C7.1	WBGene00007766	C27C7.1	502.772	0.711925	0.000116388	0.00144535	-0.699331	0.000242481	0.000475387	1.41126	1e-13	7.59e-13	401.749	520.51	467.697	709.208	783.526	786.062	209.875	330.136	316.184
C27D6.11	WBGene00044388	C27D6.11	91.9933	3.28191	0.000126975	0.00154346	7.97644	2.35e-22	2.04e-21	-4.69454	2.25e-24	7.1e-23	0	2.27297	0.720643	20.9825	5.26445	3.43759	289.574	238.079	267.609
C27D6.3	WBGene00016161	C27D6.3	150.561	2.55243	9.98e-07	3.12e-05	6.85303	9.01e-44	6.48e-42	-4.3006	3.74e-34	3.68e-32	2.80943	3.78828	4.32386	33.572	22.8126	6.87517	490.151	388.862	401.855
C27D8.1	WBGene00007777	C27D8.1	181.796	2.08213	0.0110247	0.0435171	6.33313	3.64e-15	1.68e-14	-4.251	2.74e-08	1.04e-07	0.936477	11.3648	6.48579	54.5544	13.1611	12.6045	531.329	471.396	534.334
C27D8.2	WBGene00007778	C27D8.2	202.257	1.40179	0.000567578	0.0048092	5.67533	2.16e-50	2.72e-48	-4.27355	8.06e-36	9.39e-34	2.80943	13.6378	15.8541	43.6435	17.5482	26.3548	552.582	495.204	652.683
C27D8.4	WBGene00007780	C27D8.4	378.495	-0.483735	0.00212532	0.0128305	-1.84893	8.39e-28	1.2e-26	1.3652	1.45e-15	1.41e-14	619.948	549.301	543.365	395.31	430.808	397.614	144.787	138.086	187.238
C27F2.10	WBGene00016171	C27F2.10	746.36	-0.462554	0.000164025	0.00187189	-1.82325	1.88e-44	1.42e-42	1.36069	4.52e-25	1.58e-23	1178.09	1129.67	1037.01	761.244	851.964	813.562	296.216	333.31	316.184
C27F2.9	WBGene00043156	C27F2.9	379.895	-0.559717	0.000540738	0.00461988	-1.30612	8.31e-15	3.74e-14	0.746404	1.2e-05	3.26e-05	574.06	500.053	568.587	372.649	336.048	406.781	189.95	217.445	253.478
C27H5.2	WBGene00016172	C27H5.2	256.746	0.829192	0.000112382	0.00140409	2.12162	8.67e-24	8.56e-23	-1.29243	4.18e-10	1.98e-09	117.06	100.768	106.655	197.235	234.268	142.087	492.807	504.727	415.103
C27H6.9	WBGene00077500	C27H6.9	296.232	-0.424036	0.00888584	0.0372004	-2.02135	1.58e-29	2.66e-28	1.59732	1.18e-18	1.81e-17	502.888	428.833	409.325	327.327	342.189	328.863	110.251	93.6443	122.764
C28A5.6	WBGene00007791	C28A5.6	326.198	1.10495	0.00022377	0.00235605	4.5912	9.13e-58	1.96e-55	-3.48625	4.91e-37	6.68e-35	32.7767	43.1864	31.7083	117.502	67.5605	44.6886	870.051	830.101	898.211
C28D4.7	WBGene00007794	C28D4.7	90.5329	2.01619	0.000960722	0.0071171	6.78496	2.19e-34	6.25e-33	-4.76877	1.41e-36	1.79e-34	0	3.03062	3.60321	13.4288	8.77409	5.72931	273.634	222.207	284.389
C28G1.2	WBGene00016187	C28G1.2	20.5786	1.43894	0.0127001	0.0481591	2.55792	5.84e-06	1.32e-05	-1.11898	0.0312495	0.0516095	7.49182	7.57656	4.32386	21.8218	18.4256	11.4586	54.4612	34.9182	24.7295
C29A12.6	WBGene00007800	C29A12.6	9.13557	2.90452	0.00357686	0.0189713	-0.362764	0.753881	0.799734	3.26728	0.00262262	0.00522035	3.74591	0.757656	4.32386	38.6077	8.77409	18.3338	1.32832	6.34876	0
C29E4.12	WBGene00016209	C29E4.12	250.889	-1.47777	8.68e-07	2.78e-05	-2.33503	4.17e-14	1.77e-13	0.85726	0.00621554	0.0116882	519.745	468.232	463.373	280.326	133.366	105.419	83.6843	103.167	100.684
C29E4.13	WBGene00043051	C29E4.13	335.003	-0.661383	0.00845879	0.0358937	-2.09542	9.53e-16	4.64e-15	1.43404	4.73e-08	1.75e-07	569.378	565.212	481.39	297.112	404.485	319.696	69.0727	160.306	148.377
C29F5.1	WBGene00016210	C29F5.1	604.615	0.358644	0.00930659	0.0384745	1.30602	9.96e-22	8.08e-21	-0.947376	3.21e-12	2e-11	356.798	381.859	405.001	478.4	457.13	533.972	860.752	963.425	1004.19
C29F7.10	WBGene00206389	C29F7.10	59.818	-0.931188	0.00202985	0.0124155	-3.45952	1.07e-17	6.15e-17	2.52834	8.08e-10	3.71e-09	123.615	117.437	93.6836	65.4653	63.1734	45.8345	7.96993	7.93596	13.248
C29H12.2	WBGene00016235	C29H12.2	2567.66	-0.397529	0.00318994	0.0175069	-0.622903	4.19e-06	9.62e-06	0.225375	0.0968072	0.142352	3628.85	3125.33	2840.77	2394.52	2615.56	2271.1	1952.63	2298.25	1981.89
C30B5.2	WBGene00016244	C30B5.2	305.621	-0.614452	0.000423954	0.00385286	-1.48702	4.45e-16	2.22e-15	0.872568	2.61e-06	7.74e-06	516.935	437.168	415.811	332.362	253.571	308.237	170.025	146.022	170.457
C30F12.4	WBGene00016263	C30F12.4	625.929	-0.704814	0.000200474	0.00216439	-2.27555	9.54e-31	1.83e-29	1.57073	2.65e-15	2.48e-14	1106.92	1018.29	969.265	611.01	665.953	621.057	144.787	276.171	219.916
C30G7.3	WBGene00044177	C30G7.3	142.262	2.45556	0.00412649	0.0211051	6.51129	9.87e-15	4.41e-14	-4.05573	1.97e-07	6.75e-07	0.936477	9.09187	2.88257	41.1256	24.5674	5.72931	472.883	338.072	385.074
C30G7.4	WBGene00044178	C30G7.4	68.9581	-0.954599	0.0115924	0.0450653	0.868676	0.016033	0.0254441	-1.82328	1.28e-06	3.95e-06	70.2358	71.9773	43.9592	48.6793	29.8319	16.0421	120.877	117.452	101.568
C30H6.8	WBGene00007825	C30H6.8	220.851	-0.55099	0.000597881	0.0049828	-0.319198	0.048581	0.0716377	-0.231792	0.163866	0.225554	259.404	260.634	280.33	195.557	182.501	167.296	209.875	217.445	214.617
C30H6.9	WBGene00007826	C30H6.9	337.169	-0.633915	7.7e-05	0.00102999	-1.57746	1.37e-20	9.91e-20	0.943542	4.3e-08	1.6e-07	508.507	530.359	492.92	325.648	293.055	370.114	146.115	192.05	175.756
C31H1.1	WBGene00016286	C31H1.1	79.697	4.55257	7.3e-05	0.000990075	8.75065	7.8e-15	3.51e-14	-4.19808	9.55e-16	9.49e-15	0	0.757656	0.720643	21.8218	14.0385	0	212.531	209.509	257.893
C31H1.5	WBGene00016288	C31H1.5	144.619	2.57599	5.52e-06	0.000128885	7.15539	6.97e-41	3.9e-39	-4.5794	4.15e-36	5e-34	1.87295	4.54594	2.16193	31.0541	10.5289	9.1669	447.644	393.623	400.971
C31H5.6	WBGene00007857	C31H5.6	274.05	0.908006	0.000141443	0.00167125	1.84825	5.93e-15	2.71e-14	-0.940246	5.59e-05	0.000139236	95.5206	124.256	159.983	181.289	275.506	258.965	518.045	393.623	459.262
C32D5.12	WBGene00016319	C32D5.12	30.7162	1.27731	0.00102196	0.00746873	0.993006	0.0132612	0.0213147	0.284303	0.45381	0.535351	18.7295	12.1225	20.178	44.4828	37.7286	41.251	34.5364	36.5054	30.9119
C32D5.7	WBGene00016315	C32D5.7	81.9899	0.713984	0.00949223	0.0390451	0.967373	0.000471826	0.000898248	-0.253389	0.350518	0.430675	53.3792	51.5206	55.4895	103.234	92.1279	66.46	118.221	112.691	84.7869
C32E12.1	WBGene00016327	C32E12.1	174.638	1.847	4.47e-05	0.00067358	6.36573	6.18e-52	8.74e-50	-4.51874	1.29e-40	2.45e-38	3.74591	3.78828	10.089	35.2506	14.9159	13.7503	557.895	433.303	499.006
C32E12.4	WBGene00016330	C32E12.4	606.01	0.366066	0.0117903	0.0456331	1.38431	5.8e-22	4.82e-21	-1.01825	1.19e-12	7.88e-12	347.433	379.586	385.544	510.294	437.827	486.992	1098.52	884.065	923.824
C32F10.4	WBGene00016332	C32F10.4	277.712	0.537046	0.00253544	0.014642	1.67408	8.07e-22	6.61e-21	-1.13703	4.25e-11	2.28e-10	146.09	156.835	139.805	220.736	210.578	210.839	395.84	544.407	474.277
C32H11.7	WBGene00007870	C32H11.7	16.7669	-1.6345	0.00691946	0.0308084	-2.05408	0.00139477	0.00252506	0.41958	0.535709	0.61454	38.3956	25.7603	33.1496	9.23229	9.6515	12.6045	10.6266	0	11.4816
C33A12.1	WBGene00007880	C33A12.1	699.672	-0.404489	0.0024685	0.0143245	-0.292502	0.0296566	0.045337	-0.111987	0.410055	0.491807	889.653	784.932	772.529	626.956	609.799	610.745	692.056	722.172	588.209
C33A12.3	WBGene00007882	C33A12.3	408.73	-0.808205	5.72e-07	1.95e-05	-1.57845	6.93e-21	5.19e-20	0.770242	6.75e-06	1.9e-05	720.151	568.242	642.093	392.792	342.189	366.676	183.308	239.666	223.449
C33D9.6	WBGene00007900	C33D9.6	166.853	0.907504	8.56e-08	4.01e-06	-0.449271	0.0157616	0.025038	1.35678	9.2e-14	6.98e-13	137.662	137.893	140.525	267.736	257.081	255.527	102.281	103.167	99.8012
C33F10.12	WBGene00016358	C33F10.12	171.735	2.20708	0.00414472	0.021155	6.97914	9.29e-21	6.88e-20	-4.77206	1.3e-12	8.53e-12	2.80943	3.03062	5.76514	38.6077	7.01927	8.02104	515.389	441.239	523.736
C33F10.14	WBGene00050941	C33F10.14	280.321	-0.593717	0.000883256	0.00670391	-0.928906	4.01e-07	9.99e-07	0.335189	0.0720714	0.109474	420.478	387.162	344.467	262.701	250.062	249.798	172.682	249.189	186.355
C33G3.4	WBGene00007904	C33G3.4	324.713	0.506366	0.0013466	0.0091827	-0.997091	4e-09	1.16e-08	1.50346	4.86e-19	7.84e-18	304.355	325.792	370.41	478.4	458.885	485.846	180.652	139.673	178.406
C33H5.16	WBGene00016382	C33H5.16	39.6687	5.28687	5.03e-05	0.000740054	9.59314	3e-14	1.29e-13	-4.30627	2.83e-14	2.3e-13	0	0	0	9.23229	6.14186	1.14586	156.742	77.7724	105.984
C34B4.2	WBGene00007907	C34B4.2	636.16	-0.460235	0.00112243	0.00803143	-0.953474	4.1e-11	1.38e-10	0.493239	0.00072177	0.00155362	935.54	790.993	828.739	602.617	677.36	575.223	411.78	417.431	485.758
C34C12.2	WBGene00007921	C34C12.2	1052.7	-0.342839	0.0108417	0.0430065	-1.69305	5.78e-34	1.57e-32	1.35021	5.26e-22	1.26e-20	1633.22	1445.61	1439.84	1162.43	1185.38	1214.61	394.512	471.396	527.269
C34C12.4	WBGene00007923	C34C12.4	397.696	-0.728135	4.28e-05	0.000649882	-0.121176	0.493799	0.566626	-0.606959	0.000759374	0.00162847	494.46	481.112	443.195	337.398	281.648	234.902	386.542	503.14	416.869
C34C12.6	WBGene00007925	C34C12.6	88.8146	1.06169	0.000485767	0.0042636	1.65714	4.44e-08	1.19e-07	-0.595446	0.042393	0.0679546	37.4591	34.0945	56.2102	94.8408	100.902	71.0435	102.281	160.306	142.195
C34C12.8	WBGene00007927	C34C12.8	548.664	-0.57983	0.00115057	0.00817579	-1.55935	2.07e-17	1.16e-16	0.979524	1.21e-07	4.25e-07	886.844	799.327	773.25	517.008	574.703	553.452	199.248	320.613	313.535
C34D4.2	WBGene00016398	C34D4.2	34.3299	5.46107	2.84e-05	0.000470611	9.36325	1.58e-13	6.39e-13	-3.90218	6.74e-12	4.02e-11	0	0	0	11.7502	1.75482	5.72931	96.9675	76.1852	116.582
C34D4.3	WBGene00016399	C34D4.3	279.643	1.27925	0.0008345	0.00639131	6.26783	3.93e-72	2e-69	-4.98857	3.72e-59	5.1e-56	3.74591	15.9108	10.8096	38.6077	21.0578	14.8962	879.349	726.934	805.476
C34D4.4	WBGene00016400	C34D4.4	365.125	-0.587819	7.48e-05	0.00100405	-1.08514	1.76e-12	6.58e-12	0.497325	0.00149505	0.00308941	563.759	467.474	506.612	330.684	366.757	324.279	239.098	258.712	228.748
C34E7.4	WBGene00007934	C34E7.4	288.033	0.700955	1.45e-06	4.22e-05	0.517385	0.000500932	0.000950277	0.18357	0.209445	0.279096	210.707	206.082	221.958	360.059	323.764	355.217	304.186	304.741	305.586
C34F11.5	WBGene00016416	C34F11.5	320.214	2.8843	3.18e-05	0.000511834	7.34092	5.5e-27	7.25e-26	-4.45662	5.97e-13	4.09e-12	1.87295	6.06125	8.64772	78.0548	28.9545	17.1879	981.63	757.09	1002.43
C34F6.1	WBGene00007938	C34F6.1	10.7473	1.94183	0.0101408	0.0410664	1.97207	0.00985844	0.0161558	-0.0302391	0.96516	0.97495	2.80943	3.03062	5.0445	20.9825	5.26445	16.0421	14.6115	17.4591	11.4816
C34F6.10	WBGene00007944	C34F6.10	1005.09	0.477026	0.000292691	0.00290428	1.2204	1.31e-20	9.54e-20	-0.743378	1.26e-08	5.02e-08	609.646	617.49	686.773	880.425	831.784	954.503	1637.82	1484.02	1343.34
C34G6.3	WBGene00016420	C34G6.3	71.6079	1.99542	0.00539925	0.0257986	6.79581	3.67e-25	4.11e-24	-4.80039	1.58e-24	5.14e-23	1.87295	1.51531	2.16193	14.2681	1.75482	5.72931	233.785	171.417	211.967
C34H4.1	WBGene00016424	C34H4.1	87.3628	0.993631	0.00151475	0.0100341	2.32866	2.49e-14	1.08e-13	-1.33503	5.61e-06	1.59e-05	33.7132	18.9414	45.4005	65.4653	65.8057	64.1683	148.772	168.242	175.756
C34H4.2	WBGene00016425	C34H4.2	202.954	0.727206	0.000330403	0.00319034	1.95405	5.47e-23	5.03e-22	-1.22685	2.34e-10	1.15e-09	91.7747	93.9494	94.4042	173.735	134.244	155.837	390.527	299.979	392.139
C35A11.2	WBGene00016429	C35A11.2	14.8438	3.68616	0.00250419	0.0144992	6.13047	2.55e-07	6.48e-07	-2.44431	0.000404536	0.000904976	0.936477	0.757656	0	12.5895	5.26445	2.29172	30.5514	31.7438	49.459
C35A5.11	WBGene00044024	C35A5.11	10.4437	2.65298	0.00738928	0.0324585	0.293236	0.783804	0.824996	2.35975	0.0195068	0.0334786	3.74591	3.78828	3.60321	44.4828	22.8126	2.29172	7.96993	0	5.29918
C35A5.4	WBGene00007948	C35A5.4	60.3607	3.60751	0.00150576	0.00998375	8.37449	1.86e-14	8.12e-14	-4.76699	1.42e-21	3.22e-20	0	0	1.44129	12.5895	2.63223	3.43759	166.04	146.022	211.084
C35A5.8	WBGene00007952	C35A5.8	4272.2	-0.382193	0.0107924	0.0428951	-1.35584	2.31e-19	1.51e-18	0.973647	1.09e-10	5.58e-10	6429.85	5870.32	5517.24	4066.4	5017.02	4586.89	1898.17	2647.43	2416.43
C35C5.10	WBGene00007959	C35C5.10	268.491	0.555999	0.000891739	0.00675398	1.77259	1.6e-27	2.21e-26	-1.21659	3.61e-14	2.91e-13	147.027	144.712	119.627	192.199	204.436	207.401	446.316	461.873	492.824
C35D10.1	WBGene00016439	C35D10.1	430.686	-0.481124	0.000371024	0.00349108	-0.946178	1.33e-11	4.64e-11	0.465054	0.0010635	0.00223892	589.044	595.518	549.851	438.114	417.647	385.01	277.619	322.2	301.17
C35D10.10	WBGene00016446	C35D10.10	461.349	-0.606447	0.000745321	0.0058614	-1.53132	1.69e-16	8.77e-16	0.924875	8.15e-07	2.59e-06	763.229	633.401	675.963	490.151	478.188	390.739	200.577	299.979	219.916
C35D10.17	WBGene00016452	C35D10.17	98.678	-0.889778	0.000514766	0.0044582	-1.16297	1.17e-05	2.59e-05	0.27319	0.317961	0.3972	151.709	146.985	149.894	103.234	70.1927	67.6059	74.386	50.7901	73.3053
C35D10.6	WBGene00016443	C35D10.6	677.354	-0.466688	0.00606253	0.0279539	-1.45158	8.69e-17	4.62e-16	0.984895	1.99e-08	7.73e-08	1032.93	986.468	899.362	628.635	761.591	721.893	269.649	392.036	403.621
C35D10.7	WBGene00016444	C35D10.7	823.114	-0.628503	4.72e-06	0.000113954	-1.87542	3.98e-39	1.89e-37	1.24692	6.41e-18	8.83e-17	1324.18	1268.32	1267.61	774.673	895.834	826.167	290.902	384.1	376.242
C35E7.10	WBGene00016462	C35E7.10	156.564	2.50057	5.05e-06	0.000120238	6.54221	2.14e-35	6.76e-34	-4.04165	5.24e-21	1.1e-19	2.80943	4.54594	6.48579	52.0365	18.4256	8.02104	446.316	465.047	405.387
C35E7.4	WBGene00016456	C35E7.4	108.758	1.56243	2.21e-09	1.82e-07	1.19561	7.44e-06	1.67e-05	0.366828	0.149711	0.208572	52.4427	43.9441	60.534	181.289	129.857	152.4	94.3108	125.388	138.662
C35E7.6	WBGene00016458	C35E7.6	204.944	0.54414	0.00428248	0.0217039	-0.136522	0.489476	0.562498	0.680663	0.000517822	0.0011384	168.566	182.595	196.736	226.611	300.951	272.715	174.01	141.26	181.055
C35E7.9	WBGene00016461	C35E7.9	209.647	0.973801	0.0129758	0.0488694	5.2537	5.93e-47	5.62e-45	-4.2799	2.27e-35	2.56e-33	7.49182	20.4567	17.2954	44.4828	31.5867	12.6045	549.925	507.901	695.076
C36A4.4	WBGene00007965	C36A4.4	1376.9	-0.565973	4.08e-05	0.000623582	-1.87566	5.25e-40	2.7e-38	1.30969	3.63e-20	6.76e-19	2279.38	2017.64	2064.64	1282.45	1518.79	1496.5	490.151	626.941	615.588
C36B1.11	WBGene00007978	C36B1.11	1464.85	-0.625094	0.000141118	0.00166879	-2.37453	5.02e-45	3.94e-43	1.74943	4.72e-25	1.64e-23	2584.68	2406.32	2169.86	1460.38	1613.55	1568.69	341.379	530.122	508.721
C36B1.9	WBGene00007976	C36B1.9	549.48	-0.343229	0.00862155	0.0363538	-0.35718	0.00694201	0.0115874	0.0139509	0.917047	0.938206	679.882	650.827	595.251	490.151	483.452	545.431	480.852	490.442	529.035
C36C9.10	WBGene00219849	C36C9.10	335.307	-1.69451	1.16e-09	1.09e-07	-3.62447	7.49e-34	2e-32	1.92996	1.77e-10	8.8e-10	822.227	750.08	600.296	331.523	204.436	132.92	65.0878	55.5517	55.6414
C36H8.1	WBGene00007987	C36H8.1	236.447	2.2701	0.00315511	0.0173755	7.0016	1.4e-20	1.01e-19	-4.73151	1.24e-11	7.11e-11	0	7.57656	7.92707	36.9291	28.9545	10.3128	672.131	542.819	821.373
C37A2.7	WBGene00016493	C37A2.7	3443.19	-0.856828	1.24e-09	1.13e-07	-0.968498	7.43e-12	2.64e-11	0.11167	0.431164	0.512845	5351.97	5029.32	4640.22	3206.12	2660.3	2424.64	2275.42	2745.84	2654.89
C37A2.8	WBGene00016494	C37A2.8	745.265	-0.678949	1.5e-06	4.35e-05	-1.69149	6.96e-31	1.35e-29	1.01254	7.48e-12	4.42e-11	1146.25	1106.18	1217.17	717.601	737.901	711.581	293.559	368.228	408.92
C37C3.9	WBGene00016501	C37C3.9	1168.83	-0.730964	8.89e-06	0.000186775	-2.52221	1.52e-49	1.76e-47	1.79125	1.32e-25	4.91e-24	2162.33	1847.17	1910.42	1126.34	1132.73	1308.57	261.679	414.257	355.928
C38C10.3	WBGene00008001	C38C10.3	23.0108	4.62291	0.000579043	0.00487112	8.79781	6.19e-12	2.21e-11	-4.1749	1.98e-10	9.77e-10	0	0	0	5.87509	4.38704	0	66.4161	73.0108	57.4078
C38C3.3	WBGene00016512	C38C3.3	87.0736	2.00952	0.00143713	0.00960849	6.40198	1.21e-27	1.7e-26	-4.39246	1.32e-21	3.02e-20	2.80943	4.54594	1.44129	20.9825	2.63223	11.4586	263.008	196.812	279.973
C38C3.4	WBGene00016513	C38C3.4	69.4786	0.817224	0.00428774	0.0217153	1.69457	1.59e-09	4.77e-09	-0.877351	0.00122244	0.00255301	26.2214	39.3981	38.1941	64.626	64.0508	55.0014	100.952	115.865	120.998
C38D4.4	WBGene00008005	C38D4.4	1214.8	-0.54916	0.00281035	0.0159412	-1.90376	2.6e-24	2.69e-23	1.3546	5.34e-13	3.69e-12	2003.12	1817.62	1784.31	1100.32	1404.73	1325.76	355.99	584.086	557.297
C38H2.2	WBGene00008019	C38H2.2	332.45	0.532609	0.00663634	0.0299375	1.6047	1.24e-16	6.51e-16	-1.07209	2.51e-08	9.6e-08	180.74	193.96	171.513	256.825	246.552	287.611	507.419	452.349	695.076
C39D10.8	WBGene00016535	C39D10.8	210.162	-0.646832	0.0105761	0.0422454	0.519571	0.0368546	0.0553813	-1.1664	4.21e-06	1.22e-05	194.787	234.116	186.647	167.86	135.121	88.2314	348.02	299.979	236.697
C39H7.1	WBGene00016541	C39H7.1	412.064	1.62976	0.00906467	0.0377257	6.38526	2.05e-25	2.34e-24	-4.75549	1.03e-15	1.02e-14	1.87295	19.6991	20.178	55.3937	46.5027	28.6466	1204.79	1072.94	1258.56
C40H1.7	WBGene00008042	C40H1.7	101.758	-1.71788	3.66e-05	0.000570554	0.00430561	0.991502	0.993494	-1.72219	3.95e-05	0.000100448	179.804	121.983	96.5662	54.5544	31.5867	34.3759	183.308	55.5517	158.092
C41A3.2	WBGene00016559	C41A3.2	221.441	0.559937	0.00635014	0.0289379	1.929	5.38e-22	4.49e-21	-1.36906	4.13e-12	2.54e-11	111.441	125.771	80.712	150.234	155.301	162.712	419.75	366.641	420.402
C41C4.18	WBGene00219854	C41C4.18	259.968	-0.754598	2.17e-05	0.000375789	-1.93029	7.37e-24	7.33e-23	1.17569	1.67e-09	7.39e-09	436.398	451.563	374.014	292.076	230.759	223.443	103.609	117.452	110.4
C41D11.9	WBGene00016567	C41D11.9	72.9062	-0.794286	0.00260009	0.0149492	-2.13971	1.36e-12	5.12e-12	1.34542	1.4e-05	3.78e-05	146.09	106.072	112.42	66.3046	69.3153	74.4811	29.2231	22.2207	30.0287
C42C1.12	WBGene00016590	C42C1.12	275.891	-0.78803	4.32e-05	0.000654866	-1.71724	2.25e-17	1.25e-16	0.929207	6.29e-06	1.78e-05	453.255	402.315	461.932	286.201	264.1	210.839	119.549	168.242	116.582
C42C1.8	WBGene00016586	C42C1.8	1406.55	-0.467787	0.0116359	0.045168	-2.27522	3.17e-33	7.9e-32	1.80744	1.75e-21	3.96e-20	2345.87	2163.87	2050.95	1317.7	1732	1694.73	324.11	509.488	520.203
C42D4.1	WBGene00016594	C42D4.1	3893.62	0.477782	0.0101828	0.041187	1.88428	3.25e-24	3.33e-23	-1.4065	3.39e-14	2.74e-13	1618.23	1649.42	2490.54	2287.09	2671.71	3064.04	6479.55	7040.78	7741.22
C43E11.12	WBGene00016609	C43E11.12	198.937	-0.877588	0.000133843	0.00160926	-2.34811	4.29e-21	3.28e-20	1.47052	6.11e-09	2.52e-08	379.273	342.461	306.273	199.753	148.282	211.985	45.1629	85.7083	71.5389
C43E11.5	WBGene00016605	C43E11.5	62.708	3.23932	7.04e-05	0.00096641	7.38825	1.92e-21	1.52e-20	-4.14893	3.77e-27	1.68e-25	0.936477	0.757656	1.44129	10.0716	9.6515	10.3128	205.89	146.022	179.289
C43H6.4	WBGene00016617	C43H6.4	200.017	0.623869	0.00146905	0.00978548	-0.298571	0.14529	0.194473	0.922439	5.67e-06	1.61e-05	200.406	171.988	165.027	250.111	271.997	305.945	115.564	153.958	165.158
C44B7.5	WBGene00016627	C44B7.5	2132.76	0.35346	0.00131663	0.00902544	1.232	2.44e-29	4.05e-28	-0.878539	9.84e-16	9.77e-15	1430	1326.66	1392.28	1908.57	1699.54	1690.15	3417.77	3285.49	3044.38
C44B9.3	WBGene00008080	C44B9.3	473.314	-0.682636	0.00152283	0.0100778	-2.79733	2.98e-34	8.36e-33	2.11469	4.69e-20	8.6e-19	918.684	764.475	726.408	495.186	511.529	493.867	74.386	166.655	108.633
C44C1.1	WBGene00016641	C44C1.1	180.995	0.718543	0.0016054	0.0104895	1.40027	6.05e-10	1.87e-09	-0.681731	0.00222215	0.00446963	119.869	96.98	92.9629	175.413	197.417	134.066	261.679	231.73	318.834
C44E4.5	WBGene00016654	C44E4.5	546.522	-0.489942	0.000657411	0.00532956	-1.50612	1.31e-23	1.27e-22	1.01618	2.25e-11	1.25e-10	819.417	820.542	742.262	564.848	569.438	561.473	233.785	326.961	279.973
C44H9.7	WBGene00008102	C44H9.7	18.8044	2.14984	0.00229122	0.0136266	-1.36701	0.103984	0.143829	3.51685	1.62e-05	4.32e-05	10.3012	5.30359	13.6922	45.3221	33.3415	51.5638	0	0	9.71517
C45B11.6	WBGene00045379	C45B11.6	26.257	1.78424	5.09e-05	0.000746002	0.713828	0.127653	0.173431	1.07041	0.0144657	0.0254919	8.42829	12.8802	17.2954	52.0365	37.7286	44.6886	18.5965	19.0463	25.6127
C45G9.4	WBGene00016675	C45G9.4	29.4954	4.99397	0.000114498	0.0014268	9.15889	1.78e-13	7.17e-13	-4.16492	2.53e-14	2.08e-13	0	0	0	3.3572	6.14186	4.58345	83.6843	71.4236	96.2685
C45G9.5	WBGene00016676	C45G9.5	405.803	-0.498693	0.00208659	0.0126411	-1.28659	2.07e-14	8.99e-14	0.787898	3.66e-06	1.07e-05	639.614	542.482	544.806	422.167	400.098	398.76	192.607	239.666	272.025
C45G9.9	WBGene00016680	C45G9.9	50.5592	2.93343	0.000693675	0.00555559	7.08842	5.41e-18	3.19e-17	-4.15499	3.79e-18	5.39e-17	0	1.51531	1.44129	13.4288	3.50964	6.87517	164.712	106.342	157.209
C45H4.14	WBGene00016695	C45H4.14	155.435	-0.847274	0.0034815	0.0186025	-3.76605	1.92e-27	2.64e-26	2.91877	7.68e-17	8.98e-16	302.482	292.455	266.638	159.467	178.991	139.795	9.29825	12.6975	37.0943
C46A5.1	WBGene00016698	C46A5.1	81.4223	2.01312	1.98e-05	0.000352198	5.36035	9.1e-34	2.41e-32	-3.34722	9.19e-22	2.13e-20	4.68238	5.30359	5.76514	22.6611	11.4063	30.9383	253.709	211.096	187.238
C46A5.4	WBGene00016700	C46A5.4	33.2276	2.26776	0.000143301	0.00168667	0.713128	0.250378	0.315316	1.55463	0.00894748	0.016336	13.1107	9.84953	17.2954	114.984	35.0964	43.5428	33.208	6.34876	25.6127
C46F11.4	WBGene00008119	C46F11.4	989.009	-0.503314	4.69e-05	0.000701269	-1.38653	1.38e-27	1.93e-26	0.883212	6.14e-12	3.68e-11	1507.73	1369.84	1385.08	980.301	984.453	1042.73	476.867	596.784	557.297
C47A4.5	WBGene00008125	C47A4.5	67.0647	2.37932	0.00203612	0.0124238	7.19288	4.18e-24	4.25e-23	-4.81355	1.57e-29	9.37e-28	0.936477	1.51531	1.44129	9.23229	3.50964	8.02104	196.592	165.068	217.266
C47B2.2	WBGene00008131	C47B2.2	330.363	-0.490497	0.00140745	0.00947622	-1.50895	2.94e-20	2.07e-19	1.01845	8.46e-10	3.88e-09	532.855	481.112	427.341	323.13	357.105	344.905	158.07	180.94	167.807
C47B2.9	WBGene00008134	C47B2.9	152.336	-0.728685	0.000277326	0.0027884	-1.16415	2.8e-08	7.61e-08	0.435462	0.0430866	0.0689301	230.373	235.631	202.501	130.091	117.573	156.983	110.251	90.4699	97.1517
C47D12.2	WBGene00008136	C47D12.2	2283.84	-0.434216	0.000459925	0.00410958	-1.35525	3.93e-27	5.26e-26	0.921032	2.72e-13	1.95e-12	3435	3086.69	3123.99	2186.37	2416.38	2536.94	1105.16	1342.76	1321.26
C47E12.11	WBGene00008154	C47E12.11	85.6791	1.80844	0.00515526	0.0248331	6.87381	1.08e-32	2.55e-31	-5.06538	9.48e-37	1.24e-34	0.936477	3.03062	2.16193	10.9109	7.01927	3.43759	270.978	249.189	223.449
C47E12.2	WBGene00008147	C47E12.2	575.124	-0.482442	0.0129614	0.0488569	-1.94621	3.91e-22	3.31e-21	1.46376	4.55e-13	3.17e-12	919.62	830.391	871.257	542.187	644.018	690.955	155.414	247.602	274.674
C47E12.3	WBGene00008148	C47E12.3	619.898	-0.380436	0.00919911	0.0381231	-0.695454	2.81e-06	6.54e-06	0.315018	0.0354291	0.0577894	791.323	808.419	737.938	560.652	641.386	593.557	409.123	557.104	479.576
C47E8.4	WBGene00008143	C47E8.4	607.501	-0.505532	0.000190489	0.00210049	-1.74022	5.5e-34	1.51e-32	1.23469	1.38e-17	1.81e-16	907.446	919.037	902.966	685.707	648.405	586.682	233.785	299.979	283.506
C47G2.4	WBGene00008165	C47G2.4	1261.48	-0.35589	0.00862226	0.0363538	-1.70064	3.4e-34	9.46e-33	1.34475	7.84e-22	1.84e-20	1927.27	1717.61	1788.64	1272.38	1320.5	1655.77	539.299	566.627	565.246
C48B4.10	WBGene00008173	C48B4.10	160.415	-0.6509	0.00936971	0.0386406	-1.56076	2.82e-09	8.29e-09	0.909857	0.000637127	0.00138194	253.785	239.419	235.65	134.288	185.133	144.379	67.7444	120.627	62.707
C48B4.11	WBGene00008174	C48B4.11	417.634	-0.564359	0.00348031	0.0186025	-1.97076	2.31e-22	2.01e-21	1.4064	5.67e-12	3.41e-11	723.897	623.551	598.134	372.649	474.678	468.658	120.877	203.16	173.107
C48B4.3	WBGene00008168	C48B4.3	10.4367	1.89818	0.012557	0.0477425	2.09566	0.00617825	0.0103845	-0.197476	0.77502	0.826414	4.68238	3.03062	2.88257	20.9825	9.6515	8.02104	7.96993	19.0463	17.6639
C48B4.9	WBGene00008172	C48B4.9	236.902	-0.907742	2.29e-05	0.000393581	-2.39725	5.68e-25	6.27e-24	1.48951	2.67e-10	1.3e-09	442.017	418.984	378.338	241.718	252.694	163.858	59.7745	87.2955	87.4365
C48B6.10	WBGene00016746	C48B6.10	596.848	-1.30253	9.27e-09	6.1e-07	-1.35814	2.63e-09	7.73e-09	0.055604	0.809353	0.85544	1128.45	947.07	916.658	558.134	362.37	289.903	431.705	407.908	329.432
C48B6.4	WBGene00016742	C48B6.4	82.2455	2.36313	0.000622443	0.00513685	7.00283	9.6e-28	1.36e-26	-4.6397	8.82e-28	4.31e-26	0	3.78828	1.44129	16.786	6.14186	4.58345	270.978	209.509	226.982
C48E7.6	WBGene00016751	C48E7.6	325.361	0.574353	0.00750826	0.0328306	1.60924	3.92e-14	1.67e-13	-1.03489	9.62e-07	3.03e-06	172.312	199.264	157.1	342.434	238.655	203.964	580.477	549.168	484.875
C48E7.7	WBGene00016752	C48E7.7	25.8561	2.99217	0.0130672	0.0490847	7.1155	5.03e-10	1.57e-09	-4.12334	1.9e-10	9.42e-10	0	1.51531	0	8.39299	3.50964	0	71.7294	69.8364	77.7213
C49A9.10	WBGene00016764	C49A9.10	191.118	-0.562708	0.0107313	0.0427467	-1.52539	5.23e-11	1.75e-10	0.962683	4.36e-05	0.000110173	279.07	293.213	276.006	161.145	217.597	195.942	71.7294	131.737	93.6189
C49C3.4	WBGene00008194	C49C3.4	4740.48	0.357711	0.005917	0.027522	1.51517	1.53e-31	3.2e-30	-1.15746	4.27e-19	6.91e-18	2797.26	2793.48	2710.34	3842.31	3399.08	3394.04	9235.82	7247.11	7244.86
C49C3.7	WBGene00008197	C49C3.7	589.735	-0.618076	7.9e-05	0.00104817	-2.01673	2.16e-34	6.18e-33	1.39865	4.23e-17	5.19e-16	955.206	896.307	942.601	554.777	615.941	650.85	180.652	274.584	236.697
C49C8.1	WBGene00016765	C49C8.1	40.7032	5.35774	0.00249361	0.0144585	9.62416	3.34e-08	9.04e-08	-4.26642	0.0012954	0.00269687	0	0	0	13.4288	0	4.58345	110.251	136.498	101.568
C49F5.3	WBGene00008207	C49F5.3	152.094	-0.648275	0.00333587	0.0180323	-3.18084	1.89e-31	3.87e-30	2.53256	4.43e-20	8.17e-19	309.037	218.963	256.549	154.431	177.237	168.442	22.5815	25.3951	36.2111
C49F5.7	WBGene00008211	C49F5.7	191.375	-0.813571	0.0036575	0.0192415	0.322484	0.242398	0.306653	-1.13605	5.34e-05	0.000133183	191.041	203.81	215.472	167.86	87.7409	90.5231	305.514	271.41	189.004
C49H3.3	WBGene00016790	C49H3.3	490.633	-1.38161	3.89e-11	5.65e-09	-2.45614	8.81e-30	1.51e-28	1.07453	9.84e-07	3.1e-06	948.651	927.371	944.042	489.311	264.1	327.717	184.637	168.242	161.625
C49H3.6	WBGene00016792	C49H3.6	773.308	-0.550758	1.03e-05	0.000210708	-2.16175	1.65e-58	3.77e-56	1.61099	1.08e-32	8.75e-31	1264.24	1186.49	1202.75	795.655	836.171	862.834	245.74	260.299	305.586
C49H3.9	WBGene00016794	C49H3.9	759.054	-0.455643	0.00100834	0.00738425	-1.48348	4.82e-25	5.35e-24	1.02784	1.19e-12	7.86e-12	1159.36	1048.6	1067.99	777.191	849.332	760.853	329.424	401.559	437.182
C50B6.7	WBGene00008220	C50B6.7	279.986	0.618881	0.00122027	0.00853419	1.40185	1.49e-13	6.04e-13	-0.782966	3.02e-05	7.78e-05	187.295	169.715	130.436	233.325	283.403	229.172	455.614	439.652	391.256
C50C3.1	WBGene00016799	C50C3.1	527.764	-0.733323	5.68e-06	0.000131788	-1.99331	8.64e-32	1.85e-30	1.25999	2.19e-13	1.58e-12	945.842	812.965	807.841	492.668	560.664	489.283	175.338	212.684	252.594
C50C3.2	WBGene00016800	C50C3.2	414.31	2.52274	2.2e-10	2.7e-08	7.0019	7.49e-75	4.17e-72	-4.47916	3.83e-46	1.24e-43	8.42829	6.06125	12.9716	87.2871	41.2382	28.6466	1114.46	1079.29	1350.41
C50D2.1	WBGene00016805	C50D2.1	16.9545	3.47385	2.88e-06	7.59e-05	0.710975	0.387405	0.46169	2.76288	0.000176688	0.000413641	3.74591	3.03062	4.32386	54.5544	29.8319	38.9593	14.6115	0	3.53279
C50D2.5	WBGene00016808	C50D2.5	531.925	-0.522551	0.00019255	0.00211192	-1.30406	3.43e-19	2.22e-18	0.781514	1.15e-07	4.03e-07	819.417	766.748	691.817	553.937	494.859	536.264	280.276	342.833	301.17
C50E10.1	WBGene00016825	C50E10.1	70.1618	2.40634	0.000561261	0.00477085	6.76654	2.56e-25	2.9e-24	-4.36019	1.35e-23	3.91e-22	0	2.27297	2.88257	10.9109	14.9159	2.29172	229.8	163.481	204.902
C50E10.2	WBGene00016826	C50E10.2	41.4114	3.8805	0.000775284	0.00602449	7.78749	3.66e-12	1.33e-11	-3.90699	5.06e-13	3.51e-12	0	0.757656	0.720643	11.7502	10.5289	0	103.609	119.039	126.297
C50E3.11	WBGene00016822	C50E3.11	155.29	-0.719081	0.00671166	0.0301353	-3.26404	7.86e-26	9.31e-25	2.54496	4.95e-16	5.11e-15	285.625	282.606	250.784	166.181	189.52	140.941	13.2832	25.3951	43.2766
C50E3.13	WBGene00016824	C50E3.13	295.338	-0.730645	0.00387478	0.0201275	-3.58774	3.39e-36	1.17e-34	2.8571	2.74e-23	7.6e-22	590.917	500.053	487.155	286.201	340.435	324.279	17.2682	50.7901	60.9406
C50E3.5	WBGene00016816	C50E3.5	627.469	-0.511071	0.00573045	0.0268893	-2.30739	1.23e-32	2.87e-31	1.79632	3.13e-20	5.88e-19	1085.38	994.803	884.229	612.688	722.985	744.811	154.085	261.887	186.355
C50F2.5	WBGene00016839	C50F2.5	61.9262	3.37691	0.000272112	0.00274751	7.80134	1.37e-18	8.39e-18	-4.42443	3.97e-27	1.77e-25	0	0.757656	1.44129	4.19649	9.6515	11.4586	176.667	180.94	172.223
C50F4.12	WBGene00008236	C50F4.12	486.583	-0.513531	0.00183723	0.0115654	-1.99032	4.48e-30	7.98e-29	1.47678	5.13e-17	6.2e-16	755.737	727.35	758.116	490.99	555.4	523.659	150.1	241.253	176.639
C50F4.6	WBGene00001910	C50F4.6	210.3	-0.674747	0.00318565	0.0175001	-3.19833	3.6e-33	8.85e-32	2.52359	6.73e-21	1.4e-19	389.574	362.917	337.982	262.701	155.301	265.84	37.193	39.6798	41.5103
C50F7.3	WBGene00016843	C50F7.3	35.9908	2.57838	0.0123679	0.0472034	7.02994	3.23e-13	1.27e-12	-4.45156	2.07e-13	1.5e-12	0	0	2.16193	8.39299	0	5.72931	100.952	101.58	105.1
C52D10.3	WBGene00016877	C52D10.3	285.854	1.40545	9.99e-05	0.00127528	3.58122	1.03e-23	1.01e-22	-2.17577	4.43e-10	2.09e-09	57.1251	31.8216	75.6675	171.217	143.018	121.461	1049.37	507.901	415.103
C53A5.6	WBGene00008266	C53A5.6	1262.31	-0.410077	0.00542668	0.0258952	-1.32746	8.72e-19	5.43e-18	0.917385	1.12e-09	5.03e-09	1833.62	1750.94	1697.11	1248.04	1449.48	1276.49	564.537	803.119	737.469
C53D5.5	WBGene00016906	C53D5.5	413.74	0.492174	0.000547357	0.00466455	1.31039	1.29e-20	9.37e-20	-0.81822	4.51e-09	1.89e-08	268.769	238.662	255.108	359.22	379.918	331.154	672.131	619.005	599.691
C53D6.4	WBGene00008281	C53D6.4	323.796	-0.523502	0.00383515	0.0199795	-1.65168	5.09e-18	3.01e-17	1.12818	5.08e-09	2.12e-08	512.253	497.022	438.151	306.344	383.428	316.258	119.549	177.765	163.391
C53H9.3	WBGene00044746	C53H9.3	149.832	-1.21395	1.29e-05	0.00024817	-1.65745	7.33e-09	2.09e-08	0.443496	0.130299	0.184669	246.293	278.06	245.019	141.002	81.599	108.857	74.386	115.865	57.4078
C54C6.6	WBGene00008288	C54C6.6	158.027	-0.838326	0.00151591	0.0100371	-2.04907	3.06e-13	1.21e-12	1.21074	2.18e-05	5.73e-05	261.277	259.876	268.079	172.896	148.282	119.17	37.193	93.6443	61.8238
C54D10.3	WBGene00008298	C54D10.3	357.26	0.469833	0.0132118	0.0495116	1.73505	1.41e-20	1.02e-19	-1.26521	8.87e-12	5.22e-11	152.646	203.81	204.663	296.272	220.23	262.402	603.058	699.951	572.312
C54D10.4	WBGene00008299	C54D10.4	46.3513	3.29195	0.00390454	0.0202309	7.98412	2.05e-13	8.2e-13	-4.69216	5.32e-20	9.73e-19	0	0.757656	0.720643	6.71439	7.89668	0	124.862	142.847	133.363
C54G4.2	WBGene00008312	C54G4.2	74.1163	2.81199	0.00011613	0.00144339	7.04692	2.08e-24	2.18e-23	-4.23493	2.07e-22	5.2e-21	1.87295	0.757656	2.16193	20.1432	8.77409	3.43759	188.622	198.399	242.879
C54G4.4	WBGene00008314	C54G4.4	11.9931	1.67342	0.0113914	0.0445244	0.383232	0.590505	0.655851	1.29019	0.055326	0.0863409	8.42829	7.57656	3.60321	22.6611	13.1611	26.3548	10.6266	11.1103	4.41598
C55A6.1	WBGene00008330	C55A6.1	559.397	-0.506095	0.00408273	0.0209481	-1.66923	5.52e-20	3.8e-19	1.16314	2.38e-10	1.16e-09	892.463	774.325	828.019	548.062	575.58	633.662	189.95	290.456	302.053
C55B6.1	WBGene00016939	C55B6.1	266.909	-0.518321	0.00321847	0.0175896	-2.56606	3.45e-37	1.31e-35	2.04774	8.57e-24	2.52e-22	471.984	426.56	390.589	286.201	305.338	308.237	63.7594	60.3133	89.2029
C55B7.10	WBGene00016946	C55B7.10	33.6937	3.15497	0.00571079	0.0268321	7.5061	4.21e-12	1.53e-11	-4.35113	3.8e-17	4.67e-16	0	0.757656	0.720643	5.03579	3.50964	5.72931	92.9825	92.0571	102.451
C55B7.11	WBGene00016947	C55B7.11	373.703	-0.696823	0.00497487	0.0241565	-1.97824	1.07e-14	4.78e-14	1.28142	6.53e-07	2.1e-06	631.185	584.911	583	332.362	437.827	339.175	83.6843	177.765	193.42
C55C3.4	WBGene00016954	C55C3.4	57.8803	2.1844	0.0028656	0.0161652	6.47531	1.92e-21	1.52e-20	-4.2909	2.69e-18	3.91e-17	0.936477	2.27297	2.16193	14.2681	9.6515	0	177.995	155.545	158.092
C56A3.4	WBGene00008343	C56A3.4	379.549	-0.606028	0.000701872	0.00560562	-1.82709	3.11e-22	2.67e-21	1.22106	1.44e-10	7.25e-10	667.708	552.331	541.203	417.971	379.918	357.509	136.817	207.922	154.559
C56C10.9	WBGene00016965	C56C10.9	270.333	-0.502537	0.00156887	0.010319	-1.22511	2.75e-13	1.09e-12	0.722577	2.28e-05	5.98e-05	388.638	391.708	358.16	273.611	251.816	278.445	174.01	176.178	140.428
C56G2.15	WBGene00016983	C56G2.15	115.189	-0.681907	0.00628899	0.0287068	-2.09045	3.72e-14	1.59e-13	1.40855	5.36e-07	1.74e-06	218.199	175.776	164.307	139.324	118.45	88.2314	41.178	52.3773	38.8607
C56G2.4	WBGene00016979	C56G2.4	49.284	0.909696	0.00657186	0.0297306	0.935659	0.0058665	0.00988471	-0.0259629	0.937231	0.953578	30.9037	26.518	35.3115	66.3046	47.3801	60.7307	71.7294	42.8542	61.8238
cab-1	WBGene00000277	C23H4.1	1552.04	0.354511	0.00186291	0.0116883	1.33695	3.32e-32	7.49e-31	-0.982442	3.46e-18	4.95e-17	934.604	1030.41	941.88	1261.47	1135.37	1322.33	2487.95	2344.28	2510.05
cacn-1	WBGene00012230	W03H9.4	1409.3	-0.478669	0.00138244	0.00935605	-1.94682	6.84e-37	2.54e-35	1.46815	1.51e-21	3.43e-20	2297.18	2060.07	2060.32	1460.38	1488.96	1656.92	447.644	558.691	653.566
cank-26	WBGene00019641	K10G6.4	11.8791	1.96294	0.00595206	0.0276314	0.265618	0.732078	0.781628	1.69732	0.0204717	0.0349865	7.49182	4.54594	5.76514	29.3755	21.0578	18.3338	10.6266	0	9.71517
cap-2	WBGene00000293	M106.5	1242.18	-0.410504	0.000758253	0.00594033	-0.687712	2.42e-08	6.62e-08	0.277208	0.0254915	0.0427546	1613.55	1493.34	1607.03	1201.88	1213.46	1129.82	887.319	938.03	1095.16
car-1	WBGene00012484	Y18D10A.17	12183	-0.510783	0.012708	0.0481707	-2.17072	4.11e-26	4.99e-25	1.65993	6.43e-16	6.53e-15	20849.7	19027	17113.8	11390.1	14348.3	14260.3	2796.12	5134.56	4726.87
casy-1	WBGene00000403	B0034.3	1091.34	0.426524	0.00118317	0.00834957	1.02528	5.54e-15	2.53e-14	-0.598751	4.76e-06	1.37e-05	737.944	793.266	712.716	1076.82	1037.1	899.502	1649.78	1372.92	1542.06
cat-4	WBGene00000298	F32G8.6	829.948	-0.557644	0.0126373	0.047959	0.555845	0.0124996	0.0201798	-1.11349	6.45e-07	2.07e-06	815.671	890.246	665.874	639.546	443.091	528.243	1572.73	944.379	969.75
catp-1	WBGene00013672	Y105E8A.12	453.48	0.354504	0.0085869	0.0362659	1.22654	3.06e-20	2.15e-19	-0.87204	4.74e-11	2.53e-10	311.847	288.667	283.933	404.542	354.473	370.114	665.489	706.3	695.959
catp-3	WBGene00015660	C09H5.2	2721.52	1.7572	0.000998493	0.00734035	3.80632	9.86e-13	3.75e-12	-2.04912	0.000120447	0.000288183	305.291	354.583	673.081	1421.77	2374.27	710.435	6353.36	8177.21	4123.65
catp-4	WBGene00007248	C01G12.8	559.918	1.69662	3.21e-08	1.74e-06	6.05182	1.94e-94	5.33e-91	-4.3552	9.84e-60	1.59e-56	15.9201	30.3062	24.5019	117.502	55.2768	57.2931	1605.94	1425.3	1707.22
cbn-1	WBGene00019285	K01A2.11	24.5227	2.76653	5.56e-05	0.000804109	1.43956	0.0423616	0.0630876	1.32697	0.0448214	0.0714041	3.74591	10.6072	6.48579	78.0548	43.8704	20.6255	37.193	9.52315	10.5984
cbs-2	WBGene00018783	F54A3.4	83.4755	4.08033	1.56e-05	0.000289743	8.21639	4.35e-19	2.78e-18	-4.13605	4.46e-20	8.21e-19	0.936477	1.51531	0	22.6611	13.1611	3.43759	193.935	204.748	310.885
cca-1	WBGene00000367	C54D2.5	426.413	0.42512	0.00456981	0.0227273	1.35373	5.79e-20	3.98e-19	-0.928606	2.76e-10	1.34e-09	251.912	273.514	257.27	389.435	308.848	352.926	690.727	690.428	622.654
ccch-3	WBGene00012277	W05B10.2	312.126	-0.53549	0.000253034	0.00259415	-2.0424	8.27e-36	2.76e-34	1.50691	1.11e-19	1.94e-18	507.57	456.867	488.596	333.202	343.067	325.425	106.266	133.324	114.816
ccdc-55	WBGene00007627	C16C10.6	915.148	-0.673817	8.59e-06	0.000182019	-1.77554	4.37e-30	7.82e-29	1.10172	2.2e-12	1.4e-11	1447.79	1468.34	1379.31	978.622	894.08	818.146	341.379	415.844	492.824
ccep-290	WBGene00021643	Y47G6A.17	34.2708	1.7139	2.4e-05	0.000409847	0.156471	0.722727	0.773894	1.55743	0.000204611	0.000474772	25.2849	17.4261	15.1335	79.7334	59.6638	48.1262	15.9399	20.6335	26.4959
ccf-1	WBGene00000369	Y56A3A.20	1596.7	-0.491796	0.000676945	0.00543979	-1.52691	2.92e-25	3.29e-24	1.03512	2.32e-12	1.47e-11	2550.96	2257.06	2174.18	1603.06	1713.58	1647.75	656.191	928.507	839.037
ccg-1	WBGene00000370	Y73F8A.6	1524.86	0.74158	2.74e-10	3.2e-08	2.30848	3.02e-88	3.85e-85	-1.5669	1.87e-42	4.22e-40	574.06	566.727	657.947	931.622	1056.4	1022.11	3007.32	2918.84	2988.74
ccm-3	WBGene00007561	C14A4.11	513.935	-0.629597	0.000377908	0.00353962	-1.67851	5.34e-20	3.69e-19	1.04891	1.41e-08	5.55e-08	893.399	737.957	730.011	484.275	597.515	442.303	213.86	292.043	234.047
ccnk-1	WBGene00009650	F43D2.1	407.52	-0.457498	0.011873	0.0457747	-1.86939	1.87e-22	1.64e-21	1.41189	2.75e-13	1.97e-12	653.661	589.457	585.883	430.56	435.195	466.366	152.757	222.207	131.596
ccz-1	WBGene00010283	F58G11.6	557.175	-0.465079	0.00361568	0.0190993	-1.51161	7.7e-20	5.24e-19	1.04653	3.79e-10	1.81e-09	836.274	809.177	770.367	550.58	656.302	541.993	233.785	339.659	276.441
CD4.8	WBGene00016993	CD4.8	303.323	-0.574207	0.00741672	0.0325384	-1.77378	2.56e-15	1.2e-14	1.19957	1.15e-07	4.04e-07	501.015	454.594	433.106	245.915	365.002	321.987	102.281	176.178	129.83
cdc-25.3	WBGene00000388	ZK637.11	572.365	-0.628988	0.00981984	0.0401339	-3.04306	1.58e-32	3.65e-31	2.41407	6.16e-21	1.29e-19	1058.22	870.547	986.56	565.687	652.792	666.892	61.1028	126.975	162.508
cdc-26	WBGene00015235	B0511.9	480.386	-0.53799	0.00164863	0.0107056	-2.09328	7.73e-31	1.49e-29	1.55529	1.75e-17	2.26e-16	814.735	762.96	673.081	503.579	487.839	559.181	146.115	158.719	217.266
cdc-37	WBGene00021097	W08F4.8	1934.38	-0.466038	0.000755722	0.00592697	-0.89203	1.54e-10	4.99e-10	0.425992	0.00231792	0.00465123	2814.11	2559.36	2321.19	1787.71	2043.49	1737.13	1203.46	1523.7	1419.3
cdc-42	WBGene00000390	R07G3.1	1099.53	-0.435026	0.00190145	0.0118835	-1.05595	1.16e-13	4.74e-13	0.620924	1.43e-05	3.84e-05	1707.2	1447.12	1304.36	1086.89	1159.06	1049.61	649.549	725.346	766.615
cdc-48.1	WBGene00007352	C06A1.1	10855.6	-0.370961	0.0079837	0.0344992	-1.35093	5.53e-22	4.6e-21	0.979971	2.79e-12	1.75e-11	16943.7	14784.1	13393.9	10205.9	12645.2	12039.6	5241.56	6237.66	6208.87
cdc-5L	WBGene00008386	D1081.8	3552.18	-0.429799	0.00605871	0.0279483	-1.67787	2.05e-26	2.57e-25	1.24807	2.78e-15	2.59e-14	5454.98	4952.8	5150.44	3291.73	4215.07	4043.75	1291.13	1761.78	1807.9
cdc-6	WBGene00000382	C43E11.10	977.205	-0.454681	0.0124009	0.0472741	-2.01393	3.78e-27	5.07e-26	1.55924	8.29e-17	9.64e-16	1606.99	1438.03	1404.53	929.104	1168.71	1149.3	269.649	382.513	446.014
cdc-7	WBGene00016421	C34G6.5	680.512	-0.569071	0.00010005	0.00127617	-2.23176	1.36e-46	1.25e-44	1.66269	3.2e-26	1.3e-24	1125.65	1027.38	1094.66	668.921	710.701	811.271	211.203	206.335	268.492
cdc-73	WBGene00018064	F35F11.1	934.685	-0.442029	0.00169311	0.010897	-1.7477	4.68e-33	1.14e-31	1.30567	5.76e-19	9.21e-18	1556.42	1310.75	1270.49	923.229	1107.29	1014.09	371.93	419.018	438.949
cdd-2	WBGene00000392	F49E8.4	426.782	-0.659275	3.61e-06	9.09e-05	-1.30448	1.42e-18	8.73e-18	0.64521	1.9e-05	5.03e-05	690.183	627.339	568.587	415.453	409.75	366.676	245.74	260.299	257.01
cdf-2	WBGene00011821	T18D3.3	65.2343	0.835292	0.0123832	0.0472316	1.6411	6.53e-07	1.6e-06	-0.80581	0.0121223	0.0216428	21.539	28.0333	49.0037	56.233	55.2768	66.46	107.594	103.167	99.8012
cdh-1	WBGene00019994	R10F2.1	629.232	1.14237	6.57e-15	2.26e-12	1.48632	4.1e-24	4.18e-23	-0.343941	0.0168526	0.0292757	324.957	315.943	302.67	803.209	672.095	603.869	887.319	838.037	914.992
cdh-12	WBGene00022103	Y71D11A.1	138.034	0.739477	0.00132355	0.00906423	-0.021808	0.927426	0.942227	0.761285	0.00128167	0.00266921	121.742	99.253	118.185	198.914	162.321	205.109	94.3108	144.434	98.0349
cdh-3	WBGene00000395	ZK112.7	481.531	1.02102	4.26e-07	1.53e-05	-1.47403	5.24e-12	1.89e-11	2.49505	7.25e-32	5.32e-30	487.904	453.078	340.143	992.051	877.409	726.477	147.444	123.801	185.471
cdh-5	WBGene00000397	F08B4.2	72.9479	1.28247	0.000188262	0.00207913	-0.91758	0.0150459	0.0239758	2.20005	2.89e-09	1.24e-08	66.4899	53.7936	46.1212	199.753	100.902	101.982	34.5364	23.8079	29.1455
cdh-8	WBGene00017576	F18F11.3	133.564	1.34547	9.34e-09	6.1e-07	1.44885	8.67e-10	2.65e-09	-0.10338	0.647666	0.718487	68.3628	56.8242	66.2992	188.842	138.631	158.129	166.04	207.922	151.027
cdh-9	WBGene00000401	F59C12.1	26.7371	1.84269	0.000108704	0.00136645	1.27342	0.00961263	0.0157791	0.569272	0.213549	0.283629	13.1107	12.1225	9.36836	55.3937	33.3415	34.3759	39.8497	17.4591	25.6127
cdk-11.1	WBGene00015203	B0495.2	1448.34	-0.415838	0.000654709	0.00531461	-1.29584	2.39e-25	2.72e-24	0.88	2.09e-12	1.33e-11	2132.36	1993.39	1916.91	1431.84	1573.19	1524	730.577	915.809	816.957
cdk-12	WBGene00007135	B0285.1	2045.15	-0.483299	0.000536325	0.00459163	-1.60898	6.81e-30	1.19e-28	1.12569	2.34e-15	2.2e-14	3285.16	3020.02	2703.13	1970.67	2247.92	2225.26	842.156	1107.86	1004.19
cdk-4	WBGene00000406	F18H3.5	139.455	-0.592832	0.0061022	0.0280565	-1.96005	2.91e-16	1.48e-15	1.36722	2.06e-08	7.97e-08	232.246	193.96	229.164	156.11	127.224	151.254	51.8045	44.4414	68.8894
cdk-5	WBGene00000407	T27E9.3	469.36	-0.460106	0.00254588	0.0146846	-1.63032	3.46e-24	3.54e-23	1.17021	5.53e-13	3.81e-12	720.151	690.225	652.903	487.633	508.897	503.034	184.637	212.684	264.076
cdk-8	WBGene00000409	F39H11.3	1113.11	-0.577895	9.93e-06	0.000204378	-1.9896	2.14e-48	2.27e-46	1.41171	6.75e-25	2.29e-23	1835.49	1652.45	1723.78	1105.36	1168.71	1218.05	373.258	498.378	442.482
cdt-2	WBGene00011318	T01C3.1	1150.19	-0.466173	0.00922632	0.0382138	-2.12316	6.1e-31	1.19e-29	1.65698	2.26e-19	3.83e-18	1889.81	1738.06	1671.89	1148.16	1343.31	1345.24	285.589	465.047	464.562
cebp-2	WBGene00016754	C48E7.11	348.834	-1.32677	4.14e-09	3.08e-07	-2.16283	1.81e-20	1.3e-19	0.836061	0.000416012	0.000929018	690.183	665.222	581.559	355.023	200.049	215.422	123.534	153.958	154.559
cec-10	WBGene00022831	ZK973.2	2021.71	-0.462573	0.00298923	0.0166599	-1.62526	6.79e-25	7.43e-24	1.16269	1.93e-13	1.41e-12	3163.42	2860.15	2853.03	1859.89	2245.29	2337.56	765.113	1055.48	1055.42
cec-2	WBGene00016796	C50A2.2	626.757	-0.592048	0.00135935	0.00923892	-1.69329	4.87e-19	3.1e-18	1.10124	8.34e-09	3.38e-08	997.348	909.187	952.69	555.616	670.34	671.475	208.547	352.356	323.25
ced-11	WBGene00000425	ZK512.3	215.776	0.919289	6.8e-09	4.79e-07	-0.257443	0.131062	0.177535	1.17673	1.81e-12	1.17e-11	165.756	168.957	185.926	319.773	327.273	339.175	142.13	142.847	150.143
ced-2	WBGene00000416	Y41D4B.13	601.361	-0.551821	0.00193219	0.0120233	-2.10911	8.81e-30	1.51e-28	1.55729	9.01e-17	1.04e-15	1061.03	934.19	835.225	637.028	650.16	642.829	163.384	219.032	269.375
ced-3	WBGene00000417	C48D1.2	1857.05	-0.570334	0.004889	0.0239254	-2.23479	1.32e-27	1.85e-26	1.66446	5.72e-16	5.85e-15	3195.26	2863.94	2804.02	1887.58	2053.14	2028.18	397.168	731.695	752.484
ceh-100	WBGene00012584	Y38E10A.6	2809.23	-0.446639	0.00109708	0.00789723	-1.62611	7.26e-32	1.57e-30	1.17947	1.86e-17	2.4e-16	4364.92	3945.12	3977.95	2851.94	3152.53	3011.33	1082.58	1449.11	1447.56
ceh-20	WBGene00000443	F31E3.1	314.695	0.883604	4.82e-08	2.42e-06	0.0341747	0.838784	0.870354	0.849429	2.87e-07	9.64e-07	254.722	231.085	246.46	468.329	381.673	501.888	253.709	236.491	257.893
ceh-32	WBGene00000453	W05E10.3	217.298	0.738251	6.79e-05	0.00094059	-0.25213	0.194428	0.252361	0.990381	2.52e-07	8.5e-07	172.312	175.019	210.428	340.755	274.629	316.258	163.384	133.324	169.574
ceh-34	WBGene00000455	C10G8.6	50.6525	1.83111	1.44e-08	8.98e-07	1.09549	0.00117459	0.00214365	0.735616	0.0185716	0.0319937	21.539	18.1837	28.1051	90.6443	75.4572	75.6269	53.1329	50.7901	42.3935
ceh-38	WBGene00000459	F22D3.1	2056.59	-0.517723	7.72e-06	0.000167257	-1.73217	1.98e-48	2.12e-46	1.21445	1.84e-24	5.89e-23	3194.32	2999.56	3064.89	2097.41	2158.43	2211.51	810.276	955.489	1017.44
ceh-48	WBGene00015934	C17H12.9	65.9646	1.54509	0.00032406	0.00314813	2.58691	1.15e-09	3.5e-09	-1.04182	0.0101222	0.0182953	14.9836	30.3062	14.4129	90.6443	33.3415	50.4179	136.817	99.993	122.764
ceh-49	WBGene00017538	F17A9.6	213.257	-0.819193	0.00440964	0.0221763	-3.39516	4.26e-26	5.17e-25	2.57596	1.77e-15	1.69e-14	397.066	387.162	371.852	224.093	236.9	193.651	10.6266	47.6157	50.3422
ceh-83	WBGene00018446	F45C12.15	276.347	-0.705469	0.0132912	0.0497313	-2.77597	4.45e-20	3.09e-19	2.07051	1.02e-11	5.94e-11	489.777	454.594	468.418	287.88	308.848	269.278	29.2231	111.103	68.0062
cel-1	WBGene00000466	C03D6.3	1064.39	-0.383112	0.00353537	0.0188413	-1.53976	6.2e-30	1.09e-28	1.15665	2.04e-17	2.61e-16	1524.58	1521.37	1493.89	1060.03	1206.44	1215.76	448.973	523.773	584.676
cep-1	WBGene00000467	F52B5.5	911.294	-0.484475	0.00384211	0.0200012	-1.71066	2.33e-23	2.21e-22	1.22618	1.2e-12	7.96e-12	1493.68	1223.61	1343.28	822.513	1046.75	1033.57	332.08	438.065	468.094
ces-2	WBGene00000469	ZK909.4	66.2847	1.40447	0.00486678	0.0238549	-1.91929	0.000539749	0.00102004	3.32376	1.43e-09	6.38e-09	66.4899	43.1864	43.9592	184.646	128.979	91.669	5.31329	3.17438	29.1455
cest-10	WBGene00016595	C42D4.2	236.291	1.39871	0.000383457	0.00357528	2.18582	2.67e-08	7.28e-08	-0.787114	0.0427506	0.0684479	72.1087	72.735	114.582	161.145	302.706	221.151	152.757	558.691	470.744
cest-17	WBGene00019477	K07C11.4	280.222	1.07087	2.15e-09	1.79e-07	1.24537	4.4e-12	1.59e-11	-0.174494	0.319891	0.399073	165.756	136.378	159.262	351.666	296.564	319.696	423.735	325.374	343.564
cest-31	WBGene00019653	K11G9.2	63.1407	-0.842991	0.00971199	0.0397895	0.760821	0.0134923	0.0216531	-1.60381	7.92e-07	2.52e-06	58.0616	59.0972	57.6514	46.1614	21.0578	29.7924	107.594	95.2315	93.6189
cest-35.1	WBGene00015067	B0238.1	96.2066	0.883119	0.00284724	0.0160933	2.12315	2.14e-13	8.54e-13	-1.24003	9.86e-06	2.71e-05	44.9509	37.8828	37.4734	73.019	92.1279	55.0014	187.293	204.748	133.363
cest-8	WBGene00007691	C23H4.2	40.5677	1.01671	0.0108523	0.0430139	2.53471	3.59e-11	1.21e-10	-1.518	2.54e-05	6.59e-05	14.9836	9.84953	16.5748	20.1432	29.8319	34.3759	81.0276	76.1852	82.1373
cey-3	WBGene00000474	M01E11.5	4614.19	-0.749016	8.23e-05	0.00108581	-2.55176	1.76e-40	9.48e-39	1.80274	5.38e-21	1.13e-19	8909.64	7287.9	7323.17	4394.57	4909.98	4690.01	925.84	1660.2	1426.36
cfi-1	WBGene00000476	T23D8.8	56.8653	1.30012	0.00013728	0.00163824	1.36345	7.59e-05	0.000156001	-0.0633332	0.847546	0.885863	27.1578	27.2756	30.267	87.2871	48.2575	73.3352	91.6542	60.3133	66.2398
cfim-1	WBGene00009668	F43G9.5	648.136	-0.558604	0.00183429	0.0115542	-1.99076	1e-26	1.29e-25	1.43216	1.96e-14	1.64e-13	1063.84	962.223	997.37	678.993	714.211	658.871	176.667	274.584	306.469
cfp-1	WBGene00009924	F52B11.1	1015.31	-0.468278	0.00694233	0.0308911	-1.60937	8.91e-20	6.01e-19	1.14109	1.29e-10	6.54e-10	1519.9	1385	1552.27	1029.82	1104.66	1087.42	348.02	542.819	567.896
cfz-2	WBGene00000478	F27E11.3	171.437	0.900714	1.94e-05	0.000347774	-1.79172	3.13e-13	1.23e-12	2.69244	1.8e-28	9.4e-27	176.994	143.955	169.351	332.362	285.158	296.778	34.5364	42.8542	60.9406
cgh-1	WBGene00000479	C07H6.5	21792.5	-0.573797	0.00295702	0.0165253	-2.20386	4.08e-30	7.33e-29	1.63007	3.4e-17	4.21e-16	38523.9	34718.1	30592.7	21362.7	24541.1	23856.9	5128.65	8970.8	8438.06
cgt-3	WBGene00019127	F59G1.1	1518.51	-0.430384	0.000173297	0.00195903	-0.987062	2.26e-17	1.26e-16	0.556678	2e-06	6.01e-06	2177.31	1925.2	1981.05	1442.75	1610.05	1459.83	1091.88	1007.87	970.633
chaf-1	WBGene00011532	T06D10.2	1642.38	-0.428191	0.0109828	0.0433877	-2.16598	2.14e-36	7.6e-35	1.73779	6.39e-24	1.91e-22	2641.8	2397.98	2479.73	1661.81	1988.21	1938.8	411.78	609.481	651.799
chaf-2	WBGene00022141	Y71G12B.1	1050.46	-0.483963	0.000575615	0.00485666	-2.11948	2.59e-47	2.52e-45	1.63552	1.39e-28	7.41e-27	1726.86	1622.14	1511.91	1108.71	1221.35	1144.72	302.857	419.018	396.555
chd-3	WBGene00000482	T14G8.1	2488.72	0.386562	0.00882039	0.0369803	-0.759197	3.41e-07	8.55e-07	1.14576	1.37e-14	1.17e-13	2750.43	2387.37	2593.59	3268.23	3283.26	3555.61	1323.01	1384.03	1852.95
chd-7	WBGene00007053	T04D1.4	5810.12	0.374309	6.96e-05	0.00095737	-0.756888	1.57e-15	7.53e-15	1.1312	9.52e-33	7.71e-31	6248.17	5668.78	6191.04	7794.57	7835.26	7841.14	3412.46	3566.42	3733.27
chdp-1	WBGene00015687	C10G11.7	6560.31	-0.270573	0.0130653	0.0490847	-1.81683	3.9e-61	1.05e-58	1.54625	1.1e-44	2.97e-42	9831.13	8778.21	9338.09	7851.64	7633.46	7681.86	2373.71	2680.77	2873.92
che-11	WBGene00000490	C27A7.4	30.4557	1.12483	0.0126763	0.048094	1.66005	0.00021891	0.00043112	-0.535217	0.212235	0.282236	15.9201	14.3955	12.9716	46.1614	25.4449	21.7714	39.8497	58.7261	38.8607
che-13	WBGene00000492	F59C6.7	19.1847	1.51093	0.00950318	0.0390789	2.71017	1.78e-06	4.22e-06	-1.19924	0.019566	0.0335705	6.55534	3.78828	6.48579	21.8218	14.0385	11.4586	37.193	25.3951	45.9262
che-14	WBGene00000493	F56H1.1	32.1462	1.40519	0.00107479	0.00777181	0.627598	0.161882	0.214363	0.777588	0.0704827	0.107243	14.9836	18.9414	21.6193	57.9116	52.6445	36.6676	43.8346	20.6335	22.0799
che-2	WBGene00000484	F38G1.1	10.1879	2.20588	0.00277917	0.0158027	1.31743	0.0883288	0.123868	0.888448	0.203688	0.272435	5.61886	3.03062	2.88257	18.4646	12.2837	21.7714	3.98497	9.52315	14.1312
che-3	WBGene00000485	F18C12.1	238.003	1.06834	1.85e-08	1.1e-06	1.6242	9.06e-18	5.23e-17	-0.555854	0.00246256	0.00492099	91.7747	122.74	131.157	267.736	223.739	236.048	340.05	350.769	378.008
chil-13	WBGene00010945	M176.8	147.563	0.637934	0.00707106	0.0313378	1.96074	1.86e-17	1.04e-16	-1.3228	5.1e-09	2.13e-08	67.4263	59.8548	77.8294	105.752	101.779	112.295	249.724	331.723	221.682
chk-2	WBGene00000499	Y60A3A.12	400.883	-0.584901	0.00207686	0.0126218	-1.37464	2.07e-12	7.69e-12	0.789741	6.34e-05	0.000156406	663.962	547.785	547.689	375.167	429.93	366.676	164.712	252.363	259.66
chn-1	WBGene00000500	T09B4.10	636.737	-0.509023	0.00308683	0.0170978	-1.3435	2.31e-14	1e-13	0.83448	2.5e-06	7.42e-06	929.922	894.792	906.569	568.205	651.037	701.268	277.619	444.414	356.812
chs-2	WBGene00000497	F48A11.1	129.829	0.711187	0.00180455	0.0114397	-0.204082	0.393795	0.468054	0.915269	0.000108146	0.000260042	105.822	119.71	107.376	198.914	150.914	195.942	120.877	84.1211	84.7869
cht-3	WBGene00016084	C25A8.4	7029.16	0.346966	0.00502081	0.0243548	1.11709	1.56e-19	1.03e-18	-0.77012	4.54e-10	2.14e-09	5449.36	4327.73	4469.43	5558.68	6312.96	6246.1	10169.6	10678.6	10049.9
cic-1	WBGene00000506	H14E04.5	271.873	-0.608687	3.45e-05	0.0005442	-1.68552	9.94e-26	1.17e-24	1.07684	5.24e-11	2.78e-10	444.827	396.254	403.56	271.094	277.261	266.986	126.191	131.737	128.947
cid-1	WBGene00019629	K10D2.3	3745	-0.326501	0.0119393	0.0459658	-1.29258	5.24e-23	4.82e-22	0.966077	1.7e-13	1.25e-12	5498.99	5003.56	4777.86	3488.97	4437.93	4259.17	1942.01	2215.72	2080.81
cids-1	WBGene00015347	C02F5.4	518.086	-0.68091	5.2e-05	0.000758468	-2.40958	8.06e-41	4.46e-39	1.72867	1.86e-21	4.15e-20	988.92	753.868	833.063	536.312	574.703	493.867	131.504	165.068	185.471
cids-2	WBGene00009451	F36A2.1	1410.1	-0.338079	0.0111191	0.0437996	-1.69939	2.03e-35	6.44e-34	1.36131	3.66e-23	1e-21	2092.09	2048.7	1905.38	1463.74	1661.81	1658.06	522.03	679.318	659.748
cif-1	WBGene00019543	K08F11.3	1908.17	-0.440678	0.00131099	0.00901256	-1.27414	4.29e-20	2.99e-19	0.833463	2.16e-09	9.43e-09	2947.09	2612.4	2425.68	1762.53	2085.6	2035.05	1024.14	1245.95	1035.11
cir-1	WBGene00018892	F55F8.4	1669.42	-0.384573	0.0111556	0.0438773	-1.47622	7.74e-22	6.35e-21	1.09165	1.42e-12	9.3e-12	2450.76	2347.98	2270.03	1628.24	1887.31	1899.84	666.817	965.012	908.81
cisd-1	WBGene00044026	W02B12.15	544.024	-0.736606	3.23e-06	8.33e-05	-0.447438	0.00479059	0.00816369	-0.289167	0.0725741	0.110153	737.944	665.98	691.817	434.757	400.976	421.677	488.822	620.592	433.65
cisd-3.1	WBGene00010909	M88.7	258.007	-0.656369	0.000365177	0.00345871	-1.70862	2.74e-18	1.65e-17	1.05225	1.23e-07	4.32e-07	405.495	400.8	391.309	238.361	278.139	242.923	88.9976	136.498	139.545
cisd-3.2	WBGene00022053	Y67D2.3	894.816	-0.389296	0.0127586	0.0483174	0.0211864	0.892181	0.913867	-0.410482	0.00907542	0.0165527	1021.7	909.187	966.382	725.154	780.016	705.851	847.469	1204.68	892.912
cit-1.1	WBGene00000507	F44B9.4	612.278	-0.467973	0.00180667	0.0114397	-1.61818	4.21e-25	4.7e-24	1.15021	2.93e-13	2.09e-12	917.747	908.43	862.61	566.527	705.437	672.621	247.068	333.31	296.754
cka-1	WBGene00000509	C28D4.2	944.365	-0.54598	3.91e-06	9.68e-05	-0.441776	0.00020703	0.000408627	-0.104204	0.387238	0.46857	1191.2	1163	1157.35	731.029	855.474	819.292	816.918	849.147	915.875
cki-1	WBGene00000516	T05A6.1	57.4739	1.36426	1.29e-05	0.000248184	-0.291116	0.396784	0.470978	1.65537	6.28e-07	2.03e-06	42.1415	34.0945	41.7973	112.466	91.2505	99.69	45.1629	20.6335	30.0287
cki-2	WBGene00000517	T05A6.2	581.901	-0.539959	0.0021495	0.0129547	-1.43463	1.93e-15	9.13e-15	0.894667	8.68e-07	2.75e-06	977.682	822.815	747.307	539.669	622.96	588.973	256.366	301.566	379.775
ckk-1	WBGene00000518	C05H8.1	76.0393	0.797729	0.00356725	0.018955	1.11392	4.98e-05	0.000104054	-0.316191	0.237337	0.310301	51.5062	42.4287	46.1212	78.8941	71.9475	92.8149	114.236	77.7724	108.633
cks-1	WBGene00001051	C09G4.3	1433.67	-1.17027	1.62e-09	1.44e-07	-2.97391	1.72e-50	2.17e-48	1.80365	1.81e-19	3.1e-18	3063.22	2594.97	2553.96	1612.29	1109.92	923.565	321.454	365.054	358.578
cku-80	WBGene00000520	R07E5.8	1074.93	-0.508048	0.000639168	0.0052328	-2.13332	2.22e-43	1.53e-41	1.62527	1.17e-25	4.38e-24	1826.13	1581.23	1602.71	1059.2	1281.89	1181.38	312.156	426.954	402.738
cky-1	WBGene00000521	C15C8.2	8.65906	4.42586	6.34e-05	0.000894518	0.647282	0.619539	0.682226	3.77858	0.000602511	0.00131133	1.87295	0	1.44129	29.3755	19.303	20.6255	5.31329	0	0
cla-1	WBGene00018468	F45E4.3	1013.45	0.846975	3.1e-08	1.69e-06	1.44206	3.67e-21	2.83e-20	-0.595089	8.66e-05	0.000210575	538.474	562.939	552.013	1171.66	824.764	977.421	1639.15	1430.06	1424.6
clc-3	WBGene00000524	ZK563.4	45.5108	1.17864	0.000628343	0.00516773	1.47171	2.12e-05	4.57e-05	-0.293065	0.372687	0.453705	19.666	20.4567	27.3844	45.3221	43.8704	65.3142	65.0878	57.1389	65.3566
clec-119	WBGene00018575	F47F6.5	93.2107	1.61044	0.00178273	0.0113438	6.06226	4.34e-39	2.04e-37	-4.45181	3.3e-35	3.56e-33	2.80943	3.78828	5.0445	18.4646	7.01927	10.3128	255.038	239.666	296.754
clec-123	WBGene00021288	Y25C1A.1	221.567	2.49322	8.7e-08	4.05e-06	7.06297	6.32e-58	1.37e-55	-4.56974	1.57e-46	5.7e-44	3.74591	3.03062	7.20643	43.6435	14.9159	20.6255	630.953	579.325	690.66
clec-151	WBGene00008659	F10F2.7	114.817	3.40551	0.000699188	0.00558728	7.9937	3.87e-16	1.94e-15	-4.5882	1.9e-09	8.37e-09	0	2.27297	1.44129	26.8576	11.4063	2.29172	288.246	371.403	329.432
clec-160	WBGene00017322	F09G8.8	476.193	0.51893	0.00231072	0.0137192	1.65283	8.64e-23	7.83e-22	-1.1339	1.15e-11	6.62e-11	238.802	246.996	281.771	417.132	358.86	323.133	912.557	807.88	698.609
clec-166	WBGene00009518	F38A1.5	219.116	1.38829	5.07e-08	2.53e-06	2.85891	3.6e-30	6.51e-29	-1.47061	9.3e-10	4.24e-09	53.3792	48.49	79.2707	176.253	171.095	127.191	494.136	344.42	477.81
clec-169	WBGene00009526	F38A1.14	41.3102	1.92089	0.00139139	0.00940331	2.21262	0.000236525	0.000464017	-0.291733	0.613245	0.687376	14.9836	16.6684	7.92707	78.8941	41.2382	28.6466	119.549	36.5054	27.3791
clec-170	WBGene00009515	F38A1.1	51.9132	1.51666	1.03e-05	0.000210708	2.10657	6.98e-10	2.15e-09	-0.589902	0.0615701	0.0950534	16.8566	19.6991	20.178	48.6793	56.1542	58.439	67.7444	107.929	71.5389
clec-180	WBGene00017991	F32E10.3	39.9643	3.17301	1.08e-12	2.41e-10	2.37215	2.33e-07	5.94e-07	0.800865	0.0384115	0.0621311	7.49182	5.30359	10.8096	88.9657	64.9283	59.5848	54.4612	30.1566	37.9775
clec-190	WBGene00010953	M199.4	395.292	0.820654	0.00199959	0.0123094	2.07703	3.37e-15	1.56e-14	-1.25638	1.57e-06	4.79e-06	235.992	140.924	134.04	331.523	226.371	342.613	700.026	552.343	893.795
clec-210	WBGene00022261	Y73C8C.2	42.7016	2.26065	1.32e-06	3.95e-05	2.46228	1.55e-07	4.01e-07	-0.201631	0.637635	0.709656	14.0472	12.8802	7.20643	64.626	53.5219	43.5428	83.6843	73.0108	31.7951
clec-218	WBGene00020938	W02D7.2	354.48	0.737829	0.000782292	0.0060691	1.30346	2.74e-09	8.06e-09	-0.565634	0.00927699	0.0168875	250.039	200.779	170.792	278.647	412.382	343.759	441.003	622.179	470.744
clec-5	WBGene00016450	C35D10.14	313.514	0.811594	0.000291325	0.00289271	1.56043	2.57e-12	9.46e-12	-0.748836	0.000682248	0.00147335	152.646	145.47	196.736	302.148	243.92	324.279	499.449	363.467	593.508
clec-52	WBGene00015052	B0218.8	216.742	2.02182	1.62e-14	5.29e-12	3.08669	2.8e-32	6.36e-31	-1.06487	1.35e-05	3.66e-05	30.9037	41.6711	69.9024	173.735	182.501	229.172	419.75	412.67	390.373
clec-70	WBGene00021581	Y46C8AL.3	18.4159	1.88073	0.00179514	0.0113925	-0.136696	0.836834	0.86876	2.01743	0.00146877	0.00304039	10.3012	11.3648	7.92707	20.9825	24.5674	64.1683	11.9549	4.76157	9.71517
clec-73	WBGene00021579	Y46C8AL.1	271.38	2.29481	0.00107591	0.00777596	6.82921	3.39e-23	3.16e-22	-4.5344	1.61e-12	1.04e-11	5.61886	6.06125	8.64772	69.6618	18.4256	11.4586	727.92	699.951	894.678
clec-78	WBGene00018547	F47C12.2	381.915	3.00713	9.85e-21	1.32e-17	-0.402464	0.23088	0.2939	3.40959	4.75e-25	1.65e-23	134.853	128.044	88.6391	1159.07	857.228	805.541	138.145	36.5054	89.2029
clec-79	WBGene00018548	F47C12.4	208.771	2.1056	4.8e-05	0.000715982	7.08484	2.76e-48	2.92e-46	-4.97924	5.57e-39	9.29e-37	1.87295	5.30359	5.76514	32.7327	18.4256	4.58345	622.983	498.378	688.894
clec-80	WBGene00043062	Y54G2A.39	169.008	0.706813	0.00862519	0.0363538	1.88707	1.11e-12	4.2e-12	-1.18026	6.41e-06	1.81e-05	72.1087	101.526	66.2992	160.306	118.45	112.295	374.587	284.107	231.398
clec-87	WBGene00007709	C25A1.8	10489.4	-0.754915	0.000929473	0.00694832	-3.13746	8.41e-43	5.7e-41	2.38254	2.21e-25	8.02e-24	19504	17593.5	18233	10640.6	11022	11125.2	1190.18	2503	2593.07
clec-88	WBGene00019606	K10B2.3	2917.81	-0.743051	0.00165832	0.0107376	-3.07732	5.45e-38	2.24e-36	2.33427	1.6e-22	4.08e-21	5583.28	5070.24	4650.31	3022.32	2999.86	3121.33	330.752	772.962	709.207
clip-1	WBGene00010796	M01A8.2	581.231	0.663788	6.14e-05	0.000874144	1.58581	5.2e-22	4.35e-21	-0.922024	1.56e-08	6.13e-08	311.847	304.578	319.245	497.704	456.253	529.388	771.755	1125.32	914.992
clk-1	WBGene00000536	ZC395.2	149.631	-0.54395	0.00948638	0.0390322	-0.731538	0.000682472	0.00127503	0.187588	0.394045	0.475613	210.707	196.991	182.323	130.091	127.224	147.816	127.519	88.8827	135.129
clp-2	WBGene00000543	T04A8.16	844.156	-0.446909	0.00833154	0.0356209	-1.32896	1.35e-14	5.97e-14	0.882056	3.64e-07	1.21e-06	1310.13	1121.33	1132.13	797.334	872.144	945.336	361.304	558.691	499.006
clp-4	WBGene00000545	Y39A3CL.5	830.368	0.418712	0.000535052	0.00458689	1.81704	4.68e-53	7.13e-51	-1.39833	1.86e-32	1.45e-30	440.144	412.165	423.738	561.491	590.496	552.306	1608.6	1401.49	1482.89
clp-8	WBGene00009695	F44F1.3	63.2987	2.0134	0.00720238	0.0317923	6.63317	7.88e-22	6.46e-21	-4.61977	2.25e-19	3.82e-18	0	2.27297	2.88257	14.2681	1.75482	5.72931	201.905	133.324	207.551
cls-1	WBGene00015580	C07H6.3	579.577	0.433787	0.00404212	0.020779	1.02957	7.57e-12	2.69e-11	-0.595788	6.98e-05	0.000171511	393.32	415.953	379.779	523.722	527.323	555.743	798.321	684.079	937.955
cmd-1	WBGene00000552	T21H3.3	2536.34	-0.329189	0.00606433	0.0279539	-0.0085874	0.942966	0.954262	-0.320602	0.00777361	0.0143575	2929.3	2749.53	2504.96	2188.89	2073.32	2251.62	2456.07	2701.4	2971.96
cnc-2	WBGene00000556	R09B5.3	24.244	1.91149	0.00200861	0.0123385	1.86051	0.00290127	0.00506911	0.0509726	0.931008	0.94883	4.68238	3.78828	17.2954	35.2506	46.5027	16.0421	33.208	26.9822	34.4447
cnep-1	WBGene00018474	F45E12.1	635.465	-0.559767	0.00227732	0.013577	-1.17047	3.42e-10	1.08e-09	0.6107	0.00113679	0.0023842	1048.85	826.603	821.533	655.492	554.522	618.766	316.141	388.862	488.408
cni-1	WBGene00011648	T09E8.3	566.825	-0.787529	1.12e-06	3.45e-05	-1.23216	8.2e-14	3.39e-13	0.444628	0.00778723	0.0143738	925.239	880.397	740.1	582.473	463.272	426.261	358.647	368.228	356.812
cnk-1	WBGene00000564	R01H10.8	1070.73	-0.414362	0.00711444	0.0314815	-1.36438	3.42e-18	2.04e-17	0.950015	1.65e-09	7.29e-09	1649.14	1434.24	1421.83	1039.05	1131.86	1210.03	468.898	672.969	608.523
coa-1	WBGene00195063	Y38C1AA.14	87.8715	-1.00709	4.47e-05	0.00067358	-1.06729	2.64e-05	5.65e-05	0.0602009	0.820304	0.864129	130.17	128.044	141.246	73.8583	60.5412	64.1683	54.4612	80.9467	57.4078
coa-3	WBGene00018046	F35D11.5	106.531	-0.716605	0.00161135	0.0105188	-1.24269	2.3e-07	5.85e-07	0.526089	0.0332299	0.0545166	160.138	162.896	147.732	95.6801	100.902	89.3773	73.0577	77.7724	51.2254
coa-5	WBGene00012483	Y18D10A.16	258.141	-0.610627	0.00123153	0.00858126	-1.66191	1.05e-16	5.52e-16	1.05129	2.26e-07	7.69e-07	433.589	404.588	341.585	266.897	278.139	225.735	98.2958	142.847	131.596
coa-7	WBGene00013925	ZK20.4	287.725	-0.525621	0.00425465	0.021601	-1.30684	9.08e-12	3.2e-11	0.781221	5.69e-05	0.000141533	421.415	425.045	385.544	247.593	318.499	289.903	143.459	207.922	150.143
cogc-2	WBGene00000585	C06G3.10	1104.36	-0.404371	0.0112841	0.0442012	-1.37036	3.18e-17	1.75e-16	0.965987	3.1e-09	1.33e-08	1618.23	1406.97	1614.24	977.783	1266.1	1262.74	496.792	642.812	653.566
col-103	WBGene00000677	F56B3.1	8212.99	0.29988	0.0117331	0.0454573	1.64937	7.47e-44	5.48e-42	-1.34949	6.25e-30	3.86e-28	4390.2	5023.26	4356.29	5174.28	5972.52	5806.08	13170.3	14622.8	15401.2
col-121	WBGene00000695	F56D5.1	66.5181	2.29425	9.36e-08	4.24e-06	-0.241215	0.602485	0.666955	2.53547	1.47e-08	5.78e-08	29.9673	32.5792	26.6638	202.271	121.082	113.44	26.5664	6.34876	39.7439
col-129	WBGene00000703	M18.1	832.663	-1.22583	0.0133131	0.0497744	1.03456	0.036107	0.0543397	-2.26038	4.97e-06	1.42e-05	365.226	959.193	830.901	218.218	370.267	333.446	782.381	2088.74	1545.59
col-135	WBGene00000708	M199.5	1151.79	-0.756537	5.96e-05	0.000852217	0.0527063	0.77909	0.820955	-0.809243	1.86e-05	4.92e-05	1464.65	1313.78	1167.44	910.639	715.088	708.143	1105.16	1263.4	1717.82
col-138	WBGene00000711	C52D10.13	10.7163	-2.78074	0.00441144	0.0221776	-0.802214	0.368056	0.441642	-1.97853	0.0484225	0.0765681	14.9836	2.27297	38.9147	3.3572	3.50964	1.14586	14.6115	7.93596	9.71517
col-139	WBGene00000712	F41F3.4	936.029	-0.997998	0.00184403	0.0115901	1.55044	1.08e-06	2.6e-06	-2.54843	1.61e-15	1.54e-14	342.751	819.026	738.659	234.164	347.454	371.259	1147.67	2485.54	1937.73
col-143	WBGene00000716	T15B7.3	17238.5	0.564174	1.14e-05	0.000225965	1.57934	9.82e-35	2.93e-33	-1.01517	2.68e-15	2.5e-14	10363.1	9471.46	8546.83	12588.6	14236	15138	26437.6	27102.9	31262.5
col-165	WBGene00000738	F14H12.1	94.9514	3.66147	0.00615623	0.0282506	0.851667	0.526721	0.597503	2.80981	0.0353377	0.0576562	28.0943	12.1225	15.1335	408.739	117.573	173.025	95.6392	1.58719	2.64959
col-167	WBGene00000740	T10E10.2	30.124	1.60443	0.0100661	0.0408675	1.1456	0.070392	0.100806	0.458828	0.455146	0.536431	17.7931	11.3648	14.4129	90.6443	12.2837	28.6466	37.193	26.9822	31.7951
col-43	WBGene00000620	ZC513.8	110.737	1.10471	3.82e-06	9.52e-05	1.69637	9.21e-13	3.51e-12	-0.591662	0.00921591	0.0167917	56.1886	45.4594	54.7689	109.948	125.469	99.69	143.459	176.178	185.471
col-76	WBGene00000652	M110.1	306.596	1.67903	2.8e-10	3.22e-08	2.26951	1.31e-17	7.45e-17	-0.590482	0.0226644	0.0384279	111.441	100.768	93.6836	398.667	343.067	234.902	609.7	541.232	325.9
col-81	WBGene00000657	F38A3.1	592.147	-1.3359	0.000125047	0.00153114	1.0017	0.00367578	0.00634276	-2.3376	1.83e-11	1.03e-10	294.99	737.957	533.996	145.199	248.307	228.027	597.745	1514.18	1028.92
col-95	WBGene00000670	Y41C4A.16	5582.79	0.676047	0.00817408	0.0351107	1.16199	5.47e-06	1.24e-05	-0.485944	0.0572	0.0890393	4656.16	2619.22	3117.5	5987.56	4450.22	6165.89	8829.35	4950.45	9468.75
col-98	WBGene00000673	F14F7.1	5531.2	0.527869	0.000306643	0.00301656	1.87281	1.1e-37	4.35e-36	-1.34494	2.91e-20	5.47e-19	2535.04	2842.73	2776.64	3206.96	4351.07	4201.88	8842.64	10277.1	10746.7
col-99	WBGene00000674	F29C4.8	139.616	1.02056	1.91e-06	5.29e-05	-0.225216	0.324478	0.395827	1.24578	2.61e-08	9.95e-08	104.885	112.891	105.214	203.11	193.907	260.111	108.922	80.9467	86.5533
com-1	WBGene00008082	C44B9.5	571.295	-0.500693	0.00330699	0.0179166	-1.9707	2.49e-28	3.72e-27	1.47	2.87e-16	3.07e-15	934.604	876.608	811.444	524.562	680.869	648.558	183.308	215.858	265.842
comp-1	WBGene00018158	F37E3.3	97.0252	4.16023	1.04e-05	0.000212173	8.45341	4.12e-20	2.87e-19	-4.29318	2.01e-22	5.07e-21	0	0.757656	1.44129	21.8218	3.50964	17.1879	286.917	209.509	332.082
comt-3	WBGene00021487	Y40B10A.2	184.026	0.854119	0.000153749	0.00177539	2.4595	2.42e-29	4.02e-28	-1.60538	3.67e-14	2.95e-13	53.3792	62.1278	82.8739	112.466	128.979	119.17	418.421	331.723	347.096
coq-5	WBGene00000765	ZK652.9	500.292	-0.49824	0.00480986	0.0236356	-0.992416	3.53e-08	9.53e-08	0.494175	0.00648855	0.0121541	742.626	617.49	676.684	419.649	559.787	461.783	278.948	396.798	348.863
cosa-1	WBGene00022172	Y71H2AM.7	227.268	-0.593747	0.010401	0.0417649	-1.97006	1.11e-15	5.37e-15	1.37632	2.99e-08	1.13e-07	374.591	371.252	320.686	215.7	273.752	216.568	55.7895	119.039	98.0349
cox-11	WBGene00010437	JC8.5	282.896	-0.569823	0.00821085	0.0352475	-1.57802	1.96e-12	7.28e-12	1.0082	8.51e-06	2.36e-05	457.001	428.076	383.382	250.111	279.893	325.425	95.6392	150.783	175.756
cox-14	WBGene00011875	T20G5.14	479.226	-0.562198	0.001237	0.00860689	-1.00988	1.25e-08	3.49e-08	0.447678	0.0124609	0.0221893	657.407	633.401	696.141	409.578	498.368	437.719	296.216	276.171	408.037
cox-19	WBGene00009745	F45H11.5	70.2103	-0.858635	0.00183849	0.0115654	-1.25635	1.46e-05	3.2e-05	0.39771	0.184792	0.25024	125.488	98.4953	98.0074	67.1439	63.1734	45.8345	39.8497	44.4414	49.459
cox-5B	WBGene00000371	F26E4.9	2827.06	-0.412828	0.000294864	0.00292342	0.0728096	0.522957	0.59398	-0.485637	2.2e-05	5.78e-05	3080.07	2991.23	3007.24	2231.7	2367.25	2219.54	2786.82	3366.43	3393.24
cox-6A	WBGene00006519	F54D8.2	1791.74	-0.270292	0.00904089	0.037652	0.225252	0.0293863	0.0449431	-0.495544	1.91e-06	5.76e-06	1888.87	1747.16	1743.24	1425.97	1513.53	1520.56	1975.21	2164.93	2146.17
cox-6C	WBGene00017926	F29C4.2	1122.54	-0.551626	0.000226271	0.00237478	0.110226	0.459893	0.533276	-0.661852	1.06e-05	2.91e-05	1248.32	1220.58	1189.06	1003.8	737.901	751.686	1334.96	1411.01	1205.56
cox-7C	WBGene00009161	F26E4.6	1179.55	-0.779261	1.9e-05	0.000343303	-0.188819	0.299395	0.368863	-0.590443	0.00125727	0.00262145	1506.79	1351.66	1458.58	1101.16	754.572	656.579	1320.35	1201.5	1264.74
cpar-1	WBGene00010036	F54C8.2	367.568	-0.81791	0.00246641	0.0143181	-2.48046	1.01e-18	6.25e-18	1.66255	3.97e-09	1.68e-08	749.182	630.37	514.539	344.952	342.189	387.301	55.7895	153.958	129.83
cpb-1	WBGene00000770	C40H1.1	962.257	-0.513791	0.00138353	0.009359	-1.02926	2.47e-10	7.87e-10	0.515466	0.00162023	0.00332994	1436.56	1367.57	1152.31	910.639	1043.24	814.708	547.269	660.272	727.754
cpd-2	WBGene00012073	T27A8.1	124.865	0.67789	0.00989807	0.0403448	1.15087	1.15e-05	2.54e-05	-0.47298	0.0675659	0.10321	69.2993	90.9187	72.7849	123.377	100.902	150.108	208.547	128.562	179.289
cpf-2	WBGene00000774	F56A8.6	606.258	-0.522458	0.00225138	0.0134558	-1.59547	1.51e-19	1e-18	1.07301	1.54e-09	6.83e-09	978.618	941.009	773.25	590.027	640.508	643.975	228.471	322.2	338.264
cpg-20	WBGene00019514	K08B4.2	12.8497	1.66756	0.00780024	0.0338694	-1.60914	0.0492291	0.0725033	3.2767	3.6e-05	9.19e-05	10.3012	8.33422	7.20643	33.572	27.1997	20.6255	6.64161	0	1.76639
cpg-3	WBGene00011063	R06C7.4	3467.78	-0.679124	0.00315916	0.0173844	-2.82819	3.42e-34	9.52e-33	2.14906	2.1e-20	4.09e-19	6355.87	5936.99	5386.09	3679.49	3807.95	3553.32	475.539	1101.51	913.226
cpg-4	WBGene00015677	C10F3.1	2038.16	-0.687672	0.00171549	0.0109987	-2.30823	2.02e-25	2.32e-24	1.62056	2.79e-13	2e-12	3590.45	3051.08	3420.89	1791.06	2109.29	2347.87	425.063	880.891	726.871
cpg-8	WBGene00019357	K03B4.7	849.598	-0.857022	1.14e-06	3.5e-05	-2.43082	2.35e-40	1.24e-38	1.5738	1.18e-17	1.56e-16	1630.41	1413.03	1362.02	932.461	771.242	726.477	257.694	217.445	335.615
cpi-1	WBGene00000535	K08B4.6	837.345	0.719862	3.15e-05	0.00051042	2.13655	1.07e-35	3.51e-34	-1.41669	7.95e-17	9.28e-16	382.083	318.216	369.69	627.796	626.47	505.325	1842.38	1572.91	1291.23
cpl-1	WBGene00000776	T03E6.7	21479.8	0.419822	0.000171567	0.00194397	1.44954	1.57e-38	6.86e-37	-1.02972	2.88e-20	5.42e-19	13320.4	12880.2	11938.9	16030.6	16938.4	18053.1	34035.6	31997.8	38123.2
cpn-1	WBGene00000777	F43G9.9	1380.52	-0.56871	0.000480641	0.00423153	-1.55532	4.87e-21	3.69e-20	0.986607	2.71e-09	1.17e-08	2190.42	1942.63	2033.65	1394.08	1434.56	1328.05	540.627	868.194	692.426
cpn-4	WBGene00000780	F49D11.8	458.345	-0.454636	0.0128388	0.0485188	0.704596	9.26e-05	0.000188851	-1.15923	2.16e-10	1.06e-09	375.527	447.775	403.56	363.416	273.752	256.673	682.757	747.567	574.078
cpna-2	WBGene00015061	B0228.4	9852.78	0.402835	7.13e-05	0.000976309	1.6137	3.27e-57	6.86e-55	-1.21086	5.23e-33	4.35e-31	5047.61	5858.2	5566.97	7365.69	7093.85	7322.06	16016.9	17673.4	16730.4
cpna-3	WBGene00007221	C01F6.1	1137.53	-0.503935	0.00138589	0.00937054	-1.91081	3.58e-32	8.01e-31	1.40688	4.84e-18	6.76e-17	1884.19	1685.79	1623.61	1063.39	1320.5	1278.78	370.602	526.947	483.992
cpna-5	WBGene00007044	B0495.10	155.106	1.02521	0.000258405	0.00263691	1.67052	2.25e-09	6.65e-09	-0.645308	0.0184272	0.0317665	56.1886	91.6764	76.3882	175.413	116.695	166.15	266.993	168.242	278.207
cpr-5	WBGene00000785	W07B8.5	3587.52	-0.625207	0.00254093	0.0146678	-0.537493	0.00950626	0.0156171	-0.0877138	0.67251	0.740883	4613.09	5424.06	3776.17	2325.7	2872.64	3759.57	2502.56	3555.31	3458.6
cpsf-2	WBGene00017313	F09G2.4	1660.85	-0.395696	0.00730983	0.0322072	-1.49012	2.56e-23	2.42e-22	1.09443	3.21e-13	2.28e-12	2466.68	2341.16	2254.89	1645.03	1900.47	1823.07	678.772	988.82	848.752
cpsf-4	WBGene00044329	F11A10.8	1021.41	-0.618811	0.000657664	0.00532956	-2.17249	2.32e-31	4.73e-30	1.55368	1.06e-16	1.21e-15	1775.56	1586.53	1544.34	1009.68	1058.16	1127.53	260.351	466.634	363.877
cpt-4	WBGene00019644	K11D12.4	99.7823	2.29891	7.72e-16	3.46e-13	1.25066	2.42e-05	5.21e-05	1.04824	0.000144509	0.000342354	24.3484	35.6098	47.5624	179.61	207.946	145.525	79.6993	84.1211	93.6189
cpz-1	WBGene00000788	F32B5.8	7020.36	0.432923	0.0013378	0.00914007	1.48599	2.94e-28	4.38e-27	-1.05306	5.47e-15	4.91e-14	4696.43	3759.49	3812.92	5821.38	5933.04	4802.31	11308	11061.1	11988.5
cpz-2	WBGene00000789	M04G12.2	863.613	0.392026	0.00411485	0.0210624	1.73889	3.96e-38	1.65e-36	-1.34686	1.1e-23	3.22e-22	429.843	438.683	505.891	660.528	570.316	572.931	1621.88	1560.21	1412.23
cra-1	WBGene00020068	R13F6.10	2569.89	-0.428376	0.00988162	0.0403205	-1.25348	6.21e-14	2.59e-13	0.825102	8.18e-07	2.6e-06	3850.79	3458.7	3384.86	2230.86	2921.77	2794.76	1198.15	1774.48	1514.68
crb-1	WBGene00000792	F11C7.4	265.329	1.22665	4.31e-08	2.24e-06	-0.375836	0.107437	0.148294	1.60248	3.53e-12	2.19e-11	220.072	197.748	165.027	453.221	495.736	412.51	116.892	125.388	201.369
cri-1	WBGene00010614	K07A1.7	891.115	-0.355582	0.00295623	0.0165253	-0.861179	1.89e-12	7.03e-12	0.505597	4.13e-05	0.000104579	1199.63	1163	1078.8	909.8	894.08	884.606	575.163	626.941	688.01
crls-1	WBGene00017763	F23H11.9	432.072	-0.431961	0.00291093	0.016344	-0.757885	3.42e-07	8.57e-07	0.325925	0.0304973	0.0504749	564.696	541.724	559.219	390.274	430.808	413.656	289.574	382.513	316.184
crm-1	WBGene00007103	B0024.14	534.687	0.700456	2.13e-08	1.25e-06	1.90594	9.01e-55	1.56e-52	-1.20548	8.16e-24	2.41e-22	240.675	252.3	261.593	412.096	406.24	409.073	937.795	941.204	951.203
csc-1	WBGene00000804	Y48E1B.12	843.241	-0.586187	0.00077836	0.00604185	-1.89774	3.56e-26	4.35e-25	1.31155	3.42e-13	2.42e-12	1403.78	1259.98	1260.4	851.888	937.073	823.875	251.053	406.321	394.789
csn-2	WBGene00000814	B0025.2	1435.27	-0.492446	5.18e-05	0.000755171	-1.39543	3.22e-29	5.27e-28	0.902988	5.23e-13	3.62e-12	2093.96	2029	2055.99	1453.67	1629.35	1306.28	730.577	823.752	794.877
csn-3	WBGene00000815	Y38C1AA.2	966.704	-0.399996	0.0122167	0.0467333	-1.15642	9.97e-13	3.79e-12	0.756419	3.43e-06	1e-05	1397.22	1221.34	1323.82	934.14	1146.77	905.231	503.434	703.126	565.246
csn-5	WBGene00000817	B0547.1	695.877	-0.433858	0.00283794	0.0160582	-1.54217	1.59e-24	1.69e-23	1.10831	3.04e-13	2.17e-12	1123.77	1007.68	875.581	723.476	775.629	725.331	300.201	368.228	362.994
csq-1	WBGene00000822	F40E10.3	3077.65	0.453072	0.000126175	0.00153895	1.6876	1.13e-46	1.05e-44	-1.23452	7.64e-26	2.95e-24	1573.28	1691.85	1689.19	2013.48	2348.82	2423.5	4963.94	5320.26	5674.54
csr-1	WBGene00017641	F20D12.1	5834.32	-0.472161	0.000886484	0.00672137	-1.11697	4.5e-15	2.07e-14	0.644811	6.15e-06	1.74e-05	8630.57	7845.53	7587.65	5094.54	6185.73	6067.34	3174.69	4274.31	3648.49
ctbp-1	WBGene00006424	F49E10.5	76.1735	1.39083	3.66e-07	1.34e-05	1.18103	2.39e-05	5.15e-05	0.209797	0.428806	0.510449	32.7767	35.6098	47.5624	114.145	99.1472	91.669	77.0427	98.4059	89.2029
ctf-8	WBGene00011915	T22C1.4	201.728	-0.917315	0.000182296	0.00203356	-2.82897	1.73e-25	1.99e-24	1.91166	3.37e-12	2.09e-11	388.638	395.497	303.391	205.628	197.417	171.879	26.5664	68.2492	58.291
ctg-2	WBGene00011756	T13H5.2	168.211	0.824811	0.0023648	0.0139538	2.2935	6.25e-18	3.66e-17	-1.46869	1.72e-08	6.73e-08	70.2358	79.5539	48.2831	141.842	126.347	80.2104	328.095	282.52	356.812
ctl-2	WBGene00000831	Y54G11A.5	806.257	0.493921	0.00201256	0.0123574	1.60574	4.43e-24	4.51e-23	-1.11182	1.98e-12	1.27e-11	371.781	493.992	463.373	572.402	579.967	724.185	1457.17	1295.15	1298.3
ctl-3	WBGene00013220	Y54G11A.13	78.4883	-0.771231	0.00911495	0.0378836	-0.636041	0.0335515	0.0507902	-0.13519	0.660776	0.730817	109.568	96.98	111.7	81.412	62.296	41.251	58.4462	63.4876	81.2541
ctn-1	WBGene00000832	Y23H5A.5	287.019	0.45652	0.00175507	0.0112033	0.511409	0.000541099	0.00102238	-0.0548885	0.708258	0.771445	235.056	225.024	220.517	302.148	300.074	332.3	317.469	315.851	334.732
ctnb-1	WBGene00019711	M01E11.2	1088.64	-0.420558	0.00283025	0.0160288	-1.66372	1.8e-30	3.35e-29	1.24317	1.45e-17	1.89e-16	1734.36	1490.31	1523.44	1068.43	1229.25	1250.14	446.316	577.738	477.81
cuc-1	WBGene00000835	ZK652.11	384.825	-1.08182	9.34e-09	6.1e-07	-1.07826	1.47e-08	4.11e-08	-0.00356157	0.985355	0.990132	649.915	543.24	588.045	344.113	223.739	272.715	306.842	246.015	288.805
cul-2	WBGene00000837	ZK520.4	3718.95	-0.343884	0.011208	0.0439992	-1.20147	1.31e-18	8.06e-18	0.857586	3.49e-10	1.67e-09	5380.06	4969.47	4709.4	3518.34	4096.62	4251.15	1868.95	2291.9	2384.63
cul-3	WBGene00000838	Y108G3AL.1	3222.82	-0.370191	0.00856749	0.0362052	-1.07256	3.65e-14	1.56e-13	0.702373	7.4e-07	2.36e-06	4673.96	4208.78	4012.54	3053.37	3444.71	3478.84	1718.85	2353.8	2060.5
cul-5	WBGene00000840	ZK856.1	1264.5	-0.439841	0.00134006	0.00914537	-1.53748	6.44e-28	9.35e-27	1.09764	7.09e-15	6.24e-14	1888.87	1760.04	1818.18	1198.52	1438.07	1394.51	530	679.318	672.996
cup-2	WBGene00000843	F25D7.1	966.548	-0.562077	8.4e-06	0.000179509	-1.06798	1.03e-16	5.44e-16	0.505906	9.78e-05	0.000236674	1471.21	1326.66	1240.23	961.836	908.996	861.689	608.371	699.951	620.004
cup-4	WBGene00000845	C02C2.3	107.438	1.04866	1.17e-05	0.000230007	2.18118	7.59e-21	5.67e-20	-1.13252	2.82e-07	9.48e-07	35.5861	43.1864	47.5624	84.7692	87.7409	90.5231	205.89	196.812	174.873
cup-5	WBGene00000846	R13A5.1	1200.8	-0.505806	2.72e-05	0.000454861	-1.78698	3.16e-46	2.8e-44	1.28118	2.82e-24	8.79e-23	1904.79	1769.88	1743.96	1215.3	1320.5	1279.93	468.898	587.261	516.67
cut-2	WBGene00009983	F53F1.5	71.0853	3.11511	0.00142054	0.00953752	1.09141	0.268253	0.335035	2.0237	0.037386	0.060654	26.2214	15.1531	12.9716	246.754	99.1472	123.753	98.2958	9.52315	7.94877
cut-5	WBGene00011104	R07E3.3	7.9431	4.20252	0.00031496	0.00308056	1.96066	0.114211	0.156757	2.24186	0.0277368	0.0462798	0	1.51531	1.44129	26.0183	23.69	6.87517	9.29825	0	2.64959
cut-6	WBGene00000853	M142.2	29.2974	3.44929	1.77e-09	1.52e-07	3.13515	6.83e-08	1.81e-07	0.314137	0.503784	0.584289	3.74591	4.54594	4.32386	63.7867	29.8319	44.6886	47.8196	42.8542	22.0799
cuti-1	WBGene00022591	ZC328.1	26.2993	2.07652	5.77e-06	0.000133129	1.41097	0.00302579	0.00527272	0.665545	0.123554	0.176245	10.3012	7.57656	12.2509	52.8758	35.0964	38.9593	33.208	19.0463	27.3791
cutl-11	WBGene00011443	T04F8.4	7.5406	3.12954	0.000521939	0.00450133	-0.219772	0.843344	0.874294	3.34931	0.000881488	0.00187455	2.80943	3.03062	0.720643	24.3397	14.9159	17.1879	1.32832	0	3.53279
cutl-16	WBGene00019426	K06A1.3	79.8215	1.6717	4.78e-07	1.68e-05	-0.00706781	0.984019	0.987676	1.67877	9.17e-07	2.89e-06	46.8238	43.1864	49.0037	188.003	123.715	130.628	66.4161	23.8079	46.8094
cutl-17	WBGene00009541	F38E11.4	7.74241	2.56003	0.00170465	0.0109488	1.54272	0.0735034	0.104799	1.01731	0.172645	0.236178	1.87295	3.03062	2.16193	18.4646	14.0385	9.1669	9.29825	6.34876	5.29918
cutl-2	WBGene00013145	Y53C12B.6	28.5687	2.12623	1.41e-05	0.000266618	-0.683464	0.230139	0.293079	2.80969	2.45e-07	8.28e-07	16.8566	12.1225	14.4129	73.8583	59.6638	55.0014	11.9549	0	13.248
cutl-21	WBGene00018861	F55A4.10	20.7407	1.35239	0.00504806	0.024454	0.589358	0.246178	0.310796	0.763034	0.114692	0.165096	14.0472	9.84953	12.9716	34.4113	21.9352	37.8135	13.2832	23.8079	18.5471
cutl-23	WBGene00021343	Y37B11A.1	32.1585	1.83879	0.000662718	0.00536145	2.71129	3.95e-07	9.85e-07	-0.872504	0.0768187	0.115855	13.1107	9.09187	4.32386	44.4828	29.8319	18.3338	77.0427	34.9182	58.291
cutl-24	WBGene00021396	Y38C1AA.5	58.9636	1.83992	3.12e-06	8.12e-05	2.78667	8.73e-13	3.34e-12	-0.946757	0.00806796	0.0148612	19.666	17.4261	9.36836	57.9116	38.606	68.7517	91.6542	138.086	89.2029
cutl-26	WBGene00021950	Y55F3C.7	98.989	0.716111	0.00288475	0.0162287	1.41912	2.29e-09	6.76e-09	-0.703009	0.00239623	0.00479811	60.871	53.7936	53.3276	86.4478	107.921	80.2104	136.817	158.719	152.793
cutl-28	WBGene00018256	F41A4.1	28.5728	2.81097	1.54e-07	6.39e-06	-0.367199	0.556305	0.624801	3.17817	5.61e-08	2.05e-07	4.68238	11.3648	12.9716	79.7334	61.4186	65.3142	11.9549	0	9.71517
cutl-3	WBGene00008978	F20D1.8	18.6722	1.52546	0.00519035	0.0249498	2.00189	0.000234534	0.000460313	-0.476429	0.34115	0.421151	7.49182	5.30359	8.64772	19.3039	17.5482	25.209	22.5815	22.2207	39.7439
cutl-9	WBGene00010893	M28.1	25.8785	2.35705	9.32e-06	0.000194337	-1.48509	0.0301131	0.0459757	3.84214	5.36e-09	2.23e-08	9.36477	12.8802	13.6922	94.0015	44.7478	45.8345	7.96993	0	4.41598
cwc-15	WBGene00011687	T10C6.5	1169.81	-0.576085	0.00038927	0.00361659	-1.72089	2.79e-25	3.15e-24	1.1448	5.95e-12	3.57e-11	1790.54	1728.97	1813.86	1194.32	1234.51	1148.15	397.168	631.702	589.092
cwn-2	WBGene00000858	W01B6.1	54.4437	1.05774	0.000471933	0.00417473	0.0517827	0.872688	0.8986	1.00595	0.00134247	0.00278866	40.2685	43.1864	36.0321	88.1264	78.9668	81.3562	49.1479	26.9822	45.9262
cyb-1	WBGene00000865	ZC168.4	4334.61	-0.424954	0.00211715	0.0127865	-1.2723	5.56e-20	3.83e-19	0.847342	1.15e-09	5.18e-09	6675.21	5763.49	5633.99	4078.15	4631.84	4751.89	2162.51	2477.61	2836.83
cyb-2.1	WBGene00000866	Y43E12A.1	1216.14	-0.758858	2.98e-05	0.000490447	-2.66771	6.23e-46	5.23e-44	1.90885	3.62e-24	1.11e-22	2280.32	1997.94	1983.21	1260.63	1218.72	1220.34	221.83	382.513	379.775
cyb-2.2	WBGene00000867	H31G24.4	1896.51	-0.828155	1.54e-06	4.44e-05	-2.87882	1.31e-59	3.23e-57	2.05066	6.22e-31	4.14e-29	3735.61	3223.83	3086.51	1908.57	1853.96	1895.26	324.11	528.535	512.254
cyc-2.1	WBGene00017121	E04A4.7	1424.96	-0.704523	4.35e-06	0.000106353	-0.250166	0.102674	0.142171	-0.454357	0.00322431	0.00633804	1739.97	1729.73	1757.65	1294.2	1029.2	881.168	1360.2	1442.76	1589.75
cyk-7	WBGene00015591	C08C3.4	994.999	-0.593622	0.000959677	0.00711488	-1.86018	4.12e-24	4.19e-23	1.26655	6.54e-12	3.9e-11	1653.82	1547.13	1418.95	920.711	1073.07	1067.94	305.514	517.424	450.43
cyl-1	WBGene00000876	C52E4.6	1212.17	-0.451109	0.00119789	0.0084265	-1.43074	8.38e-24	8.29e-23	0.97963	7.2e-12	4.27e-11	1818.64	1638.05	1730.26	1202.72	1253.82	1338.37	547.269	758.677	621.771
cylc-2	WBGene00008063	C41G7.6	356.595	1.95777	0.00842037	0.0358471	6.65022	1.07e-19	7.18e-19	-4.69245	2.96e-11	1.62e-10	1.87295	18.1837	10.089	73.019	25.4449	19.4797	1150.33	949.14	961.801
cyn-10	WBGene00000886	B0252.4	366.554	-0.686034	0.000206246	0.0022131	-2.35881	2.62e-32	5.98e-31	1.67278	9.98e-17	1.14e-15	598.409	575.819	639.931	349.148	410.627	367.822	88.9976	158.719	109.516
cyn-11	WBGene00000887	T01B7.4	421.301	-0.609756	0.000982072	0.00724482	-1.83328	2.61e-21	2.04e-20	1.22352	3.66e-10	1.75e-09	722.96	620.52	619.032	449.864	448.356	386.156	152.757	157.132	234.93
cyn-12	WBGene00000888	C34D4.12	392.484	-1.22176	2.01e-08	1.19e-06	-2.55311	5.65e-29	9.1e-28	1.33135	8.81e-09	3.56e-08	795.069	711.439	703.348	402.024	299.196	244.069	91.6542	153.958	131.596
cyn-16	WBGene00000892	Y17G7B.9	751.526	-0.480601	0.00110848	0.00794744	-1.45681	8.67e-22	7.07e-21	0.976207	1.76e-10	8.77e-10	1154.68	1031.17	1063.67	749.494	850.209	727.623	338.722	466.634	381.541
cyn-17	WBGene00000893	ZC250.1	12.6513	2.61157	0.000348851	0.00333486	-2.67968	0.0306833	0.0467822	5.29125	1.13e-05	3.08e-05	3.74591	6.06125	5.76514	52.8758	17.5482	25.209	2.65664	0	0
cyn-6	WBGene00000882	F42G9.2	277.069	0.615912	0.000235995	0.00245887	0.757421	7.19e-06	1.62e-05	-0.14151	0.396393	0.477994	220.072	200.779	170.792	316.416	317.622	269.278	321.454	346.008	331.199
cyn-7	WBGene00000883	Y75B12B.2	10384.1	-0.319808	0.0100225	0.04074	-0.762396	8.86e-10	2.71e-09	0.442588	0.000377349	0.000847134	14039.7	12885.5	12167.3	9790.42	11273.8	10254.3	6765.14	8431.16	7849.85
cyn-8	WBGene00000884	D1009.2	355.901	-0.501994	0.00895543	0.0373937	-2.23729	1.99e-27	2.74e-26	1.7353	6.87e-17	8.1e-16	628.376	486.415	557.778	407.899	369.389	403.344	91.6542	106.342	151.91
cyn-9	WBGene00000885	T27D1.1	376.552	-0.500834	0.0111239	0.0437996	-1.69035	1.97e-16	1.01e-15	1.18952	9.38e-09	3.78e-08	557.204	575.061	549.13	392.792	387.815	407.927	112.907	196.812	209.318
cyp-25A3	WBGene00014697	C36A4.3	224.237	0.676639	0.0118166	0.0456876	1.84847	3.56e-12	1.3e-11	-1.17184	8.57e-06	2.38e-05	97.3936	122.74	104.493	169.538	174.604	175.317	522.03	412.67	239.346
cyp-31A5	WBGene00013381	Y62E10A.15	484.581	-0.59193	0.00165001	0.0107056	-2.58292	1.44e-37	5.62e-36	1.99099	1.04e-22	2.73e-21	857.813	803.873	719.922	528.758	543.993	506.471	92.9825	179.353	128.064
cyp-32A1	WBGene00016147	C26F1.2	124.504	0.690529	0.00166842	0.0107884	1.65031	1.65e-14	7.23e-14	-0.959785	4.69e-06	1.35e-05	73.0452	53.7936	68.4611	99.0373	113.186	101.982	201.905	201.573	207.551
cyp-34A2	WBGene00011699	T10H4.11	79.3767	1.68115	1.5e-05	0.000281685	3.3004	3.34e-18	2e-17	-1.61924	4e-06	1.16e-05	12.1742	15.1531	23.0606	50.3579	80.7216	30.9383	167.369	180.94	153.676
cyp-37A1	WBGene00008499	F01D5.9	391.981	0.604654	0.00230259	0.0136822	2.61883	5.44e-42	3.43e-40	-2.01418	4.01e-26	1.59e-24	116.123	137.136	152.776	229.129	205.314	183.338	974.988	850.734	678.295
cyp-42A1	WBGene00013585	Y80D3A.5	117.691	1.15477	3.64e-07	1.34e-05	1.66549	1.76e-13	7.09e-13	-0.510722	0.0177492	0.0306956	52.4427	61.3702	51.1657	117.502	111.431	139.795	183.308	184.114	158.092
cysl-1	WBGene00007653	C17G1.7	293.907	0.491969	0.00492147	0.0240026	1.29217	8.49e-14	3.5e-13	-0.800199	3.18e-06	9.32e-06	179.804	186.383	177.999	284.522	244.797	234.902	495.464	465.047	376.242
D1005.2	WBGene00016996	D1005.2	65.6697	1.14318	0.00011904	0.00147445	0.96506	0.00146976	0.00265597	0.178116	0.541951	0.62084	38.3956	30.3062	45.4005	90.6443	74.5797	87.0855	87.6692	77.7724	59.1742
D1007.4	WBGene00017002	D1007.4	117.442	-0.569662	0.00568279	0.0267443	-2.03012	1.01e-17	5.79e-17	1.46045	1.49e-09	6.63e-09	194.787	166.684	189.529	112.466	135.998	122.607	43.8346	46.0285	45.043
D1014.4	WBGene00017017	D1014.4	228.793	-0.605806	0.00161417	0.0105324	-1.32837	3.87e-11	1.31e-10	0.722561	0.000404615	0.000905041	365.226	326.55	312.759	210.664	224.617	224.589	114.236	112.691	167.807
D1014.5	WBGene00017018	D1014.5	8.95177	2.70156	0.0016761	0.0108219	-0.24243	0.810216	0.847328	2.94399	0.0016878	0.00345606	4.68238	2.27297	2.88257	31.0541	23.69	8.02104	5.31329	0	2.64959
D1037.1	WBGene00017025	D1037.1	939.964	-0.542839	0.000215281	0.00229291	-1.73047	2.62e-30	4.78e-29	1.18763	6.03e-15	5.38e-14	1494.62	1309.23	1452.1	888.817	1049.38	983.15	350.677	477.745	453.963
D1054.10	WBGene00008377	D1054.10	3382.44	0.411895	0.000395109	0.00366018	1.12425	3.44e-22	2.94e-21	-0.71235	8.06e-10	3.7e-09	2384.27	2259.33	2106.44	2881.31	3219.21	2877.26	4512.31	5342.49	4859.35
D1054.3	WBGene00008371	D1054.3	767.446	-0.48516	0.00635224	0.0289379	-1.69281	1.68e-20	1.21e-19	1.20765	4.43e-11	2.37e-10	1199.63	1138.76	1073.76	736.065	943.214	757.415	274.963	439.652	343.564
D1054.9	WBGene00008376	D1054.9	13.213	2.01686	0.0107917	0.0428951	0.437476	0.601686	0.66641	1.57938	0.0481962	0.0762354	3.74591	6.06125	8.64772	46.1614	18.4256	10.3128	17.2682	4.76157	3.53279
D1081.5	WBGene00008383	D1081.5	72.586	2.34522	0.0010337	0.00752774	7.04318	1.09e-26	1.4e-25	-4.69796	1.04e-30	6.84e-29	0.936477	0.757656	2.88257	10.9109	7.01927	5.72931	235.113	168.242	221.682
D1081.6	WBGene00008384	D1081.6	85.8999	-0.911734	0.000874392	0.00665427	-2.16163	1.24e-12	4.7e-12	1.24989	6.17e-05	0.000152488	168.566	125.771	147.011	83.9299	88.6183	60.7307	22.5815	39.6798	36.2111
D1086.17	WBGene00045355	D1086.17	173.352	2.17494	0.0087828	0.0368549	6.61046	4.41e-16	2.21e-15	-4.43551	5.8e-09	2.4e-08	0	7.57656	7.20643	42.8042	11.4063	13.7503	530	479.332	468.094
D1086.3	WBGene00008390	D1086.3	1023.9	1.22954	2.58e-05	0.00043551	2.88022	4.65e-23	4.29e-22	-1.65068	1.2e-08	4.77e-08	312.783	318.216	229.885	742.779	830.029	443.449	3081.71	1925.26	1330.98
D1086.6	WBGene00008393	D1086.6	1237.64	-0.418002	0.00143556	0.00960246	0.477729	0.00024654	0.000482974	-0.895731	9.21e-12	5.4e-11	1112.53	1271.35	1161.68	981.98	858.983	811.271	1523.58	1796.7	1620.67
D2005.3	WBGene00008398	D2005.3	267.852	-0.83105	0.000358618	0.00340557	-1.41623	2.99e-09	8.76e-09	0.585178	0.0155278	0.0271755	433.589	390.193	420.135	313.058	196.54	187.921	171.353	177.765	120.115
D2005.6	WBGene00008401	D2005.6	26.2068	1.90246	0.000104615	0.00132199	0.174139	0.74398	0.791542	1.72832	0.000634146	0.00137598	14.9836	15.1531	10.089	70.5011	46.5027	32.0841	14.6115	22.2207	9.71517
D2023.4	WBGene00008408	D2023.4	190.831	-0.582758	0.00214912	0.0129547	-0.686577	0.000405045	0.000776213	0.103819	0.600976	0.675605	258.468	231.085	260.152	166.181	142.14	193.651	136.817	168.242	160.742
D2024.1	WBGene00017050	D2024.1	14.956	4.51445	0.0011609	0.0082288	8.13541	8.45e-10	2.59e-09	-3.62096	1.46e-06	4.46e-06	0	0	0	2.5179	6.14186	1.14586	35.8647	57.1389	31.7951
D2030.7	WBGene00008417	D2030.7	1014.52	-0.495559	0.00756755	0.0330488	-2.13111	4.55e-29	7.34e-28	1.63555	1.13e-17	1.5e-16	1732.48	1478.94	1501.1	961.836	1233.64	1147.01	256.366	425.367	393.906
D2045.9	WBGene00008426	D2045.9	120.77	0.723046	0.00139894	0.00942777	0.401767	0.0838696	0.11818	0.321279	0.160061	0.221117	83.3464	95.4647	95.1249	172.056	135.998	144.379	138.145	95.2315	127.18
D2063.1	WBGene00017060	D2063.1	34.2108	0.995034	0.0130331	0.0490595	2.15705	2.77e-08	7.55e-08	-1.16202	0.00152838	0.00315316	13.1107	16.6684	11.5303	23.5004	32.4641	26.3548	53.1329	66.662	64.4734
D2089.8	WBGene00271706	D2089.8	65.4526	-1.27072	6.43e-05	0.000905892	-2.35055	2.41e-11	8.25e-11	1.07983	0.00299366	0.00590549	133.916	118.952	113.141	69.6618	47.3801	33.23	23.9098	28.5694	20.3135
D2096.12	WBGene00017079	D2096.12	838.298	-0.457343	0.00155178	0.0102416	-1.857	5.95e-35	1.83e-33	1.39966	2.47e-20	4.74e-19	1375.68	1197.1	1191.22	804.888	976.556	960.233	300.201	379.339	359.461
daam-1	WBGene00018976	F56E10.2	74.9429	1.29041	1.07e-05	0.000216712	0.701499	0.0206049	0.0322772	0.588911	0.0438099	0.0699553	44.0144	50.0053	38.9147	114.145	92.1279	119.17	96.9675	55.5517	63.5902
dab-1	WBGene00000894	M110.5	4886.1	-0.554853	2.01e-05	0.000354478	-1.55759	1.29e-32	3e-31	1.00274	2.11e-14	1.75e-13	7854.23	7081.81	6829.53	4637.97	5181.98	4995.96	2088.12	2691.88	2613.38
daf-10	WBGene00000906	F23B2.4	25.4657	1.35659	0.00713425	0.0315497	0.944643	0.0680954	0.0977059	0.411943	0.406786	0.488609	19.666	16.6684	5.76514	44.4828	25.4449	36.6676	30.5514	26.9822	22.9631
daf-18	WBGene00000913	T07A9.6	8395.17	-0.541297	0.00738918	0.0324585	-2.34914	4.73e-31	9.33e-30	1.80784	4.89e-19	7.88e-18	14301.9	12626.3	13188.5	8126.93	9601.48	9838.37	1706.89	3171.21	2994.92
daf-22	WBGene00013284	Y57A10C.6	1001.24	0.325874	0.00962482	0.0395	1.76044	7.45e-46	6.2e-44	-1.43456	3.89e-31	2.68e-29	492.587	556.877	546.247	639.546	621.205	743.665	1851.68	1790.35	1769.04
daf-31	WBGene00000923	K07H8.3	529.202	-0.731089	1.18e-05	0.000230822	-1.46264	1.54e-17	8.73e-17	0.731553	2.49e-05	6.48e-05	869.987	790.235	766.044	486.793	575.58	396.468	269.649	285.694	322.367
daf-36	WBGene00007536	C12D8.5	250.736	-0.45062	0.00548263	0.0260929	0.340512	0.032886	0.0498422	-0.791131	1.37e-06	4.22e-06	255.658	268.968	228.444	200.592	171.972	177.609	317.469	320.613	315.301
daf-4	WBGene00000900	C05D2.1	632.523	-0.384417	0.00156076	0.0102858	-0.681553	4.13e-08	1.11e-07	0.297136	0.0181648	0.0313505	851.258	778.871	751.631	601.777	595.761	626.787	515.389	503.14	468.094
daf-41	WBGene00022599	ZC395.10	3250.01	-0.620113	0.00013141	0.00158749	-1.78008	1.22e-27	1.71e-26	1.15997	1.37e-12	8.97e-12	5497.12	4856.58	4708.68	2996.3	3478.05	3325.29	1142.36	1776.07	1469.64
dao-2	WBGene00000928	M03A1.7	162.416	1.94642	7.79e-09	5.23e-07	-0.728425	0.0416055	0.0620498	2.67485	2.72e-14	2.22e-13	98.3301	78.7962	91.5217	428.042	303.583	302.508	71.7294	17.4591	69.7726
dao-3	WBGene00000929	K07E3.3	453.561	0.764759	4.16e-07	1.5e-05	1.30014	6.15e-18	3.61e-17	-0.535382	0.000312416	0.00070796	280.943	242.45	267.359	388.595	455.375	500.742	669.474	649.161	627.953
dapk-1	WBGene00003400	K12C11.4	1035.67	0.46381	0.000455296	0.00407329	1.22098	1.85e-20	1.33e-19	-0.757172	7.98e-09	3.24e-08	624.63	642.492	711.275	925.747	808.094	998.046	1465.14	1496.72	1648.93
dars-1	WBGene00001094	B0464.1	2791.43	-0.393181	0.00390445	0.0202309	-0.851248	5.14e-10	1.6e-09	0.458067	0.00084784	0.00180667	3852.67	3478.4	3516.02	2465.86	3041.98	2751.22	1817.14	2307.78	1891.81
daz-1	WBGene00000935	F56D1.7	4189.43	-0.759718	9.28e-05	0.00120077	-2.33433	7.73e-33	1.85e-31	1.57461	8.79e-16	8.78e-15	7833.63	6981.8	6260.23	4151.17	4297.55	3997.91	994.913	1852.25	1335.39
dbr-1	WBGene00000937	C55B7.8	642.382	-0.405464	0.00121357	0.00851397	-1.13455	2.51e-18	1.51e-17	0.729087	2.83e-08	1.07e-07	904.637	913.733	798.472	635.349	672.095	668.038	414.436	366.641	408.037
dbt-1	WBGene00014054	ZK669.4	1948.78	-0.350855	0.00110629	0.00793572	0.111158	0.301052	0.370623	-0.462012	1.93e-05	5.1e-05	2073.36	2026.73	2024.29	1558.58	1633.74	1609.94	1985.84	2288.73	2337.82
dcaf-1	WBGene00014243	ZK1251.9	3698.19	-0.400058	0.0122306	0.0467615	-1.6358	2.55e-24	2.65e-23	1.23574	1.61e-14	1.36e-13	5648.83	5223.28	5131.7	3567.86	4348.44	4212.19	1341.6	2036.37	1773.46
dcn-1	WBGene00010428	H38K22.2	1043.72	-0.457212	0.00444708	0.0222866	-1.31241	9.52e-16	4.64e-15	0.8552	1.88e-07	6.44e-07	1555.49	1441.06	1411.74	1062.55	1017.79	1130.97	446.316	671.382	656.215
dct-17	WBGene00009431	F35E12.7	50.0879	0.938703	0.00378701	0.0197789	1.14978	0.000431797	0.000824798	-0.21108	0.503244	0.58374	25.2849	28.0333	33.8702	57.0723	43.8704	67.6059	61.1028	73.0108	60.9406
dct-18	WBGene00010266	F58G1.4	1077.18	-0.345249	0.00261733	0.0150243	0.401263	0.000430598	0.000822748	-0.746512	9.02e-11	4.67e-10	1029.19	1053.14	1034.84	831.745	781.771	841.063	1344.26	1501.48	1277.1
dct-6	WBGene00017773	F25B5.1	816.587	0.625352	3.57e-06	9.04e-05	1.88356	1.87e-45	1.52e-43	-1.25821	1.41e-21	3.22e-20	433.589	371.252	375.455	605.974	559.787	654.287	1558.12	1361.81	1429.01
dct-8	WBGene00044472	F56D6.10	79.6068	3.89121	0.000192723	0.00211192	6.31341	1.15e-09	3.49e-09	-2.4222	0.00948029	0.0172242	0	1.51531	5.76514	67.9832	27.1997	16.0421	363.96	141.26	92.7357
ddi-1	WBGene00015308	C01G5.6	1279.19	-0.503504	9e-06	0.000188555	-1.49144	2.9e-37	1.11e-35	0.987941	4.98e-17	6.02e-16	2009.68	1824.44	1754.77	1327.77	1349.45	1262.74	628.296	650.748	704.791
ddo-3	WBGene00017648	F20H11.5	1336.93	0.490491	3.11e-05	0.00050563	0.937198	1.69e-15	8.05e-15	-0.446708	0.000140052	0.000332414	986.11	966.769	834.505	1334.49	1260.84	1318.89	1716.19	1723.69	1890.92
ddp-1	WBGene00000941	Y39A3CR.4	483.05	-1.06373	6.88e-09	4.82e-07	-1.19409	1.3e-10	4.24e-10	0.130367	0.489637	0.570672	741.69	759.172	768.926	432.239	382.55	268.132	346.692	353.944	294.105
ddr-1	WBGene00016104	C25F6.4	119.415	1.1076	8.92e-08	4.09e-06	1.02583	1.2e-06	2.88e-06	0.0817647	0.686342	0.752493	74.9182	67.4314	64.8579	145.199	149.159	151.254	130.176	153.958	137.779
deb-1	WBGene00000942	ZC477.9	2122.9	0.479346	2.9e-05	0.00047876	1.39525	2.36e-34	6.73e-33	-0.915905	8.72e-16	8.73e-15	1201.5	1301.65	1299.32	1895.98	1602.15	1804.73	3227.82	3233.11	3539.85
decr-1.2	WBGene00012177	W01C9.4	67.3781	2.90295	6.9e-05	0.00095241	6.91257	2.12e-23	2.02e-22	-4.00962	1.35e-20	2.7e-19	0	2.27297	2.16193	19.3039	11.4063	3.43759	176.667	173.004	218.15
del-6	WBGene00011891	T21C9.3	1727.98	0.309396	0.00528284	0.0253351	1.66877	2.96e-52	4.32e-50	-1.35937	2.47e-35	2.73e-33	992.666	936.463	941.16	1113.75	1223.99	1219.2	2821.36	3231.52	3071.76
denn-4	WBGene00018681	F52C12.4	2110.37	-0.330045	0.00436291	0.0219798	-0.999222	1.52e-17	8.64e-17	0.669178	1.28e-08	5.07e-08	2960.2	2780.6	2533.78	2074.75	2314.6	2192.03	1271.2	1422.12	1444.03
dep-1	WBGene00009717	F44G4.8	371.063	1.42301	2.61e-14	8.35e-12	0.891476	2.64e-06	6.17e-06	0.531531	0.00420119	0.00810895	210.707	213.659	178.719	611.01	497.491	506.471	441.003	379.339	301.17
dex-1	WBGene00017028	D1044.2	240.71	1.29728	2.24e-08	1.3e-06	-0.980362	7.92e-05	0.000162564	2.27764	1.55e-20	3.08e-19	186.359	192.445	167.91	561.491	372.899	407.927	124.862	73.0108	79.4877
dgat-2	WBGene00010296	F59A1.10	467.773	0.544311	0.0077141	0.0335664	2.57172	6.35e-38	2.58e-36	-2.0274	1.47e-24	4.79e-23	168.566	163.654	168.63	276.129	264.1	187.921	840.828	1226.9	913.226
dgk-1	WBGene00000958	C09E10.2	152.536	0.75191	0.00106396	0.00770875	1.13364	8.13e-07	1.98e-06	-0.381729	0.0912024	0.134899	101.14	84.8575	96.5662	165.342	156.179	153.546	164.712	187.289	263.193
dgn-1	WBGene00000961	T21B6.1	726.854	0.687776	2.41e-08	1.37e-06	0.517631	3.34e-05	7.09e-05	0.170145	0.168833	0.23162	576.87	515.964	526.79	827.549	905.486	874.293	819.574	712.649	782.512
dgtr-1	WBGene00020910	W01A11.2	526.22	-0.909643	0.000231575	0.00242062	-2.86615	1e-28	1.57e-27	1.9565	4.36e-14	3.45e-13	1017.01	932.675	887.112	452.382	546.626	511.055	65.0878	173.004	151.027
DH11.5	WBGene00008438	DH11.5	192.849	0.690282	0.00489148	0.0239294	1.5776	8.44e-11	2.78e-10	-0.887323	0.000218233	0.000505063	100.203	111.375	98.0074	167.86	162.321	169.588	425.063	269.822	231.398
dhc-4	WBGene00012272	W05B2.4	41.4282	1.48848	0.000705806	0.00562978	1.62352	0.000242698	0.000475761	-0.135043	0.748853	0.804824	13.1107	21.972	18.7367	29.3755	44.7478	79.0645	54.4612	46.0285	65.3566
dhfr-1	WBGene00007974	C36B1.7	871.046	-0.422554	0.00844021	0.0358559	-1.78329	4.44e-27	5.9e-26	1.36074	2.73e-16	2.92e-15	1422.51	1275.89	1150.87	812.441	1030.96	1028.98	313.484	409.495	394.789
dhhc-12	WBGene00010323	F59C6.2	42.7819	2.50838	0.00360977	0.0190891	6.49926	1.44e-15	6.92e-15	-3.99089	4.63e-12	2.82e-11	0.936477	3.03062	0	15.9467	2.63223	3.43759	111.579	107.929	139.545
dhhc-7	WBGene00007637	C17D12.1	656.411	-0.433688	0.00668283	0.0300906	-1.11574	8.45e-12	2.99e-11	0.68205	3.37e-05	8.65e-05	958.952	912.218	814.327	643.742	678.237	665.746	330.752	412.67	491.057
dhps-1	WBGene00012460	Y17G7B.4	245.894	-0.534056	0.00619964	0.0283773	-1.95757	1.51e-20	1.09e-19	1.42352	2.41e-11	1.33e-10	412.05	363.675	363.204	250.95	277.261	257.819	78.371	82.5339	127.18
dhs-1	WBGene00000965	C01G8.3	571.664	-0.643724	0.000421792	0.00383998	-1.74388	2.02e-20	1.45e-19	1.10016	6.68e-09	2.75e-08	921.493	910.703	820.812	528.758	553.645	616.474	188.622	325.374	279.09
dhs-16	WBGene00000979	C10F3.2	11.3795	2.46396	0.00461422	0.022869	2.19573	0.0128664	0.0207326	0.268235	0.737106	0.795623	7.49182	0.757656	1.44129	26.8576	14.9159	9.1669	9.29825	9.52315	22.9631
dhs-22	WBGene00000985	C15H11.4	1421.47	-0.394498	0.000583717	0.00489744	-0.706364	1.15e-09	3.49e-09	0.311866	0.00758047	0.0140241	1906.67	1713.82	1769.9	1266.5	1484.58	1348.68	1052.03	1136.43	1114.59
dhs-25	WBGene00000988	F09E10.3	1485.27	-0.783474	5.34e-07	1.84e-05	0.533085	0.000588349	0.00110743	-1.31656	3.78e-17	4.66e-16	1579.84	1598.65	1238.06	1002.12	764.223	797.52	2027.02	2076.05	2283.95
dhs-26	WBGene00000989	ZK816.5	1631.55	2.71285	0.000150483	0.0017493	7.94062	7.22e-29	1.15e-27	-5.22777	5.59e-14	4.37e-13	25.2849	24.245	8.64772	197.235	145.65	36.6676	4938.7	6661.44	2646.06
dhs-29	WBGene00000992	F27D9.6	92.9529	0.920222	0.000558467	0.00475077	1.16726	1.32e-05	2.92e-05	-0.247041	0.34342	0.42366	45.8874	65.9161	51.1657	124.216	99.1472	84.7938	124.862	106.342	134.246
dhs-5	WBGene00000969	F56D1.5	97.5582	1.16439	5.1e-06	0.00012101	0.867183	0.000907376	0.00167368	0.297206	0.239281	0.312376	63.6804	57.5819	52.6069	152.752	105.289	130.628	122.206	87.2955	105.984
did-2	WBGene00017735	F23C8.6	1008.41	-0.425729	0.000119799	0.00148003	-0.578722	2.47e-07	6.29e-07	0.152994	0.177002	0.241139	1300.77	1272.86	1187.62	985.337	888.815	924.711	819.574	826.927	869.066
dig-1	WBGene00000998	K07E12.1	15092.7	0.498615	1.3e-05	0.000249021	1.6011	1.28e-44	9.72e-43	-1.10249	4.73e-22	1.14e-20	8228.82	8859.27	7851.41	12660.8	11121.2	11452.9	27776.5	23636.5	24247.3
djr-1.1	WBGene00015184	B0432.2	500.194	-0.625057	1.92e-05	0.000346791	-1.01822	1.07e-11	3.77e-11	0.393165	0.00969328	0.0175807	741.69	714.47	646.417	451.543	511.529	397.614	328.095	365.054	345.33
dlc-1	WBGene00001005	T26A5.9	2187.38	-1.08812	7.58e-12	1.47e-09	-1.82162	6.6e-30	1.15e-28	0.733496	5.26e-06	1.5e-05	4143.91	3757.97	3325.05	2010.12	1730.25	1537.75	1046.72	1228.49	906.16
dlg-1	WBGene00001006	C25F6.2	1418.68	0.874008	1.81e-10	2.24e-08	-0.600368	1.78e-05	3.87e-05	1.47438	3.62e-26	1.45e-24	1301.7	1150.12	1206.36	2402.07	2089.99	2210.37	692.056	795.183	920.291
dma-1	WBGene00011345	T01G9.3	66.6135	1.90206	3.93e-09	2.99e-07	0.493482	0.150518	0.200626	1.40858	1.54e-05	4.11e-05	40.2685	33.3369	24.5019	157.788	93.8827	112.295	39.8497	50.7901	46.8094
dmsr-2	WBGene00021275	Y23H5B.4	31.9826	1.069	0.00816806	0.0350953	1.57999	8.58e-05	0.000175523	-0.510994	0.181964	0.246842	14.9836	15.1531	17.2954	35.2506	33.3415	30.9383	33.208	47.6157	60.0574
dna-2	WBGene00001016	F43G6.1	2001.96	-0.47402	0.00198091	0.0122393	-1.72212	1.53e-28	2.35e-27	1.2481	1.13e-15	1.11e-14	3162.48	2881.37	2863.11	1896.82	2279.51	2236.72	711.98	976.123	1009.49
dnc-3	WBGene00021149	W10G11.20	307.382	-0.612108	0.000632068	0.00518997	-1.58289	4.41e-17	2.4e-16	0.970782	3.71e-07	1.23e-06	508.507	444.744	437.43	274.451	281.648	355.217	127.519	176.178	160.742
dnc-5	WBGene00022118	Y71F9AL.14	291	-0.623065	8.88e-05	0.00115878	-1.39235	1.09e-16	5.76e-16	0.769287	6.85e-06	1.92e-05	442.954	434.137	411.487	268.576	271.997	296.778	191.278	158.719	143.078
dnj-1	WBGene00001019	B0035.14	879.791	-0.396364	0.00179023	0.0113814	-0.628855	1.01e-06	2.45e-06	0.232491	0.073102	0.110869	1157.49	1114.51	1020.43	835.102	894.957	768.874	648.221	726.934	751.601
dnj-10	WBGene00001028	F22B7.5	718.657	-0.463053	0.00918571	0.0380922	-0.829938	3.85e-06	8.86e-06	0.366885	0.0423163	0.0678684	952.397	866.001	1009.62	616.885	751.939	682.934	398.497	563.453	626.187
dnj-11	WBGene00001029	F38A5.13	3316.02	-0.420003	0.00980997	0.0401109	-1.62002	4.57e-23	4.22e-22	1.20002	2.53e-13	1.82e-12	5115.97	4720.2	4562.39	3240.53	3797.43	3724.05	1178.22	1784	1721.35
dnj-12	WBGene00001030	F39B2.10	2567.12	-0.44132	0.00385405	0.0200366	-1.1952	7.57e-15	3.42e-14	0.753884	9.89e-07	3.11e-06	3906.98	3420.82	3301.99	2624.49	2699.79	2502.56	1328.32	1907.8	1411.35
dnj-15	WBGene00001033	K08D10.2	223.359	-0.817932	1.67e-06	4.71e-05	-1.54658	1.7e-17	9.58e-17	0.728647	9.23e-05	0.000223925	339.005	352.31	361.763	208.985	219.352	167.296	119.549	125.388	116.582
dnj-17	WBGene00001035	T03F6.2	908.865	-0.622986	0.00126577	0.0087562	-1.87182	2.25e-21	1.77e-20	1.24883	2.85e-10	1.38e-09	1469.33	1364.54	1421.83	805.727	1059.03	898.356	266.993	436.478	457.496
dnj-18	WBGene00001036	T04A8.9	297.594	-0.737614	2.16e-05	0.000375789	-1.7371	4.17e-21	3.19e-20	0.99949	9.57e-08	3.4e-07	509.443	465.959	434.548	292.076	297.442	254.381	114.236	169.829	140.428
dnj-21	WBGene00001039	T19B4.4	134.905	-0.991115	0.00130132	0.00896254	-1.23037	8.82e-05	0.000180147	0.23926	0.453895	0.535382	228.5	207.598	193.853	147.717	113.186	53.8555	85.0126	103.167	81.2541
dnj-22	WBGene00001040	T23B12.7	881.006	-0.572538	0.000465413	0.00413292	-1.27434	1.81e-14	7.91e-14	0.701804	2.73e-05	7.07e-05	1267.05	1278.92	1255.36	869.514	887.06	798.666	393.183	623.766	555.531
dnj-23	WBGene00001041	T24H10.3	518.571	-0.536953	0.00471005	0.0232317	-2.09029	7e-26	8.34e-25	1.55333	7.92e-15	6.92e-14	868.114	740.23	819.371	519.526	572.948	580.952	132.832	192.05	241.113
dnj-25	WBGene00001043	W07A8.3	1264.68	-0.363114	0.00233024	0.013803	-1.03645	1.54e-17	8.74e-17	0.673331	3.69e-08	1.38e-07	1806.46	1640.33	1579.65	1196.84	1379.29	1331.49	767.77	825.339	854.935
dnj-26	WBGene00001044	Y39C12A.8	266.059	-0.659882	0.000219778	0.00233045	-2.19189	6.46e-29	1.04e-27	1.532	1.49e-14	1.26e-13	435.462	437.925	420.135	250.111	286.035	283.028	67.7444	106.342	107.75
dod-18	WBGene00008316	C54G4.6	175.856	-0.852302	3.29e-05	0.000524301	-1.59192	2.29e-13	9.14e-13	0.739619	0.000877874	0.00186754	304.355	250.784	285.375	188.842	137.753	137.503	82.3559	96.8187	98.9181
dod-19	WBGene00022644	ZK6.10	1493.7	0.456594	0.0111965	0.0439658	1.22682	8.66e-12	3.06e-11	-0.770223	1.77e-05	4.71e-05	901.827	863.728	1086.01	1606.42	1152.04	1153.88	2470.68	2352.22	1856.48
dom-3	WBGene00001050	F54C1.2	321.316	-0.569471	0.00042961	0.00389687	-1.50551	1.33e-18	8.18e-18	0.936039	6.96e-08	2.52e-07	536.601	451.563	441.754	334.88	338.68	287.611	156.742	160.306	183.705
dot-1.2	WBGene00010067	F54F7.7	16.3689	2.96336	2.49e-05	0.000422922	3.33735	2.08e-06	4.91e-06	-0.373989	0.505315	0.585685	1.87295	0.757656	5.0445	26.0183	16.6708	18.3338	21.2531	23.8079	33.5615
dot-1.5	WBGene00022512	ZC53.6	24.9092	-1.53189	0.00102451	0.00748351	-4.11183	1.07e-09	3.26e-09	2.57994	0.000196002	0.000456399	61.8075	48.49	49.7244	12.5895	20.1804	22.9172	0	3.17438	5.29918
dpf-3	WBGene00001056	K02F2.1	4239.55	-0.39037	0.000555004	0.00472411	-1.20531	3.75e-26	4.57e-25	0.81494	9.49e-13	6.33e-12	6097.4	5483.92	5788.2	3992.54	4673.08	4586.89	2349.8	2669.66	2514.46
dpf-7	WBGene00001060	R11E3.7	719.581	-0.411439	0.00843284	0.0358559	-1.68704	2.09e-25	2.39e-24	1.2756	4.86e-15	4.39e-14	1153.74	1010.71	975.751	684.868	862.493	813.562	272.306	361.88	340.914
dph-2	WBGene00007488	C09G5.2	341.752	-0.44856	0.00845161	0.0358844	-1.7881	8.68e-23	7.87e-22	1.33954	3.17e-13	2.25e-12	537.538	493.234	492.199	339.916	442.214	332.3	132.832	141.26	164.275
dpl-1	WBGene00001061	T23G7.1	1831.33	-0.42289	0.0113674	0.0444636	-2.17971	1.71e-37	6.6e-36	1.75682	7.56e-25	2.56e-23	2952.71	2745.75	2680.79	1786.03	2145.26	2320.37	478.196	739.631	633.252
dpm-1	WBGene00022044	Y66H1A.2	322.579	-0.643609	0.00010047	0.00127862	-1.00573	3.4e-09	9.92e-09	0.362122	0.03653	0.0594058	467.302	452.321	440.313	330.684	274.629	263.548	249.724	188.876	235.814
dpy-1	WBGene00001063	M01E10.2	46.4694	1.96121	0.000570912	0.00482805	0.139526	0.813747	0.849838	1.82168	0.00162268	0.00333383	20.6025	31.0639	18.0161	132.609	83.3538	55.0014	54.4612	14.2847	8.83197
dpy-10	WBGene00001072	T14B4.7	204.178	1.87845	3.22e-16	1.65e-13	-1.2927	8.38e-07	2.04e-06	3.17114	3.84e-35	4.1e-33	146.09	120.467	96.5662	445.668	458.885	426.261	42.5063	34.9182	66.2398
dpy-14	WBGene00001075	H27M09.4	685.645	2.54805	3.38e-17	2.11e-14	-1.28325	4.29e-05	9.03e-05	3.8313	7.71e-35	7.89e-33	332.449	215.932	302.67	2014.32	1550.38	1409.41	146.115	47.6157	151.91
dpy-17	WBGene00001076	F54D8.1	723.064	2.42628	5.94e-20	7.12e-17	-0.756241	0.00566568	0.00956805	3.18252	6.83e-32	5.05e-30	351.179	252.3	331.496	2106.64	1499.49	1416.29	241.755	99.993	208.434
dpy-18	WBGene00001077	Y47D3B.10	458.821	0.651145	0.000102712	0.00130139	0.423771	0.012455	0.0201132	0.227374	0.177025	0.241151	385.828	324.277	347.35	579.956	512.407	567.202	511.404	374.577	526.385
dpy-2	WBGene00001064	T14B4.6	67.1729	2.96499	3.13e-13	7.63e-11	0.177935	0.68993	0.745311	2.78706	2.92e-11	1.6e-10	32.7767	13.6378	15.1335	219.896	130.734	122.607	18.5965	31.7438	19.4303
dpy-3	WBGene00001065	EGAP7.1	45.9705	2.61839	1.39e-11	2.35e-09	0.0327759	0.940544	0.952352	2.58561	2.39e-10	1.17e-09	21.539	18.1837	11.5303	125.895	106.166	79.0645	22.5815	11.1103	17.6639
dpy-30	WBGene00001088	ZK863.6	950.333	-0.468048	0.00401043	0.0206513	-1.38422	6.71e-17	3.6e-16	0.916171	3.76e-08	1.41e-07	1552.68	1236.49	1274.1	940.854	1079.21	915.544	419.75	552.343	582.027
dpy-31	WBGene00006592	R151.5	706.213	0.574559	0.00948357	0.0390318	1.73883	3e-15	1.4e-14	-1.16427	1.15e-07	4.06e-07	253.785	328.823	506.612	579.956	557.155	486.992	1307.07	1201.5	1134.02
drap-1	WBGene00009584	F40F9.7	1504.41	-0.466427	2.35e-06	6.37e-05	-0.471203	2.24e-06	5.26e-06	0.00477596	0.962124	0.972675	1798.97	1909.29	1830.43	1371.41	1353.84	1282.22	1338.95	1293.56	1361.01
drd-5	WBGene00018885	F55E10.6	286.549	0.605033	0.0115392	0.044931	2.15282	6.12e-20	4.19e-19	-1.54779	3.3e-11	1.79e-10	132.043	119.71	118.906	261.861	168.462	130.628	589.775	536.471	521.086
drd-50	WBGene00018643	F49F1.1	52.6885	1.84231	0.0007183	0.00570195	3.64628	8.01e-12	2.84e-11	-1.80397	0.000261206	0.00059815	20.6025	3.03062	5.0445	32.7327	32.4641	34.3759	87.6692	90.4699	167.807
dre-1	WBGene00001089	K04A8.6	790.725	0.560147	0.000191762	0.00210968	0.318187	0.0357086	0.0538135	0.24196	0.108916	0.157865	634.931	628.097	650.741	880.425	910.75	1032.42	729.249	703.126	946.787
dro-1	WBGene00001092	F53A2.5	496.591	-0.803574	1.21e-05	0.000234765	-2.21878	1.21e-30	2.29e-29	1.4152	3.58e-13	2.53e-12	939.286	797.054	763.882	520.365	461.517	449.178	130.176	220.62	187.238
drr-2	WBGene00011730	T12D8.2	818.484	-0.517039	3.16e-05	0.000510595	-1.54509	7.6e-33	1.82e-31	1.02805	3.63e-15	3.33e-14	1308.26	1167.55	1134.29	807.406	855.474	859.397	377.243	414.257	442.482
dsb-1	WBGene00008580	F08G5.1	670.489	-0.581316	0.000116516	0.00144569	-1.87237	1.65e-32	3.81e-31	1.29105	4.71e-16	4.88e-15	1173.41	969.042	966.382	652.135	712.456	712.726	235.113	311.089	302.053
dscc-1	WBGene00019595	K09H9.2	588.075	-0.496034	0.00865953	0.0364423	-2.37682	6.46e-33	1.56e-31	1.88079	5.03e-21	1.06e-19	1006.71	939.494	836.667	584.991	701.927	686.372	123.534	222.207	190.771
dsl-3	WBGene00001105	Y41D4B.10	39.8175	1.30659	0.00087898	0.00668211	-2.14451	2.74e-05	5.86e-05	3.4511	6.51e-12	3.88e-11	27.1578	28.0333	41.7973	104.073	59.6638	76.7728	7.96993	3.17438	9.71517
dsl-6	WBGene00001108	H02I12.4	26.8387	2.97635	4.29e-08	2.24e-06	-1.32457	0.0683559	0.0980402	4.30093	4.18e-10	1.98e-09	14.0472	6.06125	6.48579	95.6801	61.4186	48.1262	5.31329	0	4.41598
dss-1	WBGene00022492	Y119D3B.15	270.765	-0.734808	0.000197318	0.00214129	-1.16419	9.33e-09	2.64e-08	0.429378	0.0371878	0.060371	412.05	394.739	384.103	297.112	180.746	237.194	164.712	182.527	183.705
duo-1	WBGene00001110	F38B7.5	897.764	-0.516111	0.0075454	0.0329721	-1.80292	5.94e-20	4.08e-19	1.28681	7.85e-11	4.09e-10	1383.18	1311.5	1374.99	775.512	1112.55	957.941	280.276	423.78	460.146
dvc-1	WBGene00011834	T19B10.6	1151.95	-0.467531	0.00700664	0.0311002	-2.03721	2e-30	3.72e-29	1.56968	1.31e-18	1.99e-17	1788.67	1742.61	1740.35	1109.55	1338.05	1365.87	310.827	476.157	495.473
DY3.8	WBGene00008440	DY3.8	947.385	-0.673409	0.00199252	0.0122787	-3.05396	1.8e-41	1.08e-39	2.38055	1.02e-25	3.87e-24	1739.97	1582.74	1553.71	981.14	1017.79	1058.78	135.489	295.218	161.625
dyb-1	WBGene00001115	F47G6.1	139.703	0.58576	0.00577401	0.0270056	-0.0368025	0.867613	0.894421	0.622562	0.00439421	0.00845496	116.123	138.651	106.655	159.467	173.727	210.839	107.594	120.627	123.648
dyc-1	WBGene00001116	C33G3.1	167.611	0.585654	0.0120107	0.0461418	1.43357	5.04e-10	1.57e-09	-0.847915	0.000198863	0.000462396	89.9018	103.041	96.5662	175.413	101.779	158.129	265.664	269.822	248.178
dyf-19	WBGene00012826	Y43F8C.4	12.0734	1.55699	0.0123166	0.0470525	0.183905	0.786483	0.827327	1.37308	0.0329926	0.0541822	8.42829	3.78828	9.36836	27.6969	19.303	16.0421	7.96993	6.34876	9.71517
dyf-2	WBGene00001118	ZK520.3	62.5465	1.02775	0.000460855	0.00411277	0.801589	0.00771411	0.0128066	0.226164	0.436744	0.518203	32.7767	42.4287	41.7973	76.3762	85.1087	77.9186	83.6843	69.8364	52.9918
dyf-7	WBGene00001123	C43C3.3	44.7598	2.21672	9.19e-10	9.1e-08	0.51289	0.193227	0.250876	1.70383	3.12e-06	9.16e-06	21.539	16.6684	18.7367	102.394	80.7216	80.2104	19.9248	39.6798	22.9631
dylt-1	WBGene00008764	F13G3.4	413.338	-0.827667	5.07e-07	1.76e-05	-1.21406	6.4e-13	2.47e-12	0.386392	0.0244385	0.0411677	711.722	628.097	526.069	386.917	336.925	325.425	253.709	288.869	262.309
dys-1	WBGene00001131	F15D3.1	2458.51	0.607408	2.51e-07	9.63e-06	0.705209	2.3e-09	6.8e-09	-0.097801	0.406122	0.487911	1816.77	1737.31	1773.5	2962.72	2387.43	2766.11	2999.35	2722.03	2961.36
E03H12.5	WBGene00017112	E03H12.5	722.66	1.72456	0.00492392	0.0240064	6.46735	1.54e-26	1.96e-25	-4.74279	1.39e-15	1.35e-14	7.49182	33.3369	28.8257	133.449	55.2768	42.3969	2101.4	1852.25	2249.5
E03H12.7	WBGene00017114	E03H12.7	91.11	1.93197	0.00119151	0.00839606	6.62868	2.14e-34	6.14e-33	-4.69671	5.53e-34	5.27e-32	1.87295	2.27297	3.60321	16.786	8.77409	3.43759	241.755	272.997	268.492
eaf-1	WBGene00017011	D1007.16	1268.01	-0.836932	1.13e-07	4.94e-06	-2.20982	2.16e-42	1.41e-40	1.37289	3.44e-17	4.26e-16	2319.65	2060.07	2045.91	1190.13	1282.77	1122.95	359.975	555.517	475.16
eas-1	WBGene00018270	F41C3.4	407.157	-0.856903	1.27e-09	1.15e-07	-1.45932	4.66e-23	4.3e-22	0.602415	6.56e-05	0.000161752	714.532	609.156	590.207	358.381	355.351	341.467	233.785	230.143	231.398
eat-3	WBGene00001134	D2013.5	2656.02	-0.460496	0.00132919	0.00909417	-1.17364	4.55e-16	2.27e-15	0.713146	8.46e-07	2.69e-06	3961.3	3524.62	3528.99	2392	2828.77	2784.45	1356.22	1858.6	1669.24
ebp-2	WBGene00012156	VW02B12L.3	1160.44	-0.441305	0.00398191	0.0205466	-1.53158	1.2e-22	1.08e-21	1.09027	3.85e-12	2.38e-11	1851.41	1576.68	1589.74	1081.86	1290.67	1323.47	507.419	544.407	678.295
ect-2	WBGene00002297	T19E10.1	2565.02	-0.491359	0.00462034	0.0228835	-1.40834	7.17e-16	3.53e-15	0.916984	1.57e-07	5.43e-07	4057.75	3597.35	3402.88	2347.52	2717.34	2801.63	1066.64	1374.51	1719.58
edc-3	WBGene00011036	R05D11.8	1817.21	-0.551217	0.00372257	0.0195018	-1.89936	4.91e-23	4.53e-22	1.34815	2.54e-12	1.6e-11	3114.72	2748.02	2522.25	1816.24	1922.4	1983.49	512.732	911.048	824.023
eea-1	WBGene00011696	T10G3.5	2349.03	-0.364241	0.00473792	0.0233451	-1.01002	8.27e-15	3.72e-14	0.645781	7.43e-07	2.37e-06	3312.32	2971.53	3013.73	2241.77	2354.09	2628.61	1368.17	1736.39	1514.68
EEED8.12	WBGene00017140	EEED8.12	53.2135	-1.19647	0.00040782	0.00375372	-3.32825	5.75e-15	2.63e-14	2.13178	1.06e-06	3.3e-06	110.504	90.1611	112.42	58.7509	35.0964	42.3969	6.64161	7.93596	15.0143
EEED8.14	WBGene00017142	EEED8.14	352.269	-0.541417	0.00362869	0.0191469	-2.5691	4.27e-36	1.45e-34	2.02768	9.42e-23	2.48e-21	600.282	547.785	557.778	370.97	412.382	388.447	81.0276	134.911	76.8381
EEED8.15	WBGene00017143	EEED8.15	299.988	0.499522	0.0112332	0.044038	-2.64855	9.7e-31	1.86e-29	3.14807	6.36e-43	1.47e-40	356.798	340.188	354.556	537.151	503.633	444.595	38.5213	47.6157	76.8381
EEED8.2	WBGene00017133	EEED8.2	83.9071	1.33192	1.24e-06	3.76e-05	-0.972733	0.00188963	0.00337502	2.30465	4.56e-14	3.6e-13	51.5062	59.8548	76.3882	179.61	150.914	143.233	29.2231	23.8079	40.6271
EEED8.3	WBGene00017134	EEED8.3	1020.16	-0.84211	0.000285948	0.00284917	-3.29266	1.21e-42	8.03e-41	2.45055	3.09e-24	9.6e-23	1840.18	1779.73	1914.03	1019.75	1059.91	1007.21	103.609	192.05	264.959
eef-1A.2	WBGene00001169	R03G5.1	7153.52	0.647939	3.83e-09	2.94e-07	1.07489	1.46e-22	1.29e-21	-0.426949	0.000101501	0.00024499	4874.36	4364.86	4539.33	7500.81	7078.06	7008.09	10019.5	8683.52	10313.1
eef-1B.1	WBGene00018846	F54H12.6	9087.14	-0.380632	0.0023811	0.0139982	-0.55666	9.1e-06	2.03e-05	0.176028	0.160899	0.222104	12074.9	10911.8	10421.9	7688.82	9166.29	8805.95	6822.26	8283.55	7608.74
eff-1	WBGene00001159	C26D10.5	67.954	1.09008	0.00179369	0.0113883	1.74736	4.7e-07	1.16e-06	-0.65728	0.0499856	0.0788211	30.9037	30.3062	33.1496	81.412	82.4764	35.5217	115.564	109.516	92.7357
efl-1	WBGene00001161	Y102A5C.18	689.623	-0.477278	0.00493363	0.0240293	-2.12629	4.79e-33	1.16e-31	1.64901	2.53e-20	4.82e-19	1134.07	1035.72	1016.11	710.886	735.269	843.355	181.98	298.392	250.828
efl-3	WBGene00009899	F49E12.6	304.127	0.834547	6.03e-06	0.000137425	-1.28827	1.24e-10	4.05e-10	2.12282	1.13e-26	4.87e-25	278.134	276.545	301.949	500.222	411.505	618.766	108.922	117.452	123.648
egal-1	WBGene00015680	C10G6.1	301.134	0.812234	5.44e-07	1.86e-05	1.49829	1.21e-20	8.83e-20	-0.686054	1.29e-05	3.51e-05	148.9	155.32	180.161	286.201	294.809	270.424	455.614	498.378	420.402
EGAP2.1	WBGene00017147	EGAP2.1	168.127	-0.553926	0.00531332	0.0254388	-1.34669	1.75e-10	5.63e-10	0.792764	0.000226392	0.000522726	277.197	234.873	217.634	172.896	156.179	167.296	77.0427	111.103	98.9181
EGAP9.3	WBGene00017151	EGAP9.3	33.5538	1.71879	0.000198054	0.00214336	2.38355	2e-07	5.12e-07	-0.664765	0.113812	0.163988	11.2377	10.6072	10.089	29.3755	50.8897	24.0631	70.401	39.6798	55.6414
egg-2	WBGene00019811	R01H2.3	2337.88	-0.534375	0.0127099	0.0481707	-2.79082	1.13e-37	4.45e-36	2.25645	3.73e-25	1.32e-23	4042.77	3799.65	3624.83	2287.93	2841.05	2789.03	337.394	652.336	665.93
egl-10	WBGene00001179	F28C1.2	423.595	0.531353	0.00354373	0.0188688	1.21949	1.77e-11	6.11e-11	-0.68814	0.000135524	0.000322267	257.531	293.213	246.46	381.042	351.841	420.532	551.254	768.201	542.283
egl-15	WBGene00001184	F58A3.2	257.21	0.537836	0.00208691	0.0126411	1.142	4.91e-11	1.65e-10	-0.604159	0.000441447	0.00098078	158.265	167.442	170.072	235.004	208.823	278.445	390.527	369.816	336.498
egl-19	WBGene00001187	C48A7.1	872.339	0.663673	2.76e-07	1.05e-05	1.5098	5.5e-32	1.2e-30	-0.84613	2.81e-11	1.55e-10	526.3	473.535	446.799	803.209	699.295	787.207	1285.82	1415.77	1413.12
egl-21	WBGene00001189	F01D4.4	1081.28	0.441513	0.00341287	0.0183312	1.58385	3.76e-26	4.59e-25	-1.14233	2.02e-14	1.69e-13	651.788	587.184	579.397	733.547	797.565	939.607	1714.86	1645.92	2081.7
egl-3	WBGene00001172	C51E3.7	1472.75	0.384119	0.000303122	0.00299331	1.48594	3.04e-45	2.45e-43	-1.10182	9.12e-26	3.47e-24	832.528	879.639	882.788	1106.2	1073.95	1210.03	2364.41	2425.23	2480.02
egl-30	WBGene00001196	M01D7.7	1785.57	0.531968	1.41e-07	6.02e-06	0.9187	9.98e-20	6.7e-19	-0.386732	0.000122306	0.000292279	1202.44	1254.68	1248.87	1831.35	1705.68	1823.07	2224.94	2330	2449.11
egl-38	WBGene00001204	C04G2.7	11.3102	1.92225	0.00757519	0.0330721	1.89322	0.0095111	0.0156216	0.0290248	0.964987	0.974859	3.74591	5.30359	2.88257	16.786	7.01927	21.7714	19.9248	11.1103	13.248
egl-43	WBGene00001207	R53.3	55.9687	1.12013	0.000368341	0.0034795	0.629063	0.0533997	0.0781229	0.491067	0.118545	0.169929	36.5226	29.5486	41.0767	85.6085	78.0894	68.7517	65.0878	38.0926	60.9406
egl-46	WBGene00001210	K11G9.4	71.1965	2.14553	1.27e-11	2.17e-09	-0.234868	0.50746	0.579467	2.38039	1.65e-12	1.07e-11	38.3956	32.5792	31.7083	200.592	137.753	113.44	22.5815	30.1566	33.5615
egl-8	WBGene00001177	B0348.4	1733.3	0.427517	6.09e-05	0.000868815	1.04248	1.12e-22	9.99e-22	-0.614962	6.79e-09	2.79e-08	1197.75	1188	1155.91	1534.24	1509.14	1722.23	2331.2	2445.86	2515.34
ego-1	WBGene00001214	F26A3.3	2949.04	-0.476967	0.0103087	0.0415088	-1.68198	2.47e-19	1.62e-18	1.20501	1.25e-10	6.37e-10	4722.65	4090.59	4259.72	2618.61	3421.89	3352.79	989.6	1645.92	1439.61
eif-1	WBGene00020868	T27F7.3	643.258	-0.538237	4.51e-05	0.000677319	-1.26203	2.32e-20	1.65e-19	0.723795	1.59e-07	5.5e-07	994.539	955.405	799.914	636.189	628.225	627.933	379.9	393.623	373.592
eif-1.A	WBGene00019162	H06H21.3	1540.38	-0.502478	0.000281978	0.00281997	-0.898733	1.21e-10	3.94e-10	0.396255	0.00472062	0.0090362	2289.69	2005.52	1888.08	1390.72	1545.99	1426.6	949.75	1234.83	1132.26
eif-2A	WBGene00008480	E04D5.1	3681.01	-0.388066	0.0118238	0.0456876	-1.3455	3.97e-18	2.36e-17	0.957435	6.89e-10	3.19e-09	5606.69	4889.91	4857.13	3264.87	4184.36	4284.38	1692.28	2231.59	2117.91
eif-2Balpha	WBGene00014221	ZK1098.4	413.934	-0.594231	0.000150048	0.00174849	-1.06545	3.86e-11	1.3e-10	0.471214	0.00395784	0.00766999	641.487	534.905	562.822	387.756	389.57	373.551	260.351	328.549	246.412
eif-2Bbeta	WBGene00012950	Y47H9C.7	514.973	-0.442592	0.00268879	0.015367	-1.56127	6.55e-24	6.56e-23	1.11868	8.24e-13	5.54e-12	832.528	731.896	670.919	514.49	611.554	516.784	239.098	258.712	258.777
eif-2Bepsilon	WBGene00008428	D2085.3	1002.75	-0.477766	0.00226163	0.0135025	-1.45389	8.64e-20	5.84e-19	0.976125	1.18e-09	5.3e-09	1510.54	1373.63	1447.05	932.461	1042.36	1136.7	418.421	614.243	549.348
eif-2beta	WBGene00010560	K04G2.1	1311.16	-0.454944	0.000823907	0.00633721	-1.15021	8.21e-17	4.38e-16	0.695267	5.48e-07	1.78e-06	1887.94	1723.67	1798.72	1134.73	1398.59	1415.14	774.412	909.461	757.783
eif-2Bgamma	WBGene00004090	C15F1.4	513.171	-0.420506	0.00485214	0.0238018	-1.16313	4.72e-14	1.99e-13	0.742628	1.87e-06	5.63e-06	757.61	702.347	644.975	467.489	551.013	554.597	274.963	347.595	317.951
eif-2gamma	WBGene00021466	Y39G10AR.8	2066.12	-0.410429	0.00520106	0.0249929	-1.09239	1.62e-13	6.53e-13	0.68196	4.36e-06	1.26e-05	3071.64	2654.83	2645.48	1822.12	2253.19	2224.12	1110.48	1374.51	1438.73
eif-3.J	WBGene00012738	Y40B1B.5	1325.48	-0.482571	0.00139222	0.00940454	-1.30184	1.88e-17	1.05e-16	0.819272	9.95e-08	3.53e-07	2093.96	1769.88	1759.09	1234.61	1375.78	1413.99	628.296	880.891	772.797
eif-3.K	WBGene00001233	T16G1.11	823.113	-0.574913	8.01e-05	0.00106011	-1.31948	9e-19	5.6e-18	0.744568	7.33e-07	2.34e-06	1326.05	1178.16	1072.32	788.102	850.209	760.853	405.138	523.773	503.422
eif-6	WBGene00001234	C47B2.5	905.859	-0.324926	0.0108375	0.0430028	-1.3274	7.11e-24	7.08e-23	1.00248	3.98e-14	3.17e-13	1393.48	1191.79	1127.81	948.408	1018.67	995.754	472.883	487.268	516.67
ekl-7	WBGene00021465	Y39G10AR.7	792.346	-0.752959	0.000242723	0.00251438	-1.99371	1.87e-21	1.48e-20	1.24075	3.84e-09	1.62e-08	1367.26	1286.5	1212.12	723.476	768.61	802.104	204.562	407.908	358.578
elb-1	WBGene00001235	Y41C4A.10	270.631	-0.91302	2.03e-06	5.6e-05	-1.71977	1.37e-17	7.81e-17	0.806754	8.48e-05	0.000206433	507.57	435.652	383.382	246.754	238.655	217.714	116.892	169.829	119.232
elli-1	WBGene00008968	F20C5.3	572.8	-0.838368	6.18e-06	0.000140263	-2.22318	1.3e-30	2.47e-29	1.38481	1.22e-12	8.07e-12	1031.06	953.132	923.864	556.455	570.316	498.45	140.802	244.427	236.697
elo-2	WBGene00001240	F11E6.5	1384.74	-0.700296	1.98e-05	0.000352198	-0.0497565	0.761311	0.806225	-0.650539	7.88e-05	0.000192644	1536.76	1694.12	1598.39	1045.77	844.945	1082.84	1639.15	1234.83	1785.82
elo-3	WBGene00001241	D2024.3	1279.48	-0.450292	0.000272054	0.00274751	-0.653741	1.64e-07	4.23e-07	0.203449	0.105565	0.153519	1702.52	1633.51	1530.65	1300.07	1171.34	1087.42	1090.55	941.204	1058.07
elo-5	WBGene00001243	F41H10.7	2587.07	-0.809945	2.99e-06	7.82e-05	0.198619	0.25086	0.315834	-1.00856	6.23e-09	2.57e-08	2857.19	2991.98	2719.71	1861.56	1382.8	1643.17	2745.64	2979.16	4102.45
elo-8	WBGene00001246	Y47D3A.30	38.6464	2.25652	0.00520843	0.0250197	6.37599	1.21e-17	6.94e-17	-4.11947	3.57e-17	4.41e-16	0	0.757656	2.88257	5.87509	6.14186	6.87517	118.221	82.5339	124.531
elp-1	WBGene00001248	F38A6.2	186.526	0.660634	0.000219161	0.00232563	1.72847	3.24e-23	3.04e-22	-1.06784	3.27e-10	1.57e-09	93.6477	98.4953	92.9629	152.752	155.301	142.087	306.842	306.328	330.316
elt-6	WBGene00001253	F52C12.5	52.0542	0.935784	0.0102189	0.0412198	-0.785313	0.048465	0.0714784	1.7211	1.13e-05	3.08e-05	52.4427	36.3675	44.6799	78.8941	62.296	114.586	22.5815	38.0926	18.5471
emb-1	WBGene00019630	K10D2.4	223.784	-1.42293	6.3e-07	2.11e-05	-2.47934	8.32e-17	4.43e-16	1.05641	0.000477481	0.00105492	470.111	441.714	387.706	244.236	138.631	99.69	86.3409	63.4876	82.1373
emb-27	WBGene00001281	F10B5.6	1261.48	-0.482679	0.00122061	0.00853419	-1.91533	8.4e-36	2.8e-34	1.43265	1.34e-20	2.68e-19	2039.65	1810.04	1882.32	1215.3	1504.76	1381.91	413.108	566.627	539.633
emb-4	WBGene00001258	Y80D3A.2	3562.4	-0.423252	0.00812333	0.0349554	-1.38328	7.71e-18	4.48e-17	0.960028	2.47e-09	1.07e-08	5510.23	4961.13	4587.61	3483.93	4380.9	3363.11	1612.58	2241.11	1920.95
emb-9	WBGene00001263	K04H4.1	18807.9	0.451912	1.71e-07	7e-06	1.69826	3.57e-86	3.98e-83	-1.24635	2.65e-47	9.83e-45	9892.94	10353.4	9911	13862.7	13605.1	13783.6	31029.6	32953.3	33879.4
emc-3	WBGene00013378	Y62E10A.10	469.714	-0.451004	0.00122016	0.00853419	-0.956305	2.96e-11	1.01e-10	0.505301	0.000525887	0.00115471	613.392	595.518	673.081	473.365	447.478	456.053	281.604	338.072	348.863
emc-5	WBGene00195248	B0334.15	263.585	-0.706732	5.61e-05	0.000810892	-1.57743	1.95e-17	1.09e-16	0.870703	4.12e-06	1.19e-05	459.81	383.374	376.176	227.45	243.042	277.299	134.16	119.039	151.91
emc-6	WBGene00017999	F33D4.7	256.044	-0.533646	0.00512281	0.0247327	-1.49017	1.12e-13	4.58e-13	0.95652	2.54e-06	7.54e-06	423.288	353.825	349.512	252.629	273.752	250.944	98.2958	155.545	146.611
eme-1	WBGene00018923	F56A6.4	560.156	-0.537347	0.00653112	0.0295929	-1.3607	1.46e-11	5.09e-11	0.823357	4.89e-05	0.00012271	841.893	810.692	771.809	515.329	607.167	547.722	221.83	415.844	309.119
emr-1	WBGene00001309	M01D7.6	784.819	-0.64784	0.000283554	0.0028312	-1.94675	2.97e-26	3.65e-25	1.29891	2.02e-12	1.3e-11	1378.49	1180.43	1162.4	713.404	834.416	827.313	239.098	398.385	329.432
ensa-1	WBGene00010730	K10C3.2	1382.11	-0.620004	3.77e-06	9.41e-05	-1.47735	2.97e-27	4.03e-26	0.857347	4.42e-10	2.09e-09	2302.8	2032.79	1853.49	1255.59	1329.27	1442.64	664.161	795.183	763.082
ensh-1	WBGene00017013	D1009.3	31.1414	1.44068	0.00366286	0.0192547	1.69242	0.000673569	0.00125892	-0.251739	0.595132	0.670135	10.3012	18.9414	10.8096	52.8758	22.8126	33.23	53.1329	50.7901	27.3791
ent-2	WBGene00010701	K09A9.3	1471.52	0.495895	3.96e-07	1.44e-05	0.971017	2.76e-23	2.6e-22	-0.475122	1.03e-06	3.21e-06	1040.43	1025.11	965.662	1430.17	1410.87	1432.33	1944.66	1988.75	2005.74
ent-3	WBGene00010510	K02E11.1	130.073	2.53288	1.07e-05	0.000216712	7.00853	3.17e-38	1.33e-36	-4.47565	1.29e-32	1.04e-30	0.936477	3.03062	4.32386	27.6969	13.1611	8.02104	458.271	290.456	364.76
enu-3.2	WBGene00008003	C38D4.1	197.215	-0.688763	0.00112223	0.00803143	-1.22912	2.05e-08	5.63e-08	0.540356	0.0154441	0.0270556	344.624	291.698	232.768	166.181	191.275	181.046	108.922	112.691	145.727
epg-4	WBGene00018150	F37C12.2	777.621	-0.514411	2.9e-05	0.00047876	-1.4926	2.73e-31	5.52e-30	0.978185	4.43e-14	3.5e-13	1176.22	1125.88	1103.3	845.174	823.009	712.726	395.84	426.954	389.49
epg-6	WBGene00012641	Y39A1A.1	869.832	-0.450343	0.00202006	0.0123929	-1.96166	5.28e-38	2.18e-36	1.51132	5.45e-23	1.47e-21	1410.33	1251.65	1276.26	885.46	921.279	1077.11	294.887	323.787	387.723
epg-8	WBGene00013695	Y106G6A.2	785.712	-0.382909	0.00231579	0.0137379	-1.41837	2.24e-27	3.06e-26	1.03546	4.16e-15	3.78e-14	1183.71	1122.09	997.37	859.442	816.868	855.959	378.572	439.652	417.752
ephx-1	WBGene00019487	K07D4.7	630.367	0.516347	4.26e-05	0.000648108	0.733911	6.93e-09	1.98e-08	-0.217564	0.0839193	0.125426	495.396	431.864	460.491	677.314	653.67	651.996	791.68	706.3	804.592
epi-1	WBGene00001328	K08C7.3	11114.3	0.696256	9.59e-14	2.81e-11	1.22256	4.36e-39	2.04e-37	-0.526299	1.73e-08	6.74e-08	6398.01	6738.59	7052.93	10497.1	11058	11161.8	16197.6	15940.2	14984.3
ercc-1	WBGene00008665	F10G8.7	378.894	-1.01644	2.41e-08	1.37e-06	-1.8235	6.27e-22	5.2e-21	0.807059	2.79e-05	7.23e-05	627.44	643.25	652.182	306.344	336.925	307.091	156.742	146.022	234.047
erfa-3	WBGene00010405	H19N07.1	2371.07	-0.341451	0.0101125	0.0409745	-0.913909	8.32e-12	2.95e-11	0.572459	1.96e-05	5.18e-05	3237.4	3003.35	2958.96	2138.53	2596.25	2526.63	1429.27	1639.57	1809.67
erh-2	WBGene00009444	F35G12.11	272.108	-0.638117	0.0115599	0.0449996	-2.07727	3.98e-15	1.83e-14	1.43916	6.64e-08	2.41e-07	464.493	427.318	410.046	270.254	304.461	261.257	58.4462	155.545	97.1517
eri-7	WBGene00016566	C41D11.7	721.14	-0.451462	0.000569622	0.00482282	-1.63747	9.26e-33	2.2e-31	1.18601	1.13e-17	1.5e-16	1103.17	1022.08	1035.56	697.457	808.094	806.687	304.186	372.99	340.031
eri-9	WBGene00016143	C26E6.7	1268.39	-0.533024	0.00120036	0.00843367	-1.81044	4.05e-27	5.41e-26	1.27742	3.4e-14	2.75e-13	2019.98	1820.65	1935.65	1278.25	1358.23	1355.56	403.81	650.748	592.625
erl-1	WBGene00016592	C42C1.15	291.383	-0.450225	0.00622587	0.0284611	-1.33689	1.44e-14	6.35e-14	0.886667	4.83e-07	1.58e-06	421.415	409.892	402.119	276.969	316.745	309.383	131.504	169.829	184.588
erp-44.2	WBGene00015510	C06A6.5	331.217	0.618225	0.000307139	0.00301845	0.746832	1.48e-05	3.24e-05	-0.128608	0.451522	0.533181	240.675	238.662	227.723	328.166	360.615	397.614	326.767	457.111	403.621
ess-2	WBGene00018371	F42H10.7	984.954	-0.509206	0.000322983	0.00313979	-1.51156	2.47e-25	2.8e-24	1.00236	7.19e-12	4.27e-11	1537.7	1381.21	1398.05	966.033	1006.39	1061.07	411.78	569.802	532.568
ets-6	WBGene00017606	F19F10.10	951.888	-0.545639	0.0033392	0.0180435	-2.21417	5.81e-31	1.14e-29	1.66853	3.72e-18	5.3e-17	1546.12	1460	1502.54	935.818	1088.86	1064.51	219.173	358.705	391.256
eva-1	WBGene00009304	F32A7.3	59.7165	1.47985	0.000150228	0.00174864	0.626925	0.119412	0.163118	0.852928	0.0289914	0.0481973	40.2685	25.0027	36.0321	120.02	71.0701	90.5231	71.7294	25.3951	57.4078
evl-14	WBGene00001352	H38K22.1	3191.49	-0.445225	0.00155047	0.0102377	-1.65372	2.59e-31	5.26e-30	1.2085	2.06e-17	2.62e-16	5000.79	4528.51	4466.55	3356.36	3546.49	3375.71	1196.82	1703.06	1549.13
evl-20	WBGene00001358	F22B5.1	115.077	-0.632422	0.00357429	0.0189713	-1.63691	5.7e-12	2.04e-11	1.00449	3.62e-05	9.25e-05	162.011	167.442	196.015	110.787	104.412	124.899	47.8196	66.662	55.6414
exc-13	WBGene00015393	C03G6.5	41.9428	1.26883	0.00359377	0.0190262	2.08701	1.28e-06	3.07e-06	-0.818178	0.0462482	0.0734344	21.539	15.1531	12.9716	20.9825	44.7478	53.8555	62.4311	61.9005	83.9037
exc-5	WBGene00001366	C33D9.1	229.58	0.660347	0.000907863	0.00684016	1.31499	2.97e-11	1.01e-10	-0.654646	0.000796761	0.00170332	127.361	156.077	123.951	217.378	246.552	178.755	309.499	382.513	324.133
exc-7	WBGene00001368	F35H8.5	224.297	0.558678	0.0058767	0.0273522	0.914905	6.61e-06	1.49e-05	-0.356227	0.076789	0.11582	151.709	155.32	157.1	245.915	248.307	187.921	332.08	228.556	311.769
exoc-7	WBGene00016606	C43E11.8	958.515	-0.454567	0.000202531	0.00217975	-1.35581	6.66e-27	8.72e-26	0.901244	1.42e-12	9.31e-12	1433.75	1259.98	1373.55	920.711	1066.93	979.712	526.015	563.453	502.539
exos-2	WBGene00022232	Y73B6BL.3	310.332	-0.841356	0.000364713	0.0034566	-2.3649	1.99e-21	1.57e-20	1.52355	1.31e-09	5.86e-09	589.98	506.114	497.964	317.255	316.745	254.381	59.7745	141.26	109.516
exos-7	WBGene00009289	F31D4.1	419.453	-0.549861	0.00114289	0.00813327	-1.40831	9.79e-16	4.77e-15	0.858453	1.29e-06	3.97e-06	633.058	600.821	599.575	423.007	405.363	423.969	170.025	258.712	260.543
F01D4.5	WBGene00008488	F01D4.5	191.727	-0.641014	0.00227558	0.0135723	-2.43879	4.55e-25	5.07e-24	1.79778	5.34e-14	4.19e-13	351.179	276.545	318.524	185.485	232.513	187.921	41.178	65.0748	67.123
F01D5.6	WBGene00008496	F01D5.6	13.0998	3.19547	3.59e-05	0.000561539	0.264066	0.765155	0.809382	2.93141	0.000255931	0.000586749	4.68238	2.27297	3.60321	53.7151	21.0578	20.6255	6.64161	0	5.29918
F01D5.7	WBGene00008497	F01D5.7	31.7539	3.8727	0.00482214	0.023687	9.30683	1.7e-13	6.83e-13	-5.43413	2.68e-14	2.2e-13	0	0	0	5.03579	0	1.14586	111.579	84.1211	83.9037
F01F1.11	WBGene00017165	F01F1.11	579.798	-0.389518	0.0114384	0.044623	-1.95797	3.61e-33	8.87e-32	1.56845	1.33e-21	3.03e-20	943.032	823.572	813.606	577.438	679.114	713.872	203.233	260.299	204.018
F01F1.2	WBGene00017159	F01F1.2	361.246	-0.872521	1.61e-06	4.6e-05	-1.57819	5.36e-17	2.9e-16	0.705671	0.00022594	0.000521749	656.47	562.181	510.215	360.899	314.99	265.84	171.353	223.794	185.471
F01G10.5	WBGene00008508	F01G10.5	145.387	3.89297	1.79e-07	7.23e-06	8.29038	2.55e-30	4.67e-29	-4.39741	2.23e-31	1.57e-29	1.87295	0.757656	1.44129	36.0899	10.5289	11.4586	394.512	395.211	456.613
F01G10.9	WBGene00008511	F01G10.9	74.049	1.1034	0.00172848	0.0110524	2.46596	7.34e-13	2.82e-12	-1.36256	3.51e-05	8.98e-05	32.7767	26.518	18.0161	75.5369	39.4834	49.2721	162.055	144.434	118.348
F02E9.1	WBGene00008528	F02E9.1	338.478	-0.532389	0.00156954	0.010319	-1.08626	4.21e-10	1.32e-09	0.553875	0.00168262	0.00344625	497.269	462.928	448.961	280.326	343.067	351.78	183.308	234.904	243.762
F02E9.10	WBGene00008533	F02E9.10	781.715	-0.544197	0.000837025	0.00640382	-1.87248	1.11e-28	1.72e-27	1.32829	4.68e-15	4.23e-14	1275.48	1164.52	1151.59	709.208	907.241	846.792	257.694	371.403	351.512
F02E9.3	WBGene00008529	F02E9.3	127.418	1.37531	0.000756479	0.00592967	5.36174	1.09e-46	1.01e-44	-3.98643	5.97e-35	6.3e-33	11.2377	9.09187	5.76514	32.7327	21.9352	10.3128	379.9	350.769	325.016
F02H6.2	WBGene00008535	F02H6.2	605.322	-0.637823	0.0120423	0.0462505	-3.08967	3.29e-31	6.62e-30	2.45185	3.89e-20	7.21e-19	1137.82	1019.05	938.277	687.386	652.792	648.558	57.1178	168.242	138.662
F07A11.4	WBGene00008547	F07A11.4	447.902	0.429292	0.00454356	0.0226125	1.44522	3.34e-22	2.86e-21	-1.01593	7.36e-12	4.36e-11	277.197	267.453	250.784	389.435	357.105	321.987	793.008	720.585	653.566
F07A5.2	WBGene00008541	F07A5.2	440.012	2.72443	9.76e-11	1.29e-08	7.09645	1.59e-67	5.92e-65	-4.37202	2.61e-37	3.68e-35	5.61886	9.09187	12.2509	103.234	50.8897	25.209	1354.89	1211.03	1187.9
F07A5.4	WBGene00008543	F07A5.4	13.481	1.77132	0.00325465	0.0177535	1.1577	0.0651723	0.0937986	0.613623	0.288747	0.366016	5.61886	6.81891	5.76514	28.5362	18.4256	14.8962	17.2682	14.2847	9.71517
F07C6.4	WBGene00008555	F07C6.4	1533.46	-0.341384	0.00135448	0.00921454	-0.784204	4.11e-13	1.61e-12	0.44282	4.7e-05	0.000118217	2012.49	1979	1832.6	1524.17	1539.85	1532.02	1038.75	1180.87	1161.4
F07E5.8	WBGene00017213	F07E5.8	36.6425	3.66661	0.00163051	0.0106217	7.61648	1.27e-11	4.44e-11	-3.94987	1.98e-12	1.27e-11	0	0.757656	0.720643	12.5895	3.50964	3.43759	108.922	68.2492	131.596
F07F6.1	WBGene00017215	F07F6.1	109.275	1.69005	0.00117989	0.00833052	6.1819	1.57e-38	6.87e-37	-4.49185	4.06e-32	3.08e-30	6.55534	3.03062	3.60321	21.8218	9.6515	9.1669	239.098	290.456	400.088
F07H5.10	WBGene00008561	F07H5.10	355.205	-0.44731	0.0100728	0.0408829	-1.28168	1.31e-12	4.93e-12	0.834374	4.88e-06	1.4e-05	520.681	471.262	499.406	335.72	353.596	405.635	159.399	212.684	238.463
F07H5.13	WBGene00008563	F07H5.13	41.9434	1.8772	3.95e-07	1.44e-05	0.222033	0.582161	0.648889	1.65516	1.42e-05	3.82e-05	29.0308	19.6991	16.5748	87.2871	74.5797	75.6269	33.208	15.8719	25.6127
F08B4.7	WBGene00017238	F08B4.7	328.233	-0.569282	0.000819161	0.00631083	-1.60599	4.07e-19	2.61e-18	1.03671	1.25e-08	4.97e-08	568.441	478.839	427.341	337.398	296.564	359.801	156.742	176.178	152.793
F08B6.1	WBGene00017239	F08B6.1	93.5004	-0.84885	0.000237966	0.00247512	-2.12281	7.8e-16	3.83e-15	1.27396	2.58e-06	7.64e-06	163.883	165.169	143.408	95.6801	82.4764	83.648	29.2231	36.5054	41.5103
F08F8.10	WBGene00017275	F08F8.10	924.207	-0.60813	0.000136709	0.00163414	-1.60214	8.88e-23	8.05e-22	0.994013	1.37e-09	6.14e-09	1385.05	1273.62	1529.93	817.477	1018.67	912.106	375.915	531.709	473.394
F08F8.4	WBGene00017269	F08F8.4	676.028	-0.615955	8.62e-06	0.000182368	-2.11862	7.18e-47	6.74e-45	1.50267	5.55e-24	1.66e-22	1127.52	1046.32	1056.46	678.153	692.276	737.935	205.89	288.869	250.828
F08F8.9	WBGene00017274	F08F8.9	1666.56	-0.463004	0.00483438	0.0237309	-1.34502	5.37e-16	2.67e-15	0.882013	1.16e-07	4.09e-07	2405.81	2246.45	2423.52	1509.9	1812.73	1811.61	739.875	1149.13	899.978
F08H9.2	WBGene00008590	F08H9.2	357.477	2.12248	0.000566009	0.00480072	6.67795	2e-28	3.02e-27	-4.55547	1.21e-15	1.19e-14	2.80943	13.6378	12.9716	67.9832	18.4256	43.5428	1151.65	998.343	907.926
F09B12.3	WBGene00008607	F09B12.3	984.634	0.53855	0.000548508	0.00467159	2.42837	1.72e-56	3.33e-54	-1.88982	2.71e-35	2.96e-33	411.113	352.31	368.249	622.76	556.277	460.637	2162.51	2125.25	1802.6
F09C12.8	WBGene00017279	F09C12.8	102.851	2.99426	1.01e-05	0.000208248	7.29954	1.64e-29	2.76e-28	-4.30528	3.91e-26	1.56e-24	1.87295	3.03062	0.720643	24.3397	13.1611	5.72931	346.692	209.509	320.6
F09C3.2	WBGene00008610	F09C3.2	99.3005	0.762675	0.0119533	0.0459948	1.83006	8.65e-10	2.65e-09	-1.06739	0.000262455	0.000600779	32.7767	48.49	60.534	59.5902	80.7216	103.128	154.085	193.637	160.742
F09E10.15	WBGene00219886	F09E10.15	45.3896	-1.60866	7.48e-05	0.00100405	-2.40114	4.65e-08	1.24e-07	0.79248	0.0832128	0.124498	79.6005	99.253	90.0804	45.3221	23.69	18.3338	22.5815	19.0463	10.5984
F09E5.11	WBGene00017289	F09E5.11	390.48	-0.420971	0.00620766	0.0284034	-1.14948	6.85e-13	2.64e-12	0.72851	6.84e-06	1.92e-05	565.632	507.63	523.907	371.809	417.647	403.344	223.158	285.694	215.5
F09E5.7	WBGene00017285	F09E5.7	624.988	-0.398161	0.0115952	0.0450653	-1.21364	6.65e-14	2.77e-13	0.815482	5.7e-07	1.85e-06	925.239	797.812	843.873	579.956	672.973	695.538	312.156	439.652	357.695
F09F9.2	WBGene00017307	F09F9.2	12.4156	3.0143	0.000270079	0.00273668	0.796268	0.374656	0.448204	2.21803	0.00663389	0.0124055	3.74591	3.78828	2.88257	41.1256	34.2189	8.02104	11.9549	1.58719	4.41598
F09F9.4	WBGene00017309	F09F9.4	38.0472	1.94248	1.63e-06	4.65e-05	0.548097	0.205144	0.264786	1.39438	0.000620982	0.00134922	21.539	18.1837	15.1335	88.9657	64.0508	56.1473	33.208	14.2847	30.9119
F09G2.2	WBGene00017311	F09G2.2	1442.54	-0.564804	7.12e-06	0.000157146	-1.23302	5.18e-22	4.34e-21	0.668219	2.05e-07	7.02e-07	2232.56	2066.13	1879.44	1391.56	1406.49	1377.33	774.412	968.187	886.73
F09G8.7	WBGene00017321	F09G8.7	172.088	-0.992161	2.35e-07	9.16e-06	-1.05657	7.86e-08	2.07e-07	0.0644138	0.752142	0.807598	291.244	245.481	245.019	141.002	117.573	134.066	139.474	109.516	125.414
F10D11.2	WBGene00008648	F10D11.2	950.818	-0.452652	0.000852619	0.0065058	-2.18588	1.28e-52	1.91e-50	1.73323	2.31e-33	2.04e-31	1576.09	1460	1351.21	1019.75	1067.81	1118.36	269.649	357.118	337.381
F10D11.6	WBGene00008652	F10D11.6	228.252	1.12863	0.000575647	0.00485666	1.84572	1.65e-08	4.57e-08	-0.717089	0.0264328	0.0442242	115.187	103.799	84.3152	306.344	160.566	194.797	559.223	257.125	272.908
F10E7.2	WBGene00017344	F10E7.2	282.289	-0.925684	1.66e-09	1.45e-07	-1.2094	2.9e-14	1.25e-13	0.283711	0.0837279	0.125174	404.558	434.895	455.446	216.539	233.391	232.61	199.248	195.225	168.691
F10E7.5	WBGene00017347	F10E7.5	1165.21	-0.524085	0.00172478	0.0110358	-1.74223	1.7e-24	1.8e-23	1.21815	1.12e-12	7.44e-12	1880.45	1667.6	1709.37	1165.79	1320.5	1168.78	403.81	653.923	516.67
F10E7.6	WBGene00017348	F10E7.6	267.375	-0.692262	1.72e-05	0.000315695	-1.346	2.08e-15	9.81e-15	0.653741	0.000161874	0.000380961	401.749	384.132	411.487	234.164	279.016	226.881	146.115	152.37	170.457
F10E7.9	WBGene00017350	F10E7.9	124.461	1.15629	6.12e-06	0.000139397	1.73977	8.11e-12	2.87e-11	-0.583485	0.017374	0.0300992	64.6169	64.4008	41.7973	107.43	144.772	127.191	172.682	220.62	176.639
F10E9.11	WBGene00017360	F10E9.11	448.552	-1.28238	2.67e-09	2.15e-07	-3.13719	4.18e-42	2.67e-40	1.85482	1.86e-15	1.76e-14	926.176	865.243	857.565	504.419	302.706	279.59	98.2958	103.167	99.8012
F10E9.4	WBGene00017356	F10E9.4	413.706	-0.586382	0.000313012	0.00306777	-1.97792	5.16e-30	9.15e-29	1.39154	2.38e-15	2.23e-14	698.612	640.977	599.575	412.935	469.414	407.927	132.832	196.812	164.275
F10E9.5	WBGene00017357	F10E9.5	334.153	-0.702463	4.33e-05	0.000655791	-2.19723	4.66e-32	1.03e-30	1.49477	2.56e-15	2.4e-14	538.474	535.663	568.587	288.719	358.86	363.238	107.594	103.167	143.078
F10G2.1	WBGene00017362	F10G2.1	621.555	0.358527	0.0107003	0.0426586	1.50406	1.7e-27	2.35e-26	-1.14553	1.04e-16	1.19e-15	322.148	360.644	408.605	499.383	459.762	441.157	1063.99	1049.13	989.181
F10G7.9	WBGene00017372	F10G7.9	1216.16	-0.340498	0.0121772	0.046607	-0.980749	1.13e-12	4.27e-12	0.640251	3.78e-06	1.1e-05	1685.66	1549.41	1529.93	1200.2	1317.87	1244.41	696.041	941.204	780.746
F10G8.8	WBGene00008666	F10G8.8	402.616	0.979251	5.13e-09	3.72e-07	1.1509	8.09e-12	2.87e-11	-0.171649	0.299593	0.377804	225.691	226.539	245.019	501.061	479.065	393.031	480.852	601.545	470.744
F11E6.3	WBGene00008707	F11E6.3	14171.1	0.518923	0.00158388	0.0103725	2.00777	2.14e-34	6.14e-33	-1.48884	1.17e-19	2.05e-18	6238.81	7043.17	6477.86	7750.92	10027.9	10537.4	21557.3	26994.9	30911.9
F11E6.8	WBGene00008711	F11E6.8	57.0107	1.26909	0.000227086	0.00237985	1.65349	1.58e-06	3.76e-06	-0.384406	0.24178	0.315108	27.1578	26.518	25.2225	67.1439	68.4379	53.8555	77.0427	55.5517	112.166
F11G11.4	WBGene00017384	F11G11.4	86.1076	2.5925	1.82e-05	0.000330757	6.68276	6.8e-32	1.47e-30	-4.09025	8.26e-29	4.48e-27	0	1.51531	5.0445	20.9825	9.6515	11.4586	268.321	238.079	219.916
F11G11.5	WBGene00017385	F11G11.5	685.186	-0.389337	0.00686455	0.030669	-0.357035	0.0138699	0.022209	-0.0323025	0.825373	0.868084	832.528	769.779	822.974	668.082	621.205	560.327	722.607	549.168	620.004
F12A10.8	WBGene00017397	F12A10.8	318.979	-0.521064	0.000903112	0.00680793	-1.79516	4.41e-26	5.34e-25	1.2741	1.42e-13	1.06e-12	480.413	473.535	491.479	323.969	346.576	336.884	111.579	165.068	141.312
F12E12.1	WBGene00017402	F12E12.1	252.214	-0.981974	0.000580495	0.00488037	-3.62218	4.19e-30	7.51e-29	2.64021	1.64e-16	1.83e-15	510.38	433.379	486.434	297.112	209.701	216.568	13.2832	57.1389	45.9262
F13A7.1	WBGene00008724	F13A7.1	173.046	2.60254	6.33e-07	2.11e-05	7.29526	5.18e-50	6.33e-48	-4.69272	1.25e-49	5.71e-47	1.87295	4.54594	2.88257	31.0541	14.9159	10.3128	470.226	487.268	534.334
F13A7.14	WBGene00045357	F13A7.14	347.742	-0.54117	0.000544675	0.00464722	-2.17368	2.57e-36	9.04e-35	1.63251	9.94e-21	2.02e-19	586.235	553.847	499.406	365.095	342.189	420.532	108.922	125.388	128.064
F13B12.2	WBGene00008730	F13B12.2	79.5083	0.989819	0.000595273	0.00496683	1.94374	6.43e-12	2.3e-11	-0.953923	0.000438261	0.000974186	40.2685	39.3981	25.2225	67.1439	70.1927	69.8976	131.504	157.132	114.816
F13B12.6	WBGene00008733	F13B12.6	1512.57	-0.475232	0.00852293	0.0360917	-1.95877	1.44e-26	1.83e-25	1.48354	7.59e-16	7.65e-15	2387.08	2291.91	2208.05	1515.77	1749.55	1689	410.451	709.474	651.799
F13D11.20	WBGene00201633	F13D11.20	6.55158	2.76556	0.00204768	0.0124719	0.406401	0.692984	0.747771	2.35916	0.0103041	0.0185977	2.80943	1.51531	2.16193	8.39299	19.303	16.0421	1.32832	4.76157	2.64959
F13D11.4	WBGene00017429	F13D11.4	121.527	1.19233	5.12e-06	0.000121155	2.31002	2.18e-19	1.43e-18	-1.11769	4.84e-06	1.39e-05	38.3956	46.217	47.5624	126.734	80.7216	95.1066	249.724	215.858	193.42
F13D12.9	WBGene00008743	F13D12.9	248.381	1.65835	3.21e-07	1.2e-05	5.36469	1.29e-68	5.1e-66	-3.70634	6.79e-43	1.55e-40	17.7931	14.3955	17.2954	76.3762	46.5027	30.9383	641.579	630.115	760.433
F13D2.1	WBGene00008735	F13D2.1	613.301	0.588808	0.000140511	0.00166299	1.78339	1.64e-31	3.43e-30	-1.19458	3.08e-15	2.85e-14	326.83	315.185	286.816	505.258	502.755	385.01	1078.6	1130.08	989.181
F13E9.11	WBGene00008760	F13E9.11	122.686	2.0878	5.55e-14	1.73e-11	-0.0412213	0.890414	0.912382	2.12902	1.34e-13	1e-12	55.2521	62.8855	59.0927	285.362	229.004	239.485	87.6692	41.267	44.1598
F13G3.10	WBGene00008768	F13G3.10	278.651	-0.756967	1.03e-05	0.000211308	-1.11175	3.34e-10	1.06e-09	0.354781	0.0497275	0.0784766	457.937	362.16	402.839	243.397	250.939	228.027	164.712	184.114	213.734
F13H10.5	WBGene00008776	F13H10.5	23.9954	1.64452	0.0024286	0.0141682	-1.09759	0.081969	0.115776	2.74212	7.75e-06	2.16e-05	23.4119	12.1225	11.5303	53.7151	39.4834	52.7097	13.2832	7.93596	1.76639
F13H10.8	WBGene00044784	F13H10.8	313.88	-0.734299	3.08e-05	0.000501881	-0.628386	0.000410791	0.000786673	-0.105913	0.559401	0.637268	441.081	438.683	379.058	252.629	261.468	241.777	220.501	268.235	321.484
F14B4.1	WBGene00008779	F14B4.1	105.947	1.59536	2.79e-08	1.54e-06	-1.1751	0.000318945	0.000618293	2.77047	3.91e-18	5.55e-17	71.1722	60.6125	82.1533	290.397	187.765	167.296	38.5213	23.8079	31.7951
F14B8.5	WBGene00017447	F14B8.5	154.433	1.10357	3.37e-06	8.62e-05	1.18492	7.38e-07	1.81e-06	-0.0813548	0.727147	0.78764	95.5206	83.3422	78.5501	235.843	166.708	147.816	201.905	168.242	211.967
F14F7.4	WBGene00008811	F14F7.4	72.4696	3.37556	0.000242668	0.00251438	8.03756	5.45e-20	3.75e-19	-4.662	1.65e-32	1.29e-30	0	1.51531	0.720643	5.87509	7.01927	12.6045	215.188	199.986	209.318
F14H3.3	WBGene00008822	F14H3.3	215.746	-0.867091	0.000117903	0.00146163	-3.24678	2.05e-35	6.49e-34	2.37968	2.37e-19	3.97e-18	428.906	372.767	375.455	203.95	220.23	221.151	26.5664	31.7438	60.9406
F14H3.4	WBGene00008823	F14H3.4	296.819	-0.752853	0.00856403	0.0362012	-3.37872	1.95e-27	2.68e-26	2.62587	4.93e-17	5.97e-16	582.489	518.995	480.669	354.184	300.951	283.028	17.2682	66.662	67.123
F14H3.6	WBGene00008825	F14H3.6	2070	-0.738573	0.000897955	0.00677732	-3.10174	9.78e-43	6.58e-41	2.36317	1.92e-25	7e-24	3812.4	3545.83	3500.16	2308.91	2139.12	2059.11	240.426	528.535	495.473
F15A4.10	WBGene00008844	F15A4.10	62.0744	-1.08576	0.00553122	0.0262199	-5.56816	2.02e-16	1.04e-15	4.4824	5.03e-11	2.68e-10	140.472	123.498	112.42	74.6976	69.3153	32.0841	0	0	6.18238
F15B9.6	WBGene00008850	F15B9.6	45.6517	2.88544	5.96e-06	0.000136583	4.70542	5.69e-14	2.38e-13	-1.81998	0.000515641	0.00113382	3.74591	3.78828	4.32386	35.2506	40.3608	11.4586	140.802	126.975	44.1598
F15B9.8	WBGene00008851	F15B9.8	22.8335	2.65375	0.000810128	0.00625802	-0.155743	0.855413	0.884029	2.80949	0.00063538	0.00137849	6.55534	7.57656	10.8096	78.8941	31.5867	46.9804	19.9248	3.17438	0
F15D4.2	WBGene00008859	F15D4.2	200.562	-0.531468	0.00202812	0.0124155	-1.31297	9.08e-13	3.47e-12	0.781504	3.07e-05	7.91e-05	306.228	265.937	290.419	184.646	211.456	200.526	102.281	119.039	124.531
F15H10.7	WBGene00008874	F15H10.7	50.2923	2.80835	3.55e-06	9.01e-05	5.79675	1.14e-23	1.12e-22	-2.98841	1.71e-15	1.63e-14	1.87295	1.51531	3.60321	19.3039	11.4063	19.4797	150.1	111.103	134.246
F15H9.1	WBGene00008870	F15H9.1	17.4383	4.03633	0.00415945	0.0212227	8.40607	1.65e-10	5.34e-10	-4.36974	2.43e-08	9.32e-08	0	0	0	5.03579	1.75482	0	42.5063	63.4876	44.1598
F17B5.1	WBGene00008905	F17B5.1	38.1264	5.08391	0.004041	0.020779	8.50968	1.18e-06	2.84e-06	-3.42577	0.00956488	0.0173565	0	0	0.720643	16.786	8.77409	3.43759	272.306	26.9822	14.1312
F17C8.7	WBGene00008912	F17C8.7	70.3643	1.80844	0.000125473	0.00153298	5.31031	1.6e-34	4.66e-33	-3.50187	8.42e-26	3.21e-24	4.68238	6.81891	2.88257	20.1432	15.7934	13.7503	209.875	188.876	170.457
F17E9.4	WBGene00017541	F17E9.4	844.789	-0.698464	0.000223358	0.00235452	-0.272572	0.149671	0.199662	-0.425891	0.0253764	0.0425847	1020.76	1071.33	1019.71	854.406	567.684	492.721	868.722	863.432	844.336
F17E9.5	WBGene00017542	F17E9.5	496.927	1.80426	0.00566432	0.0266732	6.42189	1.96e-23	1.88e-22	-4.61763	1.66e-13	1.23e-12	8.42829	25.7603	15.1335	104.073	50.0123	18.3338	1518.27	1269.75	1462.57
F18A1.7	WBGene00017548	F18A1.7	3391.42	-0.741409	0.000583889	0.00489744	-2.98226	1.19e-42	7.9e-41	2.24085	9.09e-25	3.03e-23	6320.28	5764.25	5614.53	3334.53	3519.29	3733.22	451.629	820.578	964.451
F18C5.5	WBGene00017560	F18C5.5	8.83864	2.58287	0.000746418	0.00586681	0.602178	0.481303	0.554169	1.9807	0.00987653	0.0178875	1.87295	3.78828	3.60321	24.3397	20.1804	11.4586	2.65664	6.34876	5.29918
F18E3.12	WBGene00045275	F18E3.12	276.964	-0.800587	0.00842726	0.0358497	0.0643579	0.831387	0.864462	-0.864945	0.00461491	0.0088462	287.498	356.098	307.715	292.076	133.366	119.17	375.915	360.292	260.543
F19B10.2	WBGene00017584	F19B10.2	169.859	-0.612579	0.00751885	0.0328661	-3.17974	6.81e-31	1.32e-29	2.56717	2.56e-20	4.88e-19	288.435	306.851	273.844	212.343	174.604	181.046	22.5815	22.2207	46.8094
F19B10.5	WBGene00017587	F19B10.5	69.8639	-0.850241	0.00208428	0.0126411	-3.90173	5.94e-22	4.94e-21	3.05149	1.15e-13	8.64e-13	133.916	125.771	128.995	70.5011	86.8635	57.2931	5.31329	9.52315	10.5984
F19B6.1	WBGene00008948	F19B6.1	1794.24	-0.448699	0.00617758	0.0283215	-1.66253	1.32e-23	1.28e-22	1.21384	3.01e-13	2.14e-12	2774.78	2499.51	2607.29	1683.63	2052.26	2039.64	642.908	988.82	859.351
F19C6.4	WBGene00008953	F19C6.4	206.393	0.734645	0.0028718	0.0161748	1.97406	4.08e-16	2.05e-15	-1.23942	2.17e-07	7.4e-07	101.14	91.6764	88.6391	120.859	195.662	151.254	391.855	436.478	279.973
F19G12.9	WBGene00195185	F19G12.9	34.1889	-1.61695	0.0102706	0.0413821	-0.0386762	0.949423	0.959761	-1.57827	0.0130794	0.0232049	42.1415	40.9134	51.1657	32.7327	7.89668	2.29172	59.7745	30.1566	40.6271
F19H6.4	WBGene00008959	F19H6.4	183.845	-0.54856	0.0100908	0.0409331	-2.47977	9.7e-25	1.05e-23	1.9312	2.68e-15	2.5e-14	296.863	280.333	313.48	222.414	216.72	168.442	39.8497	47.6157	68.8894
F20C5.10	WBGene00219908	F20C5.10	86.3935	-1.1643	3.83e-05	0.00059345	-2.0557	1.81e-11	6.24e-11	0.891405	0.00472191	0.00903769	158.265	143.955	159.262	95.6801	50.8897	58.439	35.8647	38.0926	37.0943
F20C5.6	WBGene00008971	F20C5.6	145.512	1.06327	1.01e-07	4.51e-06	-1.18374	2.71e-07	6.87e-07	2.247	2.64e-23	7.36e-22	121.742	118.952	131.157	250.111	286.035	240.631	50.4762	46.0285	64.4734
F20D1.3	WBGene00008975	F20D1.3	1728.98	0.362092	0.00064192	0.00524637	1.13973	3.75e-27	5.03e-26	-0.777633	1.63e-13	1.21e-12	1152.8	1097.84	1215.72	1423.45	1452.11	1582.44	2475.99	2534.74	2625.74
F20D12.2	WBGene00017642	F20D12.2	2413.06	-0.427282	0.00254196	0.0146678	-1.43994	8.02e-24	7.95e-23	1.01266	1.66e-12	1.07e-11	3509.92	3322.32	3447.56	2310.59	2640.12	2695.07	1052.03	1484.02	1255.91
F20D6.11	WBGene00017640	F20D6.11	362.45	0.521823	0.000671991	0.00541512	2.01205	9.8e-42	5.98e-40	-1.49023	3.03e-24	9.44e-23	164.82	162.896	175.837	235.843	254.449	232.61	723.935	695.19	616.471
F20D6.6	WBGene00017636	F20D6.6	73.2398	3.66474	0.000132078	0.00159336	8.04176	3.89e-18	2.32e-17	-4.37703	3.38e-20	6.3e-19	0	2.27297	0	15.9467	1.75482	12.6045	220.501	228.556	177.523
F20G4.2	WBGene00008991	F20G4.2	456.317	-0.715301	0.000209508	0.00224475	-1.99651	3.24e-23	3.04e-22	1.28121	2.73e-10	1.33e-09	772.593	726.592	706.951	452.382	475.556	414.802	146.115	255.538	156.326
F20H11.1	WBGene00017646	F20H11.1	505.013	-0.345954	0.0114353	0.044623	-0.968244	7.68e-12	2.73e-11	0.62229	1.34e-05	3.64e-05	678.009	665.222	634.886	514.49	563.296	476.679	305.514	371.403	335.615
F20H11.4	WBGene00017647	F20H11.4	163.041	1.37054	0.000900739	0.00679361	5.55464	7.61e-48	7.75e-46	-4.1841	6.02e-35	6.32e-33	6.55534	7.57656	14.4129	39.447	12.2837	22.9172	479.524	409.495	475.16
F21A3.11	WBGene00219316	F21A3.11	219.238	0.703357	0.001008	0.00738425	2.37324	2.31e-30	4.27e-29	-1.66988	1.84e-16	2.03e-15	73.0452	76.5233	102.331	149.395	114.941	147.816	479.524	396.798	432.766
F21C10.10	WBGene00017659	F21C10.10	656.499	0.513045	0.00772721	0.0336031	1.57178	2.17e-16	1.11e-15	-1.05874	2.84e-08	1.08e-07	323.085	408.377	361.763	599.259	536.974	422.823	1245.97	1149.13	861.117
F21C10.7	WBGene00017657	F21C10.7	2699.09	0.472881	7.9e-05	0.00104817	1.46963	7.8e-35	2.36e-33	-0.996754	5.98e-17	7.13e-16	1442.17	1690.33	1576.05	2393.68	2069.81	2071.72	4487.07	4496.51	4064.47
F21D5.1	WBGene00009006	F21D5.1	2114.62	-0.43816	0.0111735	0.0439358	-2.28665	9.7e-39	4.36e-37	1.84849	8.13e-26	3.12e-24	3584.83	3145.03	3064.89	1999.21	2717.34	2512.88	519.374	768.201	719.805
F21D5.5	WBGene00009010	F21D5.5	540.704	-0.441586	0.00622519	0.0284611	-1.20741	3.45e-13	1.36e-12	0.765823	4.72e-06	1.35e-05	783.831	771.294	688.935	501.901	600.148	550.014	257.694	353.944	358.578
F21D5.6	WBGene00009011	F21D5.6	641.745	-0.647734	9.21e-06	0.000192351	-2.08333	2.14e-41	1.26e-39	1.43559	3.66e-20	6.8e-19	1079.76	991.014	1010.34	676.475	716.843	570.639	224.486	280.933	225.215
F21F3.6	WBGene00017675	F21F3.6	2044.03	-0.333431	0.00238074	0.0139982	-0.260263	0.0181568	0.0286184	-0.0731676	0.508651	0.588824	2520.06	2319.19	2160.49	1953.05	1835.54	1763.48	2015.06	1949.07	1880.33
F21F3.7	WBGene00017676	F21F3.7	159.34	-1.09862	1.43e-06	4.18e-05	-2.18575	7.42e-19	4.66e-18	1.08713	1.67e-05	4.44e-05	310.91	296.244	245.739	158.627	119.328	119.17	57.1178	49.2029	77.7213
F21H7.2	WBGene00009028	F21H7.2	177.401	2.55187	2.96e-06	7.79e-05	6.91332	5.87e-40	2.99e-38	-4.36146	1.66e-26	7.01e-25	1.87295	5.30359	5.0445	46.1614	10.5289	16.0421	474.211	409.495	627.953
F21H7.5	WBGene00009031	F21H7.5	452.518	2.02284	0.000192346	0.00211192	6.47068	5.91e-34	1.61e-32	-4.44784	1.61e-18	2.42e-17	5.61886	9.84953	27.3844	85.6085	44.7478	45.8345	1296.44	1225.31	1331.86
F22B5.10	WBGene00009045	F22B5.10	597.167	-0.346679	0.00779427	0.0338537	-1.05945	4.06e-15	1.87e-14	0.712773	1.67e-07	5.77e-07	819.417	747.807	802.796	612.688	639.631	610.745	354.662	431.716	355.045
F22B8.7	WBGene00009049	F22B8.7	208.213	0.571282	0.00845729	0.0358937	1.77797	6.48e-17	3.49e-16	-1.20669	9.5e-09	3.83e-08	82.41	103.799	128.995	168.699	145.65	155.837	348.02	419.018	321.484
F22D6.2	WBGene00009050	F22D6.2	2733.18	-0.558542	3.15e-06	8.15e-05	-0.795212	4.07e-11	1.37e-10	0.23667	0.0503398	0.0793445	3870.46	3551.13	3488.63	2702.54	2412.87	2289.43	1906.14	2125.25	2252.15
F22E5.9	WBGene00017708	F22E5.9	156.436	-1.12786	3.61e-06	9.09e-05	-2.09371	7.15e-16	3.52e-15	0.965848	0.000276079	0.000630022	311.847	281.848	239.253	159.467	128.979	90.5231	57.1178	76.1852	62.707
F22F1.2	WBGene00017714	F22F1.2	25.895	2.89962	8.54e-06	0.000181291	2.74489	2.99e-05	6.38e-05	0.15473	0.791259	0.839935	7.49182	6.06125	2.16193	67.1439	32.4641	14.8962	29.2231	28.5694	45.043
F22F7.8	WBGene00194908	F22F7.8	28.7019	-1.88311	0.000267884	0.00272011	0.275703	0.555062	0.623753	-2.15881	3.44e-05	8.8e-05	27.1578	33.3369	43.9592	14.2681	7.89668	5.72931	57.1178	23.8079	45.043
F22H10.2	WBGene00017726	F22H10.2	77.7577	-1.16039	0.00131365	0.00901792	0.00208017	0.995289	0.996351	-1.16247	0.00147813	0.00305841	79.6005	90.9187	114.582	65.4653	27.1997	34.3759	83.6843	125.388	78.6045
F22H10.3	WBGene00017727	F22H10.3	382.362	-0.933551	0.001807	0.0114397	0.223803	0.451392	0.525165	-1.15735	0.00011406	0.000273638	486.032	408.377	384.823	365.934	151.792	150.108	565.865	492.029	436.299
F23A7.4	WBGene00009069	F23A7.4	333.05	-2.32973	0.000449402	0.00402808	-2.6669	6.25e-05	0.000129492	0.337177	0.614254	0.688405	1016.08	691.74	502.288	305.505	69.3153	64.1683	146.115	117.452	84.7869
F23A7.8	WBGene00044638	F23A7.8	134.072	-2.54551	0.000222921	0.0023534	-4.23587	3.41e-09	9.96e-09	1.69036	0.0194971	0.0334716	479.476	271.999	234.93	118.341	23.69	26.3548	14.6115	14.2847	22.9631
F23B12.1	WBGene00009079	F23B12.1	52.9141	4.58233	0.00607053	0.0279735	9.04897	3.62e-08	9.75e-08	-4.46664	0.000166211	0.000390756	0	0	0.720643	16.786	3.50964	0	156.742	141.26	157.209
F23F1.10	WBGene00017750	F23F1.10	214.081	-1.13352	2.55e-05	0.000432184	-2.19299	6.2e-15	2.82e-14	1.05947	0.000203936	0.000473389	372.718	388.678	389.868	214.021	179.869	129.482	46.4913	111.103	94.5021
F23F1.5	WBGene00017746	F23F1.5	556.216	-0.434177	0.00295576	0.0165253	-1.4271	6.77e-21	5.09e-20	0.992918	1.01e-10	5.19e-10	861.559	764.475	744.424	527.08	625.592	601.578	255.038	320.613	305.586
F23F12.8	WBGene00017754	F23F12.8	14.1507	2.76881	1.11e-05	0.000223602	0.173578	0.812389	0.848868	2.59523	8.97e-05	0.000217744	5.61886	2.27297	6.48579	32.7327	39.4834	25.209	5.31329	3.17438	7.06558
F23H11.4	WBGene00017760	F23H11.4	1276.39	-0.36056	0.00936706	0.0386406	-0.94891	1.47e-11	5.12e-11	0.58835	3.08e-05	7.94e-05	1767.13	1598.65	1633.7	1178.38	1429.3	1285.66	800.978	1001.52	792.228
F23H11.5	WBGene00000263	F23H11.5	998.984	-0.48069	1.19e-05	0.000233627	-0.0599776	0.584654	0.650894	-0.420712	0.000154651	0.000365265	1143.44	1079.66	1138.62	849.37	804.584	752.832	1073.28	1045.96	1103.11
F23H12.5	WBGene00009094	F23H12.5	39.111	1.74312	0.000696246	0.00556687	-0.170164	0.755612	0.801332	1.91328	0.000321182	0.000726164	29.0308	19.6991	18.7367	112.466	61.4186	50.4179	38.5213	11.1103	10.5984
F25B4.4	WBGene00017767	F25B4.4	240.046	-0.638164	0.00697347	0.0310009	-2.12031	3.04e-17	1.68e-16	1.48215	5.01e-09	2.09e-08	422.351	369.736	364.645	238.361	281.648	222.297	59.7745	76.1852	125.414
F25B4.7	WBGene00017770	F25B4.7	512.31	-0.681791	1.94e-05	0.000347355	-1.22238	7.89e-14	3.26e-13	0.540587	0.00109891	0.00231072	755.737	707.651	783.339	473.365	447.478	480.116	249.724	369.816	343.564
F25E5.1	WBGene00017782	F25E5.1	618.463	-0.484399	0.00451597	0.0225296	-1.25818	5.5e-13	2.13e-12	0.773779	1.06e-05	2.9e-05	860.622	859.182	887.832	504.419	650.16	711.581	306.842	426.954	358.578
F25F2.1	WBGene00009115	F25F2.1	103.192	2.18518	1.56e-05	0.000290118	6.00132	1.96e-36	7.03e-35	-3.81614	2.93e-25	1.05e-23	2.80943	3.78828	6.48579	29.3755	21.0578	9.1669	314.812	212.684	328.549
F25G6.8	WBGene00017799	F25G6.8	268.973	-0.811872	1.99e-05	0.000352198	-1.53805	9.45e-15	4.23e-14	0.726177	0.000326758	0.000737833	466.366	388.678	411.487	289.558	211.456	218.86	123.534	149.196	161.625
F25H2.14	WBGene00045138	F25H2.14	53.3785	-1.35066	7.62e-06	0.000165739	-1.39032	8.39e-06	1.88e-05	0.0396615	0.904712	0.928998	82.41	103.799	85.0359	41.9649	35.0964	28.6466	33.208	34.9182	35.3279
F25H2.4	WBGene00009118	F25H2.4	454.688	-0.534453	7.29e-05	0.000989979	-1.61705	2.25e-29	3.75e-28	1.08259	1.1e-13	8.29e-13	675.2	640.22	714.157	492.668	468.536	438.865	201.905	238.079	222.566
F25H5.7	WBGene00009129	F25H5.7	82.4242	1.51604	0.000201642	0.00217344	4.94218	2.72e-40	1.43e-38	-3.42614	2.9e-29	1.67e-27	7.49182	7.57656	6.48579	26.0183	16.6708	18.3338	204.562	212.684	241.996
F25H5.8	WBGene00009130	F25H5.8	192.543	-0.729269	0.00613915	0.0281942	0.482232	0.0651936	0.0938218	-1.2115	5.6e-06	1.59e-05	166.693	220.478	190.25	168.699	95.6376	82.5021	269.649	295.218	243.762
F25H8.1	WBGene00009131	F25H8.1	570.307	-0.589752	0.00359483	0.0190262	-2.08459	2.92e-23	2.74e-22	1.49483	1.38e-12	9.07e-12	947.715	895.55	856.845	571.563	634.367	587.827	139.474	285.694	213.734
F25H8.2	WBGene00009132	F25H8.2	710.181	-0.619627	0.00639707	0.0290956	-2.17672	8.9e-21	6.61e-20	1.55709	2.69e-11	1.48e-10	1218.36	1082.69	1111.23	643.742	799.319	778.041	163.384	363.467	231.398
F26A1.1	WBGene00017801	F26A1.1	777.971	-0.654693	2.25e-05	0.000387941	-2.31654	4.8e-46	4.13e-44	1.66184	3.43e-24	1.06e-22	1316.69	1243.31	1253.92	751.172	838.803	833.042	192.607	290.456	281.74
F26A1.3	WBGene00017802	F26A1.3	71.6154	3.75438	0.000773664	0.00602131	8.61521	1.24e-15	5.98e-15	-4.86082	1.57e-26	6.66e-25	0	1.51531	0	12.5895	1.75482	6.87517	227.143	188.876	205.785
F26A10.2	WBGene00017814	F26A10.2	80.5316	1.80032	3.07e-05	0.000501881	0.215686	0.629245	0.691297	1.58463	0.000288076	0.000655972	42.1415	42.4287	43.9592	207.307	94.7602	145.525	86.3409	19.0463	43.2766
F26A3.5	WBGene00009143	F26A3.5	123.477	2.23551	0.000511655	0.00443805	6.94438	2.39e-30	4.39e-29	-4.70887	2.61e-23	7.3e-22	0.936477	4.54594	2.88257	28.5362	4.38704	6.87517	425.063	301.566	336.498
F26A3.7	WBGene00009145	F26A3.7	297.74	-0.488805	0.0117858	0.0456315	-1.76401	8.86e-18	5.12e-17	1.27521	7.84e-10	3.61e-09	477.603	422.772	434.548	290.397	346.576	313.966	91.6542	163.481	138.662
F26B1.8	WBGene00194703	F26B1.8	292.094	1.47424	0.000476426	0.00420267	6.40643	1.82e-59	4.45e-57	-4.93219	6.77e-45	1.92e-42	4.68238	12.1225	12.2509	49.5186	16.6708	14.8962	908.572	836.45	773.68
F26C11.1	WBGene00009146	F26C11.1	46.3914	1.54096	0.00217196	0.0130755	2.70617	4.77e-08	1.27e-07	-1.16521	0.0131831	0.0233797	10.3012	12.1225	17.2954	29.3755	49.1349	37.8135	34.5364	133.324	93.6189
F26D10.24	WBGene00219917	F26D10.24	68.5509	-0.988263	0.00511065	0.0246906	-1.0431	0.00370881	0.00639482	0.054837	0.881996	0.912249	101.14	143.197	65.5785	67.1439	39.4834	49.2721	46.4913	58.7261	45.9262
F26D2.10	WBGene00009149	F26D2.10	151.709	3.55172	6.09e-08	2.99e-06	7.87056	2.1e-35	6.64e-34	-4.31884	2.57e-32	1.97e-30	0.936477	3.03062	1.44129	25.179	32.4641	5.72931	411.78	415.844	468.978
F26E4.4	WBGene00009159	F26E4.4	874.926	-0.540997	0.00562707	0.0265593	-2.02424	4.96e-24	5.01e-23	1.48324	1.57e-13	1.16e-12	1427.19	1316.81	1329.59	869.514	951.989	978.566	216.516	399.972	384.191
F26E4.5	WBGene00009160	F26E4.5	58.5531	1.6818	0.00269018	0.0153688	5.46502	1.77e-26	2.23e-25	-3.78322	2.45e-20	4.71e-19	0	4.54594	5.76514	16.786	9.6515	8.02104	179.323	141.26	161.625
F26E4.7	WBGene00009162	F26E4.7	165.965	0.57783	0.00441976	0.0222117	0.505256	0.0142949	0.0228505	0.072574	0.722086	0.783634	121.742	127.286	132.598	198.914	162.321	209.693	148.772	193.637	198.719
F26F12.3	WBGene00017834	F26F12.3	4226.81	0.587001	1.2e-09	1.11e-07	1.26048	4.49e-39	2.09e-37	-0.673481	2.49e-12	1.57e-11	2671.77	2454.81	2641.88	4047.1	3863.23	3756.14	6362.66	5913.87	6329.87
F26F4.12	WBGene00017831	F26F4.12	262.086	-0.583207	0.000590985	0.0049428	-1.44551	9.16e-16	4.47e-15	0.8623	2.43e-06	7.22e-06	397.066	387.92	372.572	245.915	236.023	292.195	123.534	166.655	136.896
F26F4.9	WBGene00017829	F26F4.9	230.831	-0.531325	0.00608779	0.0280055	-1.30008	1.42e-10	4.6e-10	0.768755	0.000185033	0.000431928	348.369	321.246	321.407	235.004	264.1	184.484	110.251	153.958	138.662
F26H9.5	WBGene00009177	F26H9.5	1096.69	-0.550953	5.89e-06	0.000135094	-0.537788	1.13e-05	2.51e-05	-0.0131647	0.915243	0.936683	1402.84	1284.98	1472.27	986.176	921.279	931.586	984.286	1022.15	864.65
F27C8.5	WBGene00009185	F27C8.5	146.078	3.21232	6.92e-08	3.33e-06	7.62836	4.96e-41	2.82e-39	-4.41605	2.09e-46	7.18e-44	0.936477	2.27297	2.88257	26.8576	13.1611	18.3338	414.436	349.182	486.641
F27D4.4	WBGene00009189	F27D4.4	1436.04	-0.598588	4.09e-07	1.48e-05	-1.0989	5.28e-20	3.65e-19	0.500315	3.5e-05	8.96e-05	2060.25	1985.06	2027.89	1284.13	1427.54	1298.26	903.259	1061.83	876.131
F27D4.6	WBGene00009190	F27D4.6	261.497	0.453031	0.00790965	0.034241	1.627	1.46e-22	1.29e-21	-1.17397	1.08e-12	7.17e-12	139.535	154.562	136.922	219.896	171.972	198.234	454.286	444.414	433.65
F27D4.8	WBGene00077543	F27D4.8	80.7471	-0.933043	0.00237876	0.0139982	-2.49536	4.97e-13	1.93e-12	1.56232	9.25e-06	2.56e-05	138.599	168.2	122.509	88.9657	75.4572	59.5848	17.2682	19.0463	37.0943
F27E5.3	WBGene00009193	F27E5.3	75.6545	2.52948	0.000594034	0.00495937	7.10301	6.39e-25	7.03e-24	-4.57353	6.65e-25	2.26e-23	0.936477	0.757656	2.88257	15.1074	7.89668	3.43759	233.785	155.545	260.543
F28A10.1	WBGene00017869	F28A10.1	25.0414	4.63248	0.000582977	0.00489551	8.9292	3.45e-12	1.26e-11	-4.29671	8.76e-11	4.54e-10	0	0	0	6.71439	2.63223	1.14586	96.9675	50.7901	67.123
F28C1.1	WBGene00009200	F28C1.1	1068.21	-0.530576	0.00059153	0.00494421	-1.4793	5.79e-21	4.37e-20	0.948727	2.05e-09	8.98e-09	1698.77	1544.1	1442.73	973.587	1152.92	1117.22	482.181	677.731	524.619
F28D9.4	WBGene00009220	F28D9.4	210.585	-0.570167	0.00158201	0.0103656	-1.52651	2.89e-15	1.35e-14	0.956342	1.18e-06	3.66e-06	360.544	308.366	268.8	201.432	214.088	215.422	107.594	117.452	101.568
F28E10.1	WBGene00017900	F28E10.1	198.218	0.716244	0.000167384	0.00190417	1.32386	2.53e-12	9.31e-12	-0.60762	0.00105379	0.00221925	115.187	123.498	108.096	219.896	161.443	187.921	304.186	279.346	284.389
F28H1.5	WBGene00017910	F28H1.5	10.082	3.9445	0.00681689	0.030503	7.56158	3.15e-08	8.53e-08	-3.61707	3.72e-05	9.49e-05	0	0	0	1.6786	0.877409	4.58345	34.5364	26.9822	22.0799
F29A7.6	WBGene00017916	F29A7.6	246.725	-0.751423	1.17e-05	0.000230007	-1.86442	1.02e-23	1e-22	1.113	4.21e-09	1.77e-08	426.097	406.104	358.16	261.861	228.126	215.422	98.2958	106.342	120.115
F29B9.11	WBGene00017925	F29B9.11	1096.25	-0.93086	1.44e-09	1.28e-07	-0.505188	0.00102057	0.00187283	-0.425672	0.00613735	0.0115509	1553.62	1457.73	1416.06	953.444	708.069	657.725	1028.12	1063.42	1028.04
F29C6.1	WBGene00009243	F29C6.1	378.068	-0.901103	6.49e-05	0.000909564	0.0287085	0.897891	0.918397	-0.929812	4.23e-05	0.000107063	429.843	412.165	489.317	326.487	178.991	206.255	518.045	439.652	401.855
F30A10.3	WBGene00009262	F30A10.3	794.954	-0.525189	0.0026485	0.015185	-1.67204	9.9e-21	7.32e-20	1.14685	1.87e-10	9.3e-10	1369.13	1106.18	1086.01	783.066	815.99	875.439	285.589	450.762	382.424
F30F8.10	WBGene00009277	F30F8.10	366.524	-0.459627	0.00644271	0.0292292	-1.25938	6.85e-13	2.63e-12	0.799754	6.45e-06	1.82e-05	567.505	487.173	481.39	381.042	348.331	387.301	195.263	263.474	187.238
F30H5.3	WBGene00017937	F30H5.3	156.997	2.9434	0.000170525	0.00193531	-0.0563041	0.943449	0.954479	2.9997	0.000139742	0.000331722	76.7911	26.518	43.2386	565.687	283.403	276.153	100.952	26.9822	13.248
F31C3.14	WBGene00196396	F31C3.14	2414.69	1.17562	0.00913314	0.0379216	1.71408	0.000143923	0.000288154	-0.538462	0.232144	0.304688	1469.33	1045.57	808.561	1083.53	3142.88	3280.6	3100.3	3518.8	4282.62
F31C3.6	WBGene00009288	F31C3.6	103.659	0.660115	0.00348774	0.018622	1.12275	6.28e-07	1.54e-06	-0.46263	0.0359386	0.0585403	73.0452	57.5819	65.5785	95.6801	100.902	113.44	135.489	150.783	140.428
F31D4.5	WBGene00009292	F31D4.5	50.5947	2.23371	1.12e-08	7.25e-07	0.0161389	0.970019	0.976515	2.21757	5.23e-08	1.92e-07	25.2849	16.6684	25.9431	138.484	90.3731	89.3773	35.8647	17.4591	15.8975
F31D4.9	WBGene00009294	F31D4.9	310.695	-0.821735	0.000314294	0.00307615	-0.454852	0.0462514	0.0684459	-0.366883	0.112975	0.162861	418.605	399.285	401.398	310.541	226.371	150.108	298.872	303.154	287.922
F31E8.5	WBGene00017955	F31E8.5	152.565	2.25712	2.13e-05	0.00037032	7.11693	1.1e-47	1.09e-45	-4.8598	8.89e-49	3.52e-46	2.80943	1.51531	5.0445	23.5004	8.77409	12.6045	482.181	380.926	455.73
F31F6.1	WBGene00009300	F31F6.1	152.978	-0.579008	0.0129623	0.0488569	-2.67334	2.35e-23	2.23e-22	2.09433	1.26e-14	1.08e-13	249.103	240.935	263.755	146.877	150.914	208.547	25.2381	42.8542	48.5758
F32A11.1	WBGene00009307	F32A11.1	897.035	-0.38028	0.00523907	0.0251419	-0.386739	0.00481293	0.00820009	0.00645871	0.962727	0.972989	1156.55	1028.14	1002.41	756.208	838.803	853.667	709.324	893.589	834.621
F32A11.3	WBGene00009308	F32A11.3	506.653	2.94547	1.99e-15	7.95e-13	7.17373	2.19e-88	3.25e-85	-4.22827	4.26e-49	1.81e-46	5.61886	10.6072	12.9716	118.341	61.4186	48.1262	1390.75	1226.9	1685.14
F32B4.8	WBGene00009318	F32B4.8	14.1247	1.71804	0.00577403	0.0270056	1.49351	0.0189659	0.0298277	0.224531	0.702652	0.766369	3.74591	6.06125	7.92707	22.6611	20.1804	16.0421	7.96993	22.2207	20.3135
F32B5.1	WBGene00017975	F32B5.1	91.6374	1.19789	0.0105263	0.0421051	4.69805	9.25e-27	1.2e-25	-3.50016	5.51e-18	7.64e-17	7.49182	6.81891	13.6922	36.9291	17.5482	9.1669	237.77	204.748	290.572
F32B5.6	WBGene00017979	F32B5.6	916.35	0.426503	0.00906071	0.0377236	1.97226	2.79e-34	7.87e-33	-1.54576	8.29e-22	1.94e-20	407.367	486.415	422.297	672.278	629.98	464.074	1774.64	1615.76	1774.34
F32B6.4	WBGene00009321	F32B6.4	124.902	2.51462	1.52e-05	0.000285228	7.09547	8.59e-39	3.91e-37	-4.58085	4.02e-37	5.54e-35	0	3.03062	4.32386	24.3397	11.4063	8.02104	383.885	303.154	385.957
F32D1.3	WBGene00017983	F32D1.3	50.0038	0.979347	0.00840605	0.0358286	0.109388	0.778104	0.820111	0.869959	0.0222019	0.0377011	35.5861	28.7909	46.8418	93.1622	68.4379	57.2931	23.9098	49.2029	46.8094
F32D1.7	WBGene00017986	F32D1.7	1413.56	-0.866377	0.000368754	0.00348111	-3.1911	1.06e-37	4.21e-36	2.32472	1.05e-20	2.14e-19	2844.08	2553.3	2277.23	1342.04	1322.26	1545.77	151.429	307.915	378.008
F32D8.14	WBGene00009336	F32D8.14	549.081	-1.0993	2.51e-08	1.41e-06	-1.67792	6.97e-17	3.74e-16	0.578613	0.00442609	0.00850988	986.11	897.065	893.597	563.17	372.021	358.655	302.857	325.374	242.879
F32D8.5	WBGene00009330	F32D8.5	207.133	-0.773747	3.26e-05	0.000520555	-2.05892	8.14e-24	8.06e-23	1.28517	7.33e-10	3.38e-09	354.925	326.55	341.585	190.521	237.778	168.442	85.0126	74.598	84.7869
F32E10.5	WBGene00017992	F32E10.5	458.273	-0.536639	0.000270898	0.00274296	-1.78452	5.74e-30	1.01e-28	1.24788	3.81e-15	3.49e-14	713.595	674.314	694.7	415.453	490.472	531.68	180.652	214.271	209.318
F32H2.10	WBGene00009346	F32H2.10	207.389	-1.00864	2.08e-08	1.23e-06	-2.89677	5.67e-42	3.55e-40	1.88813	4.79e-18	6.7e-17	387.701	375.04	381.22	212.343	179.869	175.317	41.178	63.4876	50.3422
F32H2.6	WBGene00009343	F32H2.6	15.5948	1.59121	0.00841378	0.0358403	0.925696	0.140384	0.1887	0.665516	0.261996	0.337238	9.36477	5.30359	9.36836	21.8218	26.3223	24.0631	17.2682	4.76157	22.0799
F32H2.7	WBGene00009344	F32H2.7	361.63	2.35636	0.000238072	0.00247512	6.92515	4.13e-28	6.1e-27	-4.56879	8.46e-15	7.36e-14	3.74591	11.3648	10.089	77.2155	37.7286	14.8962	1012.18	918.984	1168.47
F33A8.4	WBGene00009352	F33A8.4	667.947	-0.488981	0.000281055	0.00281801	-1.92792	2.06e-41	1.22e-39	1.43894	2.01e-23	5.72e-22	1105.98	1009.96	927.468	664.725	730.882	773.457	245.74	277.758	275.557
F33D4.6	WBGene00017998	F33D4.6	35.486	3.38292	0.00478653	0.0235524	0.917206	0.452114	0.525868	2.46572	0.0389517	0.0629136	13.1107	3.03062	7.92707	148.556	62.296	38.9593	39.8497	4.76157	0.883197
F33E11.2	WBGene00018010	F33E11.2	529.517	-0.74808	5.86e-07	1.99e-05	-2.34727	8.63e-48	8.64e-46	1.59919	1.39e-22	3.58e-21	963.635	828.118	869.816	534.633	537.852	511.055	139.474	184.114	196.953
F33G12.3	WBGene00018015	F33G12.3	433.051	-0.449411	0.00193669	0.0120408	-1.8456	3.48e-32	7.81e-31	1.39619	9.73e-19	1.51e-17	690.183	637.947	609.664	442.31	522.936	452.616	174.01	199.986	167.807
F33G12.6	WBGene00018018	F33G12.6	319.172	0.520211	0.00244825	0.0142357	0.464318	0.0075065	0.0124775	0.0558926	0.746011	0.802627	228.5	243.965	279.609	349.988	328.151	403.344	297.544	379.339	362.111
F33G12.7	WBGene00044666	F33G12.7	121.542	-0.988719	4.36e-05	0.000658813	-1.58989	4.46e-10	1.4e-09	0.601174	0.0218749	0.0372096	199.47	180.322	215.472	116.663	106.166	75.6269	61.1028	82.5339	56.5246
F33H12.1	WBGene00018019	F33H12.1	14.5532	7.56839	4.68e-08	2.36e-06	6.73696	1.41e-06	3.38e-06	0.831427	0.277851	0.354093	0	0	0	31.0541	38.606	13.7503	3.98497	28.5694	15.0143
F34D10.4	WBGene00009374	F34D10.4	1630.99	-0.468917	0.0133749	0.0499664	-0.928551	1.09e-06	2.63e-06	0.459634	0.0160562	0.0280139	2273.77	2192.66	2065.36	1348.75	1562.67	1809.32	860.752	1103.1	1462.57
F35C11.2	WBGene00009401	F35C11.2	32.4009	3.14124	0.00670959	0.0301353	7.44783	1.33e-11	4.64e-11	-4.30658	8.36e-15	7.27e-14	0	1.51531	0	7.55369	1.75482	4.58345	92.9825	82.5339	100.684
F35C11.5	WBGene00009404	F35C11.5	1256.5	-0.566854	0.00170953	0.0109654	-2.20521	8.68e-33	2.07e-31	1.63835	1.02e-18	1.58e-17	2254.1	1811.56	1910.42	1164.11	1372.27	1498.79	326.767	525.36	445.131
F35C12.3	WBGene00009408	F35C12.3	86.2857	0.862318	0.00361391	0.0190993	2.08709	5.1e-13	1.98e-12	-1.22477	1.19e-05	3.23e-05	42.1415	28.7909	38.9147	68.8225	60.5412	69.8976	191.278	158.719	117.465
F35D2.3	WBGene00018041	F35D2.3	52.2064	1.18493	0.000772467	0.00602131	-1.41984	0.000590559	0.00111111	2.60477	1.35e-10	6.83e-10	47.7603	31.0639	49.7244	120.02	71.0701	100.836	17.2682	20.6335	11.4816
F35E12.6	WBGene00009430	F35E12.6	1221.13	0.623288	0.000250134	0.00257444	1.84641	1.06e-27	1.5e-26	-1.22312	4.09e-13	2.87e-12	643.36	646.281	502.288	1107.04	874.777	774.603	2343.16	2106.2	1992.49
F35E2.9	WBGene00009416	F35E2.9	125.197	1.36746	0.00578709	0.0270491	5.70348	1.67e-35	5.36e-34	-4.33602	1.89e-26	7.9e-25	3.74591	3.03062	12.9716	26.0183	7.89668	18.3338	337.394	295.218	422.168
F35G12.5	WBGene00009442	F35G12.5	224.246	-0.433547	0.0100825	0.040911	-0.878953	5.4e-07	1.33e-06	0.445406	0.0126237	0.0224636	319.339	271.999	293.302	216.539	234.268	202.818	142.13	168.242	169.574
F35G12.7	WBGene00009443	F35G12.7	112.137	-0.787918	0.00130864	0.00900072	-1.7242	6.36e-11	2.11e-10	0.936285	0.000522992	0.00114934	185.422	188.656	162.865	114.145	77.212	120.316	47.8196	49.2029	63.5902
F35H10.10	WBGene00018073	F35H10.10	1282.61	0.521357	7.71e-05	0.00102999	1.54509	4.3e-32	9.52e-31	-1.02373	4.37e-15	3.96e-14	716.405	780.386	660.109	1125.5	1060.79	906.377	1985.84	2176.04	2132.04
F35H10.5	WBGene00018070	F35H10.5	61.5224	-1.14829	0.000945131	0.00703244	-2.25107	3.09e-09	9.05e-09	1.10278	0.00472876	0.00904886	126.424	121.983	85.0359	59.5902	59.6638	29.7924	26.5664	26.9822	17.6639
F36A2.10	WBGene00009457	F36A2.10	157.485	2.05502	6.61e-05	0.000920689	6.94845	1.02e-48	1.12e-46	-4.89343	2.08e-46	7.18e-44	0.936477	6.81891	2.88257	23.5004	13.1611	8.02104	488.822	377.751	495.473
F36A2.11	WBGene00009458	F36A2.11	22.47	4.50364	0.000831425	0.00637317	8.77369	6.66e-12	2.38e-11	-4.27005	1.33e-10	6.74e-10	0	0	0	4.19649	5.26445	0	58.4462	61.9005	72.4221
F36A2.12	WBGene00009459	F36A2.12	89.1549	2.03815	0.000140397	0.00166299	6.08074	1.85e-34	5.35e-33	-4.04259	3.23e-27	1.45e-25	1.87295	5.30359	3.60321	22.6611	9.6515	12.6045	296.216	187.289	263.193
F36A2.14	WBGene00023490	F36A2.14	105.213	1.5352	0.00391114	0.0202432	6.35181	6.98e-41	3.9e-39	-4.8166	8.57e-39	1.39e-36	2.80943	5.30359	2.88257	15.1074	11.4063	4.58345	310.827	246.015	347.98
F36A2.2	WBGene00009452	F36A2.2	648.963	-0.427784	0.000177972	0.00200341	-1.41574	8.93e-32	1.91e-30	0.987956	6.13e-16	6.26e-15	943.032	897.823	915.937	694.1	659.811	695.538	330.752	361.88	341.797
F36D1.6	WBGene00009465	F36D1.6	11.3348	4.1251	0.0036652	0.0192547	7.74135	7.08e-09	2.02e-08	-3.61625	7.97e-06	2.22e-05	0	0	0	1.6786	1.75482	4.58345	26.5664	28.5694	38.8607
F36D3.4	WBGene00009470	F36D3.4	184.796	2.08209	3.61e-05	0.000563295	6.80797	3.84e-47	3.68e-45	-4.72588	7.04e-37	9.43e-35	2.80943	6.81891	4.32386	32.7327	21.0578	4.58345	487.494	514.25	589.092
F36D3.5	WBGene00009471	F36D3.5	130.221	2.53433	0.00423172	0.0214998	7.35882	1.05e-17	6.02e-17	-4.82449	6.3e-11	3.31e-10	0	1.51531	5.0445	23.5004	12.2837	3.43759	363.96	406.321	355.928
F36D3.8	WBGene00009473	F36D3.8	18.6193	4.93713	0.000262273	0.00267068	8.45045	9.23e-11	3.04e-10	-3.51332	2.16e-07	7.36e-07	0	0	0	4.19649	1.75482	8.02104	58.4462	33.331	61.8238
F36D4.5	WBGene00018090	F36D4.5	1356.84	-0.51039	0.000387743	0.00360589	-1.45968	2.04e-23	1.95e-22	0.949292	1.08e-10	5.54e-10	2205.4	1963.84	1743.24	1394.08	1418.77	1336.08	605.715	807.88	736.586
F36G3.1	WBGene00009482	F36G3.1	480.741	0.359026	0.00608563	0.0280055	1.20854	8.46e-21	6.29e-20	-0.849517	4.06e-11	2.18e-10	316.529	310.639	315.642	410.417	397.466	401.052	682.757	707.887	784.279
F36G9.13	WBGene00009489	F36G9.13	46.8889	3.86965	0.00408428	0.0209481	9.88186	1.08e-15	5.23e-15	-6.01221	7.58e-20	1.36e-18	0	0	0	5.03579	0.877409	0	124.862	142.847	148.377
F36H12.2	WBGene00018118	F36H12.2	102.55	-0.572268	0.0105828	0.0422608	-0.980614	3.01e-05	6.41e-05	0.408346	0.0905705	0.134021	161.074	128.802	133.319	95.6801	96.515	91.669	66.4161	84.1211	65.3566
F36H12.3	WBGene00018119	F36H12.3	179.009	2.57279	6.99e-07	2.3e-05	7.11588	1.14e-47	1.12e-45	-4.54309	4.78e-39	8.03e-37	2.80943	3.03062	5.0445	36.0899	8.77409	20.6255	510.076	468.221	556.414
F36H12.4	WBGene00018120	F36H12.4	22.5799	3.03166	0.0097688	0.0399767	6.907	5.44e-10	1.69e-09	-3.87534	3.78e-11	2.04e-10	0	0.757656	0.720643	5.03579	5.26445	2.29172	57.1178	58.7261	73.3053
F37A4.2	WBGene00018132	F37A4.2	434.119	-0.935966	2.68e-07	1.02e-05	-2.14102	4.03e-29	6.53e-28	1.20505	4.84e-10	2.28e-09	786.641	725.835	720.643	428.042	419.401	317.404	138.145	211.096	159.859
F37A4.4	WBGene00018134	F37A4.4	373.986	2.81904	4.39e-15	1.62e-12	7.17623	1.92e-97	1.14e-93	-4.3572	2.85e-77	2.54e-73	2.80943	9.84953	8.64772	67.1439	37.7286	50.4179	1156.97	938.03	1094.28
F37A4.5	WBGene00018135	F37A4.5	131.654	2.06194	0.0125535	0.0477417	6.62179	1.5e-16	7.81e-16	-4.55985	5.24e-10	2.46e-09	6.55534	0.757656	4.32386	32.7327	8.77409	5.72931	383.885	396.798	345.33
F37B4.10	WBGene00018140	F37B4.10	123.723	-0.497584	0.0131322	0.0492645	-1.69226	4.31e-14	1.82e-13	1.19468	1.73e-07	5.95e-07	197.597	188.656	165.748	130.091	129.857	130.628	49.1479	63.4876	58.291
F37C4.4	WBGene00018144	F37C4.4	59.7042	0.936973	0.0113755	0.0444744	1.46932	6.81e-05	0.000140706	-0.532349	0.138865	0.195226	30.9037	34.0945	29.5464	89.805	41.2382	49.2721	111.579	79.3596	71.5389
F37C4.5	WBGene00018145	F37C4.5	5845.91	0.405744	0.00203635	0.0124238	2.0787	1.31e-56	2.6e-54	-1.67295	2.48e-37	3.56e-35	2936.79	2701.04	2397.58	3845.67	3561.4	3233.62	12605.8	10604	10727.3
F37F2.2	WBGene00018159	F37F2.2	194.142	-0.741743	9.46e-05	0.0012186	-1.51215	6.28e-14	2.62e-13	0.77041	0.000184595	0.000431019	349.306	283.363	265.917	184.646	176.359	175.317	112.907	87.2955	112.166
F37H8.5	WBGene00009514	F37H8.5	1785.5	0.34867	0.012528	0.0476576	1.52641	4.3e-28	6.34e-27	-1.17774	2.11e-17	2.7e-16	1149.99	1043.29	926.026	1415.06	1402.98	1149.3	3237.12	2944.24	2801.5
F38B6.4	WBGene00018174	F38B6.4	799.994	0.588695	0.000126342	0.00153968	1.89874	6.94e-36	2.35e-34	-1.31004	3.74e-18	5.33e-17	369.908	345.491	438.872	596.741	565.929	574.077	1656.42	1366.57	1285.93
F38B6.6	WBGene00018175	F38B6.6	51.9029	0.890869	0.00624399	0.0285258	0.671111	0.0444302	0.0659205	0.219758	0.499188	0.579941	30.9037	40.9134	33.1496	85.6085	52.6445	56.1473	51.8045	60.3133	55.6414
F38E1.3	WBGene00018178	F38E1.3	42.9856	2.8753	0.0030184	0.0167834	7.27015	1.77e-15	8.41e-15	-4.39485	2.46e-18	3.6e-17	0.936477	0.757656	0.720643	10.0716	3.50964	3.43759	135.489	96.8187	135.129
F38H4.4	WBGene00009548	F38H4.4	114.52	2.57405	1.26e-05	0.000244691	6.68491	1.04e-32	2.46e-31	-4.11085	5.91e-23	1.6e-21	0	6.81891	2.16193	32.7327	14.0385	8.02104	349.349	311.089	306.469
F39H11.1	WBGene00009565	F39H11.1	630.643	-0.890884	1.17e-11	2.09e-09	-2.21039	1.48e-55	2.72e-53	1.31951	2.7e-20	5.13e-19	1133.14	1064.51	1037.01	615.206	538.729	590.119	205.89	241.253	249.945
F40A3.2	WBGene00018217	F40A3.2	228.843	0.654666	0.000122123	0.00150212	1.89553	2.03e-30	3.77e-29	-1.24086	1.55e-14	1.31e-13	109.568	115.164	102.331	159.467	172.85	183.338	413.108	406.321	397.439
F40A3.3	WBGene00018218	F40A3.3	681.028	-0.426056	0.000740511	0.00584225	-0.345192	0.00671373	0.0112305	-0.0808633	0.530558	0.609395	851.258	779.628	789.104	585.831	630.857	583.244	657.519	677.731	574.078
F40E12.2	WBGene00018235	F40E12.2	88.0353	1.79733	0.000455108	0.00407329	5.59048	1.47e-31	3.07e-30	-3.79315	7.89e-22	1.85e-20	4.68238	3.78828	6.48579	16.786	7.01927	29.7924	223.158	212.684	287.922
F40E3.5	WBGene00018232	F40E3.5	68.2755	1.47426	0.0019874	0.0122659	4.78591	3.06e-27	4.15e-26	-3.31165	6.3e-18	8.69e-17	3.74591	5.30359	10.089	20.1432	8.77409	26.3548	171.353	176.178	192.537
F40F11.3	WBGene00009588	F40F11.3	414.21	-1.0981	1.35e-07	5.83e-06	-2.75537	1.8e-35	5.75e-34	1.65727	1.44e-13	1.07e-12	826.909	700.074	782.618	467.489	331.661	277.299	92.9825	126.975	121.881
F40F12.3	WBGene00009592	F40F12.3	35.879	3.69955	0.00489874	0.0239379	8.50322	1.02e-11	3.57e-11	-4.80367	4.56e-16	4.74e-15	0	0.757656	0	6.71439	0.877409	3.43759	85.0126	101.58	124.531
F40F8.5	WBGene00009578	F40F8.5	1363.93	0.308765	0.00847325	0.0359444	1.78025	1.73e-53	2.73e-51	-1.47148	3.45e-37	4.8e-35	762.292	702.347	699.024	929.943	874.777	873.147	2428.17	2701.4	2304.26
F40F9.10	WBGene00009586	F40F9.10	13.4478	1.58251	0.00899057	0.0375186	1.41841	0.022071	0.0344226	0.164098	0.774718	0.82626	5.61886	6.06125	6.48579	26.0183	12.2837	16.0421	19.9248	12.6975	15.8975
F40G12.10	WBGene00009605	F40G12.10	129.6	2.60094	7.42e-05	0.00100211	7.47017	1.25e-33	3.28e-32	-4.86923	6.52e-32	4.84e-30	0.936477	4.54594	0.720643	24.3397	5.26445	8.02104	383.885	341.246	397.439
F41E6.15	WBGene00044554	F41E6.15	78.1416	-1.1079	3.09e-05	0.000502314	0.0320383	0.899732	0.919805	-1.13994	2.7e-05	7e-05	82.41	113.648	86.4772	45.3221	46.5027	38.9593	95.6392	101.58	92.7357
F41G3.5	WBGene00018301	F41G3.5	46.603	2.52196	0.00562702	0.0265593	6.98221	2.73e-16	1.39e-15	-4.46025	1.22e-15	1.2e-14	0	2.27297	0.720643	5.03579	12.2837	0	124.862	152.37	121.881
F41H10.3	WBGene00018316	F41H10.3	2597.95	-0.450468	0.00839851	0.0358177	-1.62369	4.35e-21	3.32e-20	1.17323	1.05e-11	6.14e-11	4024.98	3719.33	3626.28	2603.51	2953.36	2763.82	893.961	1469.74	1326.56
F42A10.5	WBGene00018341	F42A10.5	1758.3	-0.843516	3.44e-09	2.7e-07	-1.73811	3.64e-33	8.93e-32	0.894594	8.1e-10	3.72e-09	3113.79	2711.65	2695.93	1681.95	1612.68	1451.81	723.935	990.407	842.57
F42A10.7	WBGene00018343	F42A10.7	315.716	1.21121	4.88e-06	0.000117022	1.7836	1.58e-11	5.49e-11	-0.572388	0.0282628	0.0470871	138.599	163.654	118.906	251.79	364.125	359.801	417.093	349.182	678.295
F42A9.8	WBGene00018337	F42A9.8	73.6318	-0.999486	0.00384191	0.0200012	-2.24667	2.16e-09	6.43e-09	1.24718	0.00113369	0.00237881	151.709	105.314	131.157	87.2871	50.0123	56.1473	13.2832	33.331	34.4447
F42C5.5	WBGene00018347	F42C5.5	54.1109	2.09212	0.00840465	0.0358286	6.62075	1.72e-19	1.14e-18	-4.52863	1.55e-17	2.01e-16	0	0.757656	3.60321	9.23229	0.877409	10.3128	179.323	161.893	120.998
F42C5.9	WBGene00018349	F42C5.9	691.142	0.538843	0.000395004	0.00366018	1.38364	5.35e-20	3.69e-19	-0.844796	1.89e-08	7.35e-08	370.845	425.803	430.224	613.527	542.239	629.078	1196.82	1096.75	914.992
F42G8.8	WBGene00018359	F42G8.8	66.352	3.12399	0.000154966	0.00178696	7.48587	1.4e-21	1.12e-20	-4.36188	4.21e-27	1.86e-25	0	2.27297	0.720643	14.2681	7.89668	4.58345	199.248	180.94	187.238
F42H10.2	WBGene00018366	F42H10.2	155.399	-1.20565	3.65e-10	4e-08	-2.82355	4.5e-35	1.4e-33	1.6179	6.44e-12	3.85e-11	282.816	300.032	303.391	130.091	128.102	126.045	47.8196	47.6157	32.6783
F42H10.6	WBGene00018370	F42H10.6	142.182	-0.700018	0.000420476	0.00383581	-0.907648	9.81e-06	2.19e-05	0.20763	0.326184	0.405795	174.185	212.144	209.707	115.823	133.366	118.024	102.281	98.4059	115.699
F43A11.8	WBGene00045167	F43A11.8	127.326	-0.979322	0.00221314	0.013277	-0.870121	0.0069692	0.011624	-0.109202	0.739653	0.79784	131.107	223.509	202.501	138.484	74.5797	68.7517	107.594	119.039	80.3709
F43B10.1	WBGene00018373	F43B10.1	381.124	0.919004	1.48e-06	4.31e-05	1.3889	3.27e-13	1.29e-12	-0.469894	0.0124728	0.0222061	202.279	221.993	198.897	475.882	348.331	352.926	620.326	446.001	563.48
F43D9.1	WBGene00009653	F43D9.1	209.136	2.8306	6.97e-29	2.5e-25	0.302254	0.264829	0.331338	2.52835	1.14e-22	2.97e-21	85.2194	57.5819	59.8134	618.563	436.072	378.135	74.386	76.1852	96.2685
F43G6.10	WBGene00009662	F43G6.10	136.296	-1.556	3.29e-07	1.23e-05	-3.91702	2.2e-27	3.01e-26	2.36103	1.38e-10	6.96e-10	315.593	278.06	278.168	142.681	78.0894	74.4811	11.9549	31.7438	15.8975
F43G6.7	WBGene00009659	F43G6.7	122.814	-1.5682	7.74e-08	3.66e-06	-3.73946	6.88e-27	8.99e-26	2.17126	1.06e-09	4.78e-09	253.785	275.029	253.666	128.413	66.6831	67.6059	17.2682	26.9822	15.8975
F43G9.13	WBGene00009673	F43G9.13	160.984	-0.750408	0.000398744	0.00368909	-1.81064	2.51e-15	1.18e-14	1.06023	5.59e-06	1.59e-05	299.673	260.634	209.707	144.359	157.056	155.837	79.6993	80.9467	60.9406
F43G9.4	WBGene00009667	F43G9.4	576.106	-0.505877	0.00177911	0.0113358	-1.49005	5.35e-19	3.4e-18	0.98417	5.4e-09	2.25e-08	931.795	849.333	737.218	597.581	615.064	559.181	239.098	325.374	330.316
F43H9.3	WBGene00018399	F43H9.3	259.344	-0.622156	0.00152345	0.0100778	-1.50554	2.37e-13	9.43e-13	0.883384	2.24e-05	5.86e-05	457.001	367.463	340.864	227.45	274.629	254.381	114.236	168.242	129.83
F44A2.5	WBGene00018405	F44A2.5	143.335	0.716614	0.0028801	0.0162147	1.83627	6.64e-15	3.01e-14	-1.11966	1.24e-06	3.83e-06	54.3157	75.7656	76.3882	129.252	94.7602	116.878	277.619	253.951	211.084
F44B9.8	WBGene00018409	F44B9.8	796.241	-0.61215	0.000893168	0.00675398	-2.25092	3.97e-32	8.84e-31	1.63877	1.25e-17	1.64e-16	1440.3	1209.98	1195.55	750.333	880.041	885.752	195.263	277.758	331.199
F44D12.8	WBGene00009685	F44D12.8	98.6039	3.26998	2.09e-06	5.75e-05	7.46966	1e-29	1.72e-28	-4.19968	1.05e-31	7.59e-30	0	2.27297	2.16193	21.8218	8.77409	14.8962	292.231	223.794	321.484
F44E2.3	WBGene00018417	F44E2.3	405.909	-0.541959	0.00259022	0.0149104	-1.40114	5.07e-14	2.13e-13	0.859179	4.82e-06	1.38e-05	650.851	555.362	564.263	429.721	375.531	410.219	167.369	234.904	264.959
F44E2.4	WBGene00018418	F44E2.4	221.474	2.15927	4.41e-11	6.27e-09	1.78268	6.49e-08	1.72e-07	0.37659	0.241355	0.314669	76.7911	54.5512	92.9629	442.31	304.461	254.381	217.845	166.655	383.307
F44E2.6	WBGene00018419	F44E2.6	173.658	-0.70462	0.0017557	0.0112033	-1.26174	6.7e-08	1.78e-07	0.557124	0.0192266	0.0330518	275.324	242.45	252.946	193.039	137.753	140.941	135.489	82.5339	102.451
F44E2.9	WBGene00018422	F44E2.9	71.796	-1.2339	0.000244829	0.00253254	-2.23256	8.22e-10	2.52e-09	0.998656	0.00755731	0.013987	125.488	134.105	133.319	62.1081	59.6638	44.6886	19.9248	49.2029	17.6639
F44E5.1	WBGene00009688	F44E5.1	1388.7	-0.944465	1.95e-07	7.8e-06	-0.429429	0.017885	0.0282149	-0.515036	0.00475106	0.00908764	1803.65	1992.64	1728.82	1260.63	803.706	804.395	1370.83	1445.93	1287.7
F44E7.4	WBGene00018426	F44E7.4	5374.18	-0.356825	0.0103108	0.0415088	-0.864926	5.62e-10	1.74e-09	0.508101	0.000274061	0.000625739	7494.62	6793.15	6471.37	4750.43	5848.81	5611.29	3249.07	4172.73	3976.15
F44G3.7	WBGene00009708	F44G3.7	126.209	2.40977	8.51e-05	0.00111656	6.84159	7.05e-32	1.52e-30	-4.43182	6.11e-23	1.64e-21	0.936477	4.54594	3.60321	33.572	10.5289	4.58345	338.722	342.833	396.555
F44G4.2	WBGene00009712	F44G4.2	810.569	-0.455373	0.000413935	0.003793	-0.188745	0.14446	0.193478	-0.266627	0.0414522	0.0665963	882.161	957.677	958.455	677.314	658.057	706.997	713.309	865.019	876.131
F44G4.5	WBGene00009714	F44G4.5	18.9245	3.47276	0.0113506	0.0444254	7.54617	6.59e-09	1.88e-08	-4.07341	1.18e-08	4.72e-08	0	0	0.720643	0.839299	4.38704	4.58345	61.1028	33.331	65.3566
F45E1.4	WBGene00018465	F45E1.4	331.51	1.59889	7e-18	5.59e-15	3.0379	1.23e-62	3.59e-60	-1.43901	2.62e-17	3.3e-16	73.9817	85.6152	83.5946	267.736	262.345	206.255	734.562	661.859	607.639
F45E1.5	WBGene00018466	F45E1.5	14.9566	1.5727	0.0111267	0.0437996	1.95143	0.00164328	0.00295276	-0.378729	0.506912	0.587192	9.36477	3.03062	5.0445	10.9109	22.8126	17.1879	21.2531	23.8079	21.1967
F45F2.11	WBGene00018483	F45F2.11	1117.6	-0.541398	0.00572164	0.0268732	-1.95831	9.57e-23	8.61e-22	1.41691	1.42e-12	9.32e-12	1766.2	1729.73	1676.22	1134.73	1212.58	1206.59	290.902	569.802	471.627
F45G2.8	WBGene00009734	F45G2.8	191.188	-0.505631	0.00614001	0.0281942	-1.35472	5.62e-12	2.02e-11	0.849092	2.21e-05	5.8e-05	288.435	272.756	260.873	216.539	200.927	159.275	115.564	104.755	101.568
F45H10.2	WBGene00009739	F45H10.2	448.667	-0.45455	0.00214153	0.0129175	-0.121049	0.414523	0.488456	-0.333501	0.0268303	0.0448724	558.14	466.716	500.126	366.774	390.447	354.071	411.78	509.488	480.459
F45H10.3	WBGene00009740	F45H10.3	1031.14	-0.738267	7.66e-06	0.000166297	-0.518076	0.00172751	0.00309882	-0.220192	0.186157	0.251898	1455.29	1357.72	1227.26	980.301	778.262	660.017	1034.76	899.937	886.73
F46A9.2	WBGene00009755	F46A9.2	36.6577	1.88911	0.00891675	0.0372755	5.58582	5.94e-17	3.21e-16	-3.69671	7.43e-13	5.02e-12	0	3.78828	2.16193	11.7502	4.38704	6.87517	134.16	79.3596	87.4365
F46B6.12	WBGene00009776	F46B6.12	303.665	-0.598741	0.000186394	0.00206485	-0.579321	0.000366305	0.000704737	-0.01942	0.906877	0.930525	374.591	390.193	408.605	225.771	298.319	250.944	260.351	253.951	270.258
F46B6.5	WBGene00009770	F46B6.5	2239.31	-0.415746	0.011269	0.0441662	-1.57457	2.02e-21	1.59e-20	1.15882	2.92e-12	1.83e-11	3413.46	3100.33	3151.37	2073.91	2596.25	2575.9	836.843	1166.59	1239.13
F46C5.10	WBGene00009785	F46C5.10	174.554	-0.956719	0.000216337	0.00229906	-0.0790925	0.756761	0.802264	-0.877626	0.000805775	0.00172114	180.74	231.843	225.561	148.556	96.515	82.5021	248.396	179.353	177.523
F46C5.6	WBGene00009781	F46C5.6	203.44	0.724278	0.00160519	0.0104895	1.35031	3.43e-09	1e-08	-0.626029	0.0055104	0.0104381	93.6477	121.225	136.202	234.164	195.662	150.108	318.797	320.613	260.543
F46C5.9	WBGene00009784	F46C5.9	934.356	-0.487098	0.000470187	0.00416244	-1.1765	1.26e-16	6.61e-16	0.689398	1.46e-06	4.47e-06	1324.18	1275.14	1300.76	825.031	987.962	970.545	487.494	634.876	603.223
F46C8.3	WBGene00018485	F46C8.3	91.501	0.741075	0.00580418	0.0271025	0.707358	0.0094613	0.0155522	0.0337162	0.899848	0.925604	71.1722	54.5512	66.2992	104.912	90.3731	126.045	106.266	79.3596	124.531
F46F11.8	WBGene00018511	F46F11.8	651.786	-0.624161	3.48e-05	0.000545732	-1.97863	7.67e-36	2.58e-34	1.35446	2.25e-17	2.86e-16	1120.96	994.045	970.706	673.118	711.579	615.328	212.531	274.584	293.221
F46F5.11	WBGene00018502	F46F5.11	41.704	4.97358	9.91e-05	0.00126655	8.66824	4.37e-12	1.58e-11	-3.69466	1.9e-13	1.38e-12	0	0.757656	0	10.0716	8.77409	8.02104	135.489	60.3133	151.91
F46F5.7	WBGene00018498	F46F5.7	24.0276	2.3191	0.00243565	0.0141797	5.29408	1.78e-13	7.17e-13	-2.97498	3.18e-09	1.36e-08	1.87295	1.51531	1.44129	5.87509	7.01927	11.4586	67.7444	53.9645	65.3566
F47B7.2	WBGene00018533	F47B7.2	809.579	0.305391	0.0101865	0.041187	0.249547	0.0376119	0.0564479	0.0558436	0.641375	0.712839	751.991	684.164	692.538	846.013	851.087	933.878	799.65	834.863	892.029
F47D12.7	WBGene00018563	F47D12.7	202.786	2.68139	1.7e-06	4.79e-05	7.64541	3.06e-47	2.95e-45	-4.96402	3.76e-44	9.71e-42	3.74591	4.54594	0.720643	32.7327	13.1611	9.1669	693.384	541.232	526.385
F47E1.2	WBGene00018566	F47E1.2	79.4783	1.23197	0.00331546	0.0179476	2.17632	1.68e-07	4.33e-07	-0.944356	0.0196843	0.0337572	39.332	28.0333	23.7812	72.1797	100.902	38.9593	172.682	163.481	75.9549
F47G4.4	WBGene00009825	F47G4.4	241.108	0.647394	0.00134049	0.00914537	-0.0914398	0.659943	0.718345	0.738834	0.000340308	0.000767554	229.437	186.383	203.942	308.862	296.564	365.53	146.115	207.922	225.215
F47H4.2	WBGene00009835	F47H4.2	65.5356	1.25435	0.00144305	0.00963016	3.02996	1.8e-15	8.53e-15	-1.77562	7.45e-07	2.38e-06	12.1742	24.245	14.4129	52.8758	38.606	29.7924	183.308	106.342	128.064
F48A11.4	WBGene00018585	F48A11.4	585.565	-0.484673	0.0121583	0.0465718	-2.17285	4.48e-27	5.96e-26	1.68818	8.03e-17	9.37e-16	983.301	913.733	825.857	543.026	701.05	702.414	144.787	209.509	246.412
F48C1.5	WBGene00018598	F48C1.5	174.998	-0.67989	0.00163081	0.0106217	-1.94804	8.06e-17	4.3e-16	1.26815	9.48e-08	3.37e-07	302.482	268.968	266.638	171.217	198.294	152.4	50.4762	76.1852	88.3197
F48C1.6	WBGene00018599	F48C1.6	436.834	-0.555461	0.00493915	0.0240447	-1.03765	2.44e-07	6.2e-07	0.482192	0.0173633	0.0300838	644.296	605.367	564.984	453.221	376.408	404.489	203.233	341.246	338.264
F48C1.9	WBGene00018601	F48C1.9	12.7673	5.18126	0.000178617	0.00200341	6.59095	1.53e-06	3.65e-06	-1.40969	0.0585977	0.0909371	0	0.757656	0	17.6253	9.6515	3.43759	39.8497	28.5694	15.0143
F48D6.4	WBGene00018602	F48D6.4	972.596	-0.899828	0.000180043	0.00201625	0.440386	0.0654159	0.094134	-1.34021	2.48e-08	9.5e-08	983.301	811.45	1230.86	720.958	418.524	481.262	1752.06	1201.5	1153.46
F48E3.8	WBGene00018607	F48E3.8	253.767	1.38972	1.32e-16	7.29e-14	1.63807	2.78e-22	2.4e-21	-0.248346	0.121946	0.174174	119.869	113.648	106.655	313.898	300.951	273.861	374.587	317.438	362.994
F49C12.11	WBGene00009880	F49C12.11	803.649	-1.3155	2.6e-10	3.14e-08	-2.06659	1.42e-22	1.26e-21	0.751087	0.000424833	0.000946937	1560.17	1457.73	1392.28	822.513	501	445.74	357.319	358.705	337.381
F49C12.12	WBGene00009881	F49C12.12	576.68	-0.565925	0.000767115	0.00599016	0.036657	0.826897	0.860697	-0.602582	0.000379986	0.000852196	731.388	640.22	552.733	485.954	401.853	410.219	646.893	574.563	746.301
F49C12.15	WBGene00009884	F49C12.15	829.164	1.23614	0.000237753	0.00247512	5.72941	1.37e-68	5.29e-66	-4.49327	1.96e-45	5.83e-43	28.0943	52.2783	51.1657	172.056	56.1542	82.5021	2105.39	2285.56	2629.28
F49C12.9	WBGene00009878	F49C12.9	1085.74	-0.524586	0.000431477	0.00391133	-1.85327	1.36e-33	3.55e-32	1.32868	6.9e-18	9.47e-17	1769.94	1644.87	1540.73	1103.68	1227.49	1112.63	365.288	530.122	476.926
F49E10.2	WBGene00018640	F49E10.2	14.1297	3.79777	4.95e-05	0.000732317	1.11508	0.26908	0.335879	2.6827	0.0029137	0.00575794	4.68238	0.757656	2.16193	52.8758	20.1804	29.7924	11.9549	4.76157	0
F49E11.7	WBGene00009893	F49E11.7	34.2528	3.78461	0.00407359	0.0209108	8.42964	1.98e-11	6.81e-11	-4.64503	7.78e-15	6.8e-14	0	0.757656	0	5.03579	6.14186	0	126.191	80.9467	89.2029
F49E8.7	WBGene00018638	F49E8.7	667.385	-0.410851	0.0119651	0.0459949	-1.63482	4.26e-22	3.59e-21	1.22397	6.28e-13	4.3e-12	1028.25	933.432	936.115	632.831	777.384	770.02	255.038	301.566	371.826
F49F1.12	WBGene00018652	F49F1.12	12.3931	4.17393	0.00573598	0.026906	7.88587	3.95e-08	1.06e-07	-3.71193	0.00010931	0.0002627	0	0	0	6.71439	0.877409	0	42.5063	19.0463	42.3935
F49F1.7	WBGene00018647	F49F1.7	24.0834	1.24499	0.00815453	0.0350581	2.50646	3.31e-08	8.95e-08	-1.26147	0.00229536	0.0046096	9.36477	7.57656	7.20643	20.1432	19.303	17.1879	43.8346	44.4414	47.6926
F52B5.2	WBGene00009921	F52B5.2	852.994	-0.531497	0.00574545	0.0269246	-2.30597	4.08e-31	8.11e-30	1.77447	5.9e-19	9.39e-18	1485.25	1242.56	1327.42	847.692	1059.91	897.21	189.95	290.456	336.498
F52B5.3	WBGene00009922	F52B5.3	2834.31	-0.48982	0.00575477	0.0269561	-1.84192	7.07e-25	7.72e-24	1.3521	4.34e-14	3.44e-13	4637.43	4156.5	4017.58	2604.34	3278.88	3240.5	878.021	1391.97	1303.6
F52C12.2	WBGene00018679	F52C12.2	435.645	-0.58204	0.00119817	0.0084265	-1.69678	1.26e-19	8.37e-19	1.11474	3.63e-09	1.54e-08	740.753	664.465	580.838	449.025	478.188	397.614	158.07	214.271	237.58
F52C12.6	WBGene00138717	F52C12.6	169.572	-0.485338	0.008423	0.0358476	-1.33841	1.31e-11	4.58e-11	0.85307	2.31e-05	6.05e-05	235.992	241.692	246.46	190.521	152.669	174.171	85.0126	93.6443	105.984
F52C6.12	WBGene00018669	F52C6.12	63.4426	-0.917263	0.00109629	0.00789545	-1.70134	2.79e-08	7.58e-08	0.784076	0.0133661	0.0236783	113.314	104.557	92.9629	66.3046	48.2575	49.2721	37.193	31.7438	27.3791
F52C6.2	WBGene00018659	F52C6.2	173.818	-0.628099	0.00557789	0.0263802	-1.72925	7.7e-13	2.95e-12	1.10115	6.88e-06	1.93e-05	270.642	256.845	276.727	167.02	178.114	175.317	50.4762	84.1211	105.1
F52C9.3	WBGene00018674	F52C9.3	339.139	-0.443937	0.00868744	0.0365081	-0.951089	4.77e-08	1.27e-07	0.507153	0.00402857	0.00779942	456.064	447.017	453.284	308.862	318.499	371.259	195.263	223.794	278.207
F52E4.5	WBGene00018702	F52E4.5	186.234	1.3118	1.8e-08	1.07e-06	2.42682	3.79e-26	4.62e-25	-1.11502	3.63e-07	1.2e-06	58.998	46.9747	82.8739	173.735	153.547	142.087	361.304	317.438	339.148
F52G3.1	WBGene00018710	F52G3.1	1708.04	0.307283	0.0115646	0.0450054	0.122251	0.317924	0.388709	0.185033	0.13043	0.18484	1688.47	1445.61	1490.29	1969.83	1796.93	1953.7	1540.85	1660.2	1826.45
F52H2.5	WBGene00018717	F52H2.5	116.153	-0.646715	0.00240838	0.0141124	-1.13807	4.2e-07	1.05e-06	0.491358	0.0335536	0.0549921	188.232	163.654	147.732	97.3587	115.818	105.419	81.0276	74.598	71.5389
F53A9.1	WBGene00018724	F53A9.1	64.5378	-1.04397	0.00497242	0.0241527	-0.437858	0.23523	0.298646	-0.606113	0.111729	0.161365	64.6169	103.041	94.4042	62.1081	28.0771	36.6676	63.7594	46.0285	82.1373
F53A9.9	WBGene00018732	F53A9.9	24.5345	-1.32088	0.00798995	0.0345054	0.0527581	0.910707	0.928787	-1.37363	0.00675922	0.0126187	25.2849	34.8522	30.267	15.9467	14.9159	4.58345	30.5514	39.6798	24.7295
F53B3.3	WBGene00018742	F53B3.3	22.0245	1.61919	0.00101271	0.0074092	0.0713029	0.89456	0.915831	1.54789	0.00253914	0.00506435	11.2377	12.1225	15.1335	41.9649	24.5674	52.7097	18.5965	9.52315	12.3648
F53B3.5	WBGene00018743	F53B3.5	229.293	1.45431	2.37e-17	1.55e-14	-1.53916	9.44e-14	3.87e-13	2.99347	1.18e-49	5.51e-47	162.947	156.077	186.647	480.918	451.866	453.762	58.4462	47.6157	65.3566
F53C11.5	WBGene00009975	F53C11.5	3066.33	-0.445227	6.44e-05	0.000905892	-1.23184	7.66e-28	1.11e-26	0.786615	3.35e-12	2.09e-11	4552.21	4192.11	4030.56	3119.67	3177.97	3083.52	1641.81	1982.4	1816.74
F53E10.6	WBGene00018762	F53E10.6	472.313	-0.682916	1.65e-06	4.7e-05	-2.21068	5.3e-46	4.5e-44	1.52777	2.74e-22	6.81e-21	773.53	780.386	759.558	475.882	477.31	488.137	136.817	166.655	192.537
F53F10.8	WBGene00044423	F53F10.8	80.0861	-0.814964	0.00321431	0.0175735	-1.76217	4.33e-09	1.25e-08	0.94721	0.00208986	0.00422464	131.107	117.437	138.363	94.0015	63.1734	61.8766	29.2231	47.6157	37.9775
F53F4.10	WBGene00009992	F53F4.10	1469.52	-0.279136	0.0105633	0.0422279	-0.159234	0.146495	0.19588	-0.119902	0.27722	0.353516	1720.31	1563.04	1579.65	1265.66	1408.24	1332.64	1397.39	1533.23	1425.48
F53F4.12	WBGene00009994	F53F4.12	397.642	-0.663123	0.000436308	0.00394268	-1.74402	6.6e-19	4.15e-18	1.0809	5.07e-08	1.86e-07	739.817	584.153	531.835	377.684	436.072	356.363	147.444	203.16	202.252
F53F4.16	WBGene00023419	F53F4.16	129.255	-1.1843	8.12e-07	2.62e-05	-1.96054	2.06e-14	8.96e-14	0.776234	0.00331093	0.00649184	250.039	218.963	218.355	124.216	92.1279	84.7938	43.8346	60.3133	70.6558
F53F8.3	WBGene00010000	F53F8.3	444.789	-0.661405	0.00574043	0.0269098	-2.95595	3.67e-31	7.35e-30	2.29454	3.03e-19	5.01e-18	783.831	785.69	705.509	515.329	526.445	395.323	51.8045	111.103	128.064
F53F8.5	WBGene00010002	F53F8.5	820.919	-0.441634	0.0031935	0.0175121	-1.77418	3.42e-30	6.2e-29	1.33255	1.51e-17	1.97e-16	1311.07	1181.94	1148.7	778.03	916.892	987.733	300.201	385.687	378.008
F53H1.1	WBGene00018776	F53H1.1	1741.85	-0.468899	0.000130114	0.00157496	-1.38735	1.02e-28	1.59e-27	0.918453	2.35e-13	1.69e-12	2590.3	2547.24	2311.82	1731.47	1867.13	1782.96	823.559	1004.69	1017.44
F53H2.1	WBGene00010004	F53H2.1	14.167	2.24912	0.00193051	0.012018	2.58178	0.000380438	0.000730981	-0.332664	0.604555	0.679115	1.87295	0.757656	7.92707	17.6253	16.6708	17.1879	22.5815	26.9822	15.8975
F53H2.3	WBGene00010006	F53H2.3	1648.84	-0.471434	2.09e-05	0.000365098	-0.996888	7.65e-19	4.79e-18	0.525454	3.43e-06	1e-05	2374.91	2044.16	2261.38	1624.04	1632.86	1559.52	1119.78	1049.13	1173.77
F53H2.4	WBGene00195151	F53H2.4	324.099	-0.681195	0.000252794	0.00259415	-0.998184	1.51e-07	3.9e-07	0.316989	0.100384	0.146944	478.54	484.142	412.208	347.47	273.752	233.756	203.233	236.491	247.295
F54A3.5	WBGene00018784	F54A3.5	685.41	-0.380256	0.00618568	0.0283496	-0.0220603	0.873919	0.899496	-0.358196	0.0107707	0.0193912	766.975	828.876	646.417	599.259	576.458	545.431	710.652	717.41	777.213
F54A3.6	WBGene00018785	F54A3.6	548.772	-0.60253	0.00465315	0.0229905	-1.87069	1.25e-17	7.14e-17	1.26816	8.24e-09	3.34e-08	903.7	854.636	796.311	629.474	566.806	484.7	177.995	330.136	195.187
F54C8.1	WBGene00010035	F54C8.1	102.314	1.85043	1.39e-05	0.000263512	5.45873	1.61e-43	1.12e-41	-3.6083	5.11e-31	3.45e-29	3.74591	11.3648	3.60321	27.6969	22.8126	17.1879	256.366	277.758	300.287
F54C8.4	WBGene00010037	F54C8.4	1489.23	-0.42645	0.00348557	0.0186174	-1.60468	3.97e-27	5.31e-26	1.17822	2.95e-15	2.74e-14	2214.77	2118.41	2130.94	1414.22	1722.35	1674.1	593.76	833.275	701.258
F54C8.6	WBGene00010039	F54C8.6	22.9655	1.98615	6.75e-05	0.000936397	0.572617	0.285062	0.353059	1.41353	0.00474176	0.00907179	14.0472	4.54594	13.6922	47.84	45.6253	33.23	15.9399	15.8719	15.8975
F54C9.9	WBGene00010044	F54C9.9	1807.61	-0.539465	0.000640608	0.00523862	-1.59793	1.74e-23	1.67e-22	1.05846	4.22e-11	2.26e-10	2722.34	2715.44	2621.7	1764.21	1891.69	1889.53	669.474	1057.07	937.072
F54D1.6	WBGene00010047	F54D1.6	826.016	0.981777	1.26e-13	3.54e-11	1.65789	3.29e-36	1.14e-34	-0.676116	1.92e-07	6.57e-07	359.607	393.224	458.329	828.388	752.817	814.708	1293.79	1249.12	1284.17
F54D10.7	WBGene00018808	F54D10.7	189.559	-0.764103	0.00102944	0.00750428	-2.94707	1.6e-28	2.45e-27	2.18297	5.11e-16	5.27e-15	354.925	297.001	340.864	200.592	200.049	183.338	21.2531	60.3133	47.6926
F54D11.4	WBGene00018814	F54D11.4	749.915	-1.0082	7.48e-10	7.74e-08	-1.83295	1.04e-27	1.46e-26	0.824748	1.19e-06	3.71e-06	1355.08	1280.44	1161.68	746.976	634.367	503.034	352.005	380.926	334.732
F54D5.2	WBGene00010048	F54D5.2	534.003	-0.514549	0.00202919	0.0124155	-1.4834	7.58e-18	4.41e-17	0.968853	2.48e-08	9.5e-08	804.434	709.924	820.812	476.722	558.909	600.432	221.83	312.677	300.287
F54D8.6	WBGene00018802	F54D8.6	1425.8	-0.471086	0.000792784	0.00613724	-1.17019	1.96e-16	1.01e-15	0.699107	1e-06	3.14e-06	2064	1885.05	1977.44	1327.77	1523.18	1424.31	721.279	925.332	983.881
F54E12.2	WBGene00010061	F54E12.2	5285.91	-0.521481	0.0114077	0.0445395	-2.07576	1.11e-23	1.09e-22	1.55428	6.06e-14	4.72e-13	8570.64	7847.05	8182.18	4712.66	6160.29	6265.58	1279.17	2330	2225.66
F54F12.1	WBGene00010072	F54F12.1	161.102	1.76811	0.000217304	0.00230763	6.25237	9.01e-45	6.95e-43	-4.48426	1.62e-33	1.47e-31	1.87295	8.33422	7.20643	33.572	7.89668	19.4797	495.464	461.873	414.219
F54F2.7	WBGene00018835	F54F2.7	48.1682	-1.21309	0.0022377	0.0133796	-1.70072	4.3e-05	9.04e-05	0.487623	0.256304	0.330795	81.4735	84.8575	82.8739	50.3579	33.3415	22.9172	13.2832	39.6798	24.7295
F54F7.2	WBGene00010064	F54F7.2	534.159	1.00146	2.97e-06	7.8e-05	2.55326	2.06e-33	5.24e-32	-1.55181	1.12e-13	8.46e-13	214.453	153.047	175.116	416.292	348.331	318.55	1344.26	998.343	839.037
F54H5.5	WBGene00018841	F54H5.5	49.0486	3.26803	0.000570791	0.00482805	7.45368	1.91e-16	9.83e-16	-4.18565	1.05e-19	1.85e-18	0.936477	0.757656	0.720643	9.23229	9.6515	3.43759	112.907	125.388	178.406
F55A11.1	WBGene00010075	F55A11.1	842.323	-0.511592	0.000181081	0.00202315	-0.987118	1.29e-12	4.88e-12	0.475526	0.000702444	0.00151458	1186.52	1119.06	1129.25	830.067	812.481	765.436	652.206	598.371	487.525
F55A11.4	WBGene00010077	F55A11.4	487.086	-0.591639	0.00093518	0.00698371	-1.54668	5.38e-17	2.91e-16	0.955042	2.92e-07	9.8e-07	770.721	719.016	697.582	412.935	536.974	501.888	196.592	246.015	302.053
F55A11.7	WBGene00010080	F55A11.7	993.428	-0.585272	0.000891967	0.00675398	-1.74653	2.55e-22	2.21e-21	1.16126	1.26e-10	6.4e-10	1638.83	1480.46	1429.76	954.283	1024.81	1053.05	346.692	587.261	425.701
F55A11.8	WBGene00010081	F55A11.8	285.22	-0.69536	9.16e-05	0.00118736	-2.33512	1.24e-32	2.9e-31	1.63976	1.74e-16	1.93e-15	469.175	440.956	503.729	310.541	321.132	239.485	82.3559	109.516	90.0861
F55A12.5	WBGene00018864	F55A12.5	1933.59	-0.426565	0.0131505	0.0493205	-1.74025	1.59e-23	1.53e-22	1.31369	5.03e-14	3.95e-13	3013.58	2678.31	2823.48	1797.78	2380.41	2157.66	664.161	1036.44	850.519
F55D12.2	WBGene00010111	F55D12.2	306.604	0.611299	0.000508532	0.00442019	1.65654	1.07e-21	8.69e-21	-1.04524	9.5e-10	4.32e-09	176.058	162.138	147.732	258.504	249.184	232.61	458.271	601.545	473.394
F55D12.5	WBGene00010113	F55D12.5	1182	-0.585449	6.91e-05	0.000953305	-1.15385	9.81e-15	4.39e-14	0.568402	0.000149685	0.000354051	1788.67	1699.42	1538.57	1062.55	1220.48	1065.65	650.878	892.001	719.805
F55F8.7	WBGene00018895	F55F8.7	133.118	2.27635	0.000270088	0.00273668	7.0587	3.31e-33	8.21e-32	-4.78235	1.2e-26	5.13e-25	0.936477	3.03062	4.32386	25.179	2.63223	13.7503	406.466	306.328	435.416
F55H12.3	WBGene00010134	F55H12.3	779.736	0.587672	3.32e-05	0.000528471	1.56241	9.25e-29	1.46e-27	-0.974735	2.73e-12	1.72e-11	451.382	410.65	423.738	631.153	602.78	698.976	1129.07	1439.58	1230.29
F55H12.4	WBGene00010135	F55H12.4	2009.24	1.09481	6.83e-07	2.25e-05	2.66769	6.92e-34	1.86e-32	-1.57287	6.78e-13	4.62e-12	641.487	663.707	600.296	1599.7	1523.18	944.191	4955.97	4163.2	2991.39
F55H12.5	WBGene00010136	F55H12.5	72.3582	1.26439	0.00688595	0.0307163	4.89295	1.79e-30	3.34e-29	-3.62856	2.31e-22	5.78e-21	5.61886	3.03062	10.8096	15.9467	18.4256	12.6045	232.456	149.196	203.135
F55H2.7	WBGene00010132	F55H2.7	696.523	-0.574906	2.07e-05	0.000361904	-1.65679	7.5e-32	1.61e-30	1.08188	3.14e-14	2.55e-13	1105.04	1022.84	1023.31	673.957	747.552	693.247	294.887	387.275	320.6
F56A11.5	WBGene00018925	F56A11.5	695.945	-0.653804	3.57e-07	1.32e-05	-0.66428	3.14e-07	7.9e-07	0.0104761	0.936678	0.953311	1019.82	881.912	861.889	567.366	565.051	624.495	556.567	599.958	586.443
F56A8.4	WBGene00010140	F56A8.4	271.988	-0.480931	0.00390796	0.0202414	-1.16558	2.45e-11	8.39e-11	0.684652	0.000112942	0.000271072	410.177	355.341	365.366	238.361	291.3	280.736	177.995	179.353	149.26
F56B3.6	WBGene00018930	F56B3.6	139.744	3.55674	4.57e-08	2.32e-06	7.75234	5.93e-35	1.82e-33	-4.1956	1.64e-32	1.29e-30	0	2.27297	2.88257	25.179	9.6515	30.9383	427.72	309.502	449.547
F56C11.5	WBGene00018957	F56C11.5	296.135	-0.533207	0.00602678	0.0278439	-1.17054	5.03e-09	1.45e-08	0.637329	0.00165627	0.00339774	446.699	387.92	416.532	298.79	292.177	272.715	201.905	128.562	219.916
F56C9.3	WBGene00018948	F56C9.3	1587.24	-0.610203	0.000405245	0.0037372	-2.23916	4.61e-37	1.73e-35	1.62896	2.78e-20	5.26e-19	2751.37	2439.65	2461	1497.31	1701.3	1815.05	393.183	614.243	612.055
F56C9.6	WBGene00018950	F56C9.6	1624.2	-0.585253	0.00165039	0.0107056	-2.07168	5.1e-28	7.48e-27	1.48643	3.99e-15	3.65e-14	2702.67	2449.5	2522.25	1477.17	1848.7	1789.84	437.018	769.788	620.887
F56D1.1	WBGene00018959	F56D1.1	864.579	-0.521645	0.00103793	0.00755085	-1.99821	8.47e-34	2.26e-32	1.47657	5.26e-19	8.45e-18	1367.26	1272.1	1354.81	893.014	959.885	929.294	272.306	426.954	305.586
F56D2.2	WBGene00018964	F56D2.2	375.201	-0.531433	0.00803902	0.03467	-1.69636	4.21e-16	2.11e-15	1.16492	3.03e-08	1.14e-07	582.489	523.54	580.838	332.362	394.834	441.157	122.206	217.445	181.939
F56D2.3	WBGene00018965	F56D2.3	12.6269	1.91492	0.00955077	0.0392409	-0.829995	0.3328	0.405009	2.74492	0.000879914	0.00187143	7.49182	3.78828	10.089	39.447	23.69	17.1879	9.29825	0	2.64959
F56D3.1	WBGene00018969	F56D3.1	38.3801	2.63575	1.35e-07	5.83e-06	1.79326	0.000474911	0.000903578	0.842485	0.0735811	0.111463	14.9836	9.84953	7.92707	110.787	35.0964	55.0014	38.5213	31.7438	41.5103
F56D5.2	WBGene00010147	F56D5.2	33.3028	5.06194	9e-05	0.00116983	9.33793	6.02e-14	2.52e-13	-4.27599	2.67e-15	2.49e-14	0	0	0	6.71439	5.26445	2.29172	116.892	79.3596	89.2029
F56D5.5	WBGene00010149	F56D5.5	95.9418	-0.791199	0.0028198	0.0159822	-4.56754	1.14e-27	1.6e-26	3.77634	4.28e-19	6.93e-18	180.74	160.623	192.412	91.4836	132.489	83.648	5.31329	7.93596	8.83197
F56D6.13	WBGene00044475	F56D6.13	20.7338	3.52192	0.0107901	0.0428951	7.68404	4.86e-09	1.4e-08	-4.16212	1.3e-08	5.14e-08	0.936477	0	0	7.55369	1.75482	0	58.4462	50.7901	67.123
F56D6.8	WBGene00044292	F56D6.8	35.2017	4.80481	0.0047059	0.0232192	7.38184	1.25e-05	2.76e-05	-2.57703	0.0596146	0.0923303	0.936477	0	0.720643	32.7327	12.2837	0	166.04	71.4236	32.6783
F56D6.9	WBGene00044471	F56D6.9	40.5062	6.56208	1.4e-06	4.12e-05	9.51357	1.54e-12	5.76e-12	-2.95149	1.67e-05	4.45e-05	0	0	0	26.0183	10.5289	4.58345	191.278	96.8187	35.3279
F56F3.4	WBGene00010155	F56F3.4	91.587	1.22202	0.00734646	0.0323361	5.26198	1.41e-37	5.5e-36	-4.03996	1.05e-29	6.35e-28	5.61886	6.81891	7.20643	23.5004	10.5289	11.4586	308.171	206.335	244.646
F56F4.3	WBGene00018980	F56F4.3	30.918	3.00804	0.0104182	0.0418024	7.39076	2.9e-11	9.87e-11	-4.38271	6.6e-14	5.12e-13	0	0.757656	0.720643	6.71439	5.26445	0	88.9976	77.7724	98.0349
F57A8.1	WBGene00010177	F57A8.1	197.612	1.25212	1.31e-10	1.65e-08	1.2494	2.29e-10	7.31e-10	0.00271631	0.988596	0.992437	103.949	101.526	103.773	249.272	212.333	276.153	243.083	211.096	277.324
F57B1.6	WBGene00010189	F57B1.6	29.9327	1.53572	0.000465977	0.00413536	1.77582	5.7e-05	0.000118587	-0.240102	0.558097	0.636067	9.36477	14.3955	12.9716	49.5186	30.7093	26.3548	41.178	38.0926	46.8094
F57C9.4	WBGene00019011	F57C9.4	1217.74	-0.392073	0.00589676	0.0274368	-1.73323	2.37e-32	5.41e-31	1.34116	7.11e-20	1.28e-18	1810.21	1744.12	1757.65	1287.48	1408.24	1352.12	429.048	628.528	542.283
F57F4.1	WBGene00019015	F57F4.1	116.245	1.65609	0.00488577	0.0239178	7.003	2.32e-41	1.36e-39	-5.34691	1.6e-46	5.72e-44	0.936477	3.78828	2.88257	13.4288	7.01927	3.43759	344.035	341.246	329.432
F57H12.6	WBGene00019021	F57H12.6	43.2064	2.34758	0.00277933	0.0158027	3.10295	7.38e-05	0.000151859	-0.755372	0.314733	0.394024	3.74591	3.03062	19.4574	10.0716	54.3993	71.0435	23.9098	69.8364	133.363
F58A4.2	WBGene00010227	F58A4.2	269.695	-0.826444	9.39e-05	0.0012105	-2.04862	5.8e-20	3.98e-19	1.22217	7.26e-08	2.62e-07	530.982	467.474	345.188	242.557	262.345	252.09	87.6692	136.498	102.451
F58A4.6	WBGene00010229	F58A4.6	144.617	-0.819963	0.000255483	0.00261265	-1.81893	4.83e-14	2.03e-13	0.998968	5.12e-05	0.000128094	243.484	237.146	224.12	156.11	131.611	110.003	47.8196	76.1852	75.0717
F58A6.5	WBGene00019024	F58A6.5	31.5548	5.44218	2.54e-05	0.000429791	9.23518	1.93e-13	7.74e-13	-3.793	2.25e-12	1.43e-11	0	0	0	8.39299	7.89668	2.29172	110.251	65.0748	90.0861
F58D2.2	WBGene00010241	F58D2.2	279.08	2.48406	0.000923629	0.00692264	7.18533	1.66e-22	1.46e-21	-4.70127	4.71e-12	2.86e-11	4.68238	4.54594	7.20643	58.7509	27.1997	5.72931	815.59	750.741	837.271
F58D5.7	WBGene00010246	F58D5.7	115.336	1.73525	8.27e-05	0.00108911	5.93701	6.59e-50	7.94e-48	-4.20176	1.6e-43	3.86e-41	3.74591	5.30359	6.48579	23.5004	16.6708	11.4586	328.095	346.008	296.754
F58D5.8	WBGene00010247	F58D5.8	16.4861	5.08897	0.000131481	0.00158749	8.234	1.65e-10	5.34e-10	-3.14503	7.37e-07	2.36e-06	0	0	0	6.71439	2.63223	5.72931	41.178	52.3773	39.7439
F58E2.3	WBGene00019047	F58E2.3	66.6454	1.21675	0.00479624	0.023592	3.39701	2.69e-16	1.37e-15	-2.18026	2.56e-08	9.78e-08	11.2377	12.8802	18.7367	49.5186	22.8126	27.5007	172.682	187.289	97.1517
F58E2.4	WBGene00019048	F58E2.4	47.5474	1.29371	0.00411175	0.021054	2.70002	8.65e-10	2.65e-09	-1.40631	0.000741464	0.00159332	9.36477	11.3648	21.6193	27.6969	24.5674	53.8555	102.281	104.755	72.4221
F58E6.11	WBGene00010258	F58E6.11	19.4815	1.78684	0.0035199	0.0187798	2.78278	3.78e-06	8.73e-06	-0.995937	0.0650897	0.099901	7.49182	6.06125	2.16193	23.5004	16.6708	12.6045	46.4913	36.5054	23.8463
F58E6.5	WBGene00010254	F58E6.5	282.63	2.65555	0.0045057	0.0225019	7.41018	1.04e-15	5.03e-15	-4.75463	4.8e-08	1.77e-07	0.936477	3.78828	9.36836	52.8758	32.4641	4.58345	929.825	707.887	801.943
F58G1.3	WBGene00010265	F58G1.3	100.72	3.25291	1e-06	3.12e-05	7.26268	5.91e-30	1.04e-28	-4.00978	9.38e-26	3.56e-24	0.936477	2.27297	2.16193	31.0541	11.4063	9.1669	272.306	269.822	307.353
F58G1.7	WBGene00010269	F58G1.7	37.5159	0.930048	0.0100234	0.04074	1.00193	0.00623801	0.0104721	-0.0718817	0.838911	0.878744	26.2214	19.6991	23.0606	47.0007	50.0123	33.23	41.178	53.9645	43.2766
F58H1.2	WBGene00010285	F58H1.2	10.2351	3.27687	1.81e-05	0.000329832	1.056	0.215119	0.276162	2.22087	0.00217188	0.00437641	3.74591	1.51531	2.16193	28.5362	25.4449	16.0421	5.31329	3.17438	6.18238
F58H1.3	WBGene00010286	F58H1.3	314.026	-0.692288	6.55e-05	0.00091459	-1.42902	2.86e-15	1.33e-14	0.736731	6.17e-05	0.000152665	530.046	421.257	469.859	299.63	329.906	247.506	191.278	169.829	166.924
F58H1.6	WBGene00010289	F58H1.6	109.086	1.56438	0.000156181	0.00179809	5.04979	4.26e-39	2.02e-37	-3.48541	1.66e-25	6.12e-24	12.1742	8.33422	6.48579	41.1256	21.0578	14.8962	292.231	274.584	310.885
F58H7.5	WBGene00019070	F58H7.5	13.7626	1.73829	0.00805816	0.034727	0.690792	0.317965	0.388733	1.0475	0.109081	0.158078	4.68238	5.30359	10.8096	18.4646	21.0578	30.9383	9.29825	4.76157	18.5471
F59A1.15	WBGene00010300	F59A1.15	39.329	4.25603	0.00135344	0.00921183	9.61443	9.28e-15	4.16e-14	-5.3584	5.33e-18	7.42e-17	0	0	0	5.03579	0	3.43759	122.206	103.167	120.115
F59A2.5	WBGene00010305	F59A2.5	143.745	-0.643139	0.00385449	0.0200366	-1.82633	4.37e-14	1.85e-13	1.18319	1.55e-06	4.71e-06	216.326	233.358	223.399	150.234	143.018	137.503	39.8497	79.3596	70.6558
F59A3.12	WBGene00185086	F59A3.12	274.458	-0.457887	0.00820839	0.0352475	-1.40547	1.65e-14	7.26e-14	0.947582	3.27e-07	1.09e-06	406.431	387.92	380.5	248.432	323.764	283.028	131.504	138.086	170.457
F59A3.8	WBGene00019081	F59A3.8	65.605	4.79824	0.00573775	0.026906	9.36279	4.72e-08	1.26e-07	-4.56455	0.000356139	0.00080174	0.936477	0	0	20.1432	3.50964	0	179.323	190.463	196.07
F59A6.4	WBGene00019086	F59A6.4	132.462	3.1321	1.01e-07	4.51e-06	7.30704	1.51e-38	6.62e-37	-4.17495	6.69e-35	6.97e-33	0.936477	0.757656	5.0445	27.6969	9.6515	25.209	401.153	350.769	370.943
F59B1.2	WBGene00019097	F59B1.2	897.055	-0.788208	1.74e-05	0.000317658	0.313429	0.0854163	0.120122	-1.10164	2.09e-09	9.14e-09	929.922	1125.88	805.679	678.153	447.478	530.534	1261.91	1139.6	1154.34
F59B2.8	WBGene00010310	F59B2.8	20.6021	1.39344	0.0111	0.0437543	-1.86825	0.00694314	0.0115882	3.2617	1.51e-06	4.61e-06	18.7295	11.3648	18.0161	53.7151	37.7286	34.3759	2.65664	0	8.83197
F59B2.9	WBGene00010311	F59B2.9	13.444	1.61536	0.0111838	0.0439401	0.488106	0.471185	0.544109	1.12726	0.0795078	0.119567	3.74591	6.06125	12.2509	22.6611	26.3223	19.4797	6.64161	7.93596	15.8975
F59C6.12	WBGene00044251	F59C6.12	46.6827	-0.965032	0.00228968	0.0136266	-1.74418	5.02e-07	1.24e-06	0.779145	0.0305917	0.0506076	65.5534	78.7962	87.9184	37.7684	40.3608	41.251	27.8948	15.8719	24.7295
F59C6.8	WBGene00010327	F59C6.8	18.7222	2.06232	0.00364429	0.0191992	3.46333	5.8e-07	1.43e-06	-1.40101	0.0203154	0.0347426	2.80943	4.54594	2.88257	16.786	7.01927	19.4797	31.8797	61.9005	21.1967
F59D8.3	WBGene00196684	F59D8.3	22.0686	3.83808	4.77e-05	0.000711997	4.68138	6.32e-07	1.55e-06	-0.843299	0.263516	0.338972	2.80943	0	2.16193	3.3572	34.2189	32.0841	21.2531	44.4414	58.291
F59F5.3	WBGene00010342	F59F5.3	24.2204	1.38998	0.00908422	0.0377777	1.93322	0.00026827	0.000523414	-0.543242	0.277629	0.353886	9.36477	11.3648	8.64772	36.9291	20.1804	19.4797	57.1178	22.2207	32.6783
faah-1	WBGene00015047	B0218.1	544.093	0.349502	0.0112331	0.044038	1.21217	6.3e-19	3.97e-18	-0.862669	2.25e-10	1.1e-09	324.957	370.494	369.69	418.81	463.272	477.825	765.113	880.891	825.789
faah-3	WBGene00019068	F58H7.2	358.439	0.505343	0.00229934	0.0136685	1.90699	4.25e-32	9.43e-31	-1.40165	2.01e-18	2.99e-17	194.787	162.138	167.189	236.682	233.391	273.861	668.146	584.086	705.674
faah-6	WBGene00012750	Y41C4A.2	76.1382	0.774934	0.00508472	0.0246067	1.73378	1.49e-10	4.84e-10	-0.958845	0.000254803	0.00058445	39.332	31.8216	42.5179	71.3404	53.5219	69.8976	120.877	119.039	136.896
famh-161	WBGene00012626	Y38H6C.14	18.873	1.26218	0.0131057	0.0491909	-0.288879	0.607475	0.671394	1.55106	0.00431634	0.0083159	13.1107	9.84953	17.2954	41.1256	20.1804	35.5217	9.29825	11.1103	12.3648
fan-1	WBGene00015310	C01G5.8	981.37	-0.43028	0.0103774	0.0417304	-1.75312	2.22e-24	2.32e-23	1.32284	1.88e-14	1.58e-13	1481.51	1400.15	1449.21	941.693	1178.36	1094.3	330.752	525.36	431
far-2	WBGene00001386	F02A9.3	48043.2	0.298493	0.00226201	0.0135025	1.46896	4.46e-51	5.81e-49	-1.17047	4.59e-33	3.88e-31	29323	29586.5	27602.1	38608.6	34139.1	33646	79899.9	81194.4	78389
far-6	WBGene00001390	W02A2.2	1002.57	0.368775	0.00172338	0.0110358	1.56616	1.66e-41	1e-39	-1.19739	4.24e-25	1.49e-23	612.456	532.632	574.352	783.905	739.656	693.247	1697.6	1669.73	1719.58
fask-1	WBGene00007207	B0564.7	851.798	-0.479669	0.000411483	0.00378017	-1.33358	1.27e-21	1.02e-20	0.85391	1.28e-09	5.74e-09	1301.7	1191.04	1132.85	799.013	854.596	947.628	425.063	528.535	485.758
fasn-1	WBGene00009342	F32H2.5	18837.7	0.742389	8.12e-12	1.54e-09	1.47	8.96e-42	5.49e-40	-0.727607	1.99e-11	1.12e-10	10744.2	10545.8	9859.12	17386.1	17987.8	16734.2	30837	25653.8	29791.1
fat-3	WBGene00001395	W08D2.4	1984.67	0.299101	0.00853867	0.0361259	1.50727	1.12e-40	6.1e-39	-1.20816	8.96e-27	3.86e-25	1246.45	1208.46	1067.27	1437.72	1362.62	1533.16	3429.73	3196.6	3379.99
fat-5	WBGene00001397	W06D12.3	672.532	0.49007	0.00169356	0.010897	2.3036	1.89e-51	2.55e-49	-1.81353	5.67e-33	4.68e-31	299.673	274.272	251.504	410.417	336.925	411.365	1511.63	1218.96	1338.04
fat-7	WBGene00001399	F10D2.9	1034.17	0.629375	0.0123782	0.0472252	1.34825	8.15e-08	2.14e-07	-0.718871	0.004173	0.00805716	474.794	815.238	536.158	954.283	945.847	925.857	1134.39	2201.43	1319.5
fath-1	WBGene00007707	C25A1.5	1056.79	-0.498515	0.00024311	0.00251657	-1.74815	1.4e-35	4.55e-34	1.24963	9.03e-19	1.4e-17	1754.02	1494.1	1494.61	1110.39	1104.66	1141.28	399.825	523.773	488.408
fbf-1	WBGene00001401	H12I13.4	567.885	-0.595137	0.000134792	0.00161796	-1.69948	1.35e-25	1.57e-24	1.10434	1.69e-11	9.55e-11	940.223	873.578	779.736	502.74	627.347	586.682	236.441	306.328	257.893
fbn-1	WBGene00022816	ZK783.1	997.351	1.81013	6.42e-13	1.51e-10	-0.871741	0.000674124	0.00125983	2.68188	7.8e-26	3e-24	571.251	575.819	630.563	2266.11	2083.85	1883.8	300.201	184.114	480.459
fbxa-114	WBGene00013758	Y113G7B.7	133.135	-0.579578	0.0034569	0.0185055	-1.42329	3.27e-11	1.11e-10	0.843712	0.000121944	0.000291453	197.597	200.779	187.367	135.127	132.489	123.753	67.7444	88.8827	64.4734
fbxa-170	WBGene00016486	C36C9.3	142.308	-0.93898	0.00200065	0.0123106	-2.97035	1.16e-18	7.13e-18	2.03137	2.53e-09	1.09e-08	294.99	231.843	251.504	123.377	143.895	138.649	11.9549	33.331	51.2254
fbxa-189	WBGene00009840	F47H4.9	92.9754	1.29908	1.31e-06	3.92e-05	2.80741	1.66e-27	2.3e-26	-1.50833	1.84e-10	9.12e-10	25.2849	29.5486	25.2225	66.3046	61.4186	69.8976	183.308	168.242	207.551
fbxa-192	WBGene00010212	F57G4.8	168.598	-1.02557	1.04e-05	0.000212738	-2.28468	1.42e-19	9.45e-19	1.25911	1.02e-06	3.2e-06	318.402	297.759	276.006	141.842	134.244	162.712	43.8346	90.4699	52.1086
fbxa-206	WBGene00013610	Y102A5C.1	326.654	-0.545272	0.00117478	0.00830444	-2.28682	7.31e-35	2.23e-33	1.74154	1.77e-20	3.49e-19	566.569	505.357	484.272	312.219	401.853	351.78	90.3259	112.691	114.816
fbxa-215	WBGene00012879	Y45F10C.3	1706.39	-0.642046	0.000573743	0.00484629	-2.71765	5e-46	4.29e-44	2.07561	1.93e-27	9.09e-26	3094.12	2718.47	2753.58	1739.03	1968.91	1780.67	293.559	534.883	474.277
fbxa-51	WBGene00020448	T12B5.1	89.902	0.698416	0.0118347	0.0456876	1.83548	1.19e-11	4.17e-11	-1.13707	1.68e-05	4.47e-05	42.1415	48.49	39.6354	73.8583	77.212	59.5848	154.085	190.463	123.648
fbxc-20	WBGene00018352	F42G2.3	12.8217	1.81567	0.00788371	0.0341493	2.72297	5.02e-05	0.000104861	-0.907304	0.122559	0.174965	4.68238	2.27297	3.60321	14.2681	8.77409	13.7503	23.9098	15.8719	28.2623
fbxc-40	WBGene00016295	C32B5.1	32.1503	1.04377	0.00608916	0.0280055	-2.13348	2.87e-05	6.12e-05	3.17726	2.46e-10	1.2e-09	25.2849	25.7603	36.7528	56.233	57.0316	68.7517	9.29825	3.17438	7.06558
fbxc-50	WBGene00015912	C17F4.5	354.356	-0.668811	0.00298344	0.016647	-2.5931	3.89e-27	5.22e-26	1.92429	1.88e-15	1.78e-14	661.153	552.331	564.984	365.095	388.692	364.384	54.4612	112.691	125.414
fbxc-51	WBGene00021576	Y46B2A.1	331.202	0.850799	0.00428423	0.0217052	-2.42677	2.68e-14	1.16e-13	3.27757	6.27e-25	2.14e-23	302.482	309.124	386.985	611.849	598.393	591.265	31.8797	42.8542	105.984
fbxc-53	WBGene00016711	C46E10.5	6.9029	2.72724	0.00688389	0.0307163	-0.198322	0.865716	0.892865	2.92556	0.00733047	0.0136124	3.74591	3.78828	0	19.3039	15.7934	13.7503	1.32832	0	4.41598
fdps-1	WBGene00011058	R06C1.2	671.729	-0.458924	0.0080738	0.0347735	-1.30414	1.74e-13	6.99e-13	0.845219	2.07e-06	6.2e-06	989.856	921.31	920.982	600.099	722.107	739.081	329.424	488.855	333.848
fecl-1	WBGene00010645	K07G5.6	680.5	-0.335433	0.00669579	0.0300923	-0.546779	1.39e-05	3.06e-05	0.211346	0.096482	0.141897	880.288	820.542	771.809	621.081	687.889	649.704	533.985	598.371	560.83
fem-2	WBGene00001412	T19C3.8	1045.45	-0.492515	0.00339661	0.0182781	-1.72071	1.31e-23	1.27e-22	1.22819	1.08e-12	7.17e-12	1716.56	1500.16	1456.42	1028.14	1132.73	1160.76	355.99	498.378	559.947
fer-1	WBGene00001414	F43G9.6	385.348	2.47736	0.00034093	0.0032722	6.65738	2.23e-22	1.94e-21	-4.18002	1.61e-10	8.07e-10	9.36477	9.84953	12.9716	122.538	40.3608	16.0421	1071.96	1079.29	1105.76
ferl-1	WBGene00020262	T05E8.1	30.1887	2.89385	0.004259	0.021608	6.71674	2.87e-12	1.05e-11	-3.82288	6.84e-11	3.58e-10	0.936477	1.51531	0	10.0716	0.877409	6.87517	74.386	82.5339	94.5021
fhod-1	WBGene00016735	C46H11.11	721.018	0.840037	1.12e-06	3.44e-05	1.5732	5.63e-20	3.88e-19	-0.733168	1.7e-05	4.52e-05	335.259	405.346	384.103	809.923	634.367	568.348	1243.31	1115.8	992.713
fic-1	WBGene00014004	ZK593.8	901.38	-0.442496	0.0042162	0.0214285	-1.4401	9.2e-20	6.2e-19	0.997608	3.62e-10	1.73e-09	1352.27	1221.34	1279.86	838.46	1096.76	899.502	431.705	557.104	435.416
figo-1	WBGene00007912	C34B7.2	1496.92	-0.403642	0.00559079	0.0264238	-1.52418	8.79e-25	9.53e-24	1.12053	5.02e-14	3.95e-13	2128.61	2091.13	2183.55	1372.25	1670.59	1800.15	629.624	809.467	786.928
fipp-1	WBGene00017988	F32D1.9	1296.55	-0.472899	0.00110027	0.00791224	-1.7401	9.74e-32	2.07e-30	1.2672	1.88e-17	2.42e-16	2020.92	1882.02	1875.11	1214.47	1517.92	1431.18	480.852	607.894	638.551
fitm-2	WBGene00044094	ZK265.9	379.175	-0.508673	0.0014403	0.00961627	-0.284109	0.0766545	0.108943	-0.224563	0.168537	0.231321	486.032	440.956	424.459	297.951	300.074	352.926	318.797	414.257	377.125
fkb-1	WBGene00001426	F36H1.1	1379.53	-0.45371	0.000153744	0.00177539	-0.296992	0.0135619	0.0217588	-0.156718	0.195953	0.263353	1659.44	1569.86	1649.55	1278.25	1178.36	1103.47	1344.26	1433.23	1199.38
fkb-2	WBGene00001427	Y18D10A.19	1580.44	-0.84659	7.22e-09	4.99e-07	-1.3996	2.95e-21	2.29e-20	0.553007	0.000200938	0.000466614	2859.06	2346.46	2147.52	1522.49	1286.28	1277.64	864.737	933.268	986.531
fkb-3	WBGene00001428	C05C8.3	397.989	0.673832	2.97e-06	7.79e-05	1.37501	6.98e-22	5.76e-21	-0.701181	6.39e-07	2.06e-06	225.691	238.662	226.282	401.185	344.822	355.217	557.895	601.545	630.603
fkb-5	WBGene00001430	C50F2.6	236.406	0.8246	0.000145554	0.0017058	0.837478	0.000129247	0.000259823	-0.012878	0.95247	0.964953	158.265	156.077	152.056	309.701	279.893	234.902	346.692	282.52	207.551
fkb-7	WBGene00001432	B0511.1	86.592	1.22174	0.0018718	0.0117338	-0.00531189	0.989541	0.991822	1.22705	0.00213158	0.00430202	66.4899	59.8548	53.3276	180.449	134.244	103.128	77.0427	80.9467	23.8463
fkh-4	WBGene00001436	C29F7.5	68.5845	-0.844074	0.00202726	0.0124155	-3.95947	4.55e-22	3.83e-21	3.11539	6.86e-14	5.31e-13	124.551	122.74	134.76	75.5369	78.0894	58.439	5.31329	6.34876	11.4816
flad-1	WBGene00011271	R53.1	855.418	-0.47488	9.34e-05	0.00120679	-1.1455	4.98e-20	3.44e-19	0.670619	1.07e-07	3.8e-07	1208.06	1136.48	1199.15	800.691	888.815	860.543	585.79	531.709	487.525
fln-2	WBGene00016006	C23F12.1	4784.94	0.568288	9.11e-07	2.89e-05	1.22686	2.69e-26	3.31e-25	-0.658577	1.18e-08	4.69e-08	2882.48	3246.56	2798.98	4777.29	4419.51	4039.16	7243.34	7069.35	6587.77
fmi-1	WBGene00001475	F15B9.7	365.489	2.19525	9.92e-38	1.43e-33	0.534121	0.00289368	0.00505685	1.66113	4.02e-22	9.79e-21	174.185	141.682	152.776	805.727	653.67	681.788	253.709	225.381	200.486
fncm-1	WBGene00018908	F56A3.1	459.425	-0.40903	0.00385372	0.0200366	-1.59348	3.38e-26	4.14e-25	1.18445	6.81e-15	6.02e-14	678.009	651.584	655.064	472.525	520.303	501.888	183.308	230.143	241.996
fnta-1	WBGene00019823	R02D3.5	711.575	-0.771804	1.4e-06	4.12e-05	-1.52984	9.79e-21	7.25e-20	0.758032	4.58e-06	1.32e-05	1286.72	1087.24	942.601	676.475	643.141	621.057	324.11	409.495	413.336
fntb-1	WBGene00006465	F23B12.6	980.205	-0.436992	0.00307734	0.0170518	-1.19796	1.64e-15	7.82e-15	0.760968	4.84e-07	1.58e-06	1442.17	1368.33	1246.71	882.103	1063.42	1051.9	494.136	638.051	635.019
fog-1	WBGene00001481	Y54E10A.4	592.736	0.569087	0.00126482	0.0087538	0.280611	0.115184	0.157971	0.288476	0.104065	0.151686	544.093	477.323	423.017	833.424	627.347	679.496	500.777	576.15	672.996
fog-3	WBGene00001483	C03C11.2	68.1334	4.14435	1.13e-15	4.92e-13	5.05885	8.21e-23	7.45e-22	-0.914491	0.0123587	0.022025	1.87295	5.30359	4.32386	103.234	55.2768	49.2721	100.952	158.719	134.246
fpn-1.1	WBGene00021354	Y37E3.16	252.003	0.443143	0.00790074	0.0342127	1.64566	3.63e-24	3.71e-23	-1.20251	7.16e-14	5.52e-13	151.709	129.559	132.598	179.61	198.294	183.338	458.271	422.193	412.453
fre-1	WBGene00001485	Y113G7A.8	602.355	-0.489015	0.000741389	0.00584327	-1.32485	9.7e-19	6.02e-18	0.835836	3.33e-08	1.25e-07	896.208	826.603	844.594	591.706	651.037	585.536	281.604	388.862	355.045
frh-1	WBGene00001486	F59G1.7	92.6953	-1.01828	0.00198041	0.0122393	-1.36624	5.39e-05	0.000112345	0.347956	0.314673	0.393977	144.217	132.59	165.027	75.5369	82.4764	59.5848	39.8497	95.2315	39.7439
frk-1	WBGene00001487	T04B2.2	84.6984	2.31174	0.000473872	0.00418476	7.03643	6.08e-31	1.19e-29	-4.7247	9.37e-36	1.07e-33	1.87295	1.51531	2.16193	13.4288	9.6515	3.43759	245.74	246.015	238.463
frm-2	WBGene00001489	T04C9.6	417.099	0.709511	9.76e-05	0.00125369	0.748015	4.44e-05	9.32e-05	-0.0385041	0.832213	0.873421	336.195	303.82	231.326	543.866	463.272	413.656	518.045	480.919	462.795
frm-3	WBGene00001490	H05G16.1	179.517	0.59225	0.00416452	0.0212334	0.559059	0.00758798	0.0126089	0.0331914	0.872778	0.905315	161.074	127.286	118.185	235.843	193.03	181.046	207.218	212.684	179.289
frpr-17	WBGene00011765	T14C1.1	26.4729	1.39517	0.00318847	0.0175055	2.35508	3.79e-07	9.47e-07	-0.95991	0.0242811	0.0409316	5.61886	8.33422	12.9716	28.5362	19.303	24.0631	47.8196	41.267	50.3422
fsn-1	WBGene00001499	C26E6.5	983.735	-0.554019	0.00194234	0.0120607	-2.18414	1.81e-32	4.16e-31	1.63012	1.14e-18	1.75e-17	1769	1507.74	1381.47	963.515	1144.14	1064.51	251.053	380.926	391.256
fubl-1	WBGene00007534	C12D8.1	2559.7	-0.44768	3.47e-05	0.000545732	-1.75583	9.55e-57	1.93e-54	1.30815	4.77e-32	3.57e-30	3939.76	3769.34	3642.85	2656.38	2843.68	2823.4	1010.85	1204.68	1146.39
fubl-4	WBGene00019692	M01A10.1	635.193	-0.681286	0.00326696	0.0177622	-1.84482	5.48e-15	2.51e-14	1.16354	9.24e-07	2.92e-06	1056.35	996.318	951.249	574.08	624.715	674.913	171.353	398.385	269.375
fzy-1	WBGene00001511	ZK177.6	2148.35	-0.510334	0.000676533	0.00543979	-2.26548	2.11e-49	2.43e-47	1.75514	3.35e-30	2.12e-28	3598.88	3278.38	3245.78	2177.14	2397.08	2533.5	548.597	785.66	770.148
gale-1	WBGene00008132	C47B2.6	900.796	-0.862693	6.9e-06	0.000152462	-1.39294	6.73e-13	2.59e-12	0.530248	0.00655899	0.012277	1404.72	1279.68	1513.35	752.851	737.023	819.292	371.93	674.556	553.764
galt-1	WBGene00019763	M03F8.4	26.2757	1.14552	0.0103914	0.0417632	1.81573	4e-05	8.45e-05	-0.670208	0.107393	0.155937	11.2377	12.1225	11.5303	25.179	28.9545	22.9172	37.193	55.5517	31.7951
gana-1	WBGene00011095	R07B7.11	219.648	0.618383	0.00401298	0.0206513	0.984045	4.77e-06	1.09e-05	-0.365662	0.0861373	0.128324	130.17	137.136	170.792	278.647	204.436	189.067	314.812	252.363	299.404
gar-2	WBGene00001518	F47D12.1	70.3615	0.993927	0.00540137	0.0258002	1.61161	5.78e-06	1.31e-05	-0.617683	0.0744334	0.112591	24.3484	28.7909	51.1657	56.233	66.6831	87.0855	95.6392	87.2955	136.012
gas-1	WBGene00001520	K09A9.5	1616.31	0.307931	0.0111798	0.0439401	1.21062	1.2e-23	1.17e-22	-0.902691	7.43e-14	5.72e-13	1042.3	1100.12	1052.86	1197.68	1472.29	1285.66	2303.31	2572.84	2519.76
gba-2	WBGene00016340	C33C12.8	63.2633	1.7767	0.00327781	0.0177921	5.13014	4.4e-19	2.81e-18	-3.35344	3.07e-11	1.68e-10	5.61886	5.30359	3.60321	19.3039	24.5674	4.58345	213.86	209.509	83.0205
gba-3	WBGene00008706	F11E6.1	242.262	0.601336	0.00150422	0.00997816	1.36024	4.26e-13	1.66e-12	-0.7589	4.25e-05	0.000107624	132.98	168.2	126.833	224.932	220.23	203.964	383.885	403.147	316.184
gba-4	WBGene00021160	Y4C6B.6	244.564	-1.8167	1.2e-05	0.000233706	-0.742148	0.0718209	0.102589	-1.07455	0.010099	0.0182608	320.275	391.708	456.888	201.432	64.0508	65.3142	274.963	306.328	120.115
gbb-1	WBGene00021528	Y41G9A.4	88.2826	0.930321	0.000370906	0.00349108	1.55238	2.12e-09	6.29e-09	-0.622062	0.0128831	0.0228887	46.8238	43.9441	45.4005	83.0906	76.3346	100.836	107.594	141.26	149.26
gcna-1	WBGene00022694	ZK328.4	932.713	-0.533745	0.00510315	0.0246627	-2.07766	2.17e-26	2.71e-25	1.54392	3.53e-15	3.24e-14	1507.73	1397.88	1447.77	950.086	978.311	1079.4	233.785	444.414	355.045
gcsh-2	WBGene00009918	F52A8.5	510.59	-0.405604	0.0105003	0.0420598	0.323857	0.0396459	0.0592958	-0.729462	4.71e-06	1.35e-05	471.984	519.752	536.879	449.025	388.692	313.966	646.893	642.812	625.303
gcst-1	WBGene00017765	F25B4.1	1039.58	-0.460094	1.99e-05	0.000352198	0.118441	0.270153	0.337016	-0.578535	1.07e-07	3.79e-07	1097.55	1095.57	1132.85	794.816	826.519	796.374	1129.07	1276.1	1207.33
gei-1	WBGene00001559	F45H7.2	463.601	0.724388	6.5e-06	0.000144819	1.5306	7.96e-22	6.53e-21	-0.806216	3.05e-07	1.02e-06	235.992	243.208	273.844	422.167	389.57	434.282	790.351	603.133	779.863
gei-13	WBGene00001570	F58A4.11	193.481	2.07727	2.51e-15	9.74e-13	0.692964	0.0105372	0.0171829	1.38431	1.28e-07	4.47e-07	105.822	69.7044	79.9914	475.882	273.752	324.279	163.384	122.214	126.297
gei-14	WBGene00001571	K01C8.5	1209.64	-0.494603	0.00617588	0.0283215	-1.73103	4.21e-21	3.22e-20	1.23643	1.91e-11	1.07e-10	2023.73	1728.21	1661.08	1136.41	1409.12	1295.97	407.795	669.795	554.648
gei-17	WBGene00001574	W10D5.3	2442.86	-0.380874	0.00313003	0.0172705	-1.05885	3.88e-16	1.95e-15	0.677974	2e-07	6.85e-07	3461.22	3142	3177.31	2322.34	2558.52	2630.9	1330.98	1688.77	1673.66
gen-1	WBGene00020442	T12A2.8	1296.33	-0.464913	0.00390227	0.0202309	-1.30293	1.42e-15	6.81e-15	0.83802	3.11e-07	1.04e-06	2028.41	1722.15	1726.66	1274.89	1382.8	1309.72	585.79	899.937	736.586
gipc-1	WBGene00016440	C35D10.2	896.355	2.1975	0.000150866	0.00175093	6.7392	9.9e-32	2.1e-30	-4.5417	4.89e-16	5.05e-15	7.49182	37.1252	26.6638	172.056	64.0508	92.8149	2826.67	2155.41	2684.92
gkow-1	WBGene00011237	R11A8.2	1310.83	-0.570226	0.00015384	0.00177539	-1.63895	1.36e-26	1.73e-25	1.06873	4.26e-12	2.61e-11	2094.9	1965.36	1853.49	1248.04	1519.67	1213.47	555.238	747.567	599.691
gla-3	WBGene00011376	T02E1.3	2200.97	-0.659817	0.000140334	0.00166299	-2.11857	1.52e-33	3.94e-32	1.45875	1.11e-16	1.26e-15	3890.13	3427.64	3313.52	2020.19	2433.05	2275.68	601.73	969.774	877.015
glb-8	WBGene00007741	C26C6.7	15.7884	1.51241	0.0120828	0.0463444	1.65529	0.00648444	0.0108592	-0.142877	0.800977	0.847827	8.42829	5.30359	6.48579	17.6253	20.1804	19.4797	27.8948	26.9822	9.71517
gld-2	WBGene00001596	ZC308.1	3805.68	-0.571526	2.91e-05	0.000479925	-1.10606	8.05e-16	3.95e-15	0.534529	0.000102825	0.000248053	5551.44	5178.58	5293.12	3268.23	3557.89	3957.81	2078.82	2763.3	2601.9
gld-3	WBGene00001597	T07F8.3	3919.21	-0.573302	0.00286753	0.0161698	-2.45361	1.01e-36	3.7e-35	1.88031	3.27e-22	8.05e-21	6971.13	5956.69	6091.6	3648.43	4437.93	4696.89	800.978	1304.67	1364.54
gld-4	WBGene00014115	ZK858.1	5011	-0.531823	0.000578184	0.00486949	-1.89725	3.06e-34	8.59e-33	1.36542	1.76e-18	2.63e-17	8391.77	7558.38	7057.98	4614.47	5606.64	5693.79	1661.73	2290.32	2223.89
glf-1	WBGene00019154	H04M03.4	41.6045	3.90501	1.51e-08	9.3e-07	1.63772	0.0220979	0.0344615	2.26729	0.000575529	0.00125659	10.3012	3.78828	5.76514	120.02	88.6183	84.7938	49.1479	3.17438	8.83197
glh-2	WBGene00001599	C55B7.1	2541.45	-0.611343	0.00412286	0.0210959	-2.11544	6.73e-23	6.16e-22	1.5041	2.63e-12	1.66e-11	4334.02	3895.11	3902.28	2272.82	2728.74	2940.28	589.775	1163.41	1046.59
glit-1	WBGene00018878	F55D10.3	335.982	0.439112	0.00451375	0.0225264	-0.530316	0.00105572	0.00193484	0.969428	1.84e-09	8.09e-09	339.941	316.7	335.82	505.258	407.118	431.99	205.89	244.427	236.697
gln-2	WBGene00001603	K03H1.1	245.727	2.14555	8.53e-06	0.000181291	7.32078	3.92e-60	9.99e-58	-5.17523	4.91e-55	5.15e-52	1.87295	6.06125	5.0445	32.7327	8.77409	17.1879	707.995	631.702	800.176
gln-3	WBGene00001604	Y105C5B.28	3633.66	0.681675	2.78e-08	1.54e-06	2.289	1.84e-78	1.26e-75	-1.60732	7.43e-40	1.34e-37	1353.21	1620.63	1390.84	2377.73	2427.79	2195.47	6498.15	7669.31	7169.79
gln-6	WBGene00001607	C28D4.3	4829.44	-0.665274	0.00193968	0.0120542	-2.84724	1.26e-39	6.26e-38	2.18196	6.21e-24	1.86e-22	8825.36	7986.45	7751.24	4790.72	5279.37	5418.78	689.399	1409.43	1314.2
glod-4	WBGene00006448	C16C10.10	367.536	-0.395005	0.010693	0.0426416	-0.934139	5.2e-09	1.5e-08	0.539135	0.000870712	0.00185385	500.079	455.351	492.199	359.22	404.485	335.738	231.128	292.043	237.58
glrx-21	WBGene00022663	ZK121.1	119.916	-1.03909	1.81e-05	0.000329832	-1.16387	2.89e-06	6.72e-06	0.124785	0.62762	0.700829	225.691	164.411	167.189	87.2871	88.6183	95.1066	73.0577	106.342	71.5389
glrx-22	WBGene00044608	C07G1.8	236.766	-0.59361	0.00478561	0.0235524	-0.842538	8.6e-05	0.000175927	0.248928	0.252895	0.327202	317.466	319.731	322.848	214.861	266.732	152.4	171.353	196.812	168.691
glrx-3	WBGene00017062	D2063.3	996.37	-0.412104	0.00824618	0.0353781	-1.06934	1.41e-11	4.91e-11	0.657239	3.58e-05	9.15e-05	1475.89	1315.29	1232.3	933.3	1059.91	1030.13	535.314	771.375	613.822
glrx-5	WBGene00013029	Y49E10.2	192.509	-0.476112	0.0118441	0.0457094	-0.615082	0.00148415	0.0026798	0.13897	0.481279	0.562507	233.183	232.6	265.197	177.931	201.804	144.379	147.444	166.655	163.391
gls-1	WBGene00007975	C36B1.8	3224.8	-0.473114	0.00374911	0.0196023	-1.59411	3.02e-22	2.59e-21	1.12099	9.67e-12	5.64e-11	5058.85	4662.62	4424.75	3028.19	3650.9	3512.07	1194.16	1818.92	1672.77
glt-1	WBGene00001620	C12D12.2	1674.43	0.379646	0.000220942	0.00233805	1.57911	2.14e-54	3.66e-52	-1.19946	2.82e-32	2.16e-30	967.381	979.65	902.966	1259.79	1227.49	1219.2	2693.84	2931.54	2888.05
gly-10	WBGene00001635	Y45F10D.3	1649.11	-0.416692	0.000684589	0.00549418	-0.957469	1.28e-14	5.67e-14	0.540778	1.47e-05	3.96e-05	2291.56	2139.62	2124.46	1589.63	1739.9	1580.14	982.958	1241.18	1152.57
gly-6	WBGene00001631	H38K22.5	596.706	0.8255	6.98e-11	9.64e-09	1.67995	5.19e-41	2.94e-39	-0.854447	3.43e-12	2.13e-11	299.673	304.578	294.743	550.58	545.748	495.013	903.259	991.994	984.765
gly-8	WBGene00001633	Y66A7A.6	726.725	0.888634	1.78e-10	2.22e-08	2.71115	1.14e-88	1.85e-85	-1.82252	5.39e-43	1.26e-40	258.468	212.901	225.561	451.543	432.563	402.198	1599.3	1539.58	1418.41
gmeb-2	WBGene00010010	F53H4.5	40.8262	1.50924	7.17e-05	0.000979469	1.80166	2.32e-06	5.46e-06	-0.292425	0.410133	0.491867	22.4754	10.6072	17.2954	47.84	48.2575	45.8345	66.4161	61.9005	46.8094
gmn-1	WBGene00013552	Y75B8A.17	484.445	-0.581745	6.32e-05	0.000893505	-2.67388	5.22e-60	1.31e-57	2.09213	1.02e-36	1.33e-34	889.653	761.445	739.38	540.508	515.039	540.847	106.266	131.737	135.129
gon-1	WBGene00001650	F25H8.3	997.744	0.346779	0.00798861	0.0345054	1.50858	1.96e-31	4.02e-30	-1.1618	2.26e-19	3.83e-18	611.519	572.788	572.191	731.869	760.713	740.227	1793.23	1431.65	1765.51
gos-28	WBGene00017273	F08F8.8	208.779	-0.447862	0.0118326	0.0456876	-0.81265	1.03e-05	2.29e-05	0.364788	0.0518386	0.0815267	279.07	260.634	275.286	182.128	210.578	205.109	132.832	184.114	149.26
gpa-16	WBGene00001678	Y95B8A.5	955.369	-0.493023	0.000911442	0.00685992	-1.46975	4.66e-22	3.93e-21	0.976723	1.78e-10	8.84e-10	1431.87	1372.87	1348.32	887.139	1122.21	940.753	429.048	492.029	574.078
gpb-2	WBGene00001680	F52A8.2	141.194	0.941769	2.26e-05	0.00038838	1.71428	5.97e-15	2.72e-14	-0.772515	0.000275899	0.000629693	77.7276	65.9161	61.2547	125.056	128.979	138.649	245.74	242.84	184.588
gpc-2	WBGene00001682	F08B6.2	351.297	-1.01887	0.00178003	0.0113366	-0.981491	0.00270294	0.00473792	-0.0373821	0.909662	0.932265	596.536	490.204	495.802	446.507	171.095	161.567	282.933	215.858	301.17
gras-1	WBGene00009272	F30F8.3	928.768	-0.726396	8.61e-07	2.76e-05	-2.32279	4.91e-51	6.34e-49	1.59639	1.14e-24	3.79e-23	1668.8	1484.25	1480.2	923.229	937.073	939.607	240.426	352.356	332.965
grd-5	WBGene00001694	F41E6.2	1242.33	-0.503862	0.000226876	0.00237938	0.582945	1.7e-05	3.71e-05	-1.08681	1.9e-15	1.79e-14	1100.36	1128.91	1261.85	943.372	808.094	708.143	1710.88	1745.91	1773.46
grdn-1	WBGene00013082	Y51A2D.15	450.795	0.888354	9.13e-06	0.000191021	-1.12199	8.42e-08	2.21e-07	2.01034	4.71e-22	1.13e-20	444.827	353.825	425.9	887.978	616.818	760.853	185.965	231.73	149.26
grh-1	WBGene00001707	Y48G8AR.1	129.906	1.14474	4.92e-05	0.000729317	1.05118	0.000224741	0.000442115	0.0935659	0.737094	0.795623	58.0616	76.5233	86.4772	203.11	171.095	114.586	189.95	125.388	143.961
grl-15	WBGene00001724	Y75B8A.20	7.73263	3.27649	0.00413435	0.0211281	1.25301	0.301593	0.371263	2.02348	0.064352	0.0988489	0	2.27297	2.88257	20.9825	12.2837	18.3338	11.9549	0	0.883197
grl-7	WBGene00001716	T02E9.2	30.0591	3.92903	0.00198977	0.0122699	1.87844	0.144608	0.193661	2.0506	0.0989326	0.145011	4.68238	5.30359	3.60321	97.3587	54.3993	55.0014	43.8346	6.34876	0
gro-1	WBGene00001740	ZC395.6	275.634	-0.527789	0.000945079	0.00703244	-1.54629	1.74e-19	1.15e-18	1.0185	4.88e-09	2.04e-08	426.097	382.616	410.046	263.54	319.377	261.257	131.504	147.609	138.662
grp-1	WBGene00001743	K06H7.4	953.736	-0.483233	0.000317365	0.00309566	-1.86046	2.27e-40	1.21e-38	1.37723	1.33e-22	3.45e-21	1488.06	1382.72	1440.57	992.051	1073.07	1018.67	328.095	452.349	408.037
gsa-1	WBGene00001745	R06A10.2	639.829	0.428845	0.00161545	0.010536	1.29889	5.48e-22	4.57e-21	-0.870045	8.79e-11	4.55e-10	427.033	374.282	398.516	528.758	533.465	552.306	986.943	876.13	1081.03
gska-3	WBGene00007977	C36B1.10	138.684	1.3286	0.00944486	0.0388947	6.23782	2.67e-41	1.56e-39	-4.90921	9.19e-35	9.3e-33	4.68238	4.54594	6.48579	23.5004	11.4063	3.43759	298.872	425.367	469.861
gsp-3	WBGene00021113	W09C3.6	456.84	2.9116	8.66e-06	0.00018295	7.45757	7.87e-31	1.52e-29	-4.54597	2.23e-14	1.85e-13	1.87295	12.8802	7.20643	95.6801	42.993	28.6466	1328.32	1196.74	1397.22
gsp-4	WBGene00020187	T03F1.5	357.101	1.98043	0.000694323	0.00555767	6.55622	1.72e-30	3.21e-29	-4.57579	2.04e-17	2.61e-16	4.68238	15.1531	12.2509	73.8583	35.0964	18.3338	996.241	926.92	1131.38
gst-1	WBGene00001749	R107.7	2197.39	-0.549862	0.00430937	0.0217757	-0.962159	6.41e-07	1.57e-06	0.412296	0.0332178	0.0545017	3186.83	2811.66	3003.64	2088.18	2125.96	1934.22	1959.27	1607.82	1058.95
gst-10	WBGene00001758	Y45G12C.2	370.569	1.26094	4.24e-10	4.51e-08	3.35638	1.06e-65	3.78e-63	-2.09544	3.97e-29	2.21e-27	76.7911	91.6764	75.6675	169.538	237.778	177.609	830.201	934.856	741.002
gst-7	WBGene00001755	F11G11.2	822.907	-0.472821	0.00926305	0.0383218	-1.44952	4.82e-15	2.21e-14	0.976696	1.49e-07	5.17e-07	1210.86	1224.37	1111.23	762.083	955.498	837.625	499.449	488.855	316.184
gsy-1	WBGene00001793	Y46G5A.31	2788.79	-0.339311	0.00487924	0.023894	-0.615505	3.77e-07	9.41e-07	0.276195	0.0229989	0.0389692	3743.1	3286.71	3244.33	2412.98	2920.89	2786.74	2130.63	2287.14	2286.6
gta-1	WBGene00001794	K04D7.3	5947.94	0.29595	0.000576069	0.00485716	1.61605	1.26e-79	8.99e-77	-1.3201	8.74e-54	7.08e-51	3257.07	3457.94	3397.11	4073.12	4166.81	4176.67	10540.2	10359.6	10102.9
gtbp-1	WBGene00010677	K08F4.2	4347.11	-0.432555	0.0103373	0.0416041	-1.63346	5.7e-22	4.74e-21	1.20091	1.47e-12	9.62e-12	6945.85	6046.1	5970.53	3982.47	4970.52	5097.94	1568.75	2272.86	2268.93
gtf-2F1	WBGene00015296	C01F1.1	1228.25	-0.440916	0.000635025	0.00520481	-0.99448	3.21e-14	1.37e-13	0.553564	2.68e-05	6.94e-05	1707.2	1668.36	1563.07	1186.77	1355.6	1093.15	758.472	896.763	824.906
guk-1	WBGene00020190	T03F1.8	343.511	-0.482765	0.0118311	0.0456876	-1.09791	2.46e-08	6.73e-08	0.615144	0.00197856	0.0040109	529.109	427.318	461.212	334.041	322.886	357.509	160.727	236.491	262.309
gut-2	WBGene00001808	T10G3.6	384.42	-1.08035	1.57e-08	9.57e-07	-2.65985	2.69e-38	1.13e-36	1.5795	3.51e-14	2.83e-13	765.102	686.437	668.036	380.202	336.048	284.174	96.9675	149.196	93.6189
H03E18.1	WBGene00019148	H03E18.1	141.554	0.964422	0.000319251	0.00310983	1.19034	9.61e-06	2.14e-05	-0.225916	0.391983	0.473541	87.0924	87.1305	69.9024	214.021	150.914	108.857	205.89	168.242	181.939
H04D03.2	WBGene00010363	H04D03.2	488.951	-0.422248	0.00707382	0.0313403	-1.72021	2.34e-25	2.67e-24	1.29796	6.89e-15	6.08e-14	782.895	702.347	661.55	452.382	565.051	585.536	195.263	228.556	226.982
H04J21.1	WBGene00019150	H04J21.1	57.9225	4.43563	5.44e-05	0.0007891	8.24233	1.81e-14	7.91e-14	-3.8067	3.88e-19	6.36e-18	1.87295	0	0	19.3039	8.77409	5.72931	175.338	153.958	156.326
H05C05.2	WBGene00019158	H05C05.2	538.768	-0.444231	0.000616896	0.00510015	-1.3176	3.36e-22	2.87e-21	0.873368	2.22e-10	1.09e-09	758.546	706.136	807.12	554.777	565.929	548.868	292.231	284.107	331.199
H05L14.1	WBGene00010366	H05L14.1	247.445	1.6577	0.000191589	0.00210939	6.49302	3.81e-55	6.93e-53	-4.83533	1.77e-41	3.66e-39	4.68238	12.8802	5.76514	44.4828	14.0385	14.8962	759.8	706.3	664.164
H05L14.2	WBGene00010367	H05L14.2	1751.96	-0.453156	0.0101835	0.041187	-1.78672	1.5e-23	1.45e-22	1.33357	9.38e-14	7.12e-13	2790.7	2541.94	2472.53	1571.17	2078.58	2052.24	569.85	834.863	855.818
H06H21.11	WBGene00044483	H06H21.11	215.234	-0.844822	0.000418454	0.00382708	-2.64288	5.64e-24	5.67e-23	1.79806	1.14e-11	6.59e-11	388.638	356.856	381.941	254.308	191.275	181.046	38.5213	88.8827	55.6414
H06I04.3	WBGene00019168	H06I04.3	2798.06	-0.383534	0.00416812	0.0212442	-1.22452	1.19e-19	7.97e-19	0.840983	5.12e-10	2.4e-09	3920.09	3856.47	3698.34	2769.69	3146.39	2879.55	1364.19	1861.78	1686.02
H06I04.6	WBGene00019170	H06I04.6	177.14	0.540336	0.00899778	0.0375378	1.65833	2.44e-16	1.25e-15	-1.118	2.12e-08	8.18e-08	92.7112	90.9187	100.169	126.734	155.301	130.628	252.381	346.008	299.404
H08M01.1	WBGene00010373	H08M01.1	37.3897	2.24576	0.0104012	0.0417649	6.65622	1.19e-16	6.28e-16	-4.41046	1.61e-18	2.41e-17	0	1.51531	1.44129	3.3572	7.01927	4.58345	106.266	106.342	105.984
H14A12.3	WBGene00019196	H14A12.3	692.727	-0.633612	5.27e-06	0.000124104	-1.6043	1.28e-28	1.97e-27	0.970688	3.03e-11	1.66e-10	1076.95	991.014	1090.33	630.313	757.204	647.412	313.484	390.449	337.381
H20J04.1	WBGene00019216	H20J04.1	94.2942	4.57375	2.03e-05	0.000357771	8.99205	1.13e-17	6.5e-17	-4.41829	2.08e-38	3.23e-36	0.936477	0.757656	0	17.6253	11.4063	8.02104	261.679	260.299	287.922
H20J04.9	WBGene00044310	H20J04.9	98.5215	-0.619564	0.00494013	0.0240447	-1.2209	2.2e-07	5.62e-07	0.60134	0.0130775	0.023204	145.154	133.347	148.452	92.3229	104.412	80.2104	59.7745	60.3133	62.707
H21P03.2	WBGene00010409	H21P03.2	977.154	-0.512483	0.00467178	0.0230667	-1.65187	3.54e-19	2.29e-18	1.13939	7.77e-10	3.58e-09	1582.65	1409.24	1361.29	976.944	1047.63	1026.69	358.647	612.656	418.635
H24G06.1	WBGene00019237	H24G06.1	1057.51	0.830061	7.09e-10	7.38e-08	1.47192	5.93e-28	8.65e-27	-0.641858	1.41e-06	4.34e-06	560.95	579.607	575.073	1081.86	1036.22	930.44	1637.82	1371.33	1744.31
H25K10.4	WBGene00010413	H25K10.4	20.9129	3.46304	0.00528692	0.0253462	6.68511	2.77e-08	7.52e-08	-3.22207	1.24e-05	3.36e-05	1.87295	0	0	10.0716	5.26445	2.29172	100.952	41.267	26.4959
H25P19.1	WBGene00019244	H25P19.1	405.217	-0.434142	0.00836842	0.0357106	-1.64407	2.98e-21	2.32e-20	1.20993	5.21e-12	3.14e-11	632.122	581.88	555.616	415.453	481.697	411.365	156.742	230.143	181.939
H27M09.6	WBGene00194992	H27M09.6	45.2443	-1.77799	6.84e-05	0.000945622	-2.47019	2.09e-07	5.35e-07	0.692199	0.161809	0.223205	80.537	114.406	82.8739	44.4828	17.5482	18.3338	9.29825	15.8719	23.8463
H29C22.1	WBGene00045261	H29C22.1	473.994	-0.61656	0.00208967	0.0126525	-1.3419	5.44e-11	1.82e-10	0.72534	0.000435519	0.000968333	710.786	703.105	673.081	595.902	397.466	365.53	257.694	244.427	317.951
H31G24.3	WBGene00019254	H31G24.3	184.258	-0.696132	0.000192655	0.00211192	-2.42266	2.11e-29	3.52e-28	1.72652	3.21e-15	2.96e-14	294.99	300.79	323.569	167.02	219.352	181.046	50.4762	61.9005	59.1742
H32C10.1	WBGene00019255	H32C10.1	64.8721	1.66094	0.00963459	0.0395288	6.29115	5.57e-28	8.14e-27	-4.63021	2.81e-27	1.27e-25	0.936477	3.03062	2.88257	5.03579	10.5289	6.87517	188.622	146.022	219.916
H40L08.2	WBGene00014793	H40L08.2	343.845	0.571234	0.00387952	0.0201449	1.66612	1.54e-17	8.72e-17	-1.09488	1.63e-08	6.37e-08	143.281	202.294	200.339	331.523	243.042	237.194	591.103	568.214	577.611
H42K12.3	WBGene00019272	H42K12.3	71.5506	2.73677	7.41e-08	3.53e-06	-1.12433	0.0488963	0.0720489	3.86111	3.63e-12	2.25e-11	42.1415	19.6991	18.0161	268.576	149.159	110.003	25.2381	3.17438	7.94877
hal-2	WBGene00011819	T16H12.11	315.547	-0.598321	0.000540829	0.00461988	-1.58844	3.11e-18	1.86e-17	0.990119	8.64e-08	3.09e-07	499.142	456.867	469.139	331.523	335.17	272.715	127.519	188.876	158.975
ham-2	WBGene00001821	C07A12.1	91.6995	0.972892	0.00180895	0.0114397	0.607719	0.0559174	0.0815253	0.365173	0.242116	0.3155	60.871	55.3089	67.7404	161.145	72.8249	127.191	107.594	82.5339	90.0861
hbl-1	WBGene00001824	F13D11.2	573.528	2.41869	9.82e-31	4.7e-27	0.526371	0.0143512	0.0229364	1.89232	2.37e-19	3.97e-18	242.548	218.205	203.221	1492.27	1084.48	968.254	373.258	241.253	338.264
hch-1	WBGene00001828	F40E10.1	190.327	2.32691	4.76e-18	4.02e-15	-1.25739	4.03e-05	8.5e-05	3.5843	2.99e-33	2.62e-31	84.2829	93.1917	89.3597	567.366	393.079	378.135	30.5514	22.2207	54.7582
hdl-1	WBGene00001839	ZK829.2	94.6003	1.41313	0.00127954	0.00884293	5.2566	1.55e-39	7.64e-38	-3.84346	6.1e-30	3.79e-28	2.80943	5.30359	11.5303	23.5004	12.2837	18.3338	274.963	241.253	261.426
hecw-1	WBGene00009738	F45H7.6	134.805	1.01038	0.000342616	0.0032818	3.39981	4.49e-37	1.69e-35	-2.38943	2.95e-21	6.43e-20	36.5226	33.3369	20.178	69.6618	53.5219	56.1473	338.722	334.897	270.258
hex-1	WBGene00020509	T14F9.3	1170.09	0.623648	2.86e-05	0.000474157	1.68865	4.41e-30	7.88e-29	-1.065	5.14e-13	3.56e-12	656.47	636.431	535.438	1023.94	996.736	791.791	2125.31	1857.01	1907.71
hex-3	WBGene00012663	Y39A1C.4	1050.13	-0.438329	0.00028436	0.00283531	-1.50865	1.61e-33	4.15e-32	1.07032	1.91e-17	2.45e-16	1665.06	1435.76	1423.27	1128.02	1085.35	1124.09	488.822	560.278	540.517
hgrs-1	WBGene00004101	C07G1.5	2541.32	-0.490433	5.46e-06	0.000127716	-0.857231	3.25e-15	1.51e-14	0.366798	0.000789123	0.0016882	3537.07	3341.26	3225.6	2301.36	2531.32	2358.18	1706.89	1963.36	1906.82
hhat-1	WBGene00013852	ZC101.3	23.0984	3.46461	7.01e-09	4.89e-07	1.38366	0.0317308	0.0482308	2.08095	0.000187541	0.000437498	3.74591	4.54594	5.76514	73.8583	50.0123	32.0841	6.64161	20.6335	10.5984
hhat-2	WBGene00013312	Y57G11C.17	28.6056	1.96775	4.48e-05	0.000674191	1.80945	0.000222234	0.000437472	0.158304	0.724973	0.785762	7.49182	15.9108	7.20643	44.4828	45.6253	29.7924	42.5063	23.8079	40.6271
hid-1	WBGene00001844	K02E10.2	395.865	0.402808	0.00387192	0.02012	0.0326101	0.819543	0.854612	0.370198	0.00931571	0.0169528	347.433	344.734	371.131	457.418	452.743	497.304	357.319	399.972	334.732
hil-3	WBGene00001854	F22F1.1	387.353	0.56773	0.00195748	0.0121334	-2.47549	1.75e-32	4.03e-31	3.04322	1.75e-48	6.79e-46	429.843	423.53	458.329	663.046	623.838	657.725	61.1028	61.9005	106.867
hil-5	WBGene00001856	B0414.3	2719.79	-0.899124	8.85e-07	2.82e-05	-2.24304	5.73e-34	1.57e-32	1.34391	3.75e-13	2.65e-12	4959.58	4464.87	4583.29	2214.07	2605.03	2692.78	690.727	1160.24	1107.53
hil-7	WBGene00001858	C01B10.5	90.5282	2.05846	0.0108184	0.0429744	-1.63243	0.0516714	0.0758373	3.69089	9.64e-06	2.66e-05	58.998	32.5792	56.9308	438.114	105.289	74.4811	27.8948	14.2847	6.18238
him-18	WBGene00011415	T04A8.15	911.497	-0.452182	0.000441786	0.00398467	-1.59098	1.09e-32	2.56e-31	1.1388	2.64e-17	3.32e-16	1356.02	1305.44	1315.17	898.889	1073.07	933.878	393.183	480.919	446.898
him-3	WBGene00001862	ZK381.1	1085.84	-0.419757	0.00947522	0.0390086	-1.29396	3.45e-15	1.6e-14	0.874198	1.17e-07	4.11e-07	1708.13	1450.15	1374.99	995.408	1234.51	1158.47	518.045	726.934	605.873
him-4	WBGene00001863	F15G9.4	10286.1	0.319878	0.000170516	0.00193531	1.51127	6.44e-71	3.1e-68	-1.19139	8.74e-45	2.4e-42	5882.95	6345.37	5927.29	7477.31	7682.59	7503.11	17173.9	17278.2	17304.5
hint-1	WBGene00009002	F21C3.3	456.316	-0.448472	0.0068989	0.030736	-0.738769	1.21e-05	2.67e-05	0.290297	0.0887069	0.131552	618.075	594.76	545.527	412.935	425.543	450.324	337.394	431.716	290.572
his-24	WBGene00001898	M163.3	1208.04	0.805861	0.00557747	0.0263802	-2.41241	4.22e-16	2.11e-15	3.21827	1.83e-27	8.66e-26	1312.94	1175.88	1216.45	2209.03	1996.11	2272.25	140.802	152.37	396.555
his-38	WBGene00001912	K03A1.6	1108.41	-0.722228	0.000618232	0.00510796	-3.59956	4.16e-59	1e-56	2.87733	3.31e-38	5.05e-36	2073.36	1799.43	2037.98	1420.93	1064.3	1096.59	107.594	155.545	219.916
his-48	WBGene00001922	B0035.8	4347.77	-0.59336	0.00172432	0.0110358	-2.18059	2.38e-30	4.38e-29	1.58723	8.34e-17	9.69e-16	7140.64	7091.66	6544.88	4457.52	4470.4	4843.56	1018.82	1747.5	1814.97
his-59	WBGene00001933	F55G1.2	11170.3	-0.440237	0.00970175	0.0397589	-2.08026	3.68e-34	1.02e-32	1.64003	7.69e-22	1.8e-20	17154.4	16064.6	17723.5	11946.6	12314.4	13285.1	2890.43	4485.4	4668.58
his-60	WBGene00001934	F55G1.11	9662.16	-0.845116	6.77e-07	2.24e-05	-2.62087	4.1e-53	6.3e-51	1.77575	2.84e-25	1.02e-23	17062.6	15793.3	17726.4	11704	8452.96	7998.12	2270.1	2941.07	3010.82
his-61	WBGene00001935	F55G1.10	8061.15	-0.503967	0.00365867	0.0192415	-2.41304	1.31e-43	9.23e-42	1.90907	6.62e-28	3.29e-26	13691.3	12001.3	12635.8	8761.44	8927.63	9338.78	1705.57	2671.24	2817.4
his-62	WBGene00001936	F55G1.3	10594.1	-0.534513	0.00168236	0.0108493	-2.12452	1.43e-35	4.63e-34	1.59001	1.25e-20	2.5e-19	17449.4	15444.8	16774.4	11495	10946.6	11849.4	2748.3	4118.76	4520.2
his-63	WBGene00001937	F22B3.2	3231.09	-1.1222	2.16e-07	8.52e-06	-3.12855	2.16e-46	1.92e-44	2.00636	5.31e-20	9.71e-19	7141.57	5821.83	5517.24	3559.47	2274.24	2654.96	498.121	745.98	866.416
his-64	WBGene00001938	F22B3.1	10535	-1.11827	5.26e-08	2.61e-06	-2.94986	1.87e-46	1.67e-44	1.83159	6.61e-19	1.04e-17	21494	18843.7	19294.5	12689.4	7376.38	7401.13	2177.12	2677.59	2861.56
his-67	WBGene00001941	T23D8.5	5627.57	-0.66143	0.000183843	0.00204289	-2.81114	5.71e-56	1.06e-53	2.14971	2.1e-33	1.87e-31	9592.33	8860.03	10087.6	6596.05	5551.37	5896.61	965.69	1499.9	1598.59
his-74	WBGene00012276	W05B10.1	1442	-1.00309	3.01e-07	1.14e-05	-2.3509	3.14e-32	7.1e-31	1.34781	1.48e-11	8.42e-11	2978	2422.23	2257.77	1341.2	1277.51	1200.86	341.379	592.022	567.012
hlb-1	WBGene00011904	T21H8.1	710.033	0.425613	0.00405635	0.0208372	0.453406	0.00233613	0.00412455	-0.027793	0.851612	0.888914	615.265	574.303	533.276	868.674	690.521	752.832	863.409	693.603	798.41
hlh-1	WBGene00001948	B0304.1	72.8914	0.650192	0.00999617	0.0406869	-0.348681	0.199934	0.258848	0.998873	0.000195557	0.000455541	60.871	65.9161	69.1817	116.663	100.025	90.5231	47.8196	47.6157	57.4078
hmg-20	WBGene00012209	W02D9.3	371.599	-0.643246	0.00010883	0.00136684	-2.00319	2.51e-29	4.15e-28	1.35994	4.77e-14	3.75e-13	607.774	592.487	569.308	356.702	357.105	420.532	112.907	165.068	162.508
hmg-3	WBGene00001973	C32F10.5	2967.48	-0.608752	0.000104994	0.00132562	-1.9142	1.41e-33	3.68e-32	1.30545	2.04e-16	2.23e-15	4840.65	4587.61	4474.47	2694.99	3292.92	3129.35	951.078	1368.16	1368.07
hmg-4	WBGene00001974	T20B12.8	3300.53	-0.484055	0.00918764	0.0380922	-2.11364	1.59e-29	2.68e-28	1.62959	3.62e-18	5.17e-17	5242.4	4961.89	5060.36	3295.09	3807.95	3811.14	799.65	1369.75	1356.59
hmg-5	WBGene00001975	F45E4.9	468.119	-0.564509	0.000384602	0.00358196	-1.7606	7.25e-26	8.62e-25	1.19609	1.54e-12	1e-11	745.436	684.164	708.392	460.775	504.51	480.116	160.727	234.904	234.047
hmit-1.1	WBGene00013073	Y51A2D.4	146.137	2.37065	0.00636303	0.0289775	3.14289	0.000295045	0.000573082	-0.772246	0.369084	0.449903	10.3012	14.3955	62.6959	70.5011	91.2505	292.195	148.772	220.62	404.504
hop-1	WBGene00001985	C18E3.8	297.235	-0.553521	0.00283359	0.0160414	-2.28033	2.74e-29	4.52e-28	1.72681	3.79e-17	4.67e-16	508.507	460.655	446.078	309.701	321.132	333.446	78.371	133.324	83.9037
hpk-1	WBGene00001994	F20B6.8	2442.31	0.271459	0.0119712	0.0460023	0.4727	1.25e-05	2.76e-05	-0.20124	0.0628728	0.0968548	2159.52	1966.88	1990.42	2392	2424.28	2566.73	2673.91	2737.9	3069.11
hpl-2	WBGene00001996	K01G5.2	438.832	-0.48394	0.00430756	0.0217757	-1.70228	1.09e-21	8.78e-21	1.21834	1.14e-11	6.57e-11	711.722	624.309	618.312	460.775	468.536	467.512	148.772	219.032	230.514
hpo-12	WBGene00016588	C42C1.10	498.795	-0.427722	0.0096974	0.0397524	-0.92045	4.97e-08	1.33e-07	0.492728	0.00381229	0.00740806	706.104	611.429	659.388	472.525	514.162	482.408	268.321	388.862	385.957
hpo-31	WBGene00010089	F55B12.4	491.15	-0.45556	0.0105144	0.0420927	-1.51664	1.83e-16	9.45e-16	1.06108	1.07e-08	4.31e-08	720.151	696.286	709.113	443.15	623.838	482.408	208.547	298.392	238.463
hpo-35	WBGene00009744	F45H11.3	1209.8	-0.618039	3.4e-05	0.000537683	-1.62804	1.02e-26	1.31e-25	1.01	4.03e-11	2.17e-10	1965.67	1872.93	1674.77	1122.14	1362.62	1105.76	504.762	666.62	612.939
hpo-40	WBGene00014113	ZK856.12	1596.33	-0.641798	0.000371412	0.00349244	-1.91115	1.37e-25	1.6e-24	1.26936	4.35e-12	2.66e-11	2785.08	2366.16	2382.45	1436.88	1742.53	1648.9	494.136	831.688	679.178
hpo-9	WBGene00015463	C05C8.6	1756.02	-0.436692	0.00354446	0.0188688	-1.90589	9.9e-36	3.26e-34	1.4692	8.62e-22	2.01e-20	2736.39	2552.54	2591.43	1629.08	2056.65	2138.18	592.431	720.585	786.928
hrde-2	WBGene00011324	T01C3.9	645.892	-0.424949	0.00340958	0.0183204	-1.68644	1.25e-28	1.94e-27	1.26149	1.71e-16	1.89e-15	1055.41	900.096	871.978	634.51	684.379	788.353	273.634	307.915	296.754
hrde-4	WBGene00020403	T10B11.7	814.755	-0.72734	1.58e-05	0.000292968	-1.88488	1.45e-27	2.01e-26	1.15754	3.23e-11	1.76e-10	1401.91	1267.56	1240.23	766.28	849.332	744.811	281.604	450.762	330.316
hrpk-1	WBGene00017816	F26B1.2	2445	-0.513204	0.00198139	0.0122393	-2.02772	1.54e-33	3.99e-32	1.51451	2.3e-19	3.88e-18	4318.1	3563.26	3426.66	2411.31	2848.07	2662.98	727.92	1099.92	946.787
hsb-1	WBGene00002002	K08E7.2	199.734	-1.19965	1.15e-05	0.000228074	-1.76449	3.39e-10	1.07e-09	0.564833	0.0481604	0.0761856	359.607	328.823	352.394	226.611	102.657	122.607	99.6241	90.4699	114.816
hse-5	WBGene00002003	B0285.5	1142.95	-0.447204	0.000496436	0.00433341	-1.96636	8.34e-49	9.23e-47	1.51916	1.63e-29	9.63e-28	1866.4	1730.49	1575.33	1152.36	1381.04	1259.3	414.436	444.414	462.795
hsf-1	WBGene00002004	Y53C10A.12	1731.79	-0.542417	5.02e-05	0.000739782	-1.78647	4.72e-39	2.19e-37	1.24406	1.23e-19	2.15e-18	2812.24	2605.58	2468.92	1833.87	1924.16	1654.63	649.549	847.56	789.578
hsp-12.1	WBGene00011906	T22A3.2	23.163	1.50487	0.00178516	0.0113542	1.66266	0.000624697	0.00117102	-0.157792	0.726497	0.787079	11.2377	9.84953	8.64772	33.572	22.8126	27.5007	23.9098	44.4414	26.4959
hsp-6	WBGene00002010	C37H5.8	9216.36	-0.359675	7.36e-05	0.000995045	-0.763839	4.82e-17	2.62e-16	0.404164	9.28e-06	2.57e-05	12089.9	11455.8	11477	8806.76	9032.05	9456.8	7118.48	6951.9	6558.62
hst-3.2	WBGene00044303	F52B10.2	21.2121	1.41125	0.00288114	0.0162147	-0.438742	0.413004	0.486923	1.85	0.000333923	0.000753631	12.1742	15.1531	15.8541	36.9291	30.7093	48.1262	5.31329	14.2847	12.3648
htas-1	WBGene00014240	ZK1251.1	70.9769	1.84575	0.00828402	0.0355135	6.79855	2.52e-27	3.43e-26	-4.9528	1.65e-29	9.73e-28	0	3.03062	2.16193	6.71439	4.38704	9.1669	244.411	158.719	210.201
htz-1	WBGene00019947	R08C7.3	4473.29	-0.454341	0.00792928	0.034295	-2.47309	1.76e-46	1.58e-44	2.01875	1.7e-31	1.2e-29	7637.91	6716.62	6725.76	5082.79	4905.59	5397.01	912.557	1388.79	1492.6
hum-4	WBGene00002037	F46C3.3	892.605	0.777904	1.1e-05	0.000221457	0.513222	0.00391961	0.00674132	0.264682	0.135192	0.190829	671.454	672.799	596.692	1214.47	1140.63	970.545	1122.43	712.649	931.773
hum-5	WBGene00002038	T02C12.1	1224	0.370084	0.00325708	0.0177601	1.58162	5.78e-37	2.16e-35	-1.21154	1.83e-22	4.64e-21	664.899	705.378	712.716	887.978	794.055	1014.09	2053.59	2099.85	2083.46
hum-6	WBGene00002039	T10H10.1	382.555	1.22612	2.52e-07	9.65e-06	0.698329	0.00363284	0.0062717	0.527793	0.0263392	0.0440759	230.373	243.208	220.517	700.815	514.162	406.781	495.464	319.025	312.652
icd-1	WBGene00002045	C56C10.8	7586.29	-0.445931	0.00552119	0.0262031	-1.19971	9.32e-14	3.83e-13	0.753774	2.9e-06	8.54e-06	11673.2	10523.1	9276.12	6949.39	8352.05	7802.18	3599.75	5086.95	5013.91
icd-2	WBGene00022042	Y65B4BR.5	3133.36	-0.530616	0.000654696	0.00531461	-1.19731	1.98e-14	8.62e-14	0.666696	2.11e-05	5.55e-05	4809.75	4455.78	3984.44	2820.88	3404.35	2946.01	1558.12	2228.42	1992.49
icl-1	WBGene00001564	C05E4.9	12286.3	0.446535	0.000620011	0.00511972	1.57472	1.35e-33	3.52e-32	-1.12818	4.83e-18	6.76e-17	6127.37	6887.85	7683.5	9931.42	8412.6	9867.02	21707.4	21223.9	18735.3
icln-1	WBGene00002046	C01F6.8	523.008	-0.541291	0.0124352	0.0473797	-1.81095	4.05e-16	2.03e-15	1.26966	1.38e-08	5.46e-08	834.401	811.45	739.38	472.525	606.289	560.327	152.757	312.677	217.266
icmt-1	WBGene00017673	F21F3.3	104.159	4.04362	1.39e-06	4.1e-05	8.11486	2.93e-23	2.75e-22	-4.07124	2.54e-21	5.58e-20	0.936477	2.27297	0	33.572	8.77409	9.1669	321.454	285.694	275.557
ida-1	WBGene00002048	B0244.2	822.05	0.601753	1.15e-05	0.000228074	1.54679	6.12e-30	1.07e-28	-0.945041	2.64e-12	1.66e-11	423.288	486.415	449.681	730.19	610.677	724.185	1210.1	1396.73	1367.19
idi-1	WBGene00019460	K06H7.9	402.109	-0.58586	2e-05	0.000353143	-1.72338	2.35e-31	4.78e-30	1.13752	3.81e-14	3.05e-13	627.44	603.852	606.781	391.113	386.06	449.178	176.667	180.94	196.953
ifa-3	WBGene00002051	F52E10.5	90.3314	3.12957	7.53e-16	3.46e-13	0.448943	0.281249	0.349064	2.68063	8.25e-12	4.87e-11	28.0943	27.2756	18.0161	285.362	177.237	176.463	57.1178	22.2207	21.1967
ifa-4	WBGene00002052	K05B2.3	745.114	0.421444	0.000669108	0.00540098	0.388984	0.00186163	0.00332735	0.0324592	0.794466	0.842186	645.233	622.793	570.029	808.245	799.319	853.667	735.89	861.845	809.008
ifb-1	WBGene00002053	F10C1.2	3457.85	0.343125	0.000295524	0.00292632	1.2245	1.99e-38	8.58e-37	-0.881377	9.74e-21	1.99e-19	2158.58	2317.67	2281.56	2972.8	2871.76	2727.15	5233.59	5140.91	5416.65
ifd-1	WBGene00002057	R04E5.10	143.839	0.558757	0.00853071	0.0361029	1.70688	1.49e-16	7.76e-16	-1.14812	1.59e-08	6.25e-08	82.41	65.9161	77.8294	113.305	97.3924	122.607	241.755	230.143	263.193
ife-1	WBGene00002059	F53A2.6	1115.6	-0.596169	1.49e-06	4.32e-05	-0.702423	1.93e-08	5.32e-08	0.106254	0.399885	0.481514	1521.78	1468.34	1421.11	980.301	955.498	982.004	781.053	996.756	933.539
ife-3	WBGene00002061	B0348.6	1316.2	-0.536942	0.00168043	0.0108417	-1.72419	3.27e-23	3.06e-22	1.18725	9.71e-12	5.66e-11	2132.36	1877.47	1935.65	1188.45	1462.64	1447.22	466.241	739.631	596.158
ifet-1	WBGene00004132	F56F3.1	8515.87	-0.535331	0.00196706	0.0121717	-2.03601	8.67e-32	1.86e-30	1.50068	5.46e-18	7.58e-17	13930.1	12915.8	12786.4	8036.29	9717.3	9593.16	2353.79	3794.97	3515.12
iff-1	WBGene00002064	T05G5.10	2760.05	-0.844602	4.31e-08	2.24e-06	-1.93199	2.4e-35	7.54e-34	1.08739	3.33e-12	2.07e-11	4961.45	4457.29	4238.1	2560.7	2785.77	2256.2	973.66	1399.9	1207.33
iff-2	WBGene00002065	F54C9.1	1567.91	0.64783	2.83e-06	7.5e-05	1.67076	6.98e-34	1.87e-32	-1.02293	8.53e-14	6.51e-13	846.575	901.611	706.23	1163.27	1333.66	1348.68	2375.04	2714.1	2722.01
iffb-1	WBGene00021857	Y54F10BM.2	4055.07	-0.380169	0.00249666	0.0144703	-0.869997	5.62e-12	2.02e-11	0.489828	0.000108087	0.000259936	5461.53	5264.2	5035.13	3595.56	4424.77	4089.58	2570.3	3150.57	2903.95
ifp-1	WBGene00002067	C43C3.1	83.4841	0.986182	0.00481004	0.0236356	0.584742	0.100507	0.139365	0.401441	0.251894	0.32619	50.5698	51.5206	65.5785	166.181	80.7216	84.7938	112.907	66.662	72.4221
ift-139	WBGene00022696	ZK328.7	25.1975	1.48366	0.00363676	0.0191754	1.893	0.000205904	0.000406675	-0.409345	0.39201	0.473541	6.55534	12.8802	10.8096	32.7327	31.5867	20.6255	30.5514	25.3951	55.6414
ify-1	WBGene00002068	C27A2.3	1176.41	-0.467053	0.00453326	0.0225924	-1.56921	7.34e-21	5.49e-20	1.10215	5.53e-11	2.92e-10	1869.21	1652.45	1619.28	1075.98	1383.67	1259.3	471.554	568.214	688.01
igcm-1	WBGene00018215	F39H12.4	139.32	1.62049	1.98e-13	5.17e-11	-1.07267	2.88e-05	6.16e-05	2.69316	3.07e-27	1.39e-25	93.6477	84.8575	98.0074	290.397	283.403	276.153	39.8497	30.1566	57.4078
igcm-3	WBGene00020160	T02C5.3	771.961	1.06415	1.11e-10	1.45e-08	-0.730886	1.78e-05	3.87e-05	1.79503	2.67e-26	1.1e-24	648.979	584.911	648.579	1321.06	1188.01	1427.74	312.156	350.769	465.445
igcm-4	WBGene00022418	Y102A11A.8	165.619	0.890543	1.29e-05	0.00024817	-1.50513	1.39e-10	4.53e-10	2.39567	4.87e-25	1.68e-23	157.328	152.289	156.38	283.683	265.855	315.112	50.4762	39.6798	69.7726
iglr-1	WBGene00008977	F20D1.7	25.0685	1.39253	0.00563059	0.0265593	1.66268	0.000994596	0.00182732	-0.270156	0.57106	0.648229	14.9836	6.81891	11.5303	36.0899	21.9352	28.6466	23.9098	50.7901	30.9119
ikb-1	WBGene00002069	C04F12.3	223.193	0.712407	0.0125029	0.047587	1.86654	3.94e-11	1.33e-10	-1.15413	3.75e-05	9.56e-05	74.9182	92.4341	151.335	192.199	126.347	206.255	446.316	320.613	398.322
ikke-1	WBGene00011299	R107.4	2132.19	-0.348727	0.00370376	0.0194431	-1.35391	1.44e-28	2.2e-27	1.00518	2.3e-16	2.49e-15	3161.55	2844.24	2809.79	2138.53	2322.5	2462.46	1048.05	1257.06	1145.51
ilcr-1	WBGene00013415	Y64G10A.6	170.858	0.829342	0.000585656	0.00490654	1.99029	4.6e-17	2.5e-16	-1.16094	5.5e-07	1.79e-06	69.2993	66.6737	90.801	125.056	144.772	134.066	272.306	385.687	249.062
ile-1	WBGene00002070	K07A1.8	2807.01	-0.437603	0.00257071	0.0148159	-0.733368	4.8e-07	1.19e-06	0.295765	0.042794	0.0685112	3924.77	3439	3433.14	2366.82	2793.67	2811.95	1794.56	2404.59	2294.55
ima-3	WBGene00002074	F32E10.4	3742.4	-0.506452	0.000289659	0.00287816	-1.25429	4.39e-19	2.81e-18	0.747838	1.08e-07	3.82e-07	5797.73	5177.82	4889.56	3520.86	3695.65	3952.08	1834.41	2361.74	2451.75
immp-2	WBGene00021925	Y55F3AM.8	124.284	-0.954488	0.000476486	0.00420267	-1.17555	2.63e-05	5.64e-05	0.221066	0.440088	0.52165	200.406	172.746	198.897	104.912	129.857	58.439	83.6843	85.7083	83.9037
imp-1	WBGene00007979	C36B1.12	2806.76	-0.560344	0.00136281	0.00925485	-2.25353	3.99e-37	1.51e-35	1.69319	1.28e-21	2.95e-20	4957.71	4226.21	4195.58	2676.52	3059.52	3337.9	704.01	1138.02	965.334
impt-1	WBGene00013122	Y52B11A.2	329.527	-0.709523	0.000422002	0.00383998	-2.11971	2.85e-23	2.68e-22	1.41018	6.08e-11	3.21e-10	524.427	551.574	531.835	327.327	348.331	307.091	98.2958	176.178	100.684
ina-1	WBGene00002081	F54G8.3	1393.48	0.282523	0.00689342	0.030721	0.214806	0.0414867	0.0618881	0.0677167	0.520219	0.599567	1308.26	1196.34	1209.96	1456.18	1567.05	1493.06	1498.35	1415.77	1396.33
inf-1	WBGene00002083	F57B9.6	7870.65	-0.413372	0.00592664	0.0275401	-1.22267	4.66e-16	2.33e-15	0.809295	7.82e-08	2.81e-07	12065.6	10977.7	9459.88	7057.66	8806.55	8541.26	3977	5137.74	4812.54
ins-37	WBGene00002120	F08G2.6	74.5896	1.87618	0.000435127	0.00393696	5.71934	3.97e-31	7.91e-30	-3.84317	1.23e-23	3.59e-22	0	5.30359	5.76514	19.3039	8.77409	14.8962	243.083	182.527	191.654
insc-1	WBGene00018392	F43E2.3	131.343	0.825916	0.000198105	0.00214336	1.20073	6.44e-08	1.71e-07	-0.374814	0.0837088	0.125156	74.9182	89.4034	69.1817	151.913	148.282	112.295	172.682	176.178	187.238
inx-1	WBGene00002123	C16E9.4	117.113	0.702342	0.00257243	0.0148198	1.28267	3.01e-08	8.17e-08	-0.580328	0.0104839	0.0188973	75.8546	69.7044	63.4166	134.288	109.676	93.9607	187.293	155.545	164.275
inx-10	WBGene00002132	T18H9.5	142.8	0.560862	0.0120463	0.0462536	1.09002	9.59e-07	2.32e-06	-0.529159	0.0160587	0.0280139	85.2194	112.133	81.4327	132.609	130.734	148.962	232.456	176.178	185.471
inx-12	WBGene00002134	ZK770.3	707.596	0.504975	3.08e-05	0.000501881	1.02541	2.16e-17	1.2e-16	-0.520437	1.46e-05	3.91e-05	458.874	471.262	497.964	671.439	679.114	677.205	1030.78	988.82	892.912
inx-15	WBGene00002137	R12E2.9	254.897	0.875464	1.76e-06	4.92e-05	2.01891	2.53e-29	4.18e-28	-1.14345	5.75e-11	3.04e-10	93.6477	107.587	130.436	185.485	209.701	216.568	443.659	469.809	437.182
inx-16	WBGene00002138	R12E2.5	266.701	0.810617	1.98e-06	5.48e-05	1.67608	2.18e-23	2.08e-22	-0.865462	1.35e-07	4.72e-07	126.424	137.136	139.805	229.968	231.636	247.506	377.243	430.129	480.459
inx-17	WBGene00002139	R12E2.4	175.41	0.509628	0.01311	0.0491943	1.40447	3.82e-12	1.39e-11	-0.894841	7.69e-06	2.15e-05	94.5842	95.4647	121.068	163.663	147.405	131.774	241.755	288.869	294.105
inx-20	WBGene00002142	T23H4.1	9.89924	2.00075	0.00834824	0.0356562	2.33291	0.00214829	0.00380686	-0.332161	0.618687	0.692502	3.74591	3.03062	2.16193	13.4288	6.14186	16.0421	18.5965	12.6975	13.248
inx-5	WBGene00002127	R09F10.4	307.362	0.770188	9.28e-07	2.94e-05	1.28134	2.63e-16	1.34e-15	-0.511156	0.000862489	0.00183722	183.549	181.08	173.675	308.862	279.893	330.008	398.497	476.157	434.533
ipla-5	WBGene00019229	H23L24.2	21.7776	4.2567	0.0019424	0.0120607	8.73158	1.38e-11	4.8e-11	-4.47488	4.2e-10	1.99e-09	0	0	0	5.03579	0	3.43759	74.386	53.9645	59.1742
ipla-7	WBGene00011423	T04B2.5	558.103	0.416261	0.00880313	0.0369187	1.79396	1.62e-30	3.04e-29	-1.3777	8.18e-19	1.28e-17	268.769	307.608	288.257	402.863	414.137	335.738	972.331	1141.19	892.029
ire-1	WBGene00002147	C41C4.4	2074.88	-0.371526	0.00505245	0.024467	-1.1981	3.97e-19	2.55e-18	0.826569	7.84e-10	3.61e-09	2963.01	2747.26	2744.21	1906.05	2331.28	2298.6	1073.28	1303.08	1307.13
irg-5	WBGene00009429	F35E12.5	104.82	1.45785	5.98e-06	0.000136743	2.97986	2.67e-21	2.09e-20	-1.52201	2.55e-07	8.61e-07	37.4591	22.7297	21.6193	78.0548	49.1349	96.2524	228.471	196.812	212.85
irld-7	WBGene00018168	F38A5.11	16.1175	4.4054	0.00170191	0.010936	8.26309	5.9e-10	1.83e-09	-3.8577	6.75e-07	2.16e-06	0	0	0	5.03579	0.877409	3.43759	70.401	31.7438	33.5615
irx-1	WBGene00007984	C36F7.1	200.772	0.717692	0.000331749	0.00320119	0.18961	0.356243	0.429433	0.528082	0.00933255	0.0169817	157.328	159.108	161.424	287.04	208.823	291.049	185.965	153.958	202.252
ist-1	WBGene00002163	C54D1.3	245.067	0.612096	0.00117101	0.0082964	1.91186	2.74e-25	3.09e-24	-1.29977	7.05e-13	4.78e-12	97.3936	129.559	122.509	178.771	181.624	175.317	503.434	414.257	402.738
istr-1	WBGene00010736	K10C8.3	1680.25	-0.370377	0.00130859	0.00900072	-0.722753	5.39e-10	1.67e-09	0.352376	0.00260472	0.00518703	2204.47	2088.1	2060.32	1587.11	1660.06	1667.23	1206.12	1445.93	1202.91
isy-1	WBGene00009966	F53B7.3	444.289	-0.806302	1.08e-06	3.33e-05	-1.95842	2.64e-29	4.37e-28	1.15212	6.85e-11	3.59e-10	769.784	694.771	719.922	449.864	372.899	426.261	154.085	231.73	179.289
ivd-1	WBGene00015326	C02B10.1	2402.59	-0.34487	0.0114432	0.0446299	0.137124	0.314432	0.3851	-0.481994	0.000423008	0.000943103	2594.04	2584.37	2309.66	1824.64	1900.47	2172.56	2429.5	3142.64	2665.49
jac-1	WBGene00002175	Y105C5B.21	689.045	0.372503	0.00269875	0.0154116	0.0307816	0.807528	0.845026	0.341721	0.00670901	0.0125328	679.882	603.094	588.765	785.584	801.074	835.334	601.73	628.528	677.412
jamp-1	WBGene00019807	R01B10.5	441.116	-0.46219	0.00319595	0.0175121	-1.06083	5.06e-11	1.69e-10	0.598637	0.000246356	0.000566325	652.724	597.791	551.292	406.221	429.053	473.241	247.068	284.107	328.549
JC8.2	WBGene00010435	JC8.2	891.943	-0.460447	0.000194493	0.00212647	-1.55174	1.57e-33	4.07e-32	1.09129	3.84e-17	4.72e-16	1285.78	1304.68	1289.23	880.425	985.33	954.503	403.81	501.552	422.168
jhdm-1	WBGene00020821	T26A5.5	2846.8	-0.460508	0.0024267	0.0141682	-1.8138	3.33e-32	7.5e-31	1.35329	1.39e-18	2.1e-17	4542.85	4208.02	3988.04	2884.67	3153.41	3219.87	945.765	1409.43	1269.15
jmjd-1.1	WBGene00005013	F43G6.6	65.0416	2.76252	0.00091959	0.00690678	7.47094	9.9e-22	8.03e-21	-4.70842	5e-29	2.76e-27	0	3.03062	0	7.55369	7.01927	6.87517	188.622	160.306	211.967
jmjd-1.2	WBGene00017920	F29B9.2	2153.28	-0.358296	0.00489607	0.0239362	-1.2812	3.09e-23	2.9e-22	0.922903	9.91e-13	6.6e-12	3106.29	2898.04	2839.33	2144.41	2426.91	2327.25	1033.43	1304.67	1299.18
jmjd-3.1	WBGene00017571	F18E9.5	308.281	1.35004	8.19e-14	2.45e-11	0.248527	0.184699	0.240891	1.10151	1.84e-09	8.12e-09	210.707	168.2	206.825	543.026	461.517	486.992	193.935	274.584	228.748
jmjd-3.2	WBGene00009089	F23D12.5	124.377	0.796865	0.00279748	0.0158808	-2.64681	1.22e-15	5.89e-15	3.44367	1.1e-25	4.12e-24	122.678	112.891	151.335	217.378	198.294	257.819	10.6266	17.4591	30.9119
jph-1	WBGene00002179	T22C1.7	609.157	0.352113	0.0129938	0.0489244	1.26936	1.51e-19	9.99e-19	-0.917247	5.66e-11	2.99e-10	384.892	407.619	377.617	558.134	493.104	440.011	1016.17	895.176	909.693
jtr-1	WBGene00002180	Y77E11A.4	215.825	-0.737159	0.000624961	0.00515172	-1.62859	5.9e-13	2.29e-12	0.891427	0.000103717	0.000250068	395.193	290.182	325.01	219.896	211.456	173.025	82.3559	134.911	110.4
K01A2.5	WBGene00019280	K01A2.5	175.884	0.618091	0.00239358	0.0140486	1.3436	2.59e-11	8.86e-11	-0.725505	0.000256246	0.000587341	96.4571	109.86	105.214	174.574	130.734	174.171	235.113	285.694	271.141
K01D12.1	WBGene00010461	K01D12.1	13.8751	3.39836	0.000247215	0.00254943	1.48156	0.127457	0.173178	1.91679	0.0295006	0.0489662	2.80943	3.03062	2.88257	55.3937	15.7934	20.6255	19.9248	0	4.41598
K01G5.5	WBGene00010478	K01G5.5	3650.95	-0.536669	0.0034558	0.0185055	-1.51779	1.81e-16	9.34e-16	0.981119	1.06e-07	3.74e-07	5773.38	5371.78	4972.44	3385.73	4065.91	3658.74	1353.56	2356.98	1920.07
K01G5.8	WBGene00010479	K01G5.8	239.894	-1.33818	4.71e-06	0.000113954	-1.79478	1.65e-09	4.94e-09	0.456595	0.130587	0.184989	442.954	404.588	438.151	236.682	150.037	120.316	106.266	82.5339	177.523
K02B12.7	WBGene00010500	K02B12.7	788.955	-0.487811	0.000442416	0.00398785	-0.765297	5.44e-08	1.45e-07	0.277486	0.0507548	0.0799703	1051.66	1050.11	983.678	759.565	806.339	631.37	565.865	668.207	583.793
K02B7.3	WBGene00010491	K02B7.3	219.286	0.609229	0.00252811	0.0146172	1.58925	1.28e-15	6.18e-15	-0.980021	5.81e-07	1.88e-06	113.314	131.832	111.7	204.789	191.275	146.67	406.466	322.2	345.33
K02E10.1	WBGene00019317	K02E10.1	55.4452	1.06416	0.000295028	0.00292342	0.376946	0.222809	0.284802	0.687212	0.0214378	0.0365324	39.332	37.1252	37.4734	64.626	86.8635	87.0855	50.4762	41.267	54.7582
K02E10.4	WBGene00019318	K02E10.4	51.028	1.32801	0.00605922	0.0279483	-0.654941	0.202188	0.26152	1.98295	8.83e-05	0.000214682	26.2214	43.9441	41.0767	123.377	64.9283	91.669	15.9399	7.93596	44.1598
K02E2.6	WBGene00010507	K02E2.6	162.93	0.618112	0.0128377	0.0485188	1.72166	1.87e-12	6.97e-12	-1.10354	4.8e-06	1.38e-05	82.41	87.8881	81.4327	160.306	141.263	82.5021	274.963	280.933	274.674
K02F6.7	WBGene00019341	K02F6.7	401.051	-0.507065	0.0102044	0.0412012	-1.8973	4.34e-20	3.02e-19	1.39023	2.43e-11	1.35e-10	660.216	570.515	600.296	367.613	379.918	543.139	144.787	146.022	196.953
K03B4.1	WBGene00019353	K03B4.1	438.511	-0.461815	0.00413504	0.0211281	-1.14568	5.38e-12	1.94e-11	0.683861	4.64e-05	0.000116794	639.614	598.548	575.073	396.149	445.724	475.533	224.486	276.171	315.301
K03B4.2	WBGene00019354	K03B4.2	694.481	-0.911189	6.37e-07	2.12e-05	-2.19553	3.83e-31	7.65e-30	1.28434	1.63e-11	9.26e-11	1405.65	1147.85	1021.15	694.1	647.528	556.889	207.218	263.474	306.469
K03D3.2	WBGene00010528	K03D3.2	6.37569	5.12757	0.000585101	0.00490474	6.59869	7.02e-06	1.58e-05	-1.47112	0.120439	0.172256	0	0	0	5.03579	7.89668	2.29172	14.6115	6.34876	21.1967
K03H1.12	WBGene00010547	K03H1.12	37.5545	3.63915	0.00118521	0.0083599	7.64258	1.55e-12	5.82e-12	-4.00343	2.95e-17	3.69e-16	0	1.51531	0	7.55369	4.38704	8.02104	114.236	93.6443	108.633
K03H1.5	WBGene00010540	K03H1.5	394.916	0.578434	0.00240966	0.0141142	1.38344	2.79e-13	1.11e-12	-0.805004	1.87e-05	4.95e-05	194.787	216.69	283.213	300.469	364.125	375.843	584.462	688.841	545.816
K03H1.7	WBGene00010542	K03H1.7	152.323	-1.07292	0.000121865	0.00150167	-3.24124	2.26e-24	2.36e-23	2.16832	1.81e-11	1.02e-10	315.593	306.851	244.298	177.931	127.224	105.419	18.5965	47.6157	27.3791
K04B12.2	WBGene00010550	K04B12.2	401.435	0.597831	2.79e-05	0.000463812	-0.24563	0.0977322	0.135771	0.843461	1e-08	4.03e-08	398.003	336.399	343.747	532.115	542.239	555.743	304.186	274.584	325.9
K04C2.3	WBGene00019381	K04C2.3	488.877	-0.663094	1.12e-05	0.000224114	-1.7199	2.24e-27	3.06e-26	1.0568	4.81e-11	2.57e-10	834.401	731.896	708.392	539.669	475.556	418.24	223.158	246.015	222.566
K04F1.9	WBGene00019388	K04F1.9	36.5368	-1.34978	9.9e-05	0.00126655	-0.520725	0.11949	0.163212	-0.829057	0.0230729	0.0390685	53.3792	49.2477	54.7689	22.6611	18.4256	20.6255	34.5364	38.0926	37.0943
K04F10.2	WBGene00019395	K04F10.2	15.5899	1.60873	0.00495788	0.0240902	1.1246	0.0578687	0.0841637	0.484125	0.382042	0.463353	4.68238	9.84953	7.92707	23.5004	22.8126	22.9172	21.2531	7.93596	19.4303
K04F10.3	WBGene00019396	K04F10.3	541.605	-0.557039	0.000517805	0.00447373	-1.96041	4.62e-31	9.13e-30	1.40337	1.93e-16	2.12e-15	884.971	806.146	827.298	518.687	625.592	567.202	168.697	228.556	247.295
K04F10.7	WBGene00019399	K04F10.7	754.824	-0.431243	0.00223549	0.013374	-1.5492	3.5e-26	4.28e-25	1.11796	3.34e-14	2.7e-13	1182.77	997.076	1079.52	777.191	792.3	847.938	325.439	431.716	359.461
K04G2.10	WBGene00010568	K04G2.10	129.025	-0.716561	0.00180864	0.0114397	-3.17696	1.31e-28	2.02e-27	2.4604	2.38e-17	3.01e-16	239.738	186.383	250.784	126.734	155.301	129.482	21.2531	20.6335	30.9119
K04G2.4	WBGene00010563	K04G2.4	116.242	1.32735	0.00141491	0.00950865	5.44643	7.46e-48	7.64e-46	-4.11908	2.05e-38	3.21e-36	7.49182	6.06125	8.64772	23.5004	15.7934	16.0421	401.153	253.951	313.535
K04H4.2	WBGene00010573	K04H4.2	119.95	3.08887	0.000381467	0.00356135	0.341454	0.697996	0.751769	2.74742	0.001624	0.00333614	39.332	22.7297	38.1941	460.775	248.307	143.233	96.9675	7.93596	22.0799
K04H4.5	WBGene00010574	K04H4.5	161.931	2.1171	2.11e-05	0.000368449	6.52886	3.53e-44	2.63e-42	-4.41176	2.14e-32	1.65e-30	1.87295	9.09187	3.60321	36.9291	13.1611	13.7503	511.404	380.926	486.641
K05C4.2	WBGene00010579	K05C4.2	632.689	-0.4752	0.00239941	0.0140685	-0.726825	4.57e-06	1.05e-05	0.251626	0.115703	0.166417	913.065	787.962	751.631	621.081	587.864	553.452	405.138	523.773	550.232
K05F1.9	WBGene00019410	K05F1.9	310.121	2.08938	0.00391316	0.0202464	6.5897	2.44e-20	1.73e-19	-4.50032	4.06e-11	2.18e-10	1.87295	15.9108	9.36836	68.8225	31.5867	16.0421	842.156	828.514	976.816
K06A1.2	WBGene00019425	K06A1.2	27.7892	2.9175	0.00285996	0.0161461	6.58167	1.26e-12	4.74e-12	-3.66417	2.71e-12	1.7e-11	0.936477	0.757656	0.720643	3.3572	7.01927	8.02104	86.3409	79.3596	63.5902
K06A5.1	WBGene00019429	K06A5.1	1161.61	-0.465808	0.0058363	0.0272171	-1.80241	1.55e-25	1.8e-24	1.33661	1.17e-14	1.01e-13	1759.64	1763.82	1676.94	1147.32	1332.78	1285.66	362.632	542.819	582.91
K06A5.2	WBGene00019430	K06A5.2	420.542	1.89311	1.76e-07	7.13e-06	6.42534	3.25e-77	2.14e-74	-4.53222	2.32e-50	1.18e-47	3.74591	15.1531	21.6193	70.5011	30.7093	53.8555	1268.55	1168.17	1152.57
K06H7.7	WBGene00019458	K06H7.7	281.803	-0.533785	0.00932621	0.0385165	-1.74169	7.74e-16	3.8e-15	1.20791	3.14e-08	1.19e-07	482.286	386.405	407.884	266.058	359.738	254.381	100.952	130.15	148.377
K07A1.1	WBGene00010608	K07A1.1	227.731	-0.573161	0.00146391	0.00976033	-1.61616	5.84e-17	3.15e-16	1.043	1.08e-07	3.81e-07	366.162	317.458	343.747	217.378	236.023	237.194	90.3259	107.929	133.363
K07A1.10	WBGene00010616	K07A1.10	568.768	-0.502446	0.000627115	0.00516059	-1.10441	2.52e-13	1e-12	0.601962	7.91e-05	0.000193156	792.259	775.84	789.104	504.419	627.347	531.68	320.126	414.257	363.877
K07A1.5	WBGene00010612	K07A1.5	68.0914	1.93346	0.00318051	0.0174819	6.53272	3.97e-28	5.88e-27	-4.59926	1.43e-28	7.61e-27	0.936477	2.27297	2.88257	9.23229	8.77409	5.72931	191.278	152.37	239.346
K07A12.1	WBGene00010620	K07A12.1	1460.42	-0.427521	0.000283984	0.00283353	-0.875809	2.18e-13	8.7e-13	0.448288	0.000189105	0.000441031	1879.51	1838.07	2026.45	1325.25	1471.41	1475.87	951.078	1049.13	1126.96
K07A12.4	WBGene00010622	K07A12.4	596.701	-0.4673	0.000844639	0.00645177	-1.5096	5.81e-25	6.41e-24	1.0423	1.7e-12	1.1e-11	920.557	869.032	799.914	617.724	700.172	552.306	301.529	315.851	293.221
K07E8.7	WBGene00019498	K07E8.7	181.797	-0.718879	0.000960967	0.0071171	-1.70195	1.81e-13	7.27e-13	0.983075	2.91e-05	7.51e-05	315.593	271.241	269.52	166.181	198.294	154.691	62.4311	90.4699	107.75
K07F5.12	WBGene00010637	K07F5.12	95.2964	-0.76775	0.00365515	0.0192371	-2.45487	5.5e-16	2.73e-15	1.68712	4.67e-08	1.72e-07	165.756	155.32	162.865	80.5727	114.063	89.3773	18.5965	42.8542	28.2623
K07F5.15	WBGene00010639	K07F5.15	495.509	-0.325885	0.00886937	0.0371531	-0.520854	4.29e-05	9.02e-05	0.19497	0.130899	0.185416	588.108	609.156	588.765	475.043	479.943	469.804	433.033	433.303	382.424
K07F5.6	WBGene00010634	K07F5.6	44.7721	4.46225	0.00041289	0.00378825	8.79549	6.87e-13	2.64e-12	-4.33324	1.05e-20	2.14e-19	0.936477	0	0	5.87509	4.38704	9.1669	115.564	146.022	120.998
K07H8.2	WBGene00019504	K07H8.2	1694.07	-0.319698	0.0133568	0.0499246	-1.00418	1.65e-14	7.25e-14	0.68448	1.85e-07	6.37e-07	2380.52	2154.02	2095.63	1593.83	1804.83	1914.74	980.301	1142.78	1179.95
K08B12.1	WBGene00019520	K08B12.1	26.0423	3.84666	2.69e-10	3.2e-08	0.128465	0.859165	0.887135	3.7182	8.75e-09	3.54e-08	5.61886	2.27297	6.48579	96.5194	66.6831	42.3969	3.98497	1.58719	8.83197
K08B12.7	WBGene00196751	K08B12.7	7.24343	2.9165	0.00593536	0.0275628	3.6775	0.000467854	0.000890972	-0.760999	0.346533	0.426732	0	0.757656	2.16193	9.23229	6.14186	8.02104	10.6266	7.93596	20.3135
K08C9.2	WBGene00010651	K08C9.2	156.174	2.19265	0.00635233	0.0289379	6.76218	5.55e-18	3.27e-17	-4.56952	1.72e-10	8.58e-10	0.936477	6.81891	4.32386	37.7684	12.2837	5.72931	476.867	393.623	467.211
K08D8.4	WBGene00010658	K08D8.4	175.22	0.7457	0.00218001	0.0131166	2.11617	6.07e-19	3.84e-18	-1.37047	4.31e-09	1.81e-08	84.2829	75.008	66.2992	123.377	101.779	153.546	266.993	312.677	393.023
K08E4.7	WBGene00045036	K08E4.7	33.0573	3.29943	0.000978393	0.00723	6.84744	1.14e-12	4.33e-12	-3.54802	2.23e-10	1.1e-09	0	2.27297	0	12.5895	8.77409	1.14586	86.3409	85.7083	100.684
K08E7.6	WBGene00010674	K08E7.6	15.7496	1.72892	0.00509966	0.0246541	1.09648	0.0865303	0.121526	0.632447	0.292078	0.369765	11.2377	2.27297	8.64772	24.3397	30.7093	17.1879	15.9399	19.0463	12.3648
K08F4.3	WBGene00010678	K08F4.3	687.807	-0.873486	1.22e-10	1.57e-08	-1.71072	7e-34	1.88e-32	0.837236	4.83e-09	2.03e-08	1253.94	1038.75	1052.14	652.975	585.232	585.536	320.126	357.118	344.447
K08F4.5	WBGene00010679	K08F4.5	147.648	2.19795	0.006034	0.0278677	6.87948	7.93e-19	4.96e-18	-4.68153	2.09e-11	1.17e-10	0.936477	4.54594	5.0445	34.4113	8.77409	5.72931	423.735	387.275	458.379
K08F8.5	WBGene00010682	K08F8.5	41.6863	1.92108	0.00646046	0.0292912	5.77422	6.87e-19	4.32e-18	-3.85314	5.47e-15	4.91e-14	1.87295	0.757656	3.60321	13.4288	4.38704	5.72931	92.9825	111.103	141.312
K08F9.4	WBGene00010687	K08F9.4	1173.92	-0.605198	0.00202746	0.0124155	-2.35344	9.25e-32	1.98e-30	1.74824	3.75e-18	5.34e-17	1946	1884.29	1870.79	1168.3	1259.96	1320.03	239.098	463.46	413.336
K08H2.3	WBGene00010690	K08H2.3	184.341	-0.873193	7.94e-05	0.00105178	-2.93706	1.23e-30	2.33e-29	2.06387	1.65e-15	1.58e-14	394.257	290.94	304.832	189.682	161.443	189.067	27.8948	52.3773	48.5758
K09C6.2	WBGene00019556	K09C6.2	82.8747	1.80765	0.000674236	0.00542713	5.9614	1.34e-34	3.92e-33	-4.15375	4.34e-29	2.4e-27	3.74591	5.30359	2.16193	14.2681	6.14186	19.4797	205.89	253.951	234.93
K09C6.7	WBGene00019561	K09C6.7	95.4624	1.99544	0.000831688	0.00637317	6.44051	3.19e-31	6.44e-30	-4.44507	2.62e-25	9.42e-24	0	5.30359	3.60321	22.6611	7.01927	6.87517	274.963	226.968	311.769
K09E4.1	WBGene00010719	K09E4.1	155.991	1.22979	0.00119563	0.00841685	5.61674	1.12e-61	3.08e-59	-4.38695	1.36e-51	8.34e-49	6.55534	9.09187	10.8096	28.5362	17.5482	16.0421	426.391	379.339	509.605
K09F5.6	WBGene00044698	K09F5.6	142.716	1.00846	4.55e-06	0.000110717	0.414525	0.0681921	0.0978368	0.593935	0.00749794	0.0138901	117.06	81.0692	98.0074	224.932	177.237	191.359	120.877	147.609	126.297
K09F6.3	WBGene00019586	K09F6.3	450.973	2.27509	2.99e-10	3.38e-08	6.6579	4.49e-82	3.64e-79	-4.3828	9.56e-50	4.61e-47	11.2377	13.6378	12.9716	99.0373	32.4641	51.5638	1373.48	1163.41	1300.95
K09F6.7	WBGene00019590	K09F6.7	168.923	-0.552952	0.00989791	0.0403448	0.825971	6.44e-05	0.000133208	-1.37892	1.02e-10	5.24e-10	137.662	146.228	155.659	118.341	96.515	83.648	296.216	263.474	222.566
K09H9.11	WBGene00220015	K09H9.11	319.073	-0.766079	3.23e-05	0.000517059	-1.46593	1.76e-14	7.7e-14	0.699848	0.00031316	0.000709466	549.712	455.351	471.301	302.987	304.461	258.965	164.712	146.022	218.15
K09H9.7	WBGene00019598	K09H9.7	57.144	-0.876735	0.0041837	0.0213086	-1.57425	1.74e-06	4.14e-06	0.697516	0.0401584	0.0646751	69.2993	98.4953	105.935	59.5902	44.7478	44.6886	31.8797	26.9822	32.6783
K10B4.3	WBGene00019615	K10B4.3	264.512	0.91602	1.19e-08	7.64e-07	0.482702	0.00346822	0.0060032	0.433318	0.00737537	0.0136858	182.613	179.565	192.412	335.72	360.615	350.634	243.083	298.392	237.58
K10C9.7	WBGene00019626	K10C9.7	61.5335	2.26376	0.000477408	0.00420822	6.36053	2.95e-26	3.63e-25	-4.09677	2.03e-24	6.47e-23	0	1.51531	4.32386	10.9109	7.01927	12.6045	193.935	177.765	145.727
K10D3.10	WBGene00220019	K10D3.10	135.871	-0.79115	0.00444334	0.0222756	-1.40763	1.01e-06	2.45e-06	0.616476	0.0351963	0.0574465	224.754	209.113	193.132	172.896	110.554	76.7728	73.0577	77.7724	84.7869
K10D3.4	WBGene00010738	K10D3.4	233.883	2.70741	2.02e-33	1.45e-29	-0.308881	0.214655	0.275721	3.01629	7.31e-37	9.73e-35	95.5206	71.2197	86.4772	597.581	538.729	513.346	90.3259	42.8542	68.8894
K10D6.2	WBGene00010742	K10D6.2	78.4478	1.66333	2.26e-08	1.3e-06	1.15297	0.000161697	0.000322256	0.510357	0.0782651	0.117887	34.6496	37.8828	38.1941	154.431	110.554	84.7938	78.371	76.1852	90.9693
K10G4.5	WBGene00010754	K10G4.5	19.8907	5.30928	3.22e-05	0.000516329	7.39597	4.54e-09	1.31e-08	-2.08668	4.48e-05	0.000113039	0	0.757656	0	14.2681	11.4063	8.02104	53.1329	42.8542	48.5758
K11C4.1	WBGene00019642	K11C4.1	50.7781	3.14108	4.12e-05	0.000629832	6.72836	4.19e-20	2.92e-19	-3.58728	1.05e-17	1.4e-16	0.936477	1.51531	1.44129	14.2681	13.1611	6.87517	158.07	99.993	160.742
K11G9.5	WBGene00019655	K11G9.5	56.5777	1.03526	0.0105086	0.0420811	1.53689	0.000140554	0.000281629	-0.501635	0.202234	0.270754	22.4754	34.0945	28.8257	43.6435	95.6376	35.5217	92.9825	80.9467	75.0717
K11H12.1	WBGene00019658	K11H12.1	62.0185	-0.944622	0.00918901	0.0380922	-1.25022	0.000823115	0.00152563	0.305603	0.425571	0.507309	113.314	82.5845	92.9629	53.7151	35.9738	60.7307	23.9098	34.9182	60.0574
K11H12.11	WBGene00044723	K11H12.11	8.80222	2.82578	0.00300945	0.0167402	3.60118	0.000136209	0.000273262	-0.7754	0.292338	0.369989	0.936477	2.27297	0.720643	11.7502	11.4063	4.58345	18.5965	9.52315	19.4303
K12H4.2	WBGene00019677	K12H4.2	134.399	-0.938787	4.03e-05	0.000619001	-2.28442	2.72e-19	1.77e-18	1.34564	2.34e-07	7.94e-07	252.849	250.027	199.618	122.538	139.508	103.128	53.1329	34.9182	53.875
K12H4.3	WBGene00019678	K12H4.3	664.24	-0.414875	0.00941539	0.0388068	-1.32417	7.09e-16	3.49e-15	0.909291	3.69e-08	1.38e-07	995.475	914.491	869.816	642.064	761.591	680.642	314.812	453.937	345.33
K12H4.5	WBGene00019680	K12H4.5	263.828	-0.474688	0.00180421	0.0114397	-0.21904	0.152505	0.203032	-0.255648	0.103141	0.150572	308.101	302.305	311.318	211.503	221.107	231.464	263.008	241.253	284.389
kal-1	WBGene00002181	K03D10.1	149.705	0.883634	1.38e-05	0.00026317	-1.47708	3.89e-10	1.22e-09	2.36071	3.98e-24	1.21e-22	131.107	132.59	157.1	299.63	239.533	237.194	47.8196	47.6157	54.7582
kbp-1	WBGene00020064	R13F6.1	330.33	-0.596015	0.0001074	0.00135308	-2.8057	3.06e-54	5.14e-52	2.20968	1.58e-33	1.44e-31	597.472	481.869	568.587	368.452	375.531	344.905	78.371	80.9467	76.8381
kbp-2	WBGene00017832	F26F4.13	197.09	-0.638593	0.000303894	0.00299681	-2.39139	1.66e-31	3.45e-30	1.7528	3.93e-17	4.83e-16	339.005	300.79	330.054	222.414	212.333	186.776	57.1178	55.5517	69.7726
kbp-3	WBGene00009179	F26H11.1	657.082	-1.20119	3.79e-09	2.93e-07	-2.76058	1.15e-38	5.12e-37	1.55939	3.24e-13	2.3e-12	1289.53	1193.31	1252.48	667.243	498.368	457.199	150.1	249.189	156.326
kbp-4	WBGene00022357	Y92C3B.1	119.773	-0.817602	0.00558324	0.0263968	-2.48612	1.58e-14	6.95e-14	1.66852	3.69e-07	1.22e-06	229.437	193.202	196.736	136.806	93.0053	121.461	19.9248	31.7438	55.6414
kbp-5	WBGene00016387	C34B2.2	739.512	-1.14102	1.18e-12	2.6e-10	-3.02836	4.97e-69	2.01e-66	1.88734	2.53e-27	1.16e-25	1465.59	1402.42	1356.97	723.476	618.573	571.785	131.504	193.637	191.654
kcc-2	WBGene00019205	H16O14.1	1270.68	0.337359	0.00100353	0.0073618	1.44056	6.44e-46	5.39e-44	-1.1032	9.49e-28	4.6e-26	754.8	787.205	755.234	985.337	984.453	931.586	2138.6	2072.87	2026.05
kel-10	WBGene00002186	T16H12.6	248.854	2.82382	5.98e-10	6.27e-08	7.40225	1.38e-65	4.73e-63	-4.57844	3.22e-60	5.74e-57	2.80943	3.03062	6.48579	43.6435	21.9352	22.9172	815.59	615.83	707.441
ketn-1	WBGene00004130	F54E2.3	13895.9	0.364143	0.000196599	0.00213995	1.33645	1.36e-42	8.92e-41	-0.972311	2.41e-23	6.79e-22	8401.13	9237.34	8349.37	11015	11043.9	11392.2	22724.9	20403.3	22495.9
kin-1	WBGene00002189	ZK909.2	977.866	0.301163	0.00988061	0.0403205	1.32669	1.42e-30	2.68e-29	-1.02552	5.78e-19	9.22e-18	590.917	628.855	636.328	800.691	697.54	790.645	1562.11	1503.07	1590.64
kin-18	WBGene00002201	T17E9.1	4007.79	-0.403999	0.00985867	0.0402642	-1.58777	6.77e-24	6.77e-23	1.18377	6.06e-14	4.72e-13	6059.01	5558.17	5652.72	3723.97	4774.86	4553.66	1560.78	2263.33	1923.6
kin-21	WBGene00002204	W08D2.8	58.9459	2.42939	0.00164349	0.0106897	6.70246	2.21e-20	1.58e-19	-4.27307	3.15e-17	3.92e-16	2.80943	0.757656	1.44129	15.1074	9.6515	0	154.085	160.306	186.355
kin-24	WBGene00002206	K07F5.4	55.8947	4.40018	0.000136655	0.00163414	8.21218	3.71e-13	1.45e-12	-3.812	1.55e-12	1.01e-11	0	1.51531	0	22.6611	4.38704	5.72931	183.308	107.929	177.523
kin-3	WBGene00002191	B0205.7	2849.03	-0.44298	7.25e-05	0.000987876	-0.875414	7.09e-15	3.2e-14	0.432434	0.000127713	0.000304465	4099.9	3654.18	3489.35	2767.17	2835.79	2665.28	1911.45	2182.39	2035.77
kin-32	WBGene00002213	C30F8.4	238.452	0.480702	0.00831312	0.0355802	-0.0776216	0.679267	0.735597	0.558324	0.00278312	0.00551887	221.945	177.292	242.857	302.148	278.139	316.258	180.652	209.509	217.266
kin-5	WBGene00002193	T13H10.1	104.747	4.15734	3.61e-06	9.09e-05	8.56416	1e-22	8.99e-22	-4.40682	8.04e-40	1.42e-37	0	0	2.16193	16.786	17.5482	6.87517	289.574	317.438	292.338
klc-1	WBGene00002214	M7.2	1563.08	-0.6276	0.0003826	0.00356961	-1.93908	3.06e-27	4.15e-26	1.31148	3.09e-13	2.2e-12	2740.13	2404.8	2227.51	1507.38	1760.96	1502.23	484.837	795.183	644.734
klp-11	WBGene00002222	F20C5.2	140.139	1.28913	4.67e-09	3.46e-07	0.206954	0.371575	0.445116	1.08218	1.47e-06	4.51e-06	101.14	86.3728	87.9184	239.2	203.559	229.172	114.236	77.7724	121.881
klp-17	WBGene00002227	W02B12.7	71.5178	2.3663	0.000640205	0.0052383	6.79312	5.73e-26	6.88e-25	-4.42682	5.14e-25	1.77e-23	0	2.27297	2.88257	16.786	6.14186	4.58345	224.486	206.335	180.172
klp-4	WBGene00002217	F56E3.3	1165.31	0.471613	5.05e-05	0.000741009	1.53523	1.66e-40	8.96e-39	-1.06362	1.78e-20	3.51e-19	666.772	625.824	691.097	939.175	924.789	885.752	1850.35	2085.57	1818.5
kmo-2	WBGene00011088	R07B7.4	44.0132	1.26431	0.0068788	0.0307131	4.13583	4.71e-22	3.96e-21	-2.87152	1.38e-14	1.17e-13	4.68238	7.57656	6.48579	15.9467	16.6708	12.6045	115.564	92.0571	124.531
knl-2	WBGene00019432	K06A5.4	2287.68	-0.402596	0.00833184	0.0356209	-1.87266	1.13e-33	2.99e-32	1.47007	2.65e-21	5.8e-20	3565.17	3185.19	3395.67	2306.39	2619.94	2750.07	734.562	955.489	1076.62
kpc-1	WBGene00002232	F11A6.1	481.075	0.874817	1.59e-06	4.57e-05	1.14343	3.82e-10	1.2e-09	-0.268612	0.13721	0.193327	277.197	265.937	315.642	600.938	456.253	517.93	743.86	514.25	637.668
kqt-2	WBGene00002234	M60.5	130.592	0.728006	0.00273496	0.0155998	1.8162	2.36e-14	1.02e-13	-1.08819	2.93e-06	8.65e-06	58.0616	53.7936	77.8294	105.752	111.431	97.3983	265.664	211.096	194.303
krr-1	WBGene00015461	C05C8.2	922.518	-0.433512	0.00158936	0.0103988	-1.74314	2.3e-34	6.58e-33	1.30962	6.91e-20	1.25e-18	1397.22	1407.73	1264.73	951.765	1072.19	988.879	362.632	477.745	379.775
ksr-2	WBGene00002240	F58D5.4	696.375	-0.597496	5.7e-05	0.000821082	-1.47691	4.8e-22	4.03e-21	0.879409	1.23e-08	4.89e-08	1044.17	1025.87	1029.8	624.438	729.127	695.538	324.11	450.762	343.564
kup-1	WBGene00002241	F10C2.2	1490.05	-0.58475	0.000718093	0.00570195	-2.09673	1.2e-32	2.82e-31	1.51198	1.18e-17	1.56e-16	2430.16	2281.3	2344.25	1403.31	1699.54	1601.92	398.497	657.097	594.392
lab-1	WBGene00007278	C03D6.6	229.347	-0.972107	3.64e-09	2.83e-07	-1.52156	2.38e-18	1.44e-17	0.54945	0.00223587	0.0044957	374.591	379.586	358.88	192.199	186.011	189.067	119.549	115.865	148.377
lact-1	WBGene00018523	F46H5.8	204.845	1.35053	0.000100101	0.00127617	2.38017	5.44e-12	1.96e-11	-1.02965	0.00239146	0.00478964	71.1722	61.3702	77.8294	104.073	216.72	216.568	200.577	495.204	400.088
lact-5	WBGene00016355	C33F10.7	139.281	1.09166	6.4e-06	0.000143508	1.12352	4.23e-06	9.71e-06	-0.0318648	0.893377	0.920489	69.2993	101.526	64.8579	155.27	147.405	201.672	170.025	165.068	178.406
lact-6	WBGene00007358	C06A12.5	81.5664	4.08246	2.13e-11	3.4e-09	5.67518	6.12e-21	4.62e-20	-1.59272	0.000686061	0.00148087	7.49182	0.757656	2.88257	22.6611	91.2505	66.46	134.16	192.05	216.383
lact-8	WBGene00012777	Y42A5A.2	114.996	0.794013	0.00253276	0.0146382	2.47493	1.13e-22	1.01e-21	-1.68091	5.62e-12	3.38e-11	50.5698	38.6405	36.0321	71.3404	75.4572	68.7517	197.92	282.52	213.734
lad-2	WBGene00002243	Y54G2A.25	56.1939	0.960303	0.00410182	0.0210107	0.393279	0.256268	0.321847	0.567024	0.0938271	0.138369	52.4427	33.3369	33.8702	95.6801	80.7216	53.8555	47.8196	52.3773	55.6414
lag-1	WBGene00002245	K08B4.1	1624.91	-0.423324	0.00142122	0.00953763	-1.89079	9.31e-44	6.64e-42	1.46747	7.57e-27	3.29e-25	2653.98	2308.58	2293.81	1678.6	1848.7	1883.8	559.223	717.41	680.062
lam-1	WBGene00002247	W03F8.5	6099.1	0.714424	6.92e-14	2.12e-11	0.991034	2.94e-25	3.32e-24	-0.27661	0.00367892	0.00716372	3852.67	3912.54	4092.53	6392.94	6477.03	6588.71	8299.35	7959.76	7316.4
lam-2	WBGene00016913	C54D1.5	4379.92	0.673408	3.44e-11	5.1e-09	0.927646	7.43e-20	5.06e-19	-0.254238	0.0122189	0.0217954	2699.86	2898.04	3165.78	4627.05	4509.88	4844.71	5528.47	5558.34	5587.1
lam-3	WBGene00002248	T22A3.8	2005.09	1.50543	4.25e-26	1.22e-22	0.517016	0.000318646	0.000617847	0.988415	4.22e-12	2.58e-11	1101.3	1106.94	1217.17	3408.39	3220.09	3097.27	1474.44	1458.63	1961.58
larp-1	WBGene00020097	R144.7	10613	-0.393706	0.00595639	0.0276426	-1.25394	2.3e-18	1.4e-17	0.860232	2.05e-09	8.99e-09	16014.7	14452.3	13339.1	10070.7	11776.6	11496.4	5067.55	6755.09	6544.49
larp-5	WBGene00004147	T12F5.5	4208.28	-0.530302	1.94e-05	0.000347355	-1.30223	1.95e-25	2.23e-24	0.77193	7.03e-10	3.25e-09	6457.01	5883.2	5714.7	4058.01	4166.81	4276.36	2080.15	2580.77	2657.54
lbp-4	WBGene00002256	ZK742.5	242.668	-0.763453	6.5e-05	0.000909564	-1.86052	8.06e-20	5.48e-19	1.09706	1.27e-07	4.45e-07	385.828	362.16	423.738	257.665	213.21	218.86	79.6993	125.388	117.465
lbp-6	WBGene00002258	W02D3.5	1754.48	-0.452855	0.00979534	0.0400625	0.51775	0.00306047	0.00532951	-0.970605	3.15e-08	1.19e-07	1548.93	1630.48	1813.14	1526.68	960.763	1159.61	2642.03	2347.46	2161.18
lbp-9	WBGene00021486	Y40B10A.1	2303.03	-0.717651	4.92e-07	1.73e-05	-1.39015	4.46e-22	3.76e-21	0.672499	3.22e-06	9.45e-06	3802.1	3254.13	3362.52	2104.12	2173.34	2056.82	1071.96	1477.67	1424.6
lcmt-1	WBGene00007137	B0285.4	476.81	-0.443344	0.00139383	0.00940728	-1.53006	2.05e-25	2.34e-24	1.08672	2.55e-13	1.83e-12	751.054	634.158	678.125	498.544	536.974	480.116	219.173	239.666	253.478
ldb-1	WBGene00002261	F58A3.1	510.389	0.360059	0.00418875	0.0213267	-0.673399	3.45e-07	8.64e-07	1.03346	4.48e-15	4.06e-14	521.618	544.755	512.377	696.618	662.444	666.892	298.872	342.833	347.096
lea-1	WBGene00002263	K08H10.1	9080.76	0.911593	3.77e-24	6.78e-21	0.97594	2.19e-27	2.99e-26	-0.0643469	0.473713	0.555267	5930.71	5507.4	5420.68	10457.7	10259.5	10994.5	11135.3	11011.9	11009
lec-10	WBGene00002273	W01A11.4	1239.12	-0.53639	0.000411756	0.00378026	0.382727	0.011303	0.0183662	-0.919117	1.53e-09	6.8e-09	1217.42	1198.61	1310.13	1028.14	798.442	740.227	1791.91	1526.88	1540.3
lec-4	WBGene00002267	C44F1.3	505.414	0.716152	4.36e-07	1.55e-05	2.35343	1.18e-65	4.12e-63	-1.63728	4.84e-34	4.66e-32	201.343	199.264	185.926	298.79	332.538	332.3	1037.42	1036.44	924.707
lec-5	WBGene00002268	ZK1248.16	3244.39	0.402264	0.000182195	0.00203356	1.60453	6.91e-51	8.87e-49	-1.20227	2.11e-29	1.23e-27	1842.99	1804.74	1796.56	2400.39	2487.45	2305.48	5782.18	5809.12	4970.63
lec-8	WBGene00002271	R07B1.10	1172.33	-0.971447	0.00188458	0.0118037	-0.126625	0.685049	0.741003	-0.844822	0.0069561	0.0129577	1445.92	1481.22	1422.55	1262.31	533.465	420.532	1648.45	1231.66	1104.88
lem-2	WBGene00002275	W01G7.5	1868.49	-0.407216	0.0087931	0.0368874	-2.08778	1.47e-39	7.27e-38	1.68056	4.09e-26	1.62e-24	3119.4	2798.78	2537.38	2098.25	2170.71	2106.1	516.717	701.538	767.498
lem-3	WBGene00002276	F42H11.2	1799.29	-0.389949	0.00804398	0.0346762	-1.01235	9.03e-12	3.18e-11	0.6224	2.9e-05	7.48e-05	2478.85	2332.07	2356.5	1640.83	1789.04	2041.93	977.645	1357.05	1219.69
lep-2	WBGene00002278	Y55F3AM.6	781.403	-0.480434	0.00504775	0.024454	-1.43791	2.13e-16	1.09e-15	0.957471	5.3e-08	1.94e-07	1201.5	1084.96	1082.41	765.441	767.733	882.314	341.379	533.296	373.592
let-2	WBGene00002280	F01G12.5	31221.6	0.538123	1.32e-07	5.72e-06	1.81897	3.06e-71	1.52e-68	-1.28085	3.05e-36	3.72e-34	15383.5	16739.7	14863.3	22468.9	22849.5	22910.4	50745.9	56448.5	58585.1
let-268	WBGene00002497	F52H3.1	456.021	0.988788	1.22e-13	3.51e-11	1.43473	4.69e-27	6.22e-26	-0.445939	0.000582682	0.00127174	232.246	252.3	236.371	487.633	483.452	459.491	681.429	661.859	609.406
let-355	WBGene00020263	T05E8.3	1693.05	-0.525634	0.00074397	0.00585918	-1.91313	1.85e-33	4.74e-32	1.3875	2.89e-18	4.19e-17	2801	2472.99	2498.47	1602.22	1848.7	1949.11	548.597	806.293	710.09
let-391	WBGene00006492	C27A12.3	658.05	-0.615899	0.00022311	0.00235363	-2.18632	8.13e-36	2.72e-34	1.57042	5.05e-19	8.11e-18	1108.79	1025.11	1029.8	690.743	727.372	645.121	168.697	277.758	249.062
let-4	WBGene00002282	C44H4.2	139.063	1.42069	1.47e-07	6.21e-06	-1.10565	0.000209629	0.000413527	2.52635	6.66e-18	9.16e-17	89.9018	93.9494	118.906	313.898	250.939	246.36	29.2231	41.267	67.123
let-504	WBGene00002696	E01A2.4	1859.06	-0.510242	0.00170825	0.0109638	-1.63036	4.02e-23	3.74e-22	1.12012	1.15e-11	6.63e-11	2802.88	2845.76	2612.33	1784.35	2111.05	1904.42	686.742	1084.05	899.978
let-522	WBGene00010870	M05B5.2	56.8231	1.14091	0.000155501	0.00179169	1.09609	0.000358231	0.000690097	0.0448189	0.878711	0.909863	28.0943	34.8522	32.4289	78.8941	72.8249	58.439	77.0427	71.4236	57.4078
let-60	WBGene00002335	ZK792.6	617.928	-0.409068	0.00268781	0.015367	-1.06254	3.75e-14	1.6e-13	0.653477	4.02e-06	1.16e-05	870.924	817.511	803.517	586.67	660.689	629.078	341.379	436.478	415.103
let-653	WBGene00002827	C29E6.1	225.383	1.01587	1.38e-05	0.000263512	1.30183	2.72e-08	7.41e-08	-0.285964	0.214134	0.284274	111.441	134.863	123.951	312.219	218.475	217.714	260.351	263.474	385.957
let-70	WBGene00002344	M7.1	3961.48	-0.72995	2.04e-11	3.29e-09	-1.11275	3e-24	3.09e-23	0.382801	0.000498685	0.00109829	6233.19	5760.46	5270.78	3657.66	3424.53	3324.15	2533.11	2752.19	2697.28
let-754	WBGene00002879	C29E4.8	1138.86	-0.597141	6.72e-07	2.23e-05	-0.350806	0.00360226	0.00622253	-0.246334	0.0431521	0.0690039	1470.27	1349.39	1372.1	877.067	959.885	933.878	981.63	1185.63	1119.89
let-805	WBGene00002915	H19M22.2	9028.13	0.598316	5.99e-07	2.03e-05	1.49128	1.37e-35	4.47e-34	-0.892963	8.52e-14	6.51e-13	4717.03	5269.5	5271.5	8220.93	7139.48	7741.45	14407	12808.6	15677.6
let-92	WBGene00002363	F38H4.9	2579.58	-0.341907	0.00638078	0.0290399	-0.928009	2.05e-13	8.2e-13	0.586102	3.71e-06	1.08e-05	3562.36	3298.08	3170.11	2395.36	2746.29	2772.99	1544.84	1885.58	1840.58
lev-8	WBGene00002975	C35C5.5	32.7463	0.974612	0.0123692	0.0472034	1.12079	0.00442501	0.00756675	-0.146178	0.699635	0.763788	14.0472	25.7603	17.2954	43.6435	32.4641	36.6676	41.178	41.267	42.3935
lfi-1	WBGene00022500	ZC8.4	11203	0.309597	0.00099166	0.00729927	1.01522	3.24e-27	4.38e-26	-0.705621	5.84e-14	4.56e-13	8252.23	7577.32	7836.99	9325.45	10406.1	9597.74	15668.9	15981.4	16181.1
lgc-22	WBGene00017483	F15E6.2	436.099	0.892505	1.04e-09	1.01e-07	2.26083	1.64e-56	3.21e-54	-1.36833	5.27e-23	1.43e-21	187.295	159.865	167.189	322.291	322.886	307.091	762.457	828.514	867.299
lgc-27	WBGene00022283	Y74E4A.1	49.2079	2.3634	5.43e-09	3.92e-07	1.00103	0.0185969	0.0292757	1.36237	0.00059338	0.00129335	21.539	13.6378	19.4574	126.734	73.7023	79.0645	53.1329	23.8079	31.7951
lgc-39	WBGene00017314	F09G2.5	73.9746	0.699767	0.00873082	0.036666	1.71146	4.43e-11	1.49e-10	-1.0117	5.92e-05	0.000146744	35.5861	38.6405	38.1941	62.1081	57.909	63.0224	114.236	141.26	114.816
lgg-1	WBGene00002980	C32D5.9	2759.04	-0.273779	0.0121159	0.0464465	-0.107874	0.323886	0.395213	-0.165905	0.130501	0.184906	2983.62	2969.25	3062.01	2737.79	2361.11	2355.89	2837.3	2620.45	2903.95
lgg-2	WBGene00002981	ZK593.6	1190.07	-0.393726	0.00278256	0.015811	-0.481627	0.000280148	0.000545336	0.0879007	0.509879	0.589864	1516.16	1400.15	1410.3	1242.16	1046.75	1001.48	982.958	979.297	1131.38
lgg-3	WBGene00002982	B0336.8	394.379	-1.06956	1.14e-11	2.07e-09	-2.11938	1.79e-36	6.47e-35	1.04982	9.37e-10	4.26e-09	730.452	699.317	650.741	382.72	309.725	296.778	146.115	174.591	158.975
lgx-1	WBGene00002983	C54G7.3	61.0085	2.10029	1.12e-05	0.000223602	-0.113389	0.822385	0.856651	2.21368	6.64e-06	1.87e-05	30.9037	26.518	30.9876	195.557	103.534	79.0645	51.8045	17.4591	13.248
lid-1	WBGene00007711	C25A1.12	898.545	-0.615163	2.19e-06	5.99e-05	-1.56685	1.86e-31	3.82e-30	0.951685	2.19e-12	1.39e-11	1470.27	1319.08	1272.66	891.335	886.183	873.147	410.451	522.186	441.598
lido-8	WBGene00019511	K08A2.1	686.197	0.53998	5.28e-06	0.000124104	0.61478	2.69e-07	6.82e-07	-0.0748	0.528528	0.607533	509.443	509.145	531.114	705.011	756.326	794.083	783.71	760.265	826.672
lig-1	WBGene00002985	C29A12.3	2745.16	-0.583384	0.00197469	0.0122137	-2.39904	2.74e-36	9.58e-35	1.81566	1.95e-21	4.35e-20	4756.37	4305	4242.43	2569.09	3263.08	3046.85	591.103	1047.55	884.963
lim-4	WBGene00002987	ZC64.4	8.39344	2.59218	0.00143983	0.00961627	1.30156	0.133434	0.18035	1.29062	0.0912093	0.134899	2.80943	1.51531	3.60321	20.1432	14.9159	12.6045	2.65664	11.1103	6.18238
lim-8	WBGene00017904	F28F5.3	455.501	0.889866	2.56e-09	2.08e-07	1.41858	1.68e-21	1.34e-20	-0.528717	0.000299207	0.00067967	250.039	262.907	229.885	513.651	429.053	431.99	672.131	609.481	700.375
lin-14	WBGene00003003	T25C12.1	314.865	0.656644	0.00340431	0.0183058	1.14534	3.15e-07	7.92e-07	-0.488698	0.0279738	0.0466361	227.564	168.2	196.736	388.595	241.287	302.508	527.344	376.164	405.387
lin-17	WBGene00003006	Y71F9B.5	192.349	0.588309	0.00935124	0.0385929	0.0349969	0.880005	0.903993	0.553312	0.0162633	0.0283431	187.295	138.651	165.748	276.969	194.785	266.986	188.622	130.15	181.939
lin-18	WBGene00003007	C16B8.1	201.089	0.612737	0.00103674	0.00754606	1.55138	2.82e-17	1.56e-16	-0.938645	1.96e-07	6.7e-07	130.17	95.4647	106.655	170.378	168.462	167.296	342.707	322.2	306.469
lin-23	WBGene00003009	K10B2.1	2187.06	-0.32386	0.0117031	0.0453601	-1.08586	6.13e-17	3.3e-16	0.762003	4.85e-09	2.03e-08	3021.07	2843.48	2807.63	2059.64	2434.81	2434.96	1196.82	1387.21	1497.9
lin-26	WBGene00003012	F18A1.2	1144.21	-0.47475	0.00241497	0.0141349	-1.99802	2.58e-35	8.09e-34	1.52327	4.64e-21	9.85e-20	1874.83	1775.95	1578.93	1285.81	1188.01	1289.1	341.379	450.762	513.137
lin-3	WBGene00002992	F36H1.4	548.512	-0.622301	0.000102643	0.00130139	-1.88564	3.09e-29	5.07e-28	1.26334	9.35e-14	7.09e-13	918.684	805.389	846.035	472.525	568.561	630.224	196.592	253.951	244.646
lin-37	WBGene00003022	ZK418.4	552.068	-0.487471	0.0104456	0.0418639	-1.98336	1.31e-23	1.27e-22	1.49589	5.84e-14	4.56e-13	869.987	798.57	859.006	544.705	671.218	586.682	144.787	250.776	242.879
lin-45	WBGene00003030	Y73B6A.5	2796	-0.406983	0.000421049	0.0038386	-1.463	7.79e-36	2.61e-34	1.05602	2.39e-19	4e-18	4257.22	3869.35	3759.59	2729.4	3132.35	3103	1345.59	1541.16	1426.36
lin-54	WBGene00003037	JC8.6	1178.78	-0.476137	0.00495709	0.0240902	-2.39699	1.31e-42	8.66e-41	1.92085	8.38e-28	4.11e-26	1958.17	1858.53	1742.51	1178.38	1385.43	1433.47	260.351	376.164	415.986
lin-56	WBGene00003038	ZK673.3	242.597	-0.541157	0.00150195	0.00997228	-1.70185	3.13e-20	2.2e-19	1.16069	6.21e-10	2.89e-09	394.257	343.976	354.556	235.004	243.92	272.715	104.937	133.324	100.684
lin-65	WBGene00022149	Y71G12B.9	1600.92	-0.443667	0.0128137	0.0484748	-1.86791	5.49e-25	6.07e-24	1.42424	4.01e-15	3.66e-14	2587.49	2370.71	2213.09	1631.6	1832.91	1808.17	463.584	772.962	727.754
lin-9	WBGene00002998	ZK637.7	1415.35	-0.438854	0.00260188	0.0149535	-1.76019	3.6e-32	8.05e-31	1.32134	1.04e-18	1.6e-17	2272.83	2100.22	1895.29	1407.5	1609.17	1607.64	524.687	606.307	714.506
linc-152	WBGene00219753	Y46E12BL.10	12.54	2.04934	0.00852306	0.0360917	1.73462	0.0288164	0.0441297	0.314725	0.668669	0.737427	3.74591	3.78828	5.76514	16.786	7.01927	32.0841	18.5965	4.76157	20.3135
linc-22	WBGene00219699	F47E1.18	150.494	0.547886	0.00738945	0.0324585	0.500383	0.0160884	0.0255252	0.0475036	0.817368	0.861697	101.14	114.406	133.319	177.092	148.282	186.776	158.07	158.719	176.639
linc-36	WBGene00219694	F41H10.37	7.85262	4.25845	0.00503055	0.0243909	7.13878	9.09e-07	2.21e-06	-2.88034	0.00327324	0.006425	0	0	0	5.03579	0	3.43759	21.2531	20.6335	20.3135
linc-4	WBGene00219306	F13H8.15	29.3621	-1.55026	0.00724903	0.0319785	-2.62722	2.68e-05	5.74e-05	1.07697	0.0945957	0.139387	74.9182	51.5206	48.2831	26.8576	13.1611	19.4797	13.2832	15.8719	0.883197
linc-7	WBGene00219609	T22E6.2	176.753	-0.950218	0.00851456	0.0360917	-1.51372	3.72e-05	7.88e-05	0.563505	0.128248	0.182225	280.007	296.244	276.006	244.236	134.244	60.7307	98.2958	112.691	88.3197
linc-8	WBGene00219707	F59H5.6	115.459	0.671073	0.00719701	0.0317831	1.77069	4.07e-13	1.59e-12	-1.09962	4.21e-06	1.22e-05	46.8238	53.7936	71.3437	96.5194	91.2505	87.0855	189.95	230.143	172.223
linc-9	WBGene00219678	F21A9.3	27.9986	-1.22752	0.0102053	0.0412012	-2.89162	2.86e-07	7.22e-07	1.6641	0.00408169	0.00789368	62.744	50.0053	48.2831	28.5362	9.6515	30.9383	9.29825	6.34876	6.18238
lip-1	WBGene00003043	C05B10.1	965.813	-0.608869	0.000160376	0.00183755	-2.16309	2.33e-38	9.92e-37	1.55422	2.1e-20	4.09e-19	1592.01	1519.1	1514.79	917.354	1079.21	1037.01	257.694	401.559	373.592
lipl-5	WBGene00022642	ZK6.7	944.694	-1.90274	0.000720512	0.00571635	-0.741199	0.187276	0.243984	-1.16154	0.0391693	0.0632307	1136.88	1669.87	1749.72	630.313	344.822	242.923	1075.94	1304.67	347.096
lipl-7	WBGene00008510	F01G10.7	368.217	0.541388	0.000567678	0.0048092	1.27109	3.37e-16	1.7e-15	-0.729697	2.26e-06	6.74e-06	212.58	259.876	207.545	350.827	311.48	327.717	579.148	550.755	514.021
lipt-1	WBGene00001590	C45G3.3	596.847	-0.58215	1.2e-05	0.00023432	-2.19157	3.69e-52	5.35e-50	1.60942	2.44e-28	1.26e-26	1031.06	939.494	877.023	661.368	578.212	662.308	204.562	204.748	212.85
lir-3	WBGene00003046	F37H8.1	1160.92	-0.364069	0.00312267	0.0172497	-0.69709	2.3e-08	6.3e-08	0.333022	0.00799291	0.014729	1555.49	1428.94	1380.75	1022.27	1182.75	1187.11	827.544	931.681	931.773
lmd-4	WBGene00017233	F07G11.9	50.4366	1.48256	0.00023546	0.00245507	1.72309	2.07e-05	4.48e-05	-0.24053	0.53298	0.611783	14.9836	23.4873	25.2225	38.6077	70.1927	71.0435	47.8196	69.8364	92.7357
lmtr-3	WBGene00007390	C06H2.6	539.027	-0.862108	1.92e-08	1.14e-06	-1.67613	6.52e-26	7.78e-25	0.81402	4.67e-07	1.53e-06	927.112	872.062	805.679	493.508	416.769	523.659	235.113	276.171	301.17
lntl-1	WBGene00016289	C31H1.6	144.594	0.689214	0.00447321	0.0223785	1.66342	3.23e-12	1.18e-11	-0.974208	3.28e-05	8.42e-05	78.6641	74.2503	72.0643	146.038	113.186	101.982	270.978	258.712	185.471
lpd-2	WBGene00003059	C48E7.3	720.764	-0.786105	4.44e-06	0.000108305	-2.1857	1.16e-34	3.4e-33	1.39959	5.99e-15	5.34e-14	1269.86	1218.31	1117.72	739.422	750.185	599.286	199.248	303.154	289.689
lpd-5	WBGene00003061	ZK973.10	907.61	-0.319059	0.00719809	0.0317831	-0.106838	0.370117	0.443596	-0.212221	0.0777615	0.117188	1003.9	978.134	1010.34	803.209	872.144	720.747	904.587	958.663	916.758
lpd-6	WBGene00003062	K09H9.6	1593.18	-0.532867	0.000211013	0.00225415	-1.72661	5.01e-32	1.1e-30	1.19375	4.96e-16	5.12e-15	2436.71	2492.69	2262.1	1610.61	1625.84	1734.84	589.775	861.845	724.221
lpd-8	WBGene00003064	R10H10.1	302.458	-0.49704	0.00122692	0.0085658	-0.957661	1.97e-09	5.87e-09	0.460622	0.00457398	0.00877529	413.923	391.708	420.135	266.897	305.338	296.778	215.188	182.527	229.631
lpd-9	WBGene00003065	T21C9.5	936.752	-0.743044	3.39e-08	1.8e-06	-0.6485	1.67e-06	3.97e-06	-0.0945434	0.49007	0.571059	1270.8	1252.41	1248.15	871.192	700.172	679.496	782.381	858.67	767.498
lpin-1	WBGene00010425	H37A05.1	3893.83	-0.338553	0.00832684	0.0356209	-0.436701	0.000684732	0.00127898	0.0981474	0.446197	0.527698	4627.13	4673.98	4554.46	3348.8	3609.66	4001.35	3241.1	3072.8	3915.21
lpr-2	WBGene00011726	T12A7.5	105.793	0.769329	0.00282961	0.0160288	1.78232	1.72e-12	6.4e-12	-1.01299	3.83e-05	9.74e-05	49.6333	53.0359	51.8863	78.0548	72.8249	114.586	196.592	165.068	170.457
lpr-3	WBGene00012261	W04G3.8	228.085	2.12826	1.34e-13	3.69e-11	-0.698759	0.0223971	0.0348792	2.82702	4.55e-21	9.67e-20	139.535	100.011	104.493	693.261	396.589	410.219	78.371	42.8542	87.4365
lpr-4	WBGene00012257	W04G3.3	46.8663	3.37669	1.99e-07	7.92e-06	-0.0629737	0.928704	0.943149	3.43967	3.12e-07	1.04e-06	16.8566	4.54594	12.9716	150.234	107.921	96.2524	27.8948	1.58719	3.53279
lpr-5	WBGene00012256	W04G3.2	92.6003	2.8222	6.57e-13	1.52e-10	0.502511	0.225473	0.287672	2.31969	4.3e-09	1.81e-08	38.3956	34.0945	15.8541	269.415	191.275	159.275	65.0878	31.7438	28.2623
lpr-6	WBGene00012255	W04G3.1	51.0144	3.09544	1.11e-08	7.23e-07	0.297986	0.608074	0.671973	2.79745	3.89e-07	1.28e-06	22.4754	9.09187	11.5303	184.646	95.6376	83.648	33.208	4.76157	14.1312
lrch-1	WBGene00015779	C14F11.2	166.04	0.723104	0.00115647	0.00820585	0.844136	0.000166846	0.000331848	-0.121032	0.584064	0.660383	105.822	131.832	98.0074	222.414	157.056	174.171	197.92	226.968	180.172
lron-1	WBGene00008093	C44H4.1	11.3356	2.36984	0.000992814	0.00730402	-0.149941	0.856446	0.884892	2.51978	0.00112853	0.00236994	6.55534	4.54594	3.60321	26.0183	18.4256	30.9383	3.98497	0	7.94877
lron-11	WBGene00022129	Y71F9B.8	283.717	0.488174	0.00699211	0.0310549	-0.699042	0.000232695	0.000456905	1.18722	3.44e-10	1.65e-09	265.959	284.121	296.184	484.275	366.757	334.592	181.98	168.242	171.34
lron-15	WBGene00016974	C56E6.6	93.2408	0.927373	0.00104093	0.00756505	1.32268	2.92e-06	6.79e-06	-0.395303	0.151488	0.210827	44.0144	49.2477	61.9753	120.859	106.166	67.6059	135.489	122.214	131.596
lron-2	WBGene00022789	ZK682.5	22.3957	2.55445	0.000695986	0.00556687	0.586488	0.458442	0.531909	1.96797	0.00914653	0.0166755	9.36477	3.78828	10.8096	57.0723	18.4256	65.3142	23.9098	11.1103	1.76639
lron-9	WBGene00011971	T23G11.6	329.598	0.862034	2.39e-07	9.27e-06	1.67656	3.37e-24	3.46e-23	-0.814527	4.64e-07	1.52e-06	175.121	154.562	163.586	313.058	265.855	317.404	467.569	587.261	521.969
lrp-1	WBGene00003071	F29D11.1	7911.3	0.782665	6.58e-19	6.75e-16	1.63039	1.15e-76	7.31e-74	-0.847721	4.37e-22	1.06e-20	3983.77	3936.78	4320.25	7099.63	6931.53	7028.72	12569.9	12718.2	12612.9
lrp-2	WBGene00003072	T21E3.3	6702.48	0.623226	2.77e-10	3.21e-08	1.25549	4.39e-37	1.65e-35	-0.632268	1.38e-10	6.99e-10	4139.23	4146.65	3954.89	6392.1	6281.37	6179.64	10473.8	9762.81	8991.83
lsm-1	WBGene00003076	F40F8.9	386.639	-0.851704	3.26e-08	1.76e-06	-2.47754	9.19e-48	9.15e-46	1.62584	6.81e-21	1.41e-19	736.071	600.064	672.36	409.578	363.247	338.029	126.191	115.865	118.348
lsm-5	WBGene00003079	F28F8.3	162.116	-0.966154	4.23e-06	0.000103842	-1.59519	6.03e-13	2.33e-12	0.629036	0.00573532	0.0108389	268.769	281.09	244.298	143.52	153.547	107.711	82.3559	76.1852	101.568
lsm-6	WBGene00003080	Y71G12B.14	133.42	-1.51552	3.32e-06	8.53e-05	-2.60824	4.02e-14	1.71e-13	1.09272	0.0019187	0.00389575	291.244	263.664	238.533	149.395	57.0316	69.8976	43.8346	49.2029	37.9775
lsm-7	WBGene00003081	ZK593.7	269.894	-0.759037	8.35e-05	0.00109873	-1.63363	6.75e-16	3.34e-15	0.87459	2.09e-05	5.51e-05	456.064	377.313	436.71	284.522	246.552	217.714	106.266	163.481	140.428
lsm-8	WBGene00003082	Y73B6BL.32	308.49	-0.858823	9.51e-06	0.000197406	-1.93443	2.88e-21	2.24e-20	1.0756	2.14e-07	7.3e-07	504.761	455.351	570.749	310.541	307.093	224.589	119.549	161.893	121.881
lst-1	WBGene00003083	T22A3.3	1262.67	-0.64103	0.000359632	0.00341294	-2.11195	1.1e-30	2.09e-29	1.47092	1.32e-15	1.28e-14	2335.57	1927.48	1808.09	1217.82	1354.72	1320.03	349.349	477.745	573.195
lsy-13	WBGene00020287	T06A10.4	553.076	-0.561995	0.000177632	0.00200174	-1.64491	9.08e-26	1.07e-24	1.08292	7.93e-12	4.68e-11	832.528	834.18	824.416	526.24	609.799	551.16	220.501	317.438	261.426
ltah-1.2	WBGene00022610	ZC416.6	695.193	-0.64933	0.00112427	0.00803936	-0.00320953	0.987121	0.990074	-0.64612	0.00125985	0.00262622	849.385	887.215	637.769	511.133	519.426	482.408	1026.79	671.382	671.23
ltd-1	WBGene00003089	K02C4.4	122.255	1.333	2.51e-06	6.73e-05	0.820665	0.00450854	0.00770441	0.512337	0.0687862	0.104832	62.744	66.6737	79.2707	213.182	149.159	163.858	126.191	79.3596	159.859
luc-7L	WBGene00015207	B0495.8	674.125	-0.497902	0.000503312	0.00438278	-1.5932	1.05e-26	1.35e-25	1.0953	3.06e-13	2.18e-12	1010.46	994.045	969.265	693.261	688.766	724.185	265.664	384.1	337.381
luc-7L3	WBGene00016811	C50D2.8	419.091	-0.561792	0.000478289	0.0042134	-1.56891	1.34e-20	9.71e-20	1.00712	3.54e-09	1.51e-08	647.106	573.546	652.182	396.149	443.091	429.698	166.04	231.73	232.281
lys-1	WBGene00003090	Y22F5A.4	2929.95	0.438476	0.00068486	0.00549418	2.36947	2.03e-76	1.2e-73	-1.931	1.5e-51	8.92e-49	1164.98	1110.72	1228.7	1597.19	1660.06	1490.77	6535.34	6418.6	5163.17
lyst-1	WBGene00011361	T01H10.8	618.736	0.341697	0.00982118	0.0401339	0.536713	5.41e-05	0.000112681	-0.195016	0.141565	0.198427	520.681	459.14	518.863	605.974	683.501	608.453	669.474	741.218	761.316
M01E5.4	WBGene00010807	M01E5.4	634.399	-0.605764	0.000809771	0.00625802	-1.93655	4.47e-25	4.99e-24	1.33079	1.63e-12	1.06e-11	1076.95	1012.23	887.832	610.17	615.941	731.06	189.95	282.52	302.937
M01H9.3	WBGene00019719	M01H9.3	1578.94	-0.538096	4.98e-06	0.000119009	-0.608981	2.85e-07	7.2e-07	0.0708853	0.552968	0.631311	2108.95	2059.31	1893.85	1419.25	1434.56	1318.89	1470.45	1263.4	1241.77
M02B1.3	WBGene00010828	M02B1.3	2064.21	-0.454318	0.00261033	0.0149961	-1.41068	2.26e-20	1.61e-19	0.956367	3.98e-10	1.89e-09	3327.3	2904.85	2591.43	2049.57	2133.86	2256.2	916.542	1131.67	1266.5
M02B7.2	WBGene00019724	M02B7.2	207.404	-0.897072	1.03e-05	0.00021113	-1.95953	2.42e-19	1.59e-18	1.06246	1.76e-06	5.33e-06	347.433	346.249	347.35	207.307	200.927	148.962	67.7444	107.929	92.7357
M02G9.1	WBGene00010830	M02G9.1	21.1131	1.99404	0.000195163	0.00212771	1.16703	0.0365306	0.0549222	0.827011	0.109531	0.15869	9.36477	9.09187	7.92707	49.5186	26.3223	28.6466	30.5514	12.6975	15.8975
M02H5.8	WBGene00019744	M02H5.8	165.073	-0.924871	0.0053637	0.0256458	0.0743117	0.821213	0.855967	-0.999182	0.00280018	0.00555084	170.439	178.049	227.003	160.306	80.7216	60.7307	183.308	263.474	161.625
M03B6.3	WBGene00010835	M03B6.3	36.5996	2.93176	1.63e-09	1.44e-07	0.603285	0.254725	0.32007	2.32848	1.75e-06	5.32e-06	16.8566	6.06125	10.089	114.145	77.212	56.1473	22.5815	9.52315	16.7807
M03C11.3	WBGene00010840	M03C11.3	2332.17	-0.381647	0.00973141	0.0398577	-1.59958	9.71e-27	1.26e-25	1.21793	4.16e-16	4.35e-15	3436.87	3263.98	3307.03	2365.14	2673.46	2643.5	864.737	1182.46	1252.37
M03C11.8	WBGene00010845	M03C11.8	2475.67	-0.399951	0.00767655	0.0334536	-1.63431	4.72e-27	6.25e-26	1.23436	4.68e-16	4.86e-15	3749.65	3541.29	3421.61	2465.02	3005.13	2648.09	917.87	1288.8	1243.54
M03D4.4	WBGene00019751	M03D4.4	84.3121	1.60004	7.66e-09	5.19e-07	-0.403794	0.187942	0.24478	2.00384	1.31e-11	7.5e-11	52.4427	42.4287	64.1372	179.61	157.934	144.379	39.8497	28.5694	49.459
M03F4.6	WBGene00019759	M03F4.6	33.9071	1.61543	3.36e-05	0.000532378	1.80794	4.11e-06	9.44e-06	-0.192508	0.59165	0.667056	12.1742	12.1225	15.8541	47.84	33.3415	42.3969	43.8346	50.7901	46.8094
M03F8.1	WBGene00019761	M03F8.1	29.1068	1.53397	0.00121017	0.00849423	2.59233	2.29e-08	6.28e-08	-1.05836	0.0121112	0.0216272	10.3012	8.33422	7.92707	32.7327	23.69	19.4797	37.193	66.662	55.6414
M04B2.2	WBGene00010846	M04B2.2	246.831	-0.716383	0.000483652	0.0042541	-1.28308	1.43e-09	4.31e-09	0.566692	0.0085096	0.0156005	370.845	361.402	365.366	215.7	207.946	245.215	116.892	204.748	133.363
M05D6.1	WBGene00010874	M05D6.1	9.45026	4.2008	0.00505848	0.0244879	6.31918	1.7e-05	3.71e-05	-2.11838	0.0252437	0.0423939	0.936477	0	0	8.39299	7.01927	0	38.5213	14.2847	15.8975
M05D6.3	WBGene00010876	M05D6.3	26.8528	4.16014	0.00167304	0.0108134	8.03632	3.31e-10	1.05e-09	-3.87618	2.62e-10	1.27e-09	0	0	0.720643	10.0716	3.50964	1.14586	70.401	90.4699	65.3566
M106.3	WBGene00010911	M106.3	1469.43	-0.445878	0.00013873	0.00165006	-0.849099	7.75e-13	2.97e-12	0.403221	0.000721151	0.00155248	2152.96	1808.53	1816.74	1360.5	1474.92	1404.83	1098.52	1050.72	1057.19
M106.7	WBGene00044924	M106.7	103.477	-0.98873	7.25e-05	0.000987876	-2.3183	1.18e-16	6.18e-16	1.32957	3.62e-06	1.06e-05	188.232	160.623	198.897	111.627	93.0053	69.8976	31.8797	36.5054	40.6271
M106.8	WBGene00077658	M106.8	210.345	-0.687056	8.47e-05	0.00111406	-1.75079	3.2e-20	2.25e-19	1.06373	4.21e-08	1.57e-07	354.925	329.58	301.949	208.146	200.049	203.964	82.3559	115.865	96.2685
M110.3	WBGene00010913	M110.3	236.841	-0.626331	0.00238839	0.0140296	-1.59322	1.94e-13	7.8e-13	0.966889	1.07e-05	2.93e-05	357.734	337.157	384.103	243.397	205.314	250.944	94.3108	103.167	155.443
M116.5	WBGene00019792	M116.5	381.204	-0.729725	6.46e-05	0.000906608	-1.73543	8.76e-20	5.92e-19	1.0057	1.87e-07	6.42e-07	618.075	601.579	583	350.827	389.57	346.05	127.519	219.032	195.187
M117.6	WBGene00044253	M117.6	13.1247	-1.43977	0.0133814	0.0499777	-5.16417	7.5e-06	1.68e-05	3.7244	0.00147877	0.00305896	24.3484	28.7909	31.7083	14.2681	8.77409	8.02104	1.32832	0	0.883197
M151.7	WBGene00019799	M151.7	299.856	-0.55392	0.00487541	0.0238834	-2.93395	2.36e-39	1.15e-37	2.38003	4.58e-26	1.8e-24	570.314	462.928	456.888	287.04	357.105	371.259	46.4913	69.8364	76.8381
M162.7	WBGene00010933	M162.7	79.2955	3.14404	0.000908564	0.00684185	8.18817	8.49e-20	5.75e-19	-5.04414	5.87e-29	3.22e-27	0	0.757656	1.44129	12.5895	6.14186	1.14586	270.978	201.573	219.033
M176.9	WBGene00014813	M176.9	85.5846	2.66763	1.33e-05	0.000254305	6.84071	1.03e-32	2.44e-31	-4.17307	2.11e-34	2.1e-32	0	3.03062	2.88257	17.6253	9.6515	12.6045	247.068	253.951	223.449
M28.4	WBGene00010895	M28.4	27.1966	2.84899	0.00472213	0.0232833	6.58041	5.72e-12	2.05e-11	-3.73142	7.54e-11	3.94e-10	0	1.51531	0.720643	2.5179	7.89668	6.87517	75.7143	52.3773	97.1517
M28.5	WBGene00010896	M28.5	3593.07	-0.5183	0.00208119	0.0126385	-1.7231	2.71e-24	2.8e-23	1.2048	1.23e-12	8.13e-12	5830.51	5437.7	4892.45	3840.63	4000.98	3439.88	1222.06	1930.02	1743.43
M28.8	WBGene00010899	M28.8	204.749	0.614808	0.00955808	0.0392597	1.38045	4.62e-09	1.34e-08	-0.765645	0.00103251	0.00217599	121.742	127.286	110.979	177.092	180.746	193.651	301.529	219.032	410.687
M28.9	WBGene00010900	M28.9	260.317	2.48228	4.1e-09	3.07e-07	7.06867	1.19e-70	5.31e-68	-4.58639	2.76e-59	4.09e-56	4.68238	6.06125	5.76514	47.84	27.1997	16.0421	723.935	765.026	746.301
M7.7	WBGene00010883	M7.7	35.0078	3.00679	0.010765	0.0428217	7.58181	1.07e-11	3.76e-11	-4.57503	1.19e-14	1.02e-13	0	0.757656	0.720643	6.71439	5.26445	0	85.0126	84.1211	132.48
M70.1	WBGene00019783	M70.1	126.247	2.39239	3.37e-05	0.000533675	6.83802	2.67e-36	9.35e-35	-4.44563	7.2e-29	3.91e-27	0.936477	3.03062	5.0445	21.8218	5.26445	22.9172	452.958	322.2	302.053
M70.3	WBGene00019785	M70.3	237.756	2.06348	0.00217227	0.0130755	6.54828	2.35e-23	2.23e-22	-4.4848	2.87e-13	2.05e-12	3.74591	7.57656	10.089	60.4295	15.7934	13.7503	714.637	582.499	731.287
M79.2	WBGene00010902	M79.2	367.311	0.478164	0.00551273	0.0261821	1.32416	8.56e-15	3.84e-14	-0.845998	6.07e-07	1.96e-06	206.025	226.539	240.695	290.397	332.538	316.258	585.79	641.225	466.328
M88.3	WBGene00010906	M88.3	51.5108	1.73355	0.00285265	0.0161112	5.48462	4.81e-25	5.35e-24	-3.75107	7.04e-20	1.27e-18	1.87295	3.78828	3.60321	8.39299	15.7934	6.87517	128.847	130.15	164.275
mab-10	WBGene00003107	R166.1	259.616	-0.576545	0.00112899	0.00805429	-0.306226	0.0851423	0.119784	-0.270319	0.136707	0.19277	350.242	318.973	273.844	210.664	230.759	189.067	282.933	246.015	234.047
mab-20	WBGene00003111	Y71G12B.20	439.157	0.462195	0.00734809	0.0323361	-1.87168	1.72e-23	1.66e-22	2.33387	9.33e-36	1.07e-33	521.618	457.624	513.098	618.563	704.559	733.352	104.937	131.737	166.924
maco-1	WBGene00017066	D2092.5	2208.89	-0.376712	0.0111254	0.0437996	-1.64896	5.59e-28	8.17e-27	1.27225	3.1e-17	3.87e-16	3392.86	3175.34	2948.15	2214.91	2593.62	2520.9	812.933	1141.19	1080.15
madd-2	WBGene00016539	C39F7.2	252.557	0.777837	1.36e-05	0.000259105	-0.354505	0.0591377	0.0858062	1.13234	1.08e-09	4.88e-09	245.357	190.929	215.472	371.809	407.118	335.738	181.98	144.434	180.172
madd-4	WBGene00009958	F53B6.2	102.039	0.638657	0.00447226	0.0223785	1.53663	2.67e-12	9.8e-12	-0.897972	2.77e-05	7.17e-05	55.2521	58.3395	54.7689	91.4836	87.7409	82.5021	172.682	153.958	161.625
madf-11	WBGene00015468	C05D2.6	806.368	-0.561899	0.00391015	0.0202432	-2.02689	3.76e-24	3.84e-23	1.46499	2.94e-13	2.1e-12	1335.42	1206.19	1231.58	752.012	958.13	845.646	217.845	403.147	307.353
madf-3	WBGene00019218	H20J04.3	515.856	-0.465716	0.00115183	0.0081807	-1.9597	3.53e-37	1.34e-35	1.49399	6.53e-22	1.54e-20	836.274	772.809	734.335	571.563	606.289	516.784	179.323	230.143	195.187
mag-1	WBGene00003123	R09B3.5	800.113	-0.422148	0.00712601	0.0315229	-1.33657	8.55e-17	4.55e-16	0.914419	1.49e-08	5.88e-08	1186.52	1094.81	1078.08	865.317	847.577	792.937	383.885	557.104	394.789
mage-1	WBGene00018230	F40E3.2	353.909	-0.505255	0.00447541	0.0223817	-1.51874	3.16e-16	1.6e-15	1.01348	6.93e-08	2.51e-07	572.187	496.265	484.272	318.094	379.918	396.468	148.772	174.591	214.617
magu-2	WBGene00006467	C01B7.4	135.253	0.93361	0.000129362	0.0015685	0.6021	0.0155679	0.024761	0.33151	0.174712	0.238492	83.3464	79.5539	112.42	179.61	171.972	175.317	144.787	101.58	168.691
magu-3	WBGene00016841	C50F2.8	37.8957	1.49122	0.000192163	0.00211192	0.801954	0.0535641	0.078341	0.689267	0.0819329	0.122807	24.3484	20.4567	17.2954	64.626	56.1542	52.7097	23.9098	28.5694	52.9918
magu-4	WBGene00009678	F44D12.1	505.62	0.819868	7.71e-08	3.66e-06	1.38585	8.15e-20	5.53e-19	-0.565977	0.000160434	0.000377723	321.212	259.876	265.917	509.454	445.724	538.555	794.336	706.3	709.207
mai-2	WBGene00015248	B0546.1	1292.72	-0.397307	0.000711817	0.00566615	-0.0559611	0.633852	0.695415	-0.341346	0.00394442	0.00764814	1476.82	1503.19	1297.16	1133.05	1019.55	1094.3	1321.68	1341.18	1447.56
mak-2	WBGene00007007	C44C8.6	296.59	0.511616	0.00062283	0.0051371	0.307559	0.0440927	0.0654524	0.204057	0.177997	0.242272	249.103	246.996	232.768	331.523	372.021	334.592	276.291	322.2	303.82
mam-1	WBGene00022504	ZC13.3	11.1134	2.46214	0.00459298	0.0227951	1.71661	0.05446	0.0795305	0.745532	0.362255	0.442728	3.74591	0.757656	5.76514	33.572	15.7934	6.87517	17.2682	4.76157	11.4816
mam-3	WBGene00010714	K09B11.10	15.868	2.08823	0.0033578	0.0181303	0.742903	0.320802	0.391772	1.34533	0.0573936	0.0892939	5.61886	7.57656	7.20643	28.5362	25.4449	33.23	23.9098	9.52315	1.76639
maph-1.1	WBGene00009306	F32A7.5	1308.66	0.63841	1.67e-07	6.84e-06	1.58169	6.67e-39	3.06e-37	-0.943283	4.85e-15	4.38e-14	742.626	749.322	631.283	1034.86	1092.37	1177.95	2108.05	2053.83	2187.68
mars-1	WBGene00003415	F58B3.5	2697.17	-0.422515	0.00259691	0.0149429	-1.28271	1.22e-19	8.13e-19	0.860193	1.3e-09	5.82e-09	4027.79	3648.87	3576.55	2407.11	3043.73	2946.01	1332.31	1661.79	1630.38
mau-2	WBGene00003136	C09H6.3	876.477	-0.586529	0.000263451	0.00268079	-1.61032	1.36e-22	1.2e-21	1.0238	6.37e-10	2.96e-09	1434.68	1278.92	1242.39	795.655	933.563	905.231	345.364	520.599	431.883
mau-8	WBGene00003142	Y62E10A.8	349.636	-0.538013	0.000672526	0.0054164	-1.52684	7.28e-20	4.96e-19	0.98883	5.6e-09	2.33e-08	548.775	506.872	488.596	352.506	359.738	350.634	155.414	219.032	165.158
max-1	WBGene00003143	C34B4.1	116.717	1.38267	9.83e-06	0.000203223	1.64089	1.67e-07	4.29e-07	-0.258218	0.395885	0.477511	63.6804	50.763	42.5179	194.717	88.6183	123.753	163.384	142.847	180.172
mbd-2	WBGene00023409	C27A12.10	288.17	-0.465365	0.00383446	0.0199795	-1.66281	1.06e-21	8.61e-21	1.19744	1.06e-11	6.14e-11	458.874	384.889	428.062	321.451	301.829	296.778	112.907	149.196	139.545
mbf-1	WBGene00003148	H21P03.1	1063.06	-0.593096	1.94e-05	0.000347355	-1.21879	6.25e-18	3.66e-17	0.625691	1.09e-05	2.99e-05	1701.58	1461.52	1411.02	983.658	1053.77	993.463	559.223	688.841	714.506
mboa-1	WBGene00007174	B0395.2	16.1853	2.88818	2.5e-06	6.73e-05	1.57304	0.0155912	0.0247937	1.31514	0.0189781	0.0326624	5.61886	3.03062	4.32386	41.1256	27.1997	26.3548	18.5965	7.93596	11.4816
mca-2	WBGene00019875	R05C11.3	1186.8	0.351327	0.00137043	0.0092923	1.2716	1.52e-31	3.19e-30	-0.920271	2.35e-17	2.98e-16	731.388	781.901	763.161	929.104	933.563	1045.03	1868.95	1791.94	1836.17
mcrs-1	WBGene00010420	H28O16.2	744.083	-0.518278	0.00041116	0.00378017	-1.87871	1.59e-34	4.66e-33	1.36043	1.26e-18	1.91e-17	1195.88	1061.48	1142.22	747.815	776.507	850.23	248.396	333.31	340.914
mdh-2	WBGene00003162	F20H11.3	7407.56	-0.447492	8.24e-06	0.000176651	-0.0564208	0.57401	0.641246	-0.391071	0.000100888	0.000243708	8720.47	8178.14	7841.32	5888.52	6064.65	6188.8	7372.19	8012.14	8401.85
mdt-10	WBGene00007014	T09A5.6	237.273	-0.521501	0.00950966	0.0390944	-1.57191	1.32e-13	5.37e-13	1.05041	1.02e-06	3.2e-06	345.56	314.427	390.589	209.825	281.648	240.631	90.3259	131.737	130.713
mdt-11	WBGene00007015	R144.9	149.608	-0.629673	0.0117926	0.0456331	-1.60035	1.3e-09	3.93e-09	0.970679	0.000286832	0.000653308	232.246	220.478	227.003	131.77	180.746	126.045	81.0276	96.8187	50.3422
mdt-18	WBGene00007018	C55B7.9	308.95	-0.448668	0.00313387	0.017285	-0.667191	1.85e-05	4.02e-05	0.218523	0.168179	0.230866	407.367	400.042	371.852	295.433	281.648	286.466	236.441	222.207	279.09
mdt-21	WBGene00007704	C24H11.9	91.7583	-0.733309	0.00347573	0.0185855	-1.98967	1.21e-12	4.58e-12	1.25636	1.15e-05	3.15e-05	155.455	135.62	155.659	106.591	78.9668	82.5021	27.8948	38.0926	45.043
mdt-22	WBGene00007022	ZK970.3	346.773	-0.987292	6.61e-08	3.19e-06	-2.1213	6.27e-28	9.12e-27	1.13401	8.35e-09	3.39e-08	679.882	562.181	559.94	362.577	272.874	271.569	120.877	136.498	154.559
mdt-28	WBGene00009223	F28F8.5	322.527	-0.502906	0.00891244	0.0372715	-1.77177	2.45e-18	1.48e-17	1.26886	5.77e-10	2.69e-09	543.157	441.714	467.697	313.058	342.189	370.114	100.952	166.655	157.209
mdt-29	WBGene00007025	K08E3.8	508.643	-0.450518	0.00106507	0.00770929	-1.29212	2.48e-19	1.62e-18	0.841598	7.12e-09	2.92e-08	739.817	732.654	666.595	574.08	513.284	475.533	301.529	303.154	271.141
mdt-30	WBGene00004125	F44B9.7	948.409	-0.682512	1.19e-05	0.000233627	-2.09492	1.48e-38	6.52e-37	1.41241	3.32e-18	4.76e-17	1617.3	1538.8	1442.01	942.533	984.453	937.315	272.306	384.1	416.869
mdt-4	WBGene00007012	ZK546.13	547.22	-0.478261	0.00477695	0.0235213	-1.50645	7.94e-18	4.61e-17	1.02819	5.65e-09	2.34e-08	855.003	784.932	742.262	566.527	518.549	625.641	247.068	239.666	345.33
mdt-6	WBGene00003164	Y57E12AL.5	710.148	-0.568083	0.012056	0.0462784	-2.08465	2.25e-19	1.48e-18	1.51657	6.81e-11	3.57e-10	1083.5	1111.48	1150.15	735.226	800.197	720.747	152.757	355.531	281.74
mdt-8	WBGene00007013	Y62F5A.1	659.834	-0.518962	0.00239551	0.0140542	-2.09822	7.53e-32	1.62e-30	1.57926	1.53e-18	2.3e-17	1066.65	995.56	1014.67	647.099	734.391	766.582	183.308	231.73	298.521
mec-1	WBGene00003165	T07H8.4	147.611	0.66783	0.00122059	0.00853419	1.60443	2.32e-15	1.09e-14	-0.936601	2.25e-06	6.71e-06	71.1722	75.7656	88.6391	128.413	136.876	108.857	231.128	249.189	238.463
mec-12	WBGene00003175	C44B11.3	433.976	0.460994	0.00156695	0.0103179	1.42351	3.98e-23	3.7e-22	-0.96252	1.51e-11	8.61e-11	250.976	278.817	241.415	352.506	360.615	348.342	660.176	768.201	644.734
[truncated: 1,842 more rows]
