# Supplementary material for: Starvation-induced changes in somatic insulin/IGF-1R signaling drive metabolic programming across generations
Source: Sci Adv. 2023 Apr 7;9(14):eade1817. doi: 10.1126/sciadv.ade1817 (PMC10081852; doi:10.1126/sciadv.ade1817)
Supplement: Supplementary file 2 — Data S1 to S12 [file sciadv.ade1817_data_s1_to_s12.zip › ade1817_Data_S8.xlsx]

## Sheet: Data S8  Enrichment Analysis
Gene_ID	Wormbase_ID	Transcript_ID	BaseMean_N2_Parental_FedAdults_ControlvsF4	log2FC_N2_Parental_CtrlvsF4fertile	pv_N2_Parental_CtrlvsF4fertile	adjp_N2_Parental_CtrlvsF4fertile	log2FC_N2_Parental_CtrlvsF4sterile	pv_N2_Parental_CtrlvsF4sterile	adjp_N2_Parental_CtrlvsF4sterile	log2FC_N2_Parental_F4FertilevsF4Sterile	pv_N2_Parental_F4FertilevsF4Sterile	adjp_N2_Parental_F4FertilevsF4Sterile	Control_Adultfed_1	Control_Adultfed_2	Control_Adultfed_3	F4fertile_Adultfed_1	F4fertile_Adultfed_2	F4fertile_Adultfed_3	F4sterile_Adultfed_1	F4sterile_Adultfed_2	F4sterile_Adultfed_3	Rank	Available.Experiments	Experiments.Up	Experiments.Down	Voting.Score	t.value	p.value	FDR	DBE.PSAM.Affinity	DAE.PSAM.Affinity	DAF.16......ChIP.seq.Hit	PQM.1......ChIP.seq.Hit
AC3.5	WBGene00007071	AC3.5	3347.42	0.325799	0.00358298	0.0189894	1.67462	3.24e-51	4.31e-49	-1.34882	7.02e-34	6.59e-32	1790.54	1828.98	1911.87	2293.8	2519.92	2117.55	6176.7	5978.95	5508.5	571	41	32	9	15.55	4.57	2.43e-06	8.22e-05	0.68	0.38	N	N
acbp-1	WBGene00016655	C44E4.6	895.529	-0.45933	0.00132909	0.00909417	0.152583	0.284822	0.352811	-0.611913	2.13e-05	5.6e-05	881.225	998.591	959.176	758.726	731.759	571.785	1014.84	1117.38	1026.27	297	45	39	6	20.58	5.81	3.15e-09	2.04e-07	0.26	2.19	Y	N
acox-3	WBGene00019060	F58F9.7	667.7	0.691981	0.00143036	0.00957664	2.10927	1.2e-22	1.07e-21	-1.41729	3.66e-11	1.98e-10	200.406	308.366	356.718	433.078	438.704	530.534	1477.09	1057.07	1207.33	624	43	29	14	15.47	4.43	4.7e-06	0.000145	1.12	1	Y	Y
acp-6	WBGene00022245	Y73B6BL.24	10877.4	0.43696	0.000768025	0.00599402	2.27777	4.07e-69	1.69e-66	-1.84081	8.27e-46	2.54e-43	5028.88	4564.12	3999.57	6404.69	6369.99	5621.6	23981.5	21971.5	19955	470	21	18	3	11.87	4.93	4.06e-07	1.67e-05	0.19	1.64	N	N
acs-12	WBGene00009106	F25C8.4	248.889	0.691957	9.02e-05	0.00117129	2.05869	3.53e-33	8.7e-32	-1.36673	3.47e-16	3.65e-15	99.2666	109.102	121.068	180.449	185.133	167.296	502.106	450.762	424.818	1063	39	28	11	11.54	3.44	0.000288	0.00523	1.36	1.37	Y	Y
acs-16	WBGene00018579	F47G6.2	62.6873	0.839441	0.0114589	0.044679	1.76278	6.66e-08	1.76e-07	-0.923334	0.0035671	0.0069551	35.5861	29.5486	26.6638	67.1439	55.2768	40.1052	130.176	82.5339	97.1517	1553	42	30	12	9.69	2.75	0.00297	0.0369	0.54	0.72	Y	N
acs-17	WBGene00016716	C46F4.2	752.308	0.576668	0.00602331	0.0278439	1.58723	3.16e-14	1.36e-13	-1.01057	1.24e-06	3.85e-06	322.148	377.313	531.114	658.85	539.606	639.391	1511.63	1068.18	1122.54	14	45	43	2	36.07	10.31	0	0	1	0.61	N	N
acs-3	WBGene00020343	T08B1.6	300.42	0.511358	0.00165957	0.0107408	1.78946	1.25e-29	2.13e-28	-1.2781	2.97e-16	3.16e-15	166.693	145.47	147.732	215.7	231.636	206.255	544.612	563.453	482.226	558	38	28	10	15.19	4.65	1.69e-06	5.83e-05	1.74	0	N	N
adt-2	WBGene00000083	F08C6.1	917.474	0.38713	0.00137605	0.00931722	1.72193	1.74e-47	1.7e-45	-1.3348	1.99e-29	1.16e-27	515.062	474.293	483.551	592.545	640.508	694.393	1685.64	1598.3	1572.97	140	44	39	5	24.96	7.16	3.9e-13	5.37e-11	0.11	0.13	N	N
adt-3	WBGene00020567	T19D2.1	210.388	0.730346	0.000598752	0.00498717	1.63689	6.97e-15	3.16e-14	-0.906544	1.16e-05	3.17e-05	99.2666	133.347	95.1249	154.431	177.237	214.276	308.171	353.944	357.695	495	31	26	5	14.24	4.84	6.41e-07	2.5e-05	1.33	1.02	Y	N
akt-1	WBGene00000102	C12D8.10	2602.49	-0.540614	4.5e-07	1.6e-05	-1.16934	3.94e-27	5.28e-26	0.628731	7.78e-09	3.17e-08	3947.25	3507.95	3528.99	2426.41	2604.15	2519.75	1620.55	1733.21	1534.11	360	46	35	11	19.61	5.46	2.33e-08	1.25e-06	0.98	0.23	N	Y
akt-2	WBGene00000103	F28H6.1	229.784	0.727029	0.00227299	0.0135625	2.14527	4.56e-20	3.16e-19	-1.41824	7.41e-10	3.42e-09	97.3936	75.7656	118.906	193.039	128.979	161.567	503.434	372.99	415.986	241	45	37	8	21.95	6.21	2.71e-10	2.17e-08	0.33	0.53	N	Y
aldo-1	WBGene00011474	T05D4.1	1995.11	0.284904	0.0116733	0.0452691	1.63945	1.43e-48	1.55e-46	-1.35455	9.65e-34	8.87e-32	1112.53	1125.88	1128.53	1314.34	1317.87	1472.43	3316.82	3352.15	3815.41	684	46	37	9	15.26	4.21	1.26e-05	0.000356	0.19	0.29	N	N
aldo-2	WBGene00017166	F01F1.12	15518.3	-0.338508	0.00125664	0.00870556	0.279441	0.00772798	0.0128284	-0.61795	3.96e-09	1.67e-08	16429.6	15281.2	14774.6	11493.4	12079.3	13192.3	18006.7	18467	19940.8	164	46	40	6	24.57	6.89	2.81e-12	3.31e-10	0.15	1.73	Y	Y
alh-9	WBGene00000115	F01F1.6	4747.18	0.549168	9.89e-05	0.00126648	1.82871	1.34e-38	5.95e-37	-1.27954	8.9e-20	1.58e-18	2512.57	2315.4	2275.07	3170.03	4152.78	3067.47	8708.48	8737.49	7785.38	1408	46	30	16	10.73	2.91	0.0018	0.0247	0.15	0	Y	Y
allo-1	WBGene00011292	R102.5	1826.02	-0.37147	0.00275394	0.0156894	-1.23779	8.94e-23	8.09e-22	0.866319	7.41e-12	4.39e-11	2666.15	2362.37	2455.23	1804.49	2055.77	1923.9	1026.79	958.663	1180.83	1323	45	30	15	10.93	3.01	0.00132	0.0193	0.15	0.42	Y	Y
amt-1	WBGene00000133	C05E11.4	160.26	2.7977	5.51e-09	3.92e-07	3.67502	1.61e-14	7.07e-14	-0.877321	0.0550818	0.0859975	17.7931	24.245	27.3844	95.6801	195.662	193.651	92.9825	288.869	506.072	800	36	29	7	12.54	3.92	4.43e-05	0.00107	0.68	0.61	Y	N
aqp-2	WBGene00000170	C01G6.1	925.57	1.39667	1.96e-12	4.07e-10	0.0861797	0.667923	0.725517	1.31049	5.17e-11	2.75e-10	653.661	579.607	542.644	2059.64	1223.99	1388.79	629.624	557.104	695.076	1527	38	24	14	9.29	2.78	0.00271	0.0342	1	0.62	Y	N
arrd-18	WBGene00018060	F35F10.11	86.7465	0.773704	0.00381636	0.0199032	1.42703	7.26e-08	1.92e-07	-0.653327	0.0114094	0.0204497	58.0616	43.9441	43.2386	74.6976	101.779	69.8976	132.832	131.737	124.531	1412	44	34	10	10.46	2.91	0.00183	0.025	0.61	1.65	Y	N
art-1	WBGene00000198	C15F1.6	2457.66	-0.359479	8.97e-05	0.00116805	-0.0304518	0.740299	0.788706	-0.329027	0.00037291	0.000837591	2754.18	2705.59	2559.72	2105.8	2041.73	2102.66	2623.44	2574.42	2651.36	1428	33	24	9	8.93	2.88	0.00197	0.0266	0	0	Y	N
arx-6	WBGene00000204	C35D10.16	594.896	-0.491174	0.00228753	0.0136266	-1.23637	7.09e-14	2.95e-13	0.745194	7.61e-06	2.13e-05	931.795	826.603	748.027	556.455	645.773	579.806	297.544	417.431	350.629	1370	32	23	9	8.98	2.95	0.00158	0.0222	0.41	0.23	Y	N
asb-2	WBGene00000207	F02E8.1	3252.21	0.405088	0.000247349	0.00254943	1.44594	2.18e-39	1.06e-37	-1.04085	2.95e-21	6.43e-20	1860.78	1976.73	1959.43	2324.86	2734.01	2619.44	4916.12	5442.48	5436.08	1290	46	32	14	11.22	3.05	0.00113	0.0169	1.07	0.27	Y	Y
asm-2	WBGene00000212	ZK455.4	186.834	1.09322	1.19e-06	3.63e-05	1.83145	2.4e-16	1.23e-15	-0.738227	0.000655152	0.00141828	95.5206	79.5539	77.1088	150.234	204.436	182.192	338.722	234.904	318.834	152	34	33	1	21.38	7	1.29e-12	1.63e-10	0.32	1.72	N	Y
asns-2	WBGene00019730	M02D8.4	3172.02	1.479	1.21e-16	6.96e-14	3.79556	2.98e-101	2.65e-97	-2.31656	1.43e-39	2.43e-37	512.253	495.507	606.781	1720.56	1517.92	1261.59	7964.62	8593.05	5875.91	68	43	36	7	28.37	8.27	5.55e-17	1.57e-14	0.15	0.23	N	N
asp-13	WBGene00017881	F28A12.4	5078.5	0.77423	1.21e-08	7.76e-07	2.11653	5.95e-55	1.05e-52	-1.3423	3.3e-23	9.09e-22	2068.68	2354.8	2062.48	4110.89	3545.61	3435.3	10746.1	8593.05	8789.58	295	44	33	11	20.38	5.82	2.92e-09	1.91e-07	0.19	0.84	Y	Y
asp-4	WBGene00000217	R12H7.2	7002.5	0.519119	0.000711096	0.00566354	1.69346	2.06e-28	3.12e-27	-1.17434	1.71e-14	1.44e-13	4134.55	3799.65	3187.4	5881.81	5406.59	4645.33	13851.7	11231	10884.5	1110	33	25	8	10.29	3.35	0.00041	0.00713	0.56	1.45	Y	N
atgp-1	WBGene00000224	F26D10.9	444.589	1.05397	8.98e-13	2.05e-10	1.71651	1.21e-31	2.56e-30	-0.662537	3.45e-06	1.01e-05	195.724	203.81	229.164	465.811	407.995	433.136	700.026	631.702	733.937	1249	29	23	6	8.97	3.11	0.000933	0.0144	0.21	0	Y	N
atic-1	WBGene00016957	C55F2.1	1230.84	0.471223	0.00332142	0.0179677	1.57199	7.13e-23	6.52e-22	-1.10077	4.83e-12	2.93e-11	751.054	565.212	751.631	941.693	874.777	1050.76	2179.78	1769.72	2192.98	566	45	33	12	16.43	4.6	2.09e-06	7.12e-05	0.26	0.49	N	N
atp-4	WBGene00020275	T05H4.12	1537.61	-0.294918	0.00601998	0.0278388	0.0286317	0.789986	0.830277	-0.32355	0.0027933	0.00553782	1592.01	1665.33	1625.05	1316.02	1312.6	1352.12	1544.84	1625.28	1805.25	1462	46	30	16	10.5	2.85	0.00221	0.0292	0.15	1.52	N	N
B0205.4	WBGene00015019	B0205.4	7.78381	3.83258	0.000533104	0.00457565	2.83002	0.0129346	0.0208256	1.00257	0.266013	0.341619	0.936477	0	2.16193	27.6969	4.38704	12.6045	7.96993	6.34876	7.94877	907	32	24	8	11.24	3.73	9.63e-05	0.00205	0.49	0.61	Y	N
bam-2	WBGene00000237	Y71F9AR.1	404.247	0.774924	2.25e-05	0.000387132	1.5015	1.5e-16	7.8e-16	-0.726572	5.26e-05	0.000131496	218.199	205.325	232.768	420.489	321.132	381.572	747.845	541.232	569.662	1277	41	30	11	10.61	3.07	0.00108	0.0164	0.12	0.45	N	N
best-14	WBGene00009340	F32G8.4	670.134	0.525114	0.000156684	0.00180243	1.68648	8.02e-35	2.42e-33	-1.16137	1.34e-17	1.75e-16	333.386	334.126	397.795	522.883	536.974	473.241	1228.7	1098.34	1105.76	545	43	32	11	16.31	4.68	1.42e-06	5.04e-05	0.87	1.23	Y	N
best-3	WBGene00015286	C01B12.3	73.871	0.984215	0.0112205	0.0440121	2.12398	2.79e-08	7.6e-08	-1.13977	0.00222595	0.00447677	19.666	28.0333	42.5179	52.0365	91.2505	35.5217	130.176	126.975	138.662	889	36	24	12	12.06	3.76	8.35e-05	0.00181	0.26	0.28	Y	N
bgal-1	WBGene00011832	T19B10.3	538.571	0.610695	0.000125221	0.00153122	1.65833	6.29e-26	7.53e-25	-1.04764	1.92e-11	1.08e-10	298.736	260.634	293.302	471.686	443.969	383.864	967.018	958.663	769.264	417	42	32	10	17.77	5.18	1.12e-07	5.18e-06	1.93	0.84	Y	N
bir-2	WBGene00000250	C50B8.2	674.193	-0.684482	0.000817873	0.00630485	-2.35338	1.13e-28	1.76e-27	1.6689	4.56e-15	4.13e-14	1226.78	1107.69	1001.69	685.707	716.843	672.621	150.1	303.154	203.135	737	44	34	10	14.51	4.1	2.11e-05	0.000552	1.21	0.41	Y	N
brp-1	WBGene00000273	Y79H2A.1	11145.6	0.521863	0.00010958	0.00137386	1.91512	7.67e-46	6.36e-44	-1.39325	4.42e-25	1.55e-23	5789.3	5283.14	5089.18	8816	7435.16	6949.66	22849.8	18711.4	19387.1	332	42	35	7	19.24	5.62	9.46e-09	5.49e-07	0	0.46	N	N
btbd-10	WBGene00019888	R05F9.1	1767.94	-0.399939	0.000153059	0.00177284	-0.912665	1.68e-17	9.5e-17	0.512726	1.98e-06	5.97e-06	2474.17	2263.88	2212.37	1655.94	1813.6	1797.86	1227.37	1271.34	1194.97	1184	38	23	15	10.67	3.22	0.000647	0.0105	0.23	1	Y	N
C01A2.2	WBGene00007214	C01A2.2	79.3026	1.16289	0.000164466	0.00187543	2.76444	1.32e-20	9.63e-20	-1.60155	8.22e-09	3.33e-08	20.6025	20.4567	29.5464	62.1081	42.993	53.8555	170.025	174.591	139.545	426	41	30	11	17.41	5.14	1.39e-07	6.3e-06	0.41	1.23	Y	N
C04E12.5	WBGene00015435	C04E12.5	24.2264	1.34114	0.00750846	0.0328306	1.89167	0.000150397	0.000300575	-0.550524	0.240138	0.313288	14.9836	10.6072	5.0445	27.6969	20.1804	28.6466	33.208	31.7438	45.9262	632	31	26	5	13	4.41	5.17e-06	0.000158	0.49	0.53	N	N
C05B5.8	WBGene00007324	C05B5.8	134.726	0.858619	0.00148192	0.00985752	2.02656	2.24e-14	9.72e-14	-1.16794	6.56e-06	1.85e-05	55.2521	53.7936	66.2992	109.109	120.205	88.2314	252.381	296.805	170.457	1300	22	16	6	7.57	3.03	0.00123	0.0182	0.47	0	N	N
C05D12.1	WBGene00007339	C05D12.1	64.089	0.893922	0.00653535	0.0296008	2.3743	6.4e-14	2.67e-13	-1.48037	1.03e-06	3.22e-06	29.0308	26.518	16.5748	36.0899	43.8704	53.8555	114.236	128.562	128.064	1506	45	32	13	10.23	2.8	0.00253	0.0325	0.49	0.82	Y	N
C06E8.5	WBGene00015544	C06E8.5	13.842	2.13103	0.00432598	0.0218474	2.59543	0.000499835	0.000948632	-0.464397	0.48617	0.567326	1.87295	3.78828	5.0445	20.9825	5.26445	21.7714	30.5514	15.8719	19.4303	1139	42	32	10	11.51	3.3	0.000489	0.00829	0.11	0.13	Y	N
C08E8.4	WBGene00007440	C08E8.4	27.8863	2.3455	0.000836092	0.00640009	3.75884	5.37e-08	1.43e-07	-1.41334	0.0215291	0.0366634	5.61886	1.51531	5.76514	32.7327	19.303	12.6045	107.594	26.9822	38.8607	21	39	36	3	32.19	9.89	0	0	2.46	3	Y	Y
C17B7.5	WBGene00015879	C17B7.5	80.481	1.7044	9.52e-07	3.01e-05	3.26217	5.44e-22	4.53e-21	-1.55777	3.87e-07	1.28e-06	13.1107	24.245	14.4129	49.5186	49.1349	72.1893	148.772	206.335	146.611	1407	25	17	8	7.8	2.91	0.00179	0.0245	1	2.23	N	N
C24F3.2	WBGene00007697	C24F3.2	181.403	-0.631568	0.000586397	0.00490988	-0.974233	3.3e-07	8.29e-07	0.342665	0.0797384	0.119893	250.039	258.361	250.784	170.378	148.282	171.879	116.892	115.865	150.143	1186	40	30	10	10.95	3.21	0.000656	0.0107	1	0.23	Y	N
C25E10.12	WBGene00016101	C25E10.12	195.554	0.637839	0.00457599	0.0227422	2.00262	8.07e-20	5.48e-19	-1.36478	2.83e-10	1.37e-09	90.8383	91.6764	85.7565	168.699	128.102	119.17	437.018	326.961	311.769	410	36	29	7	16.52	5.21	9.19e-08	4.32e-06	1.79	1	Y	N
C25E10.8	WBGene00016097	C25E10.8	104.691	1.03669	0.000637475	0.00522192	3.21374	8.08e-29	1.28e-27	-2.17705	1.22e-15	1.2e-14	20.6025	21.2144	33.8702	50.3579	58.7864	46.9804	225.815	284.107	200.486	43	46	45	1	31.86	8.98	0	0	1.19	1.61	Y	N
C27B7.9	WBGene00007765	C27B7.9	739.924	0.922976	9.52e-06	0.000197406	2.41323	1.84e-31	3.79e-30	-1.49026	3.54e-13	2.5e-12	288.435	236.389	285.375	629.474	506.265	397.614	1779.95	1328.48	1207.33	418	9	9	0	8.06	5.16	1.22e-07	5.61e-06	0.47	0	Y	N
C27H5.2	WBGene00016172	C27H5.2	256.746	0.829192	0.000112382	0.00140409	2.12162	8.67e-24	8.56e-23	-1.29243	4.18e-10	1.98e-09	117.06	100.768	106.655	197.235	234.268	142.087	492.807	504.727	415.103	91	45	39	6	27.54	7.83	2.44e-15	5.18e-13	0.15	0	Y	N
C28A5.6	WBGene00007791	C28A5.6	326.198	1.10495	0.00022377	0.00235605	4.5912	9.13e-58	1.96e-55	-3.48625	4.91e-37	6.68e-35	32.7767	43.1864	31.7083	117.502	67.5605	44.6886	870.051	830.101	898.211	1049	32	23	9	10.49	3.47	0.00026	0.00478	0.47	0.79	N	N
C28G1.2	WBGene00016187	C28G1.2	20.5786	1.43894	0.0127001	0.0481591	2.55792	5.84e-06	1.32e-05	-1.11898	0.0312495	0.0516095	7.49182	7.57656	4.32386	21.8218	18.4256	11.4586	54.4612	34.9182	24.7295	1281	38	27	11	10.18	3.06	0.0011	0.0166	1.68	0.46	Y	N
C32D5.7	WBGene00016315	C32D5.7	81.9899	0.713984	0.00949223	0.0390451	0.967373	0.000471826	0.000898248	-0.253389	0.350518	0.430675	53.3792	51.5206	55.4895	103.234	92.1279	66.46	118.221	112.691	84.7869	654	44	36	8	15.16	4.29	9.13e-06	0.000269	0.64	1.42	Y	Y
C38C3.4	WBGene00016513	C38C3.4	69.4786	0.817224	0.00428774	0.0217153	1.69457	1.59e-09	4.77e-09	-0.877351	0.00122244	0.00255301	26.2214	39.3981	38.1941	64.626	64.0508	55.0014	100.952	115.865	120.998	369	36	33	3	17.12	5.41	3.15e-08	1.65e-06	0.36	0.23	N	N
C39D10.8	WBGene00016535	C39D10.8	210.162	-0.646832	0.0105761	0.0422454	0.519571	0.0368546	0.0553813	-1.1664	4.21e-06	1.22e-05	194.787	234.116	186.647	167.86	135.121	88.2314	348.02	299.979	236.697	221	44	36	8	22.2	6.35	1.05e-10	9.17e-09	0.79	2.61	N	N
C48B4.3	WBGene00008168	C48B4.3	10.4367	1.89818	0.012557	0.0477425	2.09566	0.00617825	0.0103845	-0.197476	0.77502	0.826414	4.68238	3.03062	2.88257	20.9825	9.6515	8.02104	7.96993	19.0463	17.6639	1221	32	21	11	9.58	3.16	0.000797	0.0126	1.15	1.8	N	Y
C49F5.7	WBGene00008211	C49F5.7	191.375	-0.813571	0.0036575	0.0192415	0.322484	0.242398	0.306653	-1.13605	5.34e-05	0.000133183	191.041	203.81	215.472	167.86	87.7409	90.5231	305.514	271.41	189.004	876	45	34	11	13.64	3.79	7.46e-05	0.00164	0.12	0.59	N	N
cab-1	WBGene00000277	C23H4.1	1552.04	0.354511	0.00186291	0.0116883	1.33695	3.32e-32	7.49e-31	-0.982442	3.46e-18	4.95e-17	934.604	1030.41	941.88	1261.47	1135.37	1322.33	2487.95	2344.28	2510.05	680	45	34	11	15.1	4.22	1.23e-05	0.000349	0.34	0.61	Y	N
catp-3	WBGene00015660	C09H5.2	2721.52	1.7572	0.000998493	0.00734035	3.80632	9.86e-13	3.75e-12	-2.04912	0.000120447	0.000288183	305.291	354.583	673.081	1421.77	2374.27	710.435	6353.36	8177.21	4123.65	1039	45	29	16	12.59	3.49	0.000245	0.00454	0.29	0.13	N	N
ccg-1	WBGene00000370	Y73F8A.6	1524.86	0.74158	2.74e-10	3.2e-08	2.30848	3.02e-88	3.85e-85	-1.5669	1.87e-42	4.22e-40	574.06	566.727	657.947	931.622	1056.4	1022.11	3007.32	2918.84	2988.74	1202	40	27	13	10.88	3.19	0.000708	0.0114	0.19	0.87	Y	N
cest-17	WBGene00019477	K07C11.4	280.222	1.07087	2.15e-09	1.79e-07	1.24537	4.4e-12	1.59e-11	-0.174494	0.319891	0.399073	165.756	136.378	159.262	351.666	296.564	319.696	423.735	325.374	343.564	233	46	39	7	22.41	6.27	1.82e-10	1.51e-08	1.73	0.57	Y	N
cest-25	WBGene00022178	Y71H2AM.13	1504.27	0.584804	1.77e-06	4.95e-05	1.92427	8.98e-57	1.84e-54	-1.33946	1.07e-28	5.74e-27	692.056	696.286	760.999	1011.36	1183.62	1028.98	2739	2888.69	2537.42	997	41	29	12	12.25	3.57	0.000182	0.00351	0.46	1.11	Y	Y
cest-31	WBGene00019653	K11G9.2	63.1407	-0.842991	0.00971199	0.0397895	0.760821	0.0134923	0.0216531	-1.60381	7.92e-07	2.52e-06	58.0616	59.0972	57.6514	46.1614	21.0578	29.7924	107.594	95.2315	93.6189	1658	37	25	12	8.7	2.63	0.00424	0.0494	0.21	2.36	N	N
cest-35.1	WBGene00015067	B0238.1	96.2066	0.883119	0.00284724	0.0160933	2.12315	2.14e-13	8.54e-13	-1.24003	9.86e-06	2.71e-05	44.9509	37.8828	37.4734	73.019	92.1279	55.0014	187.293	204.748	133.363	129	43	37	6	25.46	7.4	6.77e-14	1.01e-11	0.6	0.13	Y	N
cest-8	WBGene00007691	C23H4.2	40.5677	1.01671	0.0108523	0.0430139	2.53471	3.59e-11	1.21e-10	-1.518	2.54e-05	6.59e-05	14.9836	9.84953	16.5748	20.1432	29.8319	34.3759	81.0276	76.1852	82.1373	1160	40	27	13	11.08	3.25	0.000572	0.0095	1.18	1.26	Y	N
clec-52	WBGene00015052	B0218.8	216.742	2.02182	1.62e-14	5.29e-12	3.08669	2.8e-32	6.36e-31	-1.06487	1.35e-05	3.66e-05	30.9037	41.6711	69.9024	173.735	182.501	229.172	419.75	412.67	390.373	239	42	35	7	21.22	6.22	2.52e-10	2.03e-08	0.82	1.58	N	Y
col-103	WBGene00000677	F56B3.1	8212.99	0.29988	0.0117331	0.0454573	1.64937	7.47e-44	5.48e-42	-1.34949	6.25e-30	3.86e-28	4390.2	5023.26	4356.29	5174.28	5972.52	5806.08	13170.3	14622.8	15401.2	394	32	26	6	15.81	5.3	5.71e-08	2.79e-06	0.61	0	Y	N
col-129	WBGene00000703	M18.1	832.663	-1.22583	0.0133131	0.0497744	1.03456	0.036107	0.0543397	-2.26038	4.97e-06	1.42e-05	365.226	959.193	830.901	218.218	370.267	333.446	782.381	2088.74	1545.59	1037	45	32	13	12.61	3.49	0.000238	0.00443	0.12	1.25	N	N
col-139	WBGene00000712	F41F3.4	936.029	-0.997998	0.00184403	0.0115901	1.55044	1.08e-06	2.6e-06	-2.54843	1.61e-15	1.54e-14	342.751	819.026	738.659	234.164	347.454	371.259	1147.67	2485.54	1937.73	384	43	33	10	18.56	5.35	4.4e-08	2.21e-06	1.02	1.97	Y	N
col-95	WBGene00000670	Y41C4A.16	5582.79	0.676047	0.00817408	0.0351107	1.16199	5.47e-06	1.24e-05	-0.485944	0.0572	0.0890393	4656.16	2619.22	3117.5	5987.56	4450.22	6165.89	8829.35	4950.45	9468.75	1231	22	16	6	7.84	3.14	0.000854	0.0134	0.67	0.61	N	N
col-98	WBGene00000673	F14F7.1	5531.2	0.527869	0.000306643	0.00301656	1.87281	1.1e-37	4.35e-36	-1.34494	2.91e-20	5.47e-19	2535.04	2842.73	2776.64	3206.96	4351.07	4201.88	8842.64	10277.1	10746.7	569	41	30	11	15.56	4.57	2.41e-06	8.17e-05	1.17	0	Y	N
comt-3	WBGene00021487	Y40B10A.2	184.026	0.854119	0.000153749	0.00177539	2.4595	2.42e-29	4.02e-28	-1.60538	3.67e-14	2.95e-13	53.3792	62.1278	82.8739	112.466	128.979	119.17	418.421	331.723	347.096	1077	40	27	13	11.59	3.41	0.000322	0.00577	0.38	0	Y	N
cpg-3	WBGene00011063	R06C7.4	3467.78	-0.679124	0.00315916	0.0173844	-2.82819	3.42e-34	9.52e-33	2.14906	2.1e-20	4.09e-19	6355.87	5936.99	5386.09	3679.49	3807.95	3553.32	475.539	1101.51	913.226	438	44	33	11	17.95	5.11	1.65e-07	7.28e-06	0.6	0.13	N	N
cpi-1	WBGene00000535	K08B4.6	837.345	0.719862	3.15e-05	0.00051042	2.13655	1.07e-35	3.51e-34	-1.41669	7.95e-17	9.28e-16	382.083	318.216	369.69	627.796	626.47	505.325	1842.38	1572.91	1291.23	71	44	37	7	28.43	8.18	1.11e-16	3.02e-14	2.23	1.13	Y	Y
cpna-5	WBGene00007044	B0495.10	155.106	1.02521	0.000258405	0.00263691	1.67052	2.25e-09	6.65e-09	-0.645308	0.0184272	0.0317665	56.1886	91.6764	76.3882	175.413	116.695	166.15	266.993	168.242	278.207	1345	37	25	12	9.8	2.99	0.00142	0.0203	0.29	0.29	N	N
cpz-2	WBGene00000789	M04G12.2	863.613	0.392026	0.00411485	0.0210624	1.73889	3.96e-38	1.65e-36	-1.34686	1.1e-23	3.22e-22	429.843	438.683	505.891	660.528	570.316	572.931	1621.88	1560.21	1412.23	527	45	37	8	16.84	4.72	1.17e-06	4.28e-05	0.69	1	N	Y
cri-1	WBGene00010614	K07A1.7	891.115	-0.355582	0.00295623	0.0165253	-0.861179	1.89e-12	7.03e-12	0.505597	4.13e-05	0.000104579	1199.63	1163	1078.8	909.8	894.08	884.606	575.163	626.941	688.01	1214	27	19	8	8.8	3.17	0.000761	0.0121	2.62	0.13	Y	N
csq-1	WBGene00000822	F40E10.3	3077.65	0.453072	0.000126175	0.00153895	1.6876	1.13e-46	1.05e-44	-1.23452	7.64e-26	2.95e-24	1573.28	1691.85	1689.19	2013.48	2348.82	2423.5	4963.94	5320.26	5674.54	1561	41	25	16	9.54	2.74	0.00305	0.0377	0.15	0.15	N	N
ctbp-1	WBGene00006424	F49E10.5	76.1735	1.39083	3.66e-07	1.34e-05	1.18103	2.39e-05	5.15e-05	0.209797	0.428806	0.510449	32.7767	35.6098	47.5624	114.145	99.1472	91.669	77.0427	98.4059	89.2029	1595	31	20	11	8.11	2.7	0.00349	0.0422	0.46	1	N	N
ctl-2	WBGene00000831	Y54G11A.5	806.257	0.493921	0.00201256	0.0123574	1.60574	4.43e-24	4.51e-23	-1.11182	1.98e-12	1.27e-11	371.781	493.992	463.373	572.402	579.967	724.185	1457.17	1295.15	1298.3	290	46	38	8	20.99	5.86	2.3e-09	1.53e-07	0.21	2.59	N	N
ctl-3	WBGene00013220	Y54G11A.13	78.4883	-0.771231	0.00911495	0.0378836	-0.636041	0.0335515	0.0507902	-0.13519	0.660776	0.730817	109.568	96.98	111.7	81.412	62.296	41.251	58.4462	63.4876	81.2541	201	36	31	5	20.64	6.55	2.84e-11	2.73e-09	0.77	0	N	N
cutl-21	WBGene00018861	F55A4.10	20.7407	1.35239	0.00504806	0.024454	0.589358	0.246178	0.310796	0.763034	0.114692	0.165096	14.0472	9.84953	12.9716	34.4113	21.9352	37.8135	13.2832	23.8079	18.5471	1491	27	21	6	7.86	2.82	0.00242	0.0313	0.89	0.13	N	N
cutl-24	WBGene00021396	Y38C1AA.5	58.9636	1.83992	3.12e-06	8.12e-05	2.78667	8.73e-13	3.34e-12	-0.946757	0.00806796	0.0148612	19.666	17.4261	9.36836	57.9116	38.606	68.7517	91.6542	138.086	89.2029	465	22	19	3	12.22	4.96	3.54e-07	1.47e-05	0.66	0.38	N	N
cyn-7	WBGene00000883	Y75B12B.2	10384.1	-0.319808	0.0100225	0.04074	-0.762396	8.86e-10	2.71e-09	0.442588	0.000377349	0.000847134	14039.7	12885.5	12167.3	9790.42	11273.8	10254.3	6765.14	8431.16	7849.85	936	40	31	9	12.47	3.68	0.000115	0.00238	1.88	0.84	Y	Y
cyp-25A3	WBGene00014697	C36A4.3	224.237	0.676639	0.0118166	0.0456876	1.84847	3.56e-12	1.3e-11	-1.17184	8.57e-06	2.38e-05	97.3936	122.74	104.493	169.538	174.604	175.317	522.03	412.67	239.346	1308	34	28	6	9.48	3.02	0.00126	0.0186	0.68	0.53	Y	N
cysl-1	WBGene00007653	C17G1.7	293.907	0.491969	0.00492147	0.0240026	1.29217	8.49e-14	3.5e-13	-0.800199	3.18e-06	9.32e-06	179.804	186.383	177.999	284.522	244.797	234.902	495.464	465.047	376.242	1011	42	30	12	12.34	3.55	0.000196	0.00374	0	0.81	Y	N
D1086.3	WBGene00008390	D1086.3	1023.9	1.22954	2.58e-05	0.00043551	2.88022	4.65e-23	4.29e-22	-1.65068	1.2e-08	4.77e-08	312.783	318.216	229.885	742.779	830.029	443.449	3081.71	1925.26	1330.98	149	44	36	8	24.66	7.08	7.4e-13	9.58e-11	1.6	1.77	Y	Y
dach-1	WBGene00020386	T09H2.1	135.53	1.11279	5.5e-05	0.000796706	2.24246	1.51e-16	7.85e-16	-1.12966	1.67e-05	4.46e-05	51.5062	46.217	56.2102	95.6801	108.799	129.482	189.95	331.723	210.201	818	43	30	13	13.66	3.89	4.94e-05	0.00117	0.49	2.74	N	N
dao-3	WBGene00000929	K07E3.3	453.561	0.764759	4.16e-07	1.5e-05	1.30014	6.15e-18	3.61e-17	-0.535382	0.000312416	0.00070796	280.943	242.45	267.359	388.595	455.375	500.742	669.474	649.161	627.953	17	46	42	4	36.2	10.23	0	0	0.98	0.27	Y	Y
dct-6	WBGene00017773	F25B5.1	816.587	0.625352	3.57e-06	9.04e-05	1.88356	1.87e-45	1.52e-43	-1.25821	1.41e-21	3.22e-20	433.589	371.252	375.455	605.974	559.787	654.287	1558.12	1361.81	1429.01	96	46	40	6	27.78	7.81	2.83e-15	5.69e-13	1	1.36	Y	Y
dct-8	WBGene00044472	F56D6.10	79.6068	3.89121	0.000192723	0.00211192	6.31341	1.15e-09	3.49e-09	-2.4222	0.00948029	0.0172242	0	1.51531	5.76514	67.9832	27.1997	16.0421	363.96	141.26	92.7357	445	12	11	1	9.18	5.08	1.93e-07	8.37e-06	0.55	2	Y	N
deb-1	WBGene00000942	ZC477.9	2122.9	0.479346	2.9e-05	0.00047876	1.39525	2.36e-34	6.73e-33	-0.915905	8.72e-16	8.73e-15	1201.5	1301.65	1299.32	1895.98	1602.15	1804.73	3227.82	3233.11	3539.85	1288	21	19	2	7.45	3.05	0.00113	0.0169	2.47	1.97	Y	Y
dhs-26	WBGene00000989	ZK816.5	1631.55	2.71285	0.000150483	0.0017493	7.94062	7.22e-29	1.15e-27	-5.22777	5.59e-14	4.37e-13	25.2849	24.245	8.64772	197.235	145.65	36.6676	4938.7	6661.44	2646.06	76	46	39	7	28.87	8.12	2.22e-16	5.63e-14	0	0.23	N	Y
dpy-3	WBGene00001065	EGAP7.1	45.9705	2.61839	1.39e-11	2.35e-09	0.0327759	0.940544	0.952352	2.58561	2.39e-10	1.17e-09	21.539	18.1837	11.5303	125.895	106.166	79.0645	22.5815	11.1103	17.6639	1589	24	17	7	7.12	2.71	0.00337	0.0409	0.15	0.7	N	N
eef-1A.2	WBGene00001169	R03G5.1	7153.52	0.647939	3.83e-09	2.94e-07	1.07489	1.46e-22	1.29e-21	-0.426949	0.000101501	0.00024499	4874.36	4364.86	4539.33	7500.81	7078.06	7008.09	10019.5	8683.52	10313.1	956	33	25	8	11.17	3.64	0.000135	0.00272	1.19	0.23	Y	Y
egl-3	WBGene00001172	C51E3.7	1472.75	0.384119	0.000303122	0.00299331	1.48594	3.04e-45	2.45e-43	-1.10182	9.12e-26	3.47e-24	832.528	879.639	882.788	1106.2	1073.95	1210.03	2364.41	2425.23	2480.02	1222	40	25	15	10.75	3.15	0.000807	0.0127	0.12	1.36	N	N
elo-2	WBGene00001240	F11E6.5	1384.74	-0.700296	1.98e-05	0.000352198	-0.0497565	0.761311	0.806225	-0.650539	7.88e-05	0.000192644	1536.76	1694.12	1598.39	1045.77	844.945	1082.84	1639.15	1234.83	1785.82	547	46	34	12	16.87	4.67	1.47e-06	5.19e-05	0.61	0.91	Y	Y
ensa-1	WBGene00010730	K10C3.2	1382.11	-0.620004	3.77e-06	9.41e-05	-1.47735	2.97e-27	4.03e-26	0.857347	4.42e-10	2.09e-09	2302.8	2032.79	1853.49	1255.59	1329.27	1442.64	664.161	795.183	763.082	736	31	26	5	12.11	4.1	2.1e-05	0.00055	0.41	1.27	N	N
ensh-1	WBGene00017013	D1009.3	31.1414	1.44068	0.00366286	0.0192547	1.69242	0.000673569	0.00125892	-0.251739	0.595132	0.670135	10.3012	18.9414	10.8096	52.8758	22.8126	33.23	53.1329	50.7901	27.3791	1594	33	26	7	8.38	2.7	0.00348	0.0421	0.29	0	N	N
erp-44.2	WBGene00015510	C06A6.5	331.217	0.618225	0.000307139	0.00301845	0.746832	1.48e-05	3.24e-05	-0.128608	0.451522	0.533181	240.675	238.662	227.723	328.166	360.615	397.614	326.767	457.111	403.621	1471	45	32	13	10.36	2.84	0.00226	0.0296	1.21	0.84	Y	N
exc-13	WBGene00015393	C03G6.5	41.9428	1.26883	0.00359377	0.0190262	2.08701	1.28e-06	3.07e-06	-0.818178	0.0462482	0.0734344	21.539	15.1531	12.9716	20.9825	44.7478	53.8555	62.4311	61.9005	83.9037	446	7	7	0	6.98	5.08	1.94e-07	8.37e-06	1.86	1	Y	N
F01D5.7	WBGene00008497	F01D5.7	31.7539	3.8727	0.00482214	0.023687	9.30683	1.7e-13	6.83e-13	-5.43413	2.68e-14	2.2e-13	0	0	0	5.03579	0	1.14586	111.579	84.1211	83.9037	1207	40	29	11	10.84	3.18	0.000735	0.0118	0.12	1.15	Y	N
F09B12.3	WBGene00008607	F09B12.3	984.634	0.53855	0.000548508	0.00467159	2.42837	1.72e-56	3.33e-54	-1.88982	2.71e-35	2.96e-33	411.113	352.31	368.249	622.76	556.277	460.637	2162.51	2125.25	1802.6	247	46	38	8	22.11	6.18	3.17e-10	2.48e-08	0	1	N	Y
F10E7.9	WBGene00017350	F10E7.9	124.461	1.15629	6.12e-06	0.000139397	1.73977	8.11e-12	2.87e-11	-0.583485	0.017374	0.0300992	64.6169	64.4008	41.7973	107.43	144.772	127.191	172.682	220.62	176.639	1613	44	27	17	9.67	2.67	0.00375	0.0448	0	0.48	N	N
F11E6.3	WBGene00008707	F11E6.3	14171.1	0.518923	0.00158388	0.0103725	2.00777	2.14e-34	6.14e-33	-1.48884	1.17e-19	2.05e-18	6238.81	7043.17	6477.86	7750.92	10027.9	10537.4	21557.3	26994.9	30911.9	489	45	33	12	17.29	4.85	6.05e-07	2.38e-05	1.19	0.3	Y	N
F13D11.4	WBGene00017429	F13D11.4	121.527	1.19233	5.12e-06	0.000121155	2.31002	2.18e-19	1.43e-18	-1.11769	4.84e-06	1.39e-05	38.3956	46.217	47.5624	126.734	80.7216	95.1066	249.724	215.858	193.42	118	45	37	8	26.46	7.52	2.78e-14	4.55e-12	0.46	0.96	N	Y
F13E9.11	WBGene00008760	F13E9.11	122.686	2.0878	5.55e-14	1.73e-11	-0.0412213	0.890414	0.912382	2.12902	1.34e-13	1e-12	55.2521	62.8855	59.0927	285.362	229.004	239.485	87.6692	41.267	44.1598	575	22	16	6	11.27	4.56	2.51e-06	8.41e-05	0.46	0.12	N	N
F14H3.6	WBGene00008825	F14H3.6	2070	-0.738573	0.000897955	0.00677732	-3.10174	9.78e-43	6.58e-41	2.36317	1.92e-25	7e-24	3812.4	3545.83	3500.16	2308.91	2139.12	2059.11	240.426	528.535	495.473	1500	42	27	15	9.87	2.81	0.00251	0.0323	0.52	0	N	N
F15A4.10	WBGene00008844	F15A4.10	62.0744	-1.08576	0.00553122	0.0262199	-5.56816	2.02e-16	1.04e-15	4.4824	5.03e-11	2.68e-10	140.472	123.498	112.42	74.6976	69.3153	32.0841	0	0	6.18238	1410	39	28	11	9.83	2.91	0.00181	0.0248	0	0.23	N	N
F15B9.6	WBGene00008850	F15B9.6	45.6517	2.88544	5.96e-06	0.000136583	4.70542	5.69e-14	2.38e-13	-1.81998	0.000515641	0.00113382	3.74591	3.78828	4.32386	35.2506	40.3608	11.4586	140.802	126.975	44.1598	158	38	30	8	22.41	6.93	2.12e-12	2.58e-10	1.26	1.68	N	N
F15D4.2	WBGene00008859	F15D4.2	200.562	-0.531468	0.00202812	0.0124155	-1.31297	9.08e-13	3.47e-12	0.781504	3.07e-05	7.91e-05	306.228	265.937	290.419	184.646	211.456	200.526	102.281	119.039	124.531	1095	46	34	12	12.36	3.38	0.000362	0.00637	0	0	Y	N
F17B5.1	WBGene00008905	F17B5.1	38.1264	5.08391	0.004041	0.020779	8.50968	1.18e-06	2.84e-06	-3.42577	0.00956488	0.0173565	0	0	0.720643	16.786	8.77409	3.43759	272.306	26.9822	14.1312	541	37	27	10	15.15	4.7	1.29e-06	4.6e-05	2.55	0.46	Y	Y
F20D1.3	WBGene00008975	F20D1.3	1728.98	0.362092	0.00064192	0.00524637	1.13973	3.75e-27	5.03e-26	-0.777633	1.63e-13	1.21e-12	1152.8	1097.84	1215.72	1423.45	1452.11	1582.44	2475.99	2534.74	2625.74	550	46	36	10	16.85	4.67	1.51e-06	5.3e-05	0.27	0.61	Y	N
F20D6.11	WBGene00017640	F20D6.11	362.45	0.521823	0.000671991	0.00541512	2.01205	9.8e-42	5.98e-40	-1.49023	3.03e-24	9.44e-23	164.82	162.896	175.837	235.843	254.449	232.61	723.935	695.19	616.471	702	45	33	12	14.96	4.18	1.48e-05	0.000407	1.62	1.46	Y	N
F21C10.10	WBGene00017659	F21C10.10	656.499	0.513045	0.00772721	0.0336031	1.57178	2.17e-16	1.11e-15	-1.05874	2.84e-08	1.08e-07	323.085	408.377	361.763	599.259	536.974	422.823	1245.97	1149.13	861.117	87	42	40	2	26.75	7.88	1.67e-15	3.69e-13	0.26	1.23	Y	Y
F22B8.7	WBGene00009049	F22B8.7	208.213	0.571282	0.00845729	0.0358937	1.77797	6.48e-17	3.49e-16	-1.20669	9.5e-09	3.83e-08	82.41	103.799	128.995	168.699	145.65	155.837	348.02	419.018	321.484	347	44	35	9	19.4	5.53	1.59e-08	8.84e-07	0.75	0.23	Y	Y
F32B5.6	WBGene00017979	F32B5.6	916.35	0.426503	0.00906071	0.0377236	1.97226	2.79e-34	7.87e-33	-1.54576	8.29e-22	1.94e-20	407.367	486.415	422.297	672.278	629.98	464.074	1774.64	1615.76	1774.34	1332	40	29	11	10.24	3	0.00136	0.0198	0	0	N	N
F37C4.5	WBGene00018145	F37C4.5	5845.91	0.405744	0.00203635	0.0124238	2.0787	1.31e-56	2.6e-54	-1.67295	2.48e-37	3.56e-35	2936.79	2701.04	2397.58	3845.67	3561.4	3233.62	12605.8	10604	10727.3	676	42	32	10	14.59	4.22	1.2e-05	0.000343	0	0.23	N	N
F38B6.4	WBGene00018174	F38B6.4	799.994	0.588695	0.000126342	0.00153968	1.89874	6.94e-36	2.35e-34	-1.31004	3.74e-18	5.33e-17	369.908	345.491	438.872	596.741	565.929	574.077	1656.42	1366.57	1285.93	27	45	42	3	33.68	9.61	0	0	0.15	1.51	Y	Y
F40A3.2	WBGene00018217	F40A3.2	228.843	0.654666	0.000122123	0.00150212	1.89553	2.03e-30	3.77e-29	-1.24086	1.55e-14	1.31e-13	109.568	115.164	102.331	159.467	172.85	183.338	413.108	406.321	397.439	325	43	32	11	19.6	5.66	7.61e-09	4.51e-07	0.98	1.12	Y	N
F40A3.3	WBGene00018218	F40A3.3	681.028	-0.426056	0.000740511	0.00584225	-0.345192	0.00671373	0.0112305	-0.0808633	0.530558	0.609395	851.258	779.628	789.104	585.831	630.857	583.244	657.519	677.731	574.078	531	46	37	9	17	4.71	1.21e-06	4.41e-05	0.88	0.51	Y	N
F40F9.10	WBGene00009586	F40F9.10	13.4478	1.58251	0.00899057	0.0375186	1.41841	0.022071	0.0344226	0.164098	0.774718	0.82626	5.61886	6.06125	6.48579	26.0183	12.2837	16.0421	19.9248	12.6975	15.8975	857	40	32	8	12.91	3.82	6.72e-05	0.00151	0.26	0	N	N
F43G6.10	WBGene00009662	F43G6.10	136.296	-1.556	3.29e-07	1.23e-05	-3.91702	2.2e-27	3.01e-26	2.36103	1.38e-10	6.96e-10	315.593	278.06	278.168	142.681	78.0894	74.4811	11.9549	31.7438	15.8975	1574	46	30	16	10.07	2.72	0.00323	0.0396	0.94	1.74	N	N
F44A2.5	WBGene00018405	F44A2.5	143.335	0.716614	0.0028801	0.0162147	1.83627	6.64e-15	3.01e-14	-1.11966	1.24e-06	3.83e-06	54.3157	75.7656	76.3882	129.252	94.7602	116.878	277.619	253.951	211.084	1068	39	29	10	11.49	3.43	0.000304	0.00549	0.6	2.42	N	N
F45E1.4	WBGene00018465	F45E1.4	331.51	1.59889	7e-18	5.59e-15	3.0379	1.23e-62	3.59e-60	-1.43901	2.62e-17	3.3e-16	73.9817	85.6152	83.5946	267.736	262.345	206.255	734.562	661.859	607.639	1560	34	20	14	8.65	2.74	0.00304	0.0376	1.26	0.97	Y	N
F45E1.5	WBGene00018466	F45E1.5	14.9566	1.5727	0.0111267	0.0437996	1.95143	0.00164328	0.00295276	-0.378729	0.506912	0.587192	9.36477	3.03062	5.0445	10.9109	22.8126	17.1879	21.2531	23.8079	21.1967	536	38	33	5	15.39	4.71	1.24e-06	4.45e-05	0.8	0.51	N	N
F47H4.2	WBGene00009835	F47H4.2	65.5356	1.25435	0.00144305	0.00963016	3.02996	1.8e-15	8.53e-15	-1.77562	7.45e-07	2.38e-06	12.1742	24.245	14.4129	52.8758	38.606	29.7924	183.308	106.342	128.064	1382	38	25	13	9.79	2.94	0.00165	0.0231	2.36	1.99	Y	Y
F48C1.9	WBGene00018601	F48C1.9	12.7673	5.18126	0.000178617	0.00200341	6.59095	1.53e-06	3.65e-06	-1.40969	0.0585977	0.0909371	0	0.757656	0	17.6253	9.6515	3.43759	39.8497	28.5694	15.0143	533	6	6	0	6	4.71	1.23e-06	4.44e-05	0	0	Y	N
F48D6.4	WBGene00018602	F48D6.4	972.596	-0.899828	0.000180043	0.00201625	0.440386	0.0654159	0.094134	-1.34021	2.48e-08	9.5e-08	983.301	811.45	1230.86	720.958	418.524	481.262	1752.06	1201.5	1153.46	2	46	45	1	43.09	12.21	0	0	0.26	1.74	N	Y
F52E4.5	WBGene00018702	F52E4.5	186.234	1.3118	1.8e-08	1.07e-06	2.42682	3.79e-26	4.62e-25	-1.11502	3.63e-07	1.2e-06	58.998	46.9747	82.8739	173.735	153.547	142.087	361.304	317.438	339.148	601	41	29	12	15.31	4.5	3.42e-06	0.00011	1.01	0	Y	N
F53A9.9	WBGene00018732	F53A9.9	24.5345	-1.32088	0.00798995	0.0345054	0.0527581	0.910707	0.928787	-1.37363	0.00675922	0.0126187	25.2849	34.8522	30.267	15.9467	14.9159	4.58345	30.5514	39.6798	24.7295	1343	39	27	12	10.08	2.99	0.00141	0.0202	0.89	1.33	N	N
F53H2.1	WBGene00010004	F53H2.1	14.167	2.24912	0.00193051	0.012018	2.58178	0.000380438	0.000730981	-0.332664	0.604555	0.679115	1.87295	0.757656	7.92707	17.6253	16.6708	17.1879	22.5815	26.9822	15.8975	900	31	27	4	11.09	3.74	9.2e-05	0.00197	0.8	2.84	N	N
F55H12.4	WBGene00010135	F55H12.4	2009.24	1.09481	6.83e-07	2.25e-05	2.66769	6.92e-34	1.86e-32	-1.57287	6.78e-13	4.62e-12	641.487	663.707	600.296	1599.7	1523.18	944.191	4955.97	4163.2	2991.39	125	46	36	10	26.43	7.42	5.67e-14	8.74e-12	0.26	0	Y	N
F57H12.6	WBGene00019021	F57H12.6	43.2064	2.34758	0.00277933	0.0158027	3.10295	7.38e-05	0.000151859	-0.755372	0.314733	0.394024	3.74591	3.03062	19.4574	10.0716	54.3993	71.0435	23.9098	69.8364	133.363	934	44	26	18	13.11	3.69	0.000114	0.00236	1	2.59	Y	N
F58E2.3	WBGene00019047	F58E2.3	66.6454	1.21675	0.00479624	0.023592	3.39701	2.69e-16	1.37e-15	-2.18026	2.56e-08	9.78e-08	11.2377	12.8802	18.7367	49.5186	22.8126	27.5007	172.682	187.289	97.1517	1125	32	23	9	10.05	3.32	0.000451	0.00773	0.69	0.98	Y	N
F58H7.5	WBGene00019070	F58H7.5	13.7626	1.73829	0.00805816	0.034727	0.690792	0.317965	0.388733	1.0475	0.109081	0.158078	4.68238	5.30359	10.8096	18.4646	21.0578	30.9383	9.29825	4.76157	18.5471	1318	26	20	6	8.21	3.01	0.00131	0.0191	0.12	0.13	N	N
faah-6	WBGene00012750	Y41C4A.2	76.1382	0.774934	0.00508472	0.0246067	1.73378	1.49e-10	4.84e-10	-0.958845	0.000254803	0.00058445	39.332	31.8216	42.5179	71.3404	53.5219	69.8976	120.877	119.039	136.896	1021	38	28	10	11.64	3.52	0.000213	0.00401	0.19	0.12	N	N
fat-5	WBGene00001397	W06D12.3	672.532	0.49007	0.00169356	0.010897	2.3036	1.89e-51	2.55e-49	-1.81353	5.67e-33	4.68e-31	299.673	274.272	251.504	410.417	336.925	411.365	1511.63	1218.96	1338.04	16	44	42	2	35.57	10.28	0	0	0.6	0	Y	N
fbxc-51	WBGene00021576	Y46B2A.1	331.202	0.850799	0.00428423	0.0217052	-2.42677	2.68e-14	1.16e-13	3.27757	6.27e-25	2.14e-23	302.482	309.124	386.985	611.849	598.393	591.265	31.8797	42.8542	105.984	1629	40	25	15	9.15	2.66	0.0039	0.0462	2.07	0	N	N
fln-2	WBGene00016006	C23F12.1	4784.94	0.568288	9.11e-07	2.89e-05	1.22686	2.69e-26	3.31e-25	-0.658577	1.18e-08	4.69e-08	2882.48	3246.56	2798.98	4777.29	4419.51	4039.16	7243.34	7069.35	6587.77	1399	41	28	13	10.13	2.92	0.00175	0.0241	0.79	0	N	N
gei-1	WBGene00001559	F45H7.2	463.601	0.724388	6.5e-06	0.000144819	1.5306	7.96e-22	6.53e-21	-0.806216	3.05e-07	1.02e-06	235.992	243.208	273.844	422.167	389.57	434.282	790.351	603.133	779.863	1425	41	32	9	10.02	2.89	0.00194	0.0262	1.18	1.23	N	N
gln-3	WBGene00001604	Y105C5B.28	3633.66	0.681675	2.78e-08	1.54e-06	2.289	1.84e-78	1.26e-75	-1.60732	7.43e-40	1.34e-37	1353.21	1620.63	1390.84	2377.73	2427.79	2195.47	6498.15	7669.31	7169.79	273	22	18	4	14.69	5.98	1.09e-09	7.73e-08	0.4	0.45	Y	N
gly-6	WBGene00001631	H38K22.5	596.706	0.8255	6.98e-11	9.64e-09	1.67995	5.19e-41	2.94e-39	-0.854447	3.43e-12	2.13e-11	299.673	304.578	294.743	550.58	545.748	495.013	903.259	991.994	984.765	640	41	29	12	14.9	4.37	6.09e-06	0.000184	0.99	0.23	N	N
grd-5	WBGene00001694	F41E6.2	1242.33	-0.503862	0.000226876	0.00237938	0.582945	1.7e-05	3.71e-05	-1.08681	1.9e-15	1.79e-14	1100.36	1128.91	1261.85	943.372	808.094	708.143	1710.88	1745.91	1773.46	644	45	30	15	15.55	4.35	6.85e-06	0.000205	1.22	0.41	N	N
gst-1	WBGene00001749	R107.7	2197.39	-0.549862	0.00430937	0.0217757	-0.962159	6.41e-07	1.57e-06	0.412296	0.0332178	0.0545017	3186.83	2811.66	3003.64	2088.18	2125.96	1934.22	1959.27	1607.82	1058.95	647	46	33	13	15.63	4.32	7.77e-06	0.000232	0.52	0	N	N
gst-10	WBGene00001758	Y45G12C.2	370.569	1.26094	4.24e-10	4.51e-08	3.35638	1.06e-65	3.78e-63	-2.09544	3.97e-29	2.21e-27	76.7911	91.6764	75.6675	169.538	237.778	177.609	830.201	934.856	741.002	1237	45	33	12	11.34	3.12	0.00089	0.0139	0.7	0	N	N
gst-7	WBGene00001755	F11G11.2	822.907	-0.472821	0.00926305	0.0383218	-1.44952	4.82e-15	2.21e-14	0.976696	1.49e-07	5.17e-07	1210.86	1224.37	1111.23	762.083	955.498	837.625	499.449	488.855	316.184	318	46	40	6	20.43	5.7	6.02e-09	3.65e-07	0.61	1	Y	Y
gsy-1	WBGene00001793	Y46G5A.31	2788.79	-0.339311	0.00487924	0.023894	-0.615505	3.77e-07	9.41e-07	0.276195	0.0229989	0.0389692	3743.1	3286.71	3244.33	2412.98	2920.89	2786.74	2130.63	2287.14	2286.6	556	38	31	7	15.21	4.65	1.63e-06	5.67e-05	0.46	1.29	Y	N
hex-1	WBGene00020509	T14F9.3	1170.09	0.623648	2.86e-05	0.000474157	1.68865	4.41e-30	7.88e-29	-1.065	5.14e-13	3.56e-12	656.47	636.431	535.438	1023.94	996.736	791.791	2125.31	1857.01	1907.71	336	40	30	10	18.67	5.59	1.11e-08	6.36e-07	1.45	0.36	N	N
hpk-1	WBGene00001994	F20B6.8	2442.31	0.271459	0.0119712	0.0460023	0.4727	1.25e-05	2.76e-05	-0.20124	0.0628728	0.0968548	2159.52	1966.88	1990.42	2392	2424.28	2566.73	2673.91	2737.9	3069.11	1009	44	34	10	12.65	3.55	0.000194	0.0037	0.5	0.45	N	N
icl-1	WBGene00001564	C05E4.9	12286.3	0.446535	0.000620011	0.00511972	1.57472	1.35e-33	3.52e-32	-1.12818	4.83e-18	6.76e-17	6127.37	6887.85	7683.5	9931.42	8412.6	9867.02	21707.4	21223.9	18735.3	44	45	39	6	31.47	8.97	0	0	1.19	0.13	N	N
icmt-1	WBGene00017673	F21F3.3	104.159	4.04362	1.39e-06	4.1e-05	8.11486	2.93e-23	2.75e-22	-4.07124	2.54e-21	5.58e-20	0.936477	2.27297	0	33.572	8.77409	9.1669	321.454	285.694	275.557	115	46	35	11	27.03	7.59	1.55e-14	2.6e-12	1.19	0.61	Y	N
ida-1	WBGene00002048	B0244.2	822.05	0.601753	1.15e-05	0.000228074	1.54679	6.12e-30	1.07e-28	-0.945041	2.64e-12	1.66e-11	423.288	486.415	449.681	730.19	610.677	724.185	1210.1	1396.73	1367.19	1255	44	33	11	11.1	3.09	0.000991	0.0152	0	0.64	N	N
inx-10	WBGene00002132	T18H9.5	142.8	0.560862	0.0120463	0.0462536	1.09002	9.59e-07	2.32e-06	-0.529159	0.0160587	0.0280139	85.2194	112.133	81.4327	132.609	130.734	148.962	232.456	176.178	185.471	1187	45	36	9	11.64	3.21	0.000657	0.0107	0.83	0.13	N	N
ist-1	WBGene00002163	C54D1.3	245.067	0.612096	0.00117101	0.0082964	1.91186	2.74e-25	3.09e-24	-1.29977	7.05e-13	4.78e-12	97.3936	129.559	122.509	178.771	181.624	175.317	503.434	414.257	402.738	514	36	27	9	15.16	4.77	9.08e-07	3.41e-05	2.36	0.75	N	N
istr-1	WBGene00010736	K10C8.3	1680.25	-0.370377	0.00130859	0.00900072	-0.722753	5.39e-10	1.67e-09	0.352376	0.00260472	0.00518703	2204.47	2088.1	2060.32	1587.11	1660.06	1667.23	1206.12	1445.93	1202.91	1632	43	31	12	9.5	2.66	0.00392	0.0463	0.8	0.13	Y	Y
K02E2.6	WBGene00010507	K02E2.6	162.93	0.618112	0.0128377	0.0485188	1.72166	1.87e-12	6.97e-12	-1.10354	4.8e-06	1.38e-05	82.41	87.8881	81.4327	160.306	141.263	82.5021	274.963	280.933	274.674	1483	46	35	11	10.43	2.82	0.00237	0.0308	0	0.13	N	N
K03D3.2	WBGene00010528	K03D3.2	6.37569	5.12757	0.000585101	0.00490474	6.59869	7.02e-06	1.58e-05	-1.47112	0.120439	0.172256	0	0	0	5.03579	7.89668	2.29172	14.6115	6.34876	21.1967	186	37	29	8	21.31	6.67	1.25e-11	1.29e-09	1.33	0.27	N	N
K04C2.3	WBGene00019381	K04C2.3	488.877	-0.663094	1.12e-05	0.000224114	-1.7199	2.24e-27	3.06e-26	1.0568	4.81e-11	2.57e-10	834.401	731.896	708.392	539.669	475.556	418.24	223.158	246.015	222.566	193	35	30	5	20.54	6.62	1.85e-11	1.85e-09	0.63	1.91	Y	Y
K11G9.5	WBGene00019655	K11G9.5	56.5777	1.03526	0.0105086	0.0420811	1.53689	0.000140554	0.000281629	-0.501635	0.202234	0.270754	22.4754	34.0945	28.8257	43.6435	95.6376	35.5217	92.9825	80.9467	75.0717	951	44	29	15	13.02	3.66	0.000128	0.0026	0.63	0.53	N	N
ketn-1	WBGene00004130	F54E2.3	13895.9	0.364143	0.000196599	0.00213995	1.33645	1.36e-42	8.92e-41	-0.972311	2.41e-23	6.79e-22	8401.13	9237.34	8349.37	11015	11043.9	11392.2	22724.9	20403.3	22495.9	551	39	30	9	15.47	4.67	1.51e-06	5.3e-05	1.15	0.12	N	N
lbp-6	WBGene00002258	W02D3.5	1754.48	-0.452855	0.00979534	0.0400625	0.51775	0.00306047	0.00532951	-0.970605	3.15e-08	1.19e-07	1548.93	1630.48	1813.14	1526.68	960.763	1159.61	2642.03	2347.46	2161.18	269	45	41	4	21.31	6.02	8.63e-10	6.19e-08	0.33	0.66	Y	Y
lbp-9	WBGene00021486	Y40B10A.1	2303.03	-0.717651	4.92e-07	1.73e-05	-1.39015	4.46e-22	3.76e-21	0.672499	3.22e-06	9.45e-06	3802.1	3254.13	3362.52	2104.12	2173.34	2056.82	1071.96	1477.67	1424.6	1204	41	27	14	11	3.19	0.000719	0.0115	1.36	0.13	Y	N
lea-1	WBGene00002263	K08H10.1	9080.76	0.911593	3.77e-24	6.78e-21	0.97594	2.19e-27	2.99e-26	-0.0643469	0.473713	0.555267	5930.71	5507.4	5420.68	10457.7	10259.5	10994.5	11135.3	11011.9	11009	70	43	36	7	28.18	8.21	1.11e-16	3.06e-14	2.58	0.84	Y	N
lec-4	WBGene00002267	C44F1.3	505.414	0.716152	4.36e-07	1.55e-05	2.35343	1.18e-65	4.12e-63	-1.63728	4.84e-34	4.66e-32	201.343	199.264	185.926	298.79	332.538	332.3	1037.42	1036.44	924.707	183	45	37	8	23.72	6.72	9.02e-12	9.51e-10	1.15	0.64	Y	N
lec-5	WBGene00002268	ZK1248.16	3244.39	0.402264	0.000182195	0.00203356	1.60453	6.91e-51	8.87e-49	-1.20227	2.11e-29	1.23e-27	1842.99	1804.74	1796.56	2400.39	2487.45	2305.48	5782.18	5809.12	4970.63	538	44	30	14	16.59	4.71	1.26e-06	4.51e-05	1.22	0	Y	N
lfi-1	WBGene00022500	ZC8.4	11203	0.309597	0.00099166	0.00729927	1.01522	3.24e-27	4.38e-26	-0.705621	5.84e-14	4.56e-13	8252.23	7577.32	7836.99	9325.45	10406.1	9597.74	15668.9	15981.4	16181.1	493	40	29	11	16.25	4.85	6.27e-07	2.45e-05	2.82	0.27	N	N
lgc-22	WBGene00017483	F15E6.2	436.099	0.892505	1.04e-09	1.01e-07	2.26083	1.64e-56	3.21e-54	-1.36833	5.27e-23	1.43e-21	187.295	159.865	167.189	322.291	322.886	307.091	762.457	828.514	867.299	779	39	25	14	13.31	3.99	3.24e-05	0.000802	1.19	1	N	N
lgc-39	WBGene00017314	F09G2.5	73.9746	0.699767	0.00873082	0.036666	1.71146	4.43e-11	1.49e-10	-1.0117	5.92e-05	0.000146744	35.5861	38.6405	38.1941	62.1081	57.909	63.0224	114.236	141.26	114.816	1336	41	31	10	10.37	2.99	0.00138	0.0199	0.34	0.61	N	N
lmd-4	WBGene00017233	F07G11.9	50.4366	1.48256	0.00023546	0.00245507	1.72309	2.07e-05	4.48e-05	-0.24053	0.53298	0.611783	14.9836	23.4873	25.2225	38.6077	70.1927	71.0435	47.8196	69.8364	92.7357	948	25	20	5	9.71	3.66	0.000126	0.00257	1.01	0.59	N	N
lpr-2	WBGene00011726	T12A7.5	105.793	0.769329	0.00282961	0.0160288	1.78232	1.72e-12	6.4e-12	-1.01299	3.83e-05	9.74e-05	49.6333	53.0359	51.8863	78.0548	72.8249	114.586	196.592	165.068	170.457	1660	36	26	10	8.56	2.63	0.00427	0.0497	0.53	0.29	N	N
M01H9.3	WBGene00019719	M01H9.3	1578.94	-0.538096	4.98e-06	0.000119009	-0.608981	2.85e-07	7.2e-07	0.0708853	0.552968	0.631311	2108.95	2059.31	1893.85	1419.25	1434.56	1318.89	1470.45	1263.4	1241.77	25	45	43	2	33.84	9.66	0	0	0.18	0	N	Y
madd-2	WBGene00016539	C39F7.2	252.557	0.777837	1.36e-05	0.000259105	-0.354505	0.0591377	0.0858062	1.13234	1.08e-09	4.88e-09	245.357	190.929	215.472	371.809	407.118	335.738	181.98	144.434	180.172	1156	36	28	8	10.5	3.26	0.000561	0.00936	0.49	0.72	N	N
madd-4	WBGene00009958	F53B6.2	102.039	0.638657	0.00447226	0.0223785	1.53663	2.67e-12	9.8e-12	-0.897972	2.77e-05	7.17e-05	55.2521	58.3395	54.7689	91.4836	87.7409	82.5021	172.682	153.958	161.625	1138	40	26	14	11.22	3.3	0.000486	0.00824	0.4	0.24	N	N
mesp-1	WBGene00016178	C28C12.2	1706.4	-0.983556	1.84e-05	0.000335095	-2.91056	1e-35	3.29e-34	1.927	1.69e-16	1.87e-15	3287.03	2969.25	3113.9	1582.08	1486.33	1670.67	241.755	580.912	425.701	1611	44	28	16	9.68	2.68	0.00373	0.0446	0.8	0.38	Y	N
mev-1	WBGene00003225	T07C4.7	1666.42	-0.330592	0.00425904	0.021608	0.141713	0.220101	0.281907	-0.472304	4.85e-05	0.000121647	1783.99	1827.47	1563.8	1364.7	1390.69	1358.99	1748.07	1996.69	1963.35	1258	45	33	12	11.22	3.09	0.000999	0.0153	0.4	1	Y	Y
mpz-1	WBGene00003404	C52A11.4	864.89	0.483954	0.00122178	0.00853816	1.25204	4.37e-17	2.39e-16	-0.768084	2.3e-07	7.83e-07	501.952	524.298	601.016	824.191	628.225	826.167	1249.95	1315.78	1312.43	1444	29	24	5	8.29	2.86	0.0021	0.028	0.21	0.23	N	N
msa-1	WBGene00013882	ZC410.5	650.912	0.829386	0.00931798	0.0384936	2.39189	5.08e-14	2.13e-13	-1.56251	7.91e-07	2.52e-06	261.277	243.965	224.841	574.92	407.995	312.82	2077.5	993.582	761.316	106	46	40	6	27.42	7.71	6.44e-15	1.17e-12	0.53	0	Y	N
mup-4	WBGene00003497	K07D8.1	5874.75	0.509861	3.19e-06	8.25e-05	1.82236	1.31e-62	3.77e-60	-1.3125	2.09e-33	1.87e-31	2970.5	3019.26	2881.13	4388.69	4064.16	4177.81	11629.5	9616.79	10125	859	40	28	12	12.9	3.81	6.83e-05	0.00153	0.32	0.29	Y	N
myo-3	WBGene00003515	K12F2.1	6540.49	0.323865	0.0118712	0.0457747	1.25142	2.19e-22	1.9e-21	-0.927552	5.38e-13	3.71e-12	3560.49	4642.92	4501.86	5583.02	5087.22	5235.45	10671.7	9594.57	9987.19	1028	46	32	14	12.83	3.51	0.000221	0.00414	0.19	0	Y	N
nas-9	WBGene00003528	C37H5.9	255.045	0.688826	0.00280699	0.0159285	2.14321	2.74e-21	2.14e-20	-1.45438	7.29e-11	3.81e-10	88.0288	104.557	132.598	136.806	175.482	215.422	427.72	547.581	467.211	108	45	41	4	27.05	7.69	7.33e-15	1.31e-12	0.48	1.27	N	N
ndk-1	WBGene00009119	F25H2.5	16424.3	-0.730416	9.77e-08	4.4e-06	-1.08161	3.09e-15	1.44e-14	0.351196	0.0104837	0.0188973	27252.4	23939.7	20038.9	14441.8	14840.5	13648.4	10144.4	12142	11370.3	1466	28	17	11	8.08	2.84	0.00224	0.0295	0.33	1.23	Y	Y
nex-1	WBGene00003588	ZC155.1	3357.58	0.363417	0.00106093	0.00769096	1.36242	7.51e-35	2.28e-33	-0.999	1.6e-19	2.76e-18	2101.45	2016.88	2102.84	2386.13	2922.65	2695.07	5188.42	5298.04	5506.73	253	38	32	6	19.85	6.12	4.72e-10	3.6e-08	3.13	1.13	Y	Y
nex-2	WBGene00003589	T07C4.9	936.251	0.52198	0.000934469	0.00698204	1.81425	3.76e-31	7.51e-30	-1.29227	1.01e-16	1.16e-15	422.351	445.502	546.247	669.76	765.1	595.848	1652.43	1812.57	1516.45	431	44	34	10	18	5.12	1.52e-07	6.79e-06	0.18	0.23	N	N
nfki-1	WBGene00007877	C33A11.1	492.069	0.469055	0.00250294	0.0144992	1.60078	1.21e-25	1.41e-24	-1.13172	9.48e-14	7.19e-13	245.357	269.726	301.949	385.238	343.944	404.489	852.783	734.87	890.262	852	39	30	9	12.77	3.83	6.46e-05	0.00146	0.29	0.23	N	N
nhr-11	WBGene00003610	ZC410.1	168.657	1.51833	9.1e-11	1.21e-08	3.04033	1.3e-40	7.06e-39	-1.522	4.39e-13	3.06e-12	37.4591	39.3981	48.2831	111.627	108.799	140.941	306.842	333.31	391.256	1229	46	31	15	11.54	3.14	0.000831	0.013	0.26	0.41	Y	Y
nhx-5	WBGene00003733	F57C7.2	241.125	0.484386	0.00695901	0.0309557	0.980409	4.3e-08	1.15e-07	-0.496023	0.0052032	0.00989092	183.549	153.804	159.262	196.396	247.429	250.944	352.005	315.851	310.885	1043	44	34	10	12.43	3.48	0.000247	0.00458	0.15	0.65	Y	N
nhx-9	WBGene00003736	ZK822.3	131.025	0.899075	0.000111804	0.00139931	1.98586	2.73e-18	1.64e-17	-1.08678	7.66e-07	2.44e-06	58.0616	66.6737	48.2831	116.663	90.3731	115.732	212.531	225.381	245.529	904	40	30	10	12.64	3.73	9.4e-05	0.002	0.71	0.95	N	N
nlp-28	WBGene00003766	B0213.3	143.276	-0.93683	0.000706073	0.00562978	-0.847472	0.0024024	0.0042361	-0.0893584	0.754064	0.809125	174.185	193.96	252.946	141.842	72.8249	110.003	116.892	95.2315	131.596	1209	45	30	15	11.52	3.18	0.000745	0.0119	1.19	0.42	N	N
nnt-1	WBGene00003778	C15H9.1	138.873	1.20939	0.00968306	0.039705	2.70851	5.16e-09	1.49e-08	-1.49912	0.00102784	0.00216716	47.7603	27.2756	51.8863	109.948	106.166	76.7728	540.627	166.655	122.764	59	41	36	5	28.78	8.6	0	0	2.94	0.78	Y	N
npa-1	WBGene00003786	VC5.3	18088.2	0.366594	0.00203377	0.0124238	2.04438	1.66e-66	6.04e-64	-1.67779	2.13e-45	6.23e-43	7828.95	7881.9	9667.43	11276	10963.2	10482.3	36991.1	34532.5	33170.2	718	45	32	13	14.86	4.15	1.68e-05	0.00045	0.65	2.53	Y	Y
obr-2	WBGene00008832	F14H8.1	201.135	0.761306	0.00102778	0.00749603	2.39743	2.1e-26	2.62e-25	-1.63613	1.18e-13	8.85e-13	83.3464	68.9467	75.6675	121.698	109.676	155.837	419.75	314.264	461.029	320	44	35	9	19.91	5.68	6.61e-09	3.98e-07	0.33	0.4	N	N
pab-2	WBGene00003903	F18H3.3	3870.78	0.577227	2.59e-08	1.45e-06	1.14974	1.26e-28	1.95e-27	-0.572516	3.04e-08	1.15e-07	2629.63	2415.41	2352.18	3794.47	3558.77	3680.51	5790.15	5109.17	5506.73	851	42	28	14	13.28	3.83	6.44e-05	0.00146	0.79	1.38	N	Y
pals-26	WBGene00007131	B0284.1	21.7206	2.13391	0.000469663	0.00416037	2.87894	1.95e-06	4.6e-06	-0.745032	0.163908	0.225578	6.55534	4.54594	4.32386	12.5895	31.5867	22.9172	55.7895	33.331	23.8463	284	46	42	4	21.1	5.89	1.92e-09	1.3e-07	2.55	1.89	Y	N
pccb-1	WBGene00018701	F52E4.1	4682.75	0.361256	0.000510386	0.00443095	0.963825	1.69e-20	1.22e-19	-0.602569	6.42e-09	2.64e-08	3376.94	3406.42	3167.95	4042.9	4287.02	4453.97	5973.46	6859.84	6576.28	146	36	34	2	22.35	7.11	5.89e-13	7.78e-11	0.74	1.75	Y	Y
pck-1	WBGene00021043	W05G11.6	3968.67	0.528323	0.00046039	0.00411118	1.99502	3.71e-40	1.93e-38	-1.46669	1.62e-22	4.13e-21	1997.51	1789.58	1769.9	2996.3	2539.22	2476.21	8863.89	6755.09	6530.36	120	44	39	5	26.08	7.5	3.29e-14	5.28e-12	0.99	0.28	N	N
pdfr-1	WBGene00015735	C13B9.4	168.158	0.604678	0.00343703	0.0184403	1.51685	8.63e-14	3.56e-13	-0.912176	5.13e-06	1.46e-05	100.203	89.4034	92.2423	158.627	156.179	111.149	278.948	263.474	263.193	1526	45	30	15	10.16	2.78	0.00271	0.0342	0.35	1.29	N	N
pept-2	WBGene00003876	C06G8.2	566.307	0.477867	0.000771108	0.00601481	1.42983	2.54e-24	2.63e-23	-0.951966	9.22e-12	5.4e-11	372.718	337.915	292.581	432.239	484.33	478.97	864.737	917.396	915.875	1423	45	31	14	10.53	2.89	0.00193	0.0261	0	0.27	Y	N
pfas-1	WBGene00008654	F10F2.2	1281.44	0.714264	1.3e-06	3.89e-05	2.12518	8.55e-48	8.61e-46	-1.41092	2.83e-22	7e-21	523.491	484.142	638.49	848.531	959.885	893.773	2664.61	2191.91	2328.11	528	44	32	12	16.63	4.72	1.18e-06	4.32e-05	0.15	2.28	N	Y
pgal-1	WBGene00017671	F21F3.1	486.182	0.377537	0.00771777	0.0335722	1.47859	2.55e-26	3.15e-25	-1.10105	2.03e-15	1.92e-14	305.291	265.18	291.14	364.256	363.247	391.885	767.77	750.741	876.131	1581	45	28	17	9.93	2.72	0.00331	0.0403	0	0.23	N	N
pgp-10	WBGene00004004	C54D1.1	151.069	0.535722	0.00842848	0.0358497	1.69715	8.57e-18	4.96e-17	-1.16142	2.25e-09	9.82e-09	67.4263	84.0998	86.4772	123.377	106.166	116.878	263.008	258.712	253.478	823	29	24	5	11.1	3.88	5.18e-05	0.00122	0.29	2.23	N	N
plin-1	WBGene00007024	W01A8.1	3903.07	-0.423673	0.000744848	0.00586089	-0.66968	1.08e-07	2.81e-07	0.246007	0.0514364	0.0809369	5223.67	4746.72	4822.54	3560.31	3824.63	3642.7	3043.19	3556.9	2707	407	46	35	11	18.8	5.23	8.49e-08	4.02e-06	1.15	1.63	Y	Y
plpp-1.2	WBGene00020895	T28D9.3	140.859	0.652348	0.0125841	0.0478204	1.88117	2.1e-13	8.38e-13	-1.22882	1.1e-06	3.44e-06	75.8546	62.8855	64.1372	125.056	84.2312	108.857	320.126	219.032	207.551	147	46	39	7	25.32	7.1	6.04e-13	7.92e-11	0	0.23	N	N
prk-1	WBGene00004182	C06E8.3	515.809	0.381933	0.0117826	0.0456314	1.21291	7.23e-16	3.56e-15	-0.830977	2.94e-08	1.11e-07	329.64	358.371	316.362	368.452	454.498	488.137	747.845	768.201	810.775	692	32	25	7	12.59	4.19	1.37e-05	0.000381	0.64	0	N	N
ptr-12	WBGene00004226	K07A3.2	139.162	0.985035	0.000422763	0.00384447	2.26631	1.43e-16	7.46e-16	-1.28128	1.54e-06	4.69e-06	42.1415	52.2783	65.5785	108.27	121.96	87.0855	333.409	241.253	200.486	671	22	20	2	10.49	4.24	1.11e-05	0.000318	0.54	0	N	N
ptr-8	WBGene00004222	F44F4.4	498.627	0.81464	0.000113227	0.00141342	1.99571	1.53e-21	1.22e-20	-1.18107	1.23e-08	4.9e-08	179.804	237.146	247.181	396.988	479.943	291.049	968.347	920.571	766.615	805	46	34	12	14.23	3.92	4.48e-05	0.00107	0	0.27	N	N
R03H10.7	WBGene00019859	R03H10.7	10.5784	2.7181	0.00149069	0.00990671	3.31327	0.0001	0.000203308	-0.595161	0.388701	0.470118	0.936477	1.51531	2.88257	18.4646	11.4063	5.72931	23.9098	12.6975	17.6639	985	34	25	9	11.18	3.59	0.000167	0.00326	0.23	1	Y	N
R09B5.11	WBGene00019979	R09B5.11	166.042	0.996019	0.000350214	0.00334344	1.7756	1.42e-10	4.62e-10	-0.779585	0.00409339	0.00791545	69.2993	53.0359	110.258	147.717	148.282	169.588	289.574	206.335	300.287	812	43	36	7	13.7	3.9	4.72e-05	0.00112	0.5	2.15	N	N
R12C12.5	WBGene00020025	R12C12.5	384.348	-0.482486	0.00359523	0.0190262	-1.41969	2.44e-16	1.25e-15	0.937206	8.64e-08	3.09e-07	600.282	563.696	491.479	455.739	348.331	379.28	193.935	228.556	197.836	1551	45	32	13	10.06	2.75	0.00296	0.0368	1.25	0.79	Y	N
R148.5	WBGene00020104	R148.5	507.185	0.515416	0.00303901	0.0168719	0.536009	0.00218292	0.00386362	-0.0205931	0.905915	0.929859	378.337	365.19	434.548	642.064	561.542	478.97	530	506.314	667.697	1054	46	31	15	12.64	3.46	0.00027	0.00494	0.49	0	N	N
R31.2	WBGene00011270	R31.2	1566.81	-0.331996	0.00117504	0.00830444	-0.155894	0.129063	0.175146	-0.176102	0.0887633	0.131609	1790.54	1720.64	1725.94	1382.33	1315.24	1464.41	1628.52	1563.38	1510.27	1251	37	24	13	10.17	3.1	0.000958	0.0148	1.56	0	Y	N
rab-21	WBGene00004279	T01B7.3	251.986	-0.538895	0.00642508	0.0291861	-1.45618	2.11e-12	7.82e-12	0.91728	1.24e-05	3.35e-05	430.779	351.552	324.289	263.54	264.977	231.464	102.281	144.434	154.559	1436	45	32	13	10.48	2.87	0.00203	0.0272	0.15	0.35	Y	N
rig-1	WBGene00004369	K09E2.4	258.026	0.780186	5.68e-05	0.000818948	0.50451	0.0104105	0.0169871	0.275676	0.156528	0.216828	186.359	190.929	183.764	323.969	267.61	373.551	318.797	231.73	245.529	1312	36	26	10	9.75	3.02	0.00128	0.0188	0.12	0.51	N	N
rnh-1.0	WBGene00004382	F59A6.6	272.482	-0.651007	0.00439276	0.0221069	-0.585909	0.0109269	0.0177858	-0.0650978	0.780071	0.830879	381.146	324.277	358.16	261.861	236.023	177.609	244.411	298.392	170.457	1442	33	22	11	8.87	2.87	0.00208	0.0279	0.21	0.23	Y	N
rpn-13	WBGene00016981	C56G2.7	1890	-0.473875	0.00192785	0.0120167	-1.15932	5.34e-14	2.24e-13	0.685449	9.2e-06	2.54e-05	2950.84	2628.31	2267.14	1687.83	1953.11	2008.7	1004.21	1331.65	1178.18	1084	44	28	16	12.16	3.4	0.000332	0.0059	0.35	1.57	Y	N
rskn-2	WBGene00008311	C54G4.1	1104.13	0.430385	0.000616931	0.00510015	1.55177	1.14e-35	3.72e-34	-1.12138	1.56e-19	2.71e-18	612.456	671.283	598.854	824.191	827.397	886.898	1977.87	1641.16	1897.11	627	41	31	10	15.05	4.42	4.96e-06	0.000153	0.33	0.29	Y	N
saeg-1	WBGene00010012	F53H10.2	1368.77	0.3592	0.00294731	0.0164967	1.26451	6.36e-26	7.61e-25	-0.905306	4.33e-14	3.43e-13	878.415	906.915	844.594	1238.81	1017.79	1116.07	2214.31	1990.34	2111.72	882	45	33	12	13.57	3.77	8.08e-05	0.00177	0	0.12	N	N
sago-1	WBGene00019666	K12B6.1	918.34	0.373389	0.00155378	0.0102471	1.15078	9.22e-23	8.32e-22	-0.777388	2.88e-11	1.58e-10	661.153	597.033	573.632	770.476	776.507	825.021	1393.41	1285.62	1382.2	902	44	32	12	13.3	3.74	9.27e-05	0.00198	1.15	0.53	N	N
sams-5	WBGene00006416	T13A10.11	233.296	1.30223	1.56e-05	0.000290105	4.09902	3.84e-45	3.07e-43	-2.79679	3.57e-24	1.1e-22	23.4119	45.4594	32.4289	111.627	70.1927	68.7517	733.234	471.396	543.166	525	45	32	13	16.84	4.72	1.16e-06	4.25e-05	1.19	0.98	N	N
sek-6	WBGene00012162	VZC374L.1	23.3846	1.34839	0.00830601	0.035573	2.56354	2.34e-07	5.97e-07	-1.21515	0.00737371	0.0136842	5.61886	9.84953	6.48579	18.4646	18.4256	19.4797	39.8497	58.7261	33.5615	760	21	21	0	9.78	4.04	2.66e-05	0.000675	1.21	2.64	N	Y
sip-1	WBGene00004798	F43D9.4	12170.7	-0.559786	3.43e-05	0.000541613	-1.63738	1.26e-33	3.31e-32	1.07759	1.89e-15	1.79e-14	19258.6	18380	17136.2	13442.2	11399.3	12316.9	4945.34	6036.09	6621.33	40	41	40	1	30.71	9.19	0	0	2	0.73	Y	N
skr-12	WBGene00004818	C52D10.6	89.0604	-0.694155	0.00645963	0.0292912	-2.87391	6.24e-20	4.27e-19	2.17975	9.24e-12	5.41e-11	190.105	127.286	139.805	97.3587	89.4957	95.1066	23.9098	19.0463	19.4303	662	38	29	9	14	4.27	9.82e-06	0.000286	1.14	0.3	N	N
slc-25A10	WBGene00019656	K11G12.5	854.887	0.394827	0.000538641	0.00460666	1.6454	7.33e-49	8.22e-47	-1.25057	3.31e-29	1.87e-27	475.73	474.293	464.094	610.17	656.302	591.265	1423.96	1488.79	1509.38	1406	46	34	12	10.74	2.91	0.00179	0.0245	1.15	0.23	N	N
slc-36.5	WBGene00016628	C44B7.6	78.7603	0.774404	0.0123516	0.0471739	2.15837	6.34e-13	2.45e-12	-1.38396	2.02e-06	6.08e-06	29.9673	31.0639	37.4734	52.8758	63.1734	52.7097	103.609	182.527	155.443	170	37	32	5	21.89	6.86	3.49e-12	3.96e-10	0.12	1.29	Y	N
snf-3	WBGene00004902	T13B5.1	513.469	0.487759	0.000171694	0.00194397	1.59893	3.55e-36	1.22e-34	-1.11118	1.24e-18	1.89e-17	289.371	291.698	270.241	407.899	402.731	381.572	908.572	830.101	839.037	403	37	29	8	16.9	5.26	7.22e-08	3.46e-06	0.38	0.56	Y	N
snpc-1.3	WBGene00017265	F08F3.9	97.7551	3.08869	1.99e-17	1.36e-14	3.34811	3.97e-20	2.77e-19	-0.259418	0.413945	0.495705	17.7931	14.3955	12.9716	179.61	107.921	92.8149	132.832	125.388	196.07	1121	35	25	10	10.55	3.33	0.00044	0.00757	0.15	0	N	N
snt-4	WBGene00004924	T23H2.2	401.876	0.467836	0.00821478	0.0352539	1.43364	2.73e-16	1.39e-15	-0.965806	2.95e-08	1.12e-07	221.009	250.784	238.533	371.809	257.958	354.071	649.549	684.079	589.092	724	42	29	13	14.31	4.14	1.74e-05	0.000463	0.26	0	N	N
sod-1	WBGene00004930	C15F1.7	2194.23	-0.341158	0.00619014	0.0283609	0.226961	0.0682216	0.0978712	-0.56812	5.46e-06	1.55e-05	2450.76	2154.02	2067.52	1626.56	1887.31	1752.02	2810.73	2595.06	2404.06	166	42	40	2	23.42	6.88	3.04e-12	3.53e-10	0	0	Y	N
somi-1	WBGene00010868	M04G12.4	382.1	0.624301	0.000446058	0.00400943	0.500006	0.00537347	0.0091013	0.124295	0.485917	0.56711	272.515	316.7	281.051	450.703	413.26	478.97	426.391	320.613	478.693	1550	43	33	10	9.82	2.75	0.00296	0.0368	0.11	0	Y	N
spr-2	WBGene00005007	C27B7.1	1590.87	-0.512093	5.73e-05	0.000824961	-1.8484	2.44e-45	1.98e-43	1.33631	2.73e-24	8.55e-23	2504.14	2329.04	2403.34	1582.92	1724.11	1768.07	569.85	693.603	742.769	1257	28	21	7	8.76	3.09	0.000996	0.0153	0.36	0.36	N	N
sto-1	WBGene00006063	F08C6.4	322.722	1.05997	1.46e-07	6.18e-06	-0.328642	0.116139	0.159073	1.38861	1.9e-11	1.07e-10	255.658	209.113	283.213	532.115	455.375	572.931	150.1	234.904	211.084	871	44	35	9	13.49	3.8	7.37e-05	0.00163	0	0.92	N	N
svh-5	WBGene00006462	C33A11.4	96.8079	0.765829	0.00556566	0.0263439	1.35201	8.58e-07	2.09e-06	-0.58618	0.0293945	0.0488083	52.4427	59.8548	54.0482	123.377	80.7216	77.9186	148.772	114.278	159.859	605	43	36	7	15.61	4.47	3.84e-06	0.000122	0.19	0.13	N	N
swt-3	WBGene00007384	C06G8.1	520.971	0.804304	8.01e-05	0.00106011	2.46957	1.11e-34	3.3e-33	-1.66526	5.22e-17	6.29e-16	139.535	221.993	203.221	353.345	374.654	258.965	1113.13	1012.63	1011.26	189	44	38	6	23.18	6.64	1.53e-11	1.56e-09	0.44	0.13	N	N
T01B10.5	WBGene00020137	T01B10.5	9.1364	1.86985	0.0121442	0.0465302	1.39604	0.0704474	0.10087	0.473808	0.500556	0.581227	3.74591	4.54594	2.88257	12.5895	12.2837	16.0421	14.6115	11.1103	4.41598	1559	38	23	15	9.17	2.74	0.00303	0.0375	0.29	0	N	N
T03F6.3	WBGene00011399	T03F6.3	889.122	-0.625127	9.81e-07	3.08e-05	-0.994647	1.94e-14	8.45e-14	0.369521	0.00490841	0.0093685	1278.29	1229.68	1215	912.318	784.403	713.872	628.296	623.766	616.471	883	44	36	8	13.39	3.77	8.25e-05	0.0018	1.07	0.97	Y	Y
T06E4.14	WBGene00077691	T06E4.14	7.95588	3.81088	0.00196535	0.0121716	1.50806	0.248541	0.313336	2.30282	0.0456294	0.0725294	1.87295	0	2.16193	34.4113	7.89668	13.7503	10.6266	0	0.883197	748	24	20	4	10.55	4.07	2.33e-05	0.000599	0	0.43	N	N
T08B1.4	WBGene00020341	T08B1.4	112.07	0.769054	0.00457478	0.0227422	2.46087	3.82e-21	2.93e-20	-1.69182	2.15e-11	1.2e-10	47.7603	45.4594	30.267	76.3762	69.3153	63.0224	185.965	255.538	234.93	1359	37	30	7	9.76	2.97	0.00148	0.021	0.67	0.23	Y	N
T14B1.1	WBGene00011763	T14B1.1	117.66	1.27339	1.95e-06	5.39e-05	1.53122	1.18e-08	3.32e-08	-0.257826	0.31943	0.398644	52.4427	54.5512	61.2547	174.574	123.715	107.711	174.01	126.975	183.705	643	39	30	9	14.47	4.36	6.54e-06	0.000196	2.2	1.49	N	N
T19B10.2	WBGene00011831	T19B10.2	602.038	0.877563	8.53e-05	0.00111839	1.24523	2.5e-08	6.82e-08	-0.367663	0.0979052	0.143661	318.402	288.667	433.827	661.368	572.071	680.642	737.219	638.051	1088.1	101	43	36	7	26.6	7.74	5e-15	9.54e-13	0.83	0.6	Y	N
T20B12.7	WBGene00020604	T20B12.7	1374.49	-0.365457	0.00449217	0.0224499	-1.22672	8.04e-21	5.98e-20	0.861258	6.11e-11	3.22e-10	2032.15	1769.13	1813.14	1375.61	1524.06	1457.54	694.712	872.955	831.088	510	36	29	7	15.19	4.78	8.72e-07	3.3e-05	0.41	0.57	Y	N
T20D4.7	WBGene00020613	T20D4.7	11.7262	1.97313	0.00661212	0.0298751	2.62668	0.000266966	0.000521057	-0.653548	0.299007	0.37717	1.87295	3.78828	3.60321	8.39299	9.6515	19.4797	19.9248	23.8079	15.0143	612	43	35	8	15.56	4.46	4.14e-06	0.000131	2.77	1.23	N	N
T20G5.8	WBGene00011870	T20G5.8	60.9623	-1.13947	0.0046492	0.0229868	0.149758	0.701609	0.755067	-1.28923	0.00151746	0.00313137	65.5534	85.6152	63.4166	55.3937	23.69	17.1879	91.6542	66.662	79.4877	84	45	40	5	27.8	7.91	1.33e-15	3.06e-13	0.26	0	N	N
T22B7.7	WBGene00020674	T22B7.7	4266.21	1.7763	0.00130098	0.00896254	5.80964	6.15e-26	7.36e-25	-4.03333	2.26e-13	1.63e-12	260.341	243.965	130.436	1278.25	586.109	308.237	14589	12689.6	8310	223	44	34	10	22.14	6.34	1.17e-10	1.01e-08	0.87	0.13	Y	Y
T23F2.2	WBGene00020735	T23F2.2	249.478	0.692476	0.000341376	0.00327429	1.8047	2.09e-21	1.65e-20	-1.11222	2.58e-09	1.12e-08	130.17	120.467	116.744	208.985	200.927	182.192	373.258	522.186	390.373	381	35	29	6	16.75	5.37	3.99e-08	2.02e-06	0.43	0	N	N
T23F2.5	WBGene00020738	T23F2.5	455.982	-1.06408	4.02e-05	0.000617194	-1.82515	4.18e-12	1.52e-11	0.761076	0.00412676	0.00797565	839.083	764.475	728.57	560.652	259.713	293.341	257.694	193.637	206.668	706	46	34	12	15.1	4.17	1.54e-05	0.000422	0	0.13	N	N
T25F10.3	WBGene00020806	T25F10.3	135.677	0.752171	0.00556333	0.0263439	1.72012	1.34e-10	4.38e-10	-0.967951	0.000236492	0.000544705	72.1087	69.7044	62.6959	122.538	143.018	76.7728	270.978	214.271	189.004	608	35	28	7	14.01	4.47	3.98e-06	0.000126	1.67	0.13	N	N
T28H10.3	WBGene00012144	T28H10.3	990.68	0.519033	0.0128236	0.0484993	1.45205	2.91e-12	1.07e-11	-0.933015	6.96e-06	1.95e-05	468.238	522.783	732.894	929.943	645.773	897.21	1817.14	1345.94	1556.19	1361	40	26	14	10.15	2.97	0.00151	0.0214	0.21	1.61	Y	N
taap-1	WBGene00010879	M05D6.6	262.206	-0.574413	0.00582066	0.0271682	-0.213117	0.306725	0.376826	-0.361295	0.0879908	0.130627	308.101	298.517	323.569	223.253	180.746	221.151	349.349	239.666	215.5	1369	44	30	14	10.62	2.95	0.00157	0.0222	1.33	0	N	N
tax-6	WBGene00006527	C02F4.2	1140.91	0.384406	0.000500643	0.00436218	1.25127	3.39e-30	6.16e-29	-0.866863	2.13e-15	2.01e-14	715.468	723.562	752.351	986.176	887.06	988.879	1737.44	1672.9	1804.37	1610	38	27	11	8.97	2.68	0.00369	0.0442	0.32	0.23	N	N
tbb-6	WBGene00006539	T04H1.9	179.138	0.982561	0.000161559	0.00184815	2.68535	3.54e-26	4.33e-25	-1.70279	4.4e-12	2.68e-11	59.9345	43.9441	67.7404	109.109	99.1472	131.774	293.559	346.008	461.029	1078	43	29	14	12.03	3.41	0.000325	0.00581	1.51	0.42	Y	N
tom-1	WBGene00006594	M01A10.2	515.778	0.506552	0.000982946	0.00724626	1.4365	3.75e-21	2.88e-20	-0.929944	7.67e-10	3.53e-09	282.816	303.062	318.524	399.506	458.007	428.553	947.093	763.439	741.002	819	43	31	12	13.64	3.89	5.07e-05	0.00119	1.12	0.45	Y	N
tps-1	WBGene00006602	ZK54.2	1137.19	0.504781	0.000153284	0.00177326	1.65542	5.56e-36	1.89e-34	-1.15064	2.28e-18	3.37e-17	560.013	631.128	645.696	950.086	811.603	845.646	2135.94	1799.87	1854.71	139	43	36	7	24.81	7.21	2.84e-13	3.95e-11	2.18	1.34	Y	N
tps-2	WBGene00006603	F19H8.1	2177.5	0.627619	0.000149136	0.00174068	2.17938	5.83e-40	2.98e-38	-1.55177	3.55e-21	7.7e-20	737.007	948.586	1082.41	1580.4	1429.3	1268.47	4270.55	4553.65	3727.09	57	46	44	2	30.63	8.63	0	0	0.15	0	N	N
tsp-14	WBGene00006640	F39C12.3	122.783	0.735996	0.00184851	0.0116081	0.482897	0.0455997	0.0675657	0.253099	0.287316	0.364512	97.3936	93.1917	82.1533	193.039	129.857	129.482	130.176	119.039	130.713	1280	29	22	7	8.84	3.06	0.0011	0.0166	1.24	0	N	N
ttr-18	WBGene00007142	B0334.1	901.262	0.403323	0.00654671	0.0296355	1.56217	2.22e-26	2.76e-25	-1.15884	2.69e-15	2.51e-14	466.366	528.844	541.924	656.332	623.838	756.269	1356.22	1460.22	1721.35	925	45	37	8	13.32	3.7	0.000108	0.00225	0.98	0.29	Y	N
ttr-44	WBGene00008341	C56A3.2	657.527	1.07121	5e-06	0.000119114	2.92845	2.01e-36	7.17e-35	-1.85724	5.82e-16	5.95e-15	196.66	128.044	227.723	474.204	379.918	304.799	1649.78	1347.53	1209.1	38	42	38	4	31.23	9.23	0	0	1.37	2.36	N	Y
ttr-46	WBGene00011571	T07C12.7	1032.14	0.440137	0.000464183	0.0041271	1.83399	1.38e-49	1.62e-47	-1.39385	1.3e-29	7.75e-28	532.855	541.724	495.082	752.012	752.817	621.057	1880.9	1831.62	1881.21	1324	44	30	14	10.8	3.01	0.00132	0.0193	0.61	2.36	N	Y
ttr-47	WBGene00019203	H14N18.3	1053.39	0.368628	0.00186419	0.0116913	1.7662	7.01e-52	9.76e-50	-1.39757	2.51e-33	2.21e-31	562.823	543.997	557.778	718.44	735.269	694.393	1910.13	2036.37	1721.35	235	43	34	9	21.58	6.25	2.08e-10	1.7e-08	0.98	1.25	Y	Y
ttr-5	WBGene00008040	C40H1.5	271.38	0.590761	0.00454139	0.0226125	2.01437	4.99e-23	4.6e-22	-1.42361	1.6e-12	1.04e-11	118.933	126.529	127.554	216.539	177.237	167.296	628.296	426.954	453.08	50	45	40	5	30.91	8.81	0	0	3.17	1.04	N	N
ttyh-1	WBGene00009632	F42E11.2	667.376	0.469038	0.000462188	0.00411955	0.410156	0.00241183	0.00425189	0.0588818	0.661841	0.731662	597.472	519.752	501.568	782.227	679.992	776.895	754.487	685.667	708.324	1498	41	31	10	9.76	2.81	0.00248	0.032	0.4	0.57	N	N
twk-5	WBGene00006660	B0334.2	91.4624	0.820349	0.00143808	0.00961039	1.53223	1.74e-09	5.19e-09	-0.711877	0.0039466	0.00765152	49.6333	50.763	45.4005	68.8225	102.657	85.9397	139.474	128.562	151.91	989	46	33	13	13.05	3.58	0.000174	0.00339	0.49	0.12	Y	N
txdc-12.2	WBGene00018656	F49H12.5	1054.25	0.423954	0.00354872	0.0188844	1.38136	1.23e-21	9.88e-21	-0.957411	3.15e-11	1.72e-10	616.202	640.22	661.55	1014.71	823.887	732.206	1756.04	1663.38	1580.04	1136	42	27	15	11.52	3.3	0.000483	0.0082	1.28	0.97	Y	N
tyr-2	WBGene00010661	K08E3.1	293.04	0.931391	0.000264598	0.00269055	1.30498	3.24e-07	8.14e-07	-0.37359	0.139597	0.196054	125.488	193.202	170.792	351.666	229.004	355.217	527.344	334.897	349.746	534	42	34	8	16.21	4.71	1.23e-06	4.43e-05	1.09	0.36	N	N
ucr-2.1	WBGene00012158	VW06B3R.1	1410.65	0.3314	0.00583984	0.0272248	1.1689	1.48e-22	1.31e-21	-0.837498	2.38e-12	1.51e-11	945.842	976.619	895.039	1070.95	1198.54	1277.64	1984.51	2099.85	2246.85	1133	40	29	11	11.25	3.31	0.000471	0.00802	1.12	0.86	Y	Y
ugt-11	WBGene00020593	T19H12.10	100.462	1.0491	6.82e-05	0.000944646	1.86009	8.57e-13	3.28e-12	-0.81099	0.00116441	0.00243896	39.332	42.4287	52.6069	88.9657	107.044	82.5021	138.145	196.812	156.326	72	45	40	5	28.71	8.17	1.67e-16	4.46e-14	0	0	Y	N
ugt-66	WBGene00016013	C23G10.6	244.004	1.86139	2.99e-08	1.64e-06	5.54356	7.33e-68	2.78e-65	-3.68217	4.32e-41	8.85e-39	12.1742	15.9108	14.4129	50.3579	43.8704	61.8766	527.344	926.92	543.166	252	46	35	11	21.92	6.13	4.46e-10	3.41e-08	0	1.12	Y	N
unc-44	WBGene00006780	B0350.2	9616.84	0.782646	2.34e-11	3.62e-09	1.17887	7.8e-24	7.74e-23	-0.396221	0.00070671	0.00152286	5816.46	5814.25	5735.6	11056.9	9121.54	9695.14	13641.9	11807.1	13862.7	1438	44	26	18	10.35	2.87	0.00203	0.0272	0.19	0.12	N	N
unc-83	WBGene00006815	W01A11.3	1039.8	0.663324	8.08e-08	3.81e-06	0.925684	7.87e-14	3.26e-13	-0.262361	0.0330145	0.0542131	702.358	717.5	668.757	1213.63	1041.48	1050.76	1384.11	1214.2	1365.42	1232	34	25	9	9.82	3.13	0.000862	0.0135	0.98	0.66	N	N
unk-1	WBGene00016407	C34D10.2	824.718	0.55826	0.00562942	0.0265593	1.90659	1.75e-21	1.39e-20	-1.34833	1.43e-11	8.16e-11	350.242	353.825	487.875	524.562	528.2	705.851	1798.55	1252.29	1421.06	130	37	34	3	23.57	7.4	6.92e-14	1.03e-11	0	0.92	Y	Y
W01C9.2	WBGene00012176	W01C9.2	20.4114	2.85914	0.000214824	0.0022908	4.4199	5.19e-09	1.49e-08	-1.56076	0.00820244	0.0150933	0	2.27297	3.60321	16.786	7.89668	20.6255	65.0878	28.5694	38.8607	920	42	29	13	12.87	3.71	0.000105	0.0022	1.79	0.54	Y	N
W05F2.3	WBGene00021035	W05F2.3	4090.91	-0.963898	0.000100271	0.00127721	-3.242	1.47e-38	6.48e-37	2.2781	7.64e-20	1.37e-18	8682.08	7578.08	6490.11	4113.4	3852.7	3696.55	435.69	1071.35	898.211	1295	42	26	16	10.65	3.04	0.00119	0.0177	0.6	0	N	N
W05H9.1	WBGene00021048	W05H9.1	1607.28	0.636412	3.88e-05	0.000600827	2.20974	5.87e-47	5.59e-45	-1.57333	7.84e-25	2.64e-23	589.044	622.793	801.355	1138.93	923.034	1070.24	3359.33	2909.32	3051.45	1213	43	29	14	11.24	3.17	0.000754	0.012	0.26	0	Y	N
Y105C5A.8	WBGene00013633	Y105C5A.8	233.807	0.707905	0.000438436	0.00395694	2.24178	2.01e-30	3.73e-29	-1.53388	1.11e-15	1.09e-14	88.0288	93.9494	103.052	146.877	174.604	144.379	523.359	447.588	382.424	114	26	24	2	20.23	7.6	1.45e-14	2.45e-12	0.21	0.13	N	N
Y11D7A.10	WBGene00012434	Y11D7A.10	256.832	-1.01553	1.13e-05	0.000224632	-0.754956	0.00114097	0.00208444	-0.260575	0.270663	0.34617	371.781	385.647	349.512	238.361	146.527	161.567	272.306	212.684	173.107	555	46	38	8	16.8	4.65	1.62e-06	5.64e-05	1.47	0	Y	N
Y15E3A.4	WBGene00012443	Y15E3A.4	241.789	0.462839	0.00642976	0.0291978	1.57061	2.69e-21	2.1e-20	-1.10777	1.44e-11	8.23e-11	131.107	142.439	132.598	169.538	201.804	189.067	399.825	431.716	378.008	964	40	28	12	12.28	3.62	0.000146	0.00291	0	0.97	N	N
Y20C6A.1	WBGene00012491	Y20C6A.1	109.756	1.12178	4.66e-05	0.00069694	2.81283	2.84e-26	3.5e-25	-1.69105	1.35e-11	7.75e-11	25.2849	34.8522	36.0321	70.5011	54.3993	87.0855	213.86	223.794	241.996	209	42	34	8	22.2	6.51	3.68e-11	3.39e-09	1	2	N	Y
Y34F4.4	WBGene00021339	Y34F4.4	50.434	1.62553	0.000181059	0.00202315	3.4912	6.77e-17	3.64e-16	-1.86567	6.31e-07	2.03e-06	11.2377	14.3955	4.32386	27.6969	29.8319	34.3759	106.266	88.8827	136.896	1220	19	13	6	7.31	3.16	0.00079	0.0125	0.12	1.13	N	Y
Y37D8A.16	WBGene00012554	Y37D8A.16	87.376	0.939785	0.000400086	0.00369674	1.07255	6.26e-05	0.000129741	-0.132765	0.609918	0.684073	46.8238	50.0053	59.0927	118.341	90.3731	90.5231	118.221	123.801	89.2029	944	45	34	11	13.22	3.67	0.000121	0.00248	0.42	0.29	N	N
Y37D8A.2	WBGene00012544	Y37D8A.2	4117.18	0.519646	4.32e-07	1.55e-05	1.35301	1e-39	5.06e-38	-0.83336	3.98e-16	4.16e-15	2513.5	2536.63	2378.84	3760.9	3614.05	3271.44	6437.05	6509.07	6033.12	583	43	29	14	15.87	4.55	2.66e-06	8.8e-05	0	0.53	N	N
Y39B6A.5	WBGene00012668	Y39B6A.5	192.285	-1.10501	0.00886355	0.0371428	0.199423	0.63383	0.695415	-1.30444	0.00205901	0.0041664	189.168	208.355	264.476	189.682	55.2768	61.8766	369.273	239.666	152.793	255	44	36	8	21.36	6.11	5.05e-10	3.82e-08	1.02	1.29	Y	Y
Y45F10A.7	WBGene00012869	Y45F10A.7	189.601	0.733187	0.00111736	0.00800711	1.61016	4.56e-13	1.78e-12	-0.876973	6.13e-05	0.000151753	80.537	103.799	113.141	182.128	136.876	177.609	361.304	282.52	268.492	1201	42	31	11	11.17	3.19	0.000703	0.0113	0.21	0.15	N	N
Y48G1A.2	WBGene00021658	Y48G1A.2	523.296	-0.649953	0.0062896	0.0287068	-2.66693	6.93e-27	9.04e-26	2.01698	6.3e-16	6.41e-15	1032	812.965	780.456	589.188	518.549	564.91	75.7143	161.893	173.99	280	41	36	5	20.01	5.93	1.54e-09	1.06e-07	0.4	0.25	N	N
Y54E10A.17	WBGene00021835	Y54E10A.17	367.015	0.522816	0.00128749	0.00888934	2.00491	6.88e-37	2.54e-35	-1.4821	2.33e-21	5.14e-20	189.168	165.169	158.541	249.272	266.732	217.714	657.519	742.805	656.215	1056	9	7	2	5.43	3.45	0.000276	0.00503	0.47	0.46	Y	N
Y55D5A.1	WBGene00021915	Y55D5A.1	32.3651	1.64671	0.000139811	0.00166016	1.22051	0.00604075	0.0101649	0.426199	0.30792	0.386717	14.0472	18.1837	12.9716	43.6435	36.8512	61.8766	26.5664	28.5694	48.5758	1248	31	26	5	9.29	3.11	0.000933	0.0144	0.76	0.69	N	N
Y57G7A.6	WBGene00021969	Y57G7A.6	352.564	2.4305	1.51e-08	9.3e-07	7.00288	8.51e-65	2.76e-62	-4.57238	1.66e-41	3.48e-39	4.68238	9.84953	8.64772	73.019	21.0578	32.0841	1121.1	842.799	1059.84	1583	43	28	15	9.7	2.72	0.00331	0.0403	0.15	0	N	N
Y67A10A.9	WBGene00013458	Y67A10A.9	131.565	0.826902	0.000333923	0.00321784	1.25607	4.91e-08	1.31e-07	-0.429164	0.0564196	0.0879168	87.0924	81.0692	61.2547	131.77	134.244	139.795	201.905	196.812	150.143	1396	21	16	5	7.15	2.92	0.00173	0.0239	1.29	0.23	N	N
Y69H2.3	WBGene00013481	Y69H2.3	4851.07	0.674154	2.84e-08	1.56e-06	2.39518	2.36e-87	2.8e-84	-1.72103	3.21e-46	1.06e-43	1997.51	1942.63	1619.28	3098.69	3078.83	2688.19	9675.5	9600.92	9958.05	77	44	38	6	28.06	8.08	3.33e-16	8.34e-14	1.56	0.13	N	N
Y6E2A.4	WBGene00012398	Y6E2A.4	17.5547	1.98676	0.00184776	0.0116081	3.19652	2.87e-07	7.24e-07	-1.20975	0.0230435	0.0390299	3.74591	3.78828	3.60321	17.6253	15.7934	10.3128	43.8346	38.0926	21.1967	204	37	32	5	20.91	6.54	2.99e-11	2.83e-09	0.87	0.27	Y	N
Y6G8.2	WBGene00012404	Y6G8.2	184.213	0.860358	0.0125106	0.0476039	3.51278	6.35e-26	7.6e-25	-2.65242	4.16e-16	4.35e-15	32.7767	43.1864	40.356	109.948	44.7478	56.1473	581.805	328.549	420.402	15	41	40	1	34.37	10.3	0	0	1.4	1.97	N	Y
Y71H2AM.20	WBGene00022185	Y71H2AM.20	781.21	-0.363731	0.0103649	0.0416918	-0.980762	1.28e-11	4.47e-11	0.61703	2.32e-05	6.08e-05	1085.38	989.499	1003.86	734.387	805.461	853.667	434.361	563.453	560.83	1389	36	30	6	9.48	2.93	0.00171	0.0237	0.35	0.17	Y	Y
Y73E7A.8	WBGene00022274	Y73E7A.8	32.2865	1.94997	7.48e-05	0.00100405	0.400916	0.443152	0.517402	1.54905	0.00189486	0.00385173	22.4754	7.57656	17.2954	88.9657	51.7671	40.1052	26.5664	19.0463	16.7807	1601	39	29	10	9.12	2.69	0.00361	0.0434	0.26	1.06	Y	N
Y82E9BR.3	WBGene00022336	Y82E9BR.3	5288.66	-0.465538	1.17e-05	0.000230007	0.0428991	0.686117	0.741802	-0.508437	1.78e-06	5.4e-06	5767.76	5812.74	5701.73	4550.68	4129.09	3832.91	5567	6115.45	6120.55	998	37	26	11	11.61	3.57	0.000182	0.00351	0.33	0	Y	N
Y95B8A.6	WBGene00022386	Y95B8A.6	131.935	0.827106	0.000576382	0.00485716	1.66234	2.43e-12	8.97e-12	-0.835236	0.000305312	0.000692919	62.744	57.5819	79.2707	100.716	135.121	119.17	245.74	185.701	201.369	251	38	32	6	19.92	6.14	4.09e-10	3.14e-08	0.5	0.58	N	N
ZC239.14	WBGene00022572	ZC239.14	10.475	2.30749	0.0124641	0.0474645	4.14879	3.02e-06	7.02e-06	-1.84131	0.00730774	0.0135744	0.936477	2.27297	0.720643	4.19649	9.6515	5.72931	25.2381	26.9822	18.5471	1055	42	26	16	12.04	3.46	0.000273	0.00498	1.29	1.02	N	N
ZC443.3	WBGene00013898	ZC443.3	270.86	0.809456	0.00060552	0.00502606	1.60602	7.76e-12	2.75e-11	-0.796568	0.00059396	0.00129398	121.742	134.863	163.586	274.451	187.765	276.153	512.732	322.2	444.248	996	45	29	16	12.86	3.57	0.000181	0.0035	0	0.36	Y	Y
zipt-13	WBGene00007591	C14H10.1	718.958	0.594733	8.9e-06	0.000186775	1.70403	5.04e-38	2.09e-36	-1.1093	2.45e-17	3.09e-16	381.146	341.703	398.516	509.454	572.948	613.036	1176.89	1255.47	1221.46	690	46	31	15	15.21	4.2	1.34e-05	0.000376	0.94	0.17	N	N
ZK1055.7	WBGene00022848	ZK1055.7	365.212	0.518941	0.0116559	0.0452261	1.89843	7.3e-21	5.46e-20	-1.37949	7.2e-12	4.27e-11	164.82	176.534	191.691	213.182	328.151	222.297	763.785	628.528	597.924	352	42	34	8	18.83	5.5	1.93e-08	1.06e-06	1.12	1.46	N	N
ZK1073.1	WBGene00014213	ZK1073.1	557.738	0.396648	0.00843581	0.0358559	1.1565	1.07e-14	4.75e-14	-0.759856	3.45e-07	1.15e-06	398.939	373.525	332.216	472.525	462.394	519.076	937.795	761.852	761.316	89	40	36	4	25.98	7.84	2.16e-15	4.69e-13	0.51	0.26	Y	N
ZK550.6	WBGene00014000	ZK550.6	588.06	0.525398	0.00895033	0.0373937	1.9579	7.32e-23	6.68e-22	-1.4325	4.68e-13	3.26e-12	231.31	259.876	344.467	449.025	366.757	388.447	1330.98	971.361	950.32	1145	40	28	12	11.16	3.28	0.00052	0.00875	0	0.29	Y	Y
ZK632.10	WBGene00014017	ZK632.10	819.378	-0.933045	0.000161292	0.00184657	-1.13317	5.05e-06	1.15e-05	0.200124	0.422506	0.504263	1430	1200.89	1094.66	968.551	484.33	496.158	607.043	599.958	492.824	772	46	34	12	14.54	4.01	3.07e-05	0.000767	1.86	0.23	Y	Y
ZK632.9	WBGene00014016	ZK632.9	2102.3	-0.857464	2.64e-06	7.04e-05	-0.382193	0.0362297	0.0545066	-0.475272	0.00945261	0.0171774	3081.95	2712.41	2365.87	1933.74	1244.17	1323.47	2244.86	1907.8	2106.42	460	45	36	9	17.86	5.02	2.61e-07	1.1e-05	1.86	0.23	Y	Y
ZK809.8	WBGene00014088	ZK809.8	402.985	-0.735556	0.000964607	0.0071367	0.502181	0.022536	0.0350741	-1.23774	2.93e-08	1.11e-07	427.97	347.764	426.621	319.773	178.991	222.297	665.489	530.122	507.838	801	42	32	10	13.58	3.92	4.44e-05	0.00107	0.93	0.97	N	N
zmp-3	WBGene00016283	C31B8.8	240.188	0.832484	0.00494343	0.0240526	2.01384	7.06e-12	2.51e-11	-1.18136	4.83e-05	0.00012116	95.5206	105.314	116.024	126.734	204.436	234.902	266.993	449.175	562.596	242	40	36	4	20.65	6.2	2.75e-10	2.19e-08	1.12	0.25	Y	N
