# Supplementary material for: Starvation-induced changes in somatic insulin/IGF-1R signaling drive metabolic programming across generations
Source: Sci Adv. 2023 Apr 7;9(14):eade1817. doi: 10.1126/sciadv.ade1817 (PMC10081852; doi:10.1126/sciadv.ade1817)
Supplement: Supplementary file 2 — Data S1 to S12 [file sciadv.ade1817_data_s1_to_s12.zip › ade1817_Data_S9.xlsx]

## Sheet: Data S9  Enrichment Analysis 
Gene_ID	Wormbase_ID	Transcript_ID	BaseMean_N2_Parental_FedAdults_ControlvsF4	log2FC_N2_Parental_CtrlvsF4fertile	pv_N2_Parental_CtrlvsF4fertile	adjp_N2_Parental_CtrlvsF4fertile	log2FC_N2_Parental_CtrlvsF4sterile	pv_N2_Parental_CtrlvsF4sterile	adjp_N2_Parental_CtrlvsF4sterile	log2FC_N2_Parental_F4FertilevsF4Sterile	pv_N2_Parental_F4FertilevsF4Sterile	adjp_N2_Parental_F4FertilevsF4Sterile	Control_Adultfed_1	Control_Adultfed_2	Control_Adultfed_3	F4fertile_Adultfed_1	F4fertile_Adultfed_2	F4fertile_Adultfed_3	F4sterile_Adultfed_1	F4sterile_Adultfed_2	F4sterile_Adultfed_3	daf1_3.FPKM	N2.FPKM	N2.vs..daf1_3.fold.change	log2.fold_change.	p_value	q_value
abu-13	WBGene00004133	F57B9.9	41.7099	2.16345	0.000407682	0.00375372	1.17117	0.0605371	0.0876584	0.992284	0.100054	0.146522	21.539	9.84953	17.2954	134.288	37.7286	44.6886	66.4161	28.5694	15.0143	2.68125	15.3035	5.7076	2.51289	5e-05	0.00111772
abu-8	WBGene00000031	C03A7.14	12.6903	3.04181	0.00852968	0.0361029	1.66082	0.160572	0.212818	1.38099	0.215996	0.286318	5.61886	3.03062	0.720643	55.3937	8.77409	11.4586	26.5664	0	2.64959	0.957534	12.2493	12.7925	3.67723	5e-05	0.00111772
acd-1	WBGene00016064	C24G7.2	17.627	2.6915	0.000149449	0.00174292	3.87015	2.84e-08	7.72e-08	-1.17865	0.0307799	0.050886	2.80943	3.03062	1.44129	15.1074	22.8126	8.02104	41.178	33.331	30.9119	1.60898	0.181601	-8.85997	-3.1473	0.0003	0.00528769
ace-3	WBGene00000037	Y48B6A.8	45.0222	2.05844	4.62e-06	0.000112033	1.29449	0.00502752	0.00854132	0.763949	0.0800086	0.120249	15.9201	19.6991	17.2954	94.0015	33.3415	93.9607	35.8647	57.1389	37.9775	0.70825	4.66545	6.58729	2.71969	5e-05	0.00111772
acn-1	WBGene00000039	C42D8.5	207.681	2.50948	3.27e-21	5.23e-18	1.05834	0.000108075	0.000218813	1.45114	2.95e-08	1.12e-07	77.7276	57.5819	77.8294	523.722	403.608	283.028	134.16	182.527	128.947	5.98925	23.114	3.85925	1.94832	5e-05	0.00111772
adt-3	WBGene00020567	T19D2.1	210.388	0.730346	0.000598752	0.00498717	1.63689	6.97e-15	3.16e-14	-0.906544	1.16e-05	3.17e-05	99.2666	133.347	95.1249	154.431	177.237	214.276	308.171	353.944	357.695	3.49087	0.695869	-5.01656	-2.3267	5e-05	0.00111772
agr-1	WBGene00018304	F41G3.12	133.455	1.70055	4.73e-12	9.7e-10	0.675718	0.00826705	0.0136787	1.02483	3e-05	7.74e-05	78.6641	68.1891	59.0927	251.79	176.359	239.485	132.832	90.4699	104.217	1.14502	3.68169	3.21539	1.68499	5e-05	0.00111772
aman-3	WBGene00018594	F48C1.1	262.193	1.40601	3.91e-10	4.22e-08	3.04252	1.45e-43	1.02e-41	-1.63651	4.87e-15	4.39e-14	66.4899	59.8548	72.0643	145.199	155.301	228.027	519.374	503.14	610.289	2.97513	1.40063	-2.12414	-1.08688	0.00065	0.00995122
aqp-2	WBGene00000170	C01G6.1	925.57	1.39667	1.96e-12	4.07e-10	0.0861797	0.667923	0.725517	1.31049	5.17e-11	2.75e-10	653.661	579.607	542.644	2059.64	1223.99	1388.79	629.624	557.104	695.076	151.476	462.482	3.05317	1.61031	5e-05	0.00111772
asns-2	WBGene00019730	M02D8.4	3172.02	1.479	1.21e-16	6.96e-14	3.79556	2.98e-101	2.65e-97	-2.31656	1.43e-39	2.43e-37	512.253	495.507	606.781	1720.56	1517.92	1261.59	7964.62	8593.05	5875.91	11.3538	29.1713	2.5693	1.36137	0.0051	0.0490313
asp-12	WBGene00017678	F21F8.4	489.53	1.33677	2.01e-05	0.00035474	1.65943	1.22e-07	3.16e-07	-0.322661	0.300244	0.378517	114.25	260.634	283.213	668.082	371.144	626.787	806.291	523.773	751.601	14.0907	2.21267	-6.36819	-2.67089	5e-05	0.00111772
ast-1	WBGene00020368	T08H4.3	25.8641	1.19019	0.00363272	0.0191611	0.025246	0.954767	0.964015	1.16494	0.00651246	0.0121976	14.0472	18.1837	21.6193	45.3221	35.9738	42.3969	22.5815	15.8719	16.7807	4.49758	11.9596	2.65912	1.41095	0.0041	0.0418773
atf-2	WBGene00000220	K08F8.2	68.4061	2.52109	1.24e-09	1.13e-07	0.692637	0.111414	0.153309	1.82845	1e-05	2.75e-05	32.7767	24.245	17.2954	221.575	126.347	74.4811	42.5063	34.9182	41.5103	10.3369	43.997	4.25631	2.0896	5e-05	0.00111772
atf-8	WBGene00017535	F17A9.3	16.4808	3.04054	0.000282036	0.00281997	-0.0611572	0.947679	0.958215	3.10169	0.000411559	0.000919648	7.49182	1.51531	5.76514	67.1439	41.2382	11.4586	9.29825	0	4.41598	2.70936	12.8395	4.73894	2.24456	5e-05	0.00111772
B0205.4	WBGene00015019	B0205.4	7.78381	3.83258	0.000533104	0.00457565	2.83002	0.0129346	0.0208256	1.00257	0.266013	0.341619	0.936477	0	2.16193	27.6969	4.38704	12.6045	7.96993	6.34876	7.94877	0.3344	1.46614	4.38439	2.13238	0.0002	0.00379779
B0507.6	WBGene00015223	B0507.6	13.7748	2.2405	0.00218596	0.0131469	2.85578	8.59e-05	0.000175659	-0.615283	0.329807	0.409387	3.74591	2.27297	3.60321	25.179	6.14186	13.7503	26.5664	20.6335	22.0799	0.252677	1.06444	4.21265	2.07473	0.00045	0.0073914
bli-6	WBGene00000256	Y73B6BL.34	34.6248	-1.28051	0.00922014	0.0381992	0.184522	0.695014	0.749554	-1.46503	0.00319756	0.00628824	29.0308	37.1252	56.2102	18.4646	20.1804	11.4586	21.2531	58.7261	59.1742	7.4249	2.82983	-2.6238	-1.39166	0.0002	0.00379779
bus-8	WBGene00044623	T23F2.1	28.7239	2.99461	4.95e-06	0.000118644	0.0416672	0.953815	0.963491	2.95294	1.41e-05	3.81e-05	11.2377	6.81891	7.92707	109.948	47.3801	48.1262	21.2531	3.17438	2.64959	1.34791	11.452	8.49612	3.08681	5e-05	0.00111772
C01A2.2	WBGene00007214	C01A2.2	79.3026	1.16289	0.000164466	0.00187543	2.76444	1.32e-20	9.63e-20	-1.60155	8.22e-09	3.33e-08	20.6025	20.4567	29.5464	62.1081	42.993	53.8555	170.025	174.591	139.545	5.80059	12.2933	2.11932	1.0836	0.0016	0.0203674
C03A3.1	WBGene00007266	C03A3.1	27.5429	1.34858	0.0119661	0.0459949	0.837417	0.127934	0.173786	0.511166	0.336943	0.416708	12.1742	18.9414	15.1335	51.1972	41.2382	25.209	47.8196	23.8079	12.3648	2.15463	6.751	3.13325	1.64766	5e-05	0.00111772
C04G2.9	WBGene00007308	C04G2.9	1092.51	1.77237	0.0121742	0.046607	6.54408	1.3e-20	9.49e-20	-4.77171	6.75e-12	4.02e-11	8.42829	50.0053	41.7973	204.789	86.8635	51.5638	3071.08	2960.11	3357.91	2.04888	0.664291	-3.08431	-1.62495	0.00495	0.0480258
C05A9.2	WBGene00007317	C05A9.2	67.8304	1.29771	0.000369985	0.0034865	0.252848	0.504157	0.576544	1.04487	0.00471733	0.00903086	38.3956	50.0053	43.2386	141.842	95.6376	85.9397	71.7294	25.3951	58.291	26.1524	53.0698	2.02925	1.02095	5e-05	0.00111772
C05B5.2	WBGene00007320	C05B5.2	236.515	2.47623	9.13e-10	9.1e-08	6.85334	1.17e-72	6.12e-70	-4.37712	9.01e-62	2.01e-58	5.61886	1.51531	10.089	39.447	33.3415	22.9172	757.143	649.161	609.406	2.8273	0.612366	-4.61701	-2.20696	0.00285	0.031907
C06E7.4	WBGene00015541	C06E7.4	109.707	1.04178	0.00112746	0.00804737	-0.268551	0.419937	0.493693	1.31033	6.73e-05	0.000165719	100.203	77.2809	77.8294	235.843	164.953	122.607	73.0577	42.8542	92.7357	9.53704	26.6844	2.79798	1.48438	0.00105	0.014685
C06G1.1	WBGene00015545	C06G1.1	31.2992	1.07982	0.0090213	0.0376031	1.17045	0.00516478	0.00876366	-0.090622	0.821446	0.865127	17.7931	19.6991	15.1335	51.1972	26.3223	33.23	43.8346	36.5054	37.9775	1.08156	5.41205	5.00393	2.32307	5e-05	0.00111772
C08B6.4	WBGene00007425	C08B6.4	17.3546	2.2458	0.0130445	0.0490764	0.631399	0.500287	0.572817	1.6144	0.0744407	0.112593	10.3012	9.84953	1.44129	57.9116	7.01927	36.6676	22.5815	1.58719	8.83197	1.03554	7.22237	6.9745	2.80209	5e-05	0.00111772
C08F1.11	WBGene00044417	C08F1.11	29.9813	1.37831	0.000399982	0.00369674	-2.2224	5.98e-05	0.00012417	3.60071	3.08e-11	1.68e-10	20.6025	26.518	23.7812	71.3404	57.0316	56.1473	6.64161	1.58719	6.18238	7.37692	14.7621	2.00112	1.0008	0.0007	0.0105176
C09F9.2	WBGene00007479	C09F9.2	605.979	1.93994	3.02e-16	1.61e-13	-1.12357	5.74e-06	1.3e-05	3.06351	9.41e-36	1.07e-33	348.369	331.096	351.674	1352.11	1255.57	1348.68	122.206	104.755	239.346	8.04845	21.9119	2.7225	1.44493	5e-05	0.00111772
C13C12.2	WBGene00007552	C13C12.2	15.2827	2.37839	0.000145483	0.0017058	0.554254	0.418363	0.492282	1.82413	0.00378684	0.00736261	8.42829	5.30359	4.32386	33.572	23.69	35.5217	15.9399	6.34876	4.41598	0.787448	3.31806	4.21369	2.07508	5e-05	0.00111772
C25F6.7	WBGene00016106	C25F6.7	13.8511	1.75582	0.00457779	0.0227433	0.614237	0.351934	0.424987	1.14159	0.0655929	0.10055	5.61886	6.06125	9.36836	37.7684	18.4256	14.8962	13.2832	9.52315	9.71517	1.28695	5.66641	4.40298	2.13848	5e-05	0.00111772
C26B9.3	WBGene00016133	C26B9.3	46.5623	1.8398	3.07e-05	0.000501881	1.3334	0.00308025	0.00536081	0.506393	0.237941	0.310832	17.7931	17.4261	23.7812	97.3587	71.0701	42.3969	77.0427	33.331	38.8607	3.39885	14.1846	4.17335	2.0612	5e-05	0.00111772
C27A7.1	WBGene00007753	C27A7.1	518.59	0.606761	0.00114133	0.00812959	1.63697	8.99e-19	5.6e-18	-1.03021	2.09e-08	8.07e-08	240.675	286.394	300.508	362.577	377.286	524.805	763.785	861.845	949.437	6.18642	2.63777	-2.34532	-1.22979	5e-05	0.00111772
C32D5.12	WBGene00016319	C32D5.12	30.7162	1.27731	0.00102196	0.00746873	0.993006	0.0132612	0.0213147	0.284303	0.45381	0.535351	18.7295	12.1225	20.178	44.4828	37.7286	41.251	34.5364	36.5054	30.9119	3.01251	6.22452	2.06622	1.047	0.0025	0.0289553
C34C12.6	WBGene00007925	C34C12.6	88.8146	1.06169	0.000485767	0.0042636	1.65714	4.44e-08	1.19e-07	-0.595446	0.042393	0.0679546	37.4591	34.0945	56.2102	94.8408	100.902	71.0435	102.281	160.306	142.195	3.7016	7.73056	2.08844	1.06242	0.0023	0.0270723
C35A5.11	WBGene00044024	C35A5.11	10.4437	2.65298	0.00738928	0.0324585	0.293236	0.783804	0.824996	2.35975	0.0195068	0.0334786	3.74591	3.78828	3.60321	44.4828	22.8126	2.29172	7.96993	0	5.29918	6.14885	24.391	3.96676	1.98796	0.0015	0.0193634
C35E7.4	WBGene00016456	C35E7.4	108.758	1.56243	2.21e-09	1.82e-07	1.19561	7.44e-06	1.67e-05	0.366828	0.149711	0.208572	52.4427	43.9441	60.534	181.289	129.857	152.4	94.3108	125.388	138.662	2.30553	7.92883	3.43905	1.78201	5e-05	0.00111772
C36C9.10	WBGene00219849	C36C9.10	335.307	-1.69451	1.16e-09	1.09e-07	-3.62447	7.49e-34	2e-32	1.92996	1.77e-10	8.8e-10	822.227	750.08	600.296	331.523	204.436	132.92	65.0878	55.5517	55.6414	1214.1	476.804	-2.54633	-1.34843	5e-05	0.00111772
C44H9.7	WBGene00008102	C44H9.7	18.8044	2.14984	0.00229122	0.0136266	-1.36701	0.103984	0.143829	3.51685	1.62e-05	4.32e-05	10.3012	5.30359	13.6922	45.3221	33.3415	51.5638	0	0	9.71517	2.15129	4.4718	2.07866	1.05565	0.00365	0.0383641
C48B4.3	WBGene00008168	C48B4.3	10.4367	1.89818	0.012557	0.0477425	2.09566	0.00617825	0.0103845	-0.197476	0.77502	0.826414	4.68238	3.03062	2.88257	20.9825	9.6515	8.02104	7.96993	19.0463	17.6639	2.07095	6.71641	3.24315	1.6974	0.0003	0.00528769
C56G2.4	WBGene00016979	C56G2.4	49.284	0.909696	0.00657186	0.0297306	0.935659	0.0058665	0.00988471	-0.0259629	0.937231	0.953578	30.9037	26.518	35.3115	66.3046	47.3801	60.7307	71.7294	42.8542	61.8238	1.2027	3.08583	2.56575	1.35939	0.00055	0.0087415
catp-3	WBGene00015660	C09H5.2	2721.52	1.7572	0.000998493	0.00734035	3.80632	9.86e-13	3.75e-12	-2.04912	0.000120447	0.000288183	305.291	354.583	673.081	1421.77	2374.27	710.435	6353.36	8177.21	4123.65	5.53172	0.299378	-18.4774	-4.20769	5e-05	0.00111772
ccep-290	WBGene00021643	Y47G6A.17	34.2708	1.7139	2.4e-05	0.000409847	0.156471	0.722727	0.773894	1.55743	0.000204611	0.000474772	25.2849	17.4261	15.1335	79.7334	59.6638	48.1262	15.9399	20.6335	26.4959	0.30868	1.22799	3.9782	1.99212	5e-05	0.00111772
cdh-5	WBGene00000397	F08B4.2	72.9479	1.28247	0.000188262	0.00207913	-0.91758	0.0150459	0.0239758	2.20005	2.89e-09	1.24e-08	66.4899	53.7936	46.1212	199.753	100.902	101.982	34.5364	23.8079	29.1455	1.16447	4.42055	3.79619	1.92455	5e-05	0.00111772
cdh-9	WBGene00000401	F59C12.1	26.7371	1.84269	0.000108704	0.00136645	1.27342	0.00961263	0.0157791	0.569272	0.213549	0.283629	13.1107	12.1225	9.36836	55.3937	33.3415	34.3759	39.8497	17.4591	25.6127	1.41088	5.19168	3.67975	1.87961	5e-05	0.00111772
ceh-48	WBGene00015934	C17H12.9	65.9646	1.54509	0.00032406	0.00314813	2.58691	1.15e-09	3.5e-09	-1.04182	0.0101222	0.0182953	14.9836	30.3062	14.4129	90.6443	33.3415	50.4179	136.817	99.993	122.764	1.32156	6.58729	4.98448	2.31745	5e-05	0.00111772
ces-2	WBGene00000469	ZK909.4	66.2847	1.40447	0.00486678	0.0238549	-1.91929	0.000539749	0.00102004	3.32376	1.43e-09	6.38e-09	66.4899	43.1864	43.9592	184.646	128.979	91.669	5.31329	3.17438	29.1455	17.7594	42.5308	2.39483	1.25992	5e-05	0.00111772
cest-10	WBGene00016595	C42D4.2	236.291	1.39871	0.000383457	0.00357528	2.18582	2.67e-08	7.28e-08	-0.787114	0.0427506	0.0684479	72.1087	72.735	114.582	161.145	302.706	221.151	152.757	558.691	470.744	7.22278	2.83791	-2.54511	-1.34773	5e-05	0.00111772
cfz-2	WBGene00000478	F27E11.3	171.437	0.900714	1.94e-05	0.000347774	-1.79172	3.13e-13	1.23e-12	2.69244	1.8e-28	9.4e-27	176.994	143.955	169.351	332.362	285.158	296.778	34.5364	42.8542	60.9406	8.20815	17.7672	2.16458	1.11409	5e-05	0.00111772
che-11	WBGene00000490	C27A7.4	30.4557	1.12483	0.0126763	0.048094	1.66005	0.00021891	0.00043112	-0.535217	0.212235	0.282236	15.9201	14.3955	12.9716	46.1614	25.4449	21.7714	39.8497	58.7261	38.8607	0.160858	0.817067	5.07943	2.34467	5e-05	0.00111772
che-14	WBGene00000493	F56H1.1	32.1462	1.40519	0.00107479	0.00777181	0.627598	0.161882	0.214363	0.777588	0.0704827	0.107243	14.9836	18.9414	21.6193	57.9116	52.6445	36.6676	43.8346	20.6335	22.0799	0.443677	1.15837	2.61084	1.38451	0.00175	0.0219316
che-2	WBGene00000484	F38G1.1	10.1879	2.20588	0.00277917	0.0158027	1.31743	0.0883288	0.123868	0.888448	0.203688	0.272435	5.61886	3.03062	2.88257	18.4646	12.2837	21.7714	3.98497	9.52315	14.1312	0.202474	0.79698	3.93621	1.97681	0.0012	0.0162538
chs-2	WBGene00000497	F48A11.1	129.829	0.711187	0.00180455	0.0114397	-0.204082	0.393795	0.468054	0.915269	0.000108146	0.000260042	105.822	119.71	107.376	198.914	150.914	195.942	120.877	84.1211	84.7869	0.967345	2.64443	2.7337	1.45086	0.0003	0.00528769
cki-1	WBGene00000516	T05A6.1	57.4739	1.36426	1.29e-05	0.000248184	-0.291116	0.396784	0.470978	1.65537	6.28e-07	2.03e-06	42.1415	34.0945	41.7973	112.466	91.2505	99.69	45.1629	20.6335	30.0287	8.72137	22.1863	2.5439	1.34704	5e-05	0.00111772
cla-1	WBGene00018468	F45E4.3	1013.45	0.846975	3.1e-08	1.69e-06	1.44206	3.67e-21	2.83e-20	-0.595089	8.66e-05	0.000210575	538.474	562.939	552.013	1171.66	824.764	977.421	1639.15	1430.06	1424.6	0.87796	3.59257	4.09195	2.03279	5e-05	0.00111772
clec-190	WBGene00010953	M199.4	395.292	0.820654	0.00199959	0.0123094	2.07703	3.37e-15	1.56e-14	-1.25638	1.57e-06	4.79e-06	235.992	140.924	134.04	331.523	226.371	342.613	700.026	552.343	893.795	204.494	13.0202	-15.7059	-3.97323	5e-05	0.00111772
clec-52	WBGene00015052	B0218.8	216.742	2.02182	1.62e-14	5.29e-12	3.08669	2.8e-32	6.36e-31	-1.06487	1.35e-05	3.66e-05	30.9037	41.6711	69.9024	173.735	182.501	229.172	419.75	412.67	390.373	6.31546	38.8059	6.14459	2.61932	5e-05	0.00111772
clec-78	WBGene00018547	F47C12.2	381.915	3.00713	9.85e-21	1.32e-17	-0.402464	0.23088	0.2939	3.40959	4.75e-25	1.65e-23	134.853	128.044	88.6391	1159.07	857.228	805.541	138.145	36.5054	89.2029	1.55477	5.74226	3.69332	1.88492	5e-05	0.00111772
col-129	WBGene00000703	M18.1	832.663	-1.22583	0.0133131	0.0497744	1.03456	0.036107	0.0543397	-2.26038	4.97e-06	1.42e-05	365.226	959.193	830.901	218.218	370.267	333.446	782.381	2088.74	1545.59	292.258	24.672	-11.8457	-3.56629	5e-05	0.00111772
col-139	WBGene00000712	F41F3.4	936.029	-0.997998	0.00184403	0.0115901	1.55044	1.08e-06	2.6e-06	-2.54843	1.61e-15	1.54e-14	342.751	819.026	738.659	234.164	347.454	371.259	1147.67	2485.54	1937.73	235.518	33.5401	-7.02198	-2.81188	5e-05	0.00111772
col-143	WBGene00000716	T15B7.3	17238.5	0.564174	1.14e-05	0.000225965	1.57934	9.82e-35	2.93e-33	-1.01517	2.68e-15	2.5e-14	10363.1	9471.46	8546.83	12588.6	14236	15138	26437.6	27102.9	31262.5	3504.84	1181.67	-2.96601	-1.56852	5e-05	0.00111772
col-165	WBGene00000738	F14H12.1	94.9514	3.66147	0.00615623	0.0282506	0.851667	0.526721	0.597503	2.80981	0.0353377	0.0576562	28.0943	12.1225	15.1335	408.739	117.573	173.025	95.6392	1.58719	2.64959	7.45694	70.2149	9.41605	3.23512	5e-05	0.00111772
col-43	WBGene00000620	ZC513.8	110.737	1.10471	3.82e-06	9.52e-05	1.69637	9.21e-13	3.51e-12	-0.591662	0.00921591	0.0167917	56.1886	45.4594	54.7689	109.948	125.469	99.69	143.459	176.178	185.471	5.8541	39.9404	6.82264	2.77033	5e-05	0.00111772
col-76	WBGene00000652	M110.1	306.596	1.67903	2.8e-10	3.22e-08	2.26951	1.31e-17	7.45e-17	-0.590482	0.0226644	0.0384279	111.441	100.768	93.6836	398.667	343.067	234.902	609.7	541.232	325.9	17.1922	37.1129	2.15871	1.11016	5e-05	0.00111772
col-81	WBGene00000657	F38A3.1	592.147	-1.3359	0.000125047	0.00153114	1.0017	0.00367578	0.00634276	-2.3376	1.83e-11	1.03e-10	294.99	737.957	533.996	145.199	248.307	228.027	597.745	1514.18	1028.92	228.019	19.4701	-11.7112	-3.54983	5e-05	0.00111772
col-95	WBGene00000670	Y41C4A.16	5582.79	0.676047	0.00817408	0.0351107	1.16199	5.47e-06	1.24e-05	-0.485944	0.0572	0.0890393	4656.16	2619.22	3117.5	5987.56	4450.22	6165.89	8829.35	4950.45	9468.75	1353.99	614.033	-2.20508	-1.14083	5e-05	0.00111772
cpg-24	WBGene00021525	Y41D4B.26	21.1861	1.84153	0.000735755	0.00581481	-3.06807	0.000631263	0.00118295	4.9096	2.61e-08	9.96e-08	13.1107	11.3648	15.8541	40.2863	30.7093	74.4811	3.98497	0	0.883197	8.07308	17.9831	2.22754	1.15545	0.0002	0.00379779
cpr-5	WBGene00000785	W07B8.5	3587.52	-0.625207	0.00254093	0.0146678	-0.537493	0.00950626	0.0156171	-0.0877138	0.67251	0.740883	4613.09	5424.06	3776.17	2325.7	2872.64	3759.57	2502.56	3555.31	3458.6	15.9019	6.75957	-2.3525	-1.2342	5e-05	0.00111772
cpt-4	WBGene00019644	K11D12.4	99.7823	2.29891	7.72e-16	3.46e-13	1.25066	2.42e-05	5.21e-05	1.04824	0.000144509	0.000342354	24.3484	35.6098	47.5624	179.61	207.946	145.525	79.6993	84.1211	93.6189	0.79945	4.66381	5.83377	2.54443	5e-05	0.00111772
ctbp-1	WBGene00006424	F49E10.5	76.1735	1.39083	3.66e-07	1.34e-05	1.18103	2.39e-05	5.15e-05	0.209797	0.428806	0.510449	32.7767	35.6098	47.5624	114.145	99.1472	91.669	77.0427	98.4059	89.2029	2.01787	4.46217	2.21133	1.14491	5e-05	0.00111772
cut-2	WBGene00009983	F53F1.5	71.0853	3.11511	0.00142054	0.00953752	1.09141	0.268253	0.335035	2.0237	0.037386	0.060654	26.2214	15.1531	12.9716	246.754	99.1472	123.753	98.2958	9.52315	7.94877	23.1876	226.634	9.77393	3.28894	5e-05	0.00111772
cut-5	WBGene00011104	R07E3.3	7.9431	4.20252	0.00031496	0.00308056	1.96066	0.114211	0.156757	2.24186	0.0277368	0.0462798	0	1.51531	1.44129	26.0183	23.69	6.87517	9.29825	0	2.64959	0.737185	4.20514	5.70432	2.51206	5e-05	0.00111772
cut-6	WBGene00000853	M142.2	29.2974	3.44929	1.77e-09	1.52e-07	3.13515	6.83e-08	1.81e-07	0.314137	0.503784	0.584289	3.74591	4.54594	4.32386	63.7867	29.8319	44.6886	47.8196	42.8542	22.0799	0.66098	3.77928	5.71769	2.51543	5e-05	0.00111772
cuti-1	WBGene00022591	ZC328.1	26.2993	2.07652	5.77e-06	0.000133129	1.41097	0.00302579	0.00527272	0.665545	0.123554	0.176245	10.3012	7.57656	12.2509	52.8758	35.0964	38.9593	33.208	19.0463	27.3791	6.03111	14.3359	2.37699	1.24914	0.0004	0.0066819
cutl-16	WBGene00019426	K06A1.3	79.8215	1.6717	4.78e-07	1.68e-05	-0.00706781	0.984019	0.987676	1.67877	9.17e-07	2.89e-06	46.8238	43.1864	49.0037	188.003	123.715	130.628	66.4161	23.8079	46.8094	5.78093	17.4092	3.01149	1.59048	5e-05	0.00111772
cutl-2	WBGene00013145	Y53C12B.6	28.5687	2.12623	1.41e-05	0.000266618	-0.683464	0.230139	0.293079	2.80969	2.45e-07	8.28e-07	16.8566	12.1225	14.4129	73.8583	59.6638	55.0014	11.9549	0	13.248	2.42804	6.78929	2.7962	1.48347	5e-05	0.00111772
cutl-21	WBGene00018861	F55A4.10	20.7407	1.35239	0.00504806	0.024454	0.589358	0.246178	0.310796	0.763034	0.114692	0.165096	14.0472	9.84953	12.9716	34.4113	21.9352	37.8135	13.2832	23.8079	18.5471	0.581826	1.82617	3.13869	1.65016	0.0007	0.0105176
cutl-9	WBGene00010893	M28.1	25.8785	2.35705	9.32e-06	0.000194337	-1.48509	0.0301131	0.0459757	3.84214	5.36e-09	2.23e-08	9.36477	12.8802	13.6922	94.0015	44.7478	45.8345	7.96993	0	4.41598	1.98529	6.70916	3.37944	1.75678	5e-05	0.00111772
cyn-17	WBGene00000893	ZC250.1	12.6513	2.61157	0.000348851	0.00333486	-2.67968	0.0306833	0.0467822	5.29125	1.13e-05	3.08e-05	3.74591	6.06125	5.76514	52.8758	17.5482	25.209	2.65664	0	0	0.799407	7.58456	9.48773	3.24606	5e-05	0.00111772
cyp-42A1	WBGene00013585	Y80D3A.5	117.691	1.15477	3.64e-07	1.34e-05	1.66549	1.76e-13	7.09e-13	-0.510722	0.0177492	0.0306956	52.4427	61.3702	51.1657	117.502	111.431	139.795	183.308	184.114	158.092	3.66812	8.90447	2.42753	1.27949	5e-05	0.00111772
D1054.9	WBGene00008376	D1054.9	13.213	2.01686	0.0107917	0.0428951	0.437476	0.601686	0.66641	1.57938	0.0481962	0.0762354	3.74591	6.06125	8.64772	46.1614	18.4256	10.3128	17.2682	4.76157	3.53279	0.598663	4.02641	6.72567	2.74968	5e-05	0.00111772
daam-1	WBGene00018976	F56E10.2	74.9429	1.29041	1.07e-05	0.000216712	0.701499	0.0206049	0.0322772	0.588911	0.0438099	0.0699553	44.0144	50.0053	38.9147	114.145	92.1279	119.17	96.9675	55.5517	63.5902	1.2013	3.43774	2.86168	1.51686	0.0001	0.00210859
dct-17	WBGene00009431	F35E12.7	50.0879	0.938703	0.00378701	0.0197789	1.14978	0.000431797	0.000824798	-0.21108	0.503244	0.58374	25.2849	28.0333	33.8702	57.0723	43.8704	67.6059	61.1028	73.0108	60.9406	40.2689	9.68087	-4.15964	-2.05646	5e-05	0.00111772
dep-1	WBGene00009717	F44G4.8	371.063	1.42301	2.61e-14	8.35e-12	0.891476	2.64e-06	6.17e-06	0.531531	0.00420119	0.00810895	210.707	213.659	178.719	611.01	497.491	506.471	441.003	379.339	301.17	6.58432	13.7328	2.08568	1.06052	5e-05	0.00111772
dex-1	WBGene00017028	D1044.2	240.71	1.29728	2.24e-08	1.3e-06	-0.980362	7.92e-05	0.000162564	2.27764	1.55e-20	3.08e-19	186.359	192.445	167.91	561.491	372.899	407.927	124.862	73.0108	79.4877	5.8508	17.8133	3.04459	1.60625	5e-05	0.00111772
dgk-1	WBGene00000958	C09E10.2	152.536	0.75191	0.00106396	0.00770875	1.13364	8.13e-07	1.98e-06	-0.381729	0.0912024	0.134899	101.14	84.8575	96.5662	165.342	156.179	153.546	164.712	187.289	263.193	2.30127	5.83928	2.53742	1.34336	5e-05	0.00111772
dhs-25	WBGene00000988	F09E10.3	1485.27	-0.783474	5.34e-07	1.84e-05	0.533085	0.000588349	0.00110743	-1.31656	3.78e-17	4.66e-16	1579.84	1598.65	1238.06	1002.12	764.223	797.52	2027.02	2076.05	2283.95	61.7754	24.5368	-2.51766	-1.33208	5e-05	0.00111772
dlg-1	WBGene00001006	C25F6.2	1418.68	0.874008	1.81e-10	2.24e-08	-0.600368	1.78e-05	3.87e-05	1.47438	3.62e-26	1.45e-24	1301.7	1150.12	1206.36	2402.07	2089.99	2210.37	692.056	795.183	920.291	37.3315	80.9274	2.1678	1.11624	5e-05	0.00111772
dnj-26	WBGene00001044	Y39C12A.8	266.059	-0.659882	0.000219778	0.00233045	-2.19189	6.46e-29	1.04e-27	1.532	1.49e-14	1.26e-13	435.462	437.925	420.135	250.111	286.035	283.028	67.7444	106.342	107.75	21.0879	1.19112	-17.7043	-4.14602	5e-05	0.00111772
dod-19	WBGene00022644	ZK6.10	1493.7	0.456594	0.0111965	0.0439658	1.22682	8.66e-12	3.06e-11	-0.770223	1.77e-05	4.71e-05	901.827	863.728	1086.01	1606.42	1152.04	1153.88	2470.68	2352.22	1856.48	595.472	130.16	-4.57492	-2.19375	5e-05	0.00111772
dpy-1	WBGene00001063	M01E10.2	46.4694	1.96121	0.000570912	0.00482805	0.139526	0.813747	0.849838	1.82168	0.00162268	0.00333383	20.6025	31.0639	18.0161	132.609	83.3538	55.0014	54.4612	14.2847	8.83197	1.14569	4.5148	3.94068	1.97844	5e-05	0.00111772
dpy-14	WBGene00001075	H27M09.4	685.645	2.54805	3.38e-17	2.11e-14	-1.28325	4.29e-05	9.03e-05	3.8313	7.71e-35	7.89e-33	332.449	215.932	302.67	2014.32	1550.38	1409.41	146.115	47.6157	151.91	97.9079	368.065	3.7593	1.91046	5e-05	0.00111772
dpy-17	WBGene00001076	F54D8.1	723.064	2.42628	5.94e-20	7.12e-17	-0.756241	0.00566568	0.00956805	3.18252	6.83e-32	5.05e-30	351.179	252.3	331.496	2106.64	1499.49	1416.29	241.755	99.993	208.434	80.7281	306.452	3.7961	1.92452	5e-05	0.00111772
dpy-2	WBGene00001064	T14B4.6	67.1729	2.96499	3.13e-13	7.63e-11	0.177935	0.68993	0.745311	2.78706	2.92e-11	1.6e-10	32.7767	13.6378	15.1335	219.896	130.734	122.607	18.5965	31.7438	19.4303	8.62642	31.7236	3.67749	1.87872	5e-05	0.00111772
dpy-3	WBGene00001065	EGAP7.1	45.9705	2.61839	1.39e-11	2.35e-09	0.0327759	0.940544	0.952352	2.58561	2.39e-10	1.17e-09	21.539	18.1837	11.5303	125.895	106.166	79.0645	22.5815	11.1103	17.6639	9.55599	41.5929	4.35255	2.12186	5e-05	0.00111772
drd-50	WBGene00018643	F49F1.1	52.6885	1.84231	0.0007183	0.00570195	3.64628	8.01e-12	2.84e-11	-1.80397	0.000261206	0.00059815	20.6025	3.03062	5.0445	32.7327	32.4641	34.3759	87.6692	90.4699	167.807	129.83	6.44099	-20.1568	-4.3332	5e-05	0.00111772
dsl-6	WBGene00001108	H02I12.4	26.8387	2.97635	4.29e-08	2.24e-06	-1.32457	0.0683559	0.0980402	4.30093	4.18e-10	1.98e-09	14.0472	6.06125	6.48579	95.6801	61.4186	48.1262	5.31329	0	4.41598	4.64388	13.7754	2.96636	1.56869	5e-05	0.00111772
dyf-19	WBGene00012826	Y43F8C.4	12.0734	1.55699	0.0123166	0.0470525	0.183905	0.786483	0.827327	1.37308	0.0329926	0.0541822	8.42829	3.78828	9.36836	27.6969	19.303	16.0421	7.96993	6.34876	9.71517	0.667515	2.63838	3.95254	1.98278	5e-05	0.00111772
dyf-7	WBGene00001123	C43C3.3	44.7598	2.21672	9.19e-10	9.1e-08	0.51289	0.193227	0.250876	1.70383	3.12e-06	9.16e-06	21.539	16.6684	18.7367	102.394	80.7216	80.2104	19.9248	39.6798	22.9631	3.2688	10.7777	3.29714	1.72122	5e-05	0.00111772
egl-46	WBGene00001210	K11G9.4	71.1965	2.14553	1.27e-11	2.17e-09	-0.234868	0.50746	0.579467	2.38039	1.65e-12	1.07e-11	38.3956	32.5792	31.7083	200.592	137.753	113.44	22.5815	30.1566	33.5615	11.4288	44.3986	3.8848	1.95784	5e-05	0.00111772
ensh-1	WBGene00017013	D1009.3	31.1414	1.44068	0.00366286	0.0192547	1.69242	0.000673569	0.00125892	-0.251739	0.595132	0.670135	10.3012	18.9414	10.8096	52.8758	22.8126	33.23	53.1329	50.7901	27.3791	0.789065	3.05273	3.86879	1.95189	5e-05	0.00111772
eva-1	WBGene00009304	F32A7.3	59.7165	1.47985	0.000150228	0.00174864	0.626925	0.119412	0.163118	0.852928	0.0289914	0.0481973	40.2685	25.0027	36.0321	120.02	71.0701	90.5231	71.7294	25.3951	57.4078	3.07726	11.9833	3.89415	1.96131	5e-05	0.00111772
exc-13	WBGene00015393	C03G6.5	41.9428	1.26883	0.00359377	0.0190262	2.08701	1.28e-06	3.07e-06	-0.818178	0.0462482	0.0734344	21.539	15.1531	12.9716	20.9825	44.7478	53.8555	62.4311	61.9005	83.9037	11.5407	4.67534	-2.46842	-1.30358	5e-05	0.00111772
F01D5.6	WBGene00008496	F01D5.6	13.0998	3.19547	3.59e-05	0.000561539	0.264066	0.765155	0.809382	2.93141	0.000255931	0.000586749	4.68238	2.27297	3.60321	53.7151	21.0578	20.6255	6.64161	0	5.29918	1.21226	5.79915	4.78375	2.25814	5e-05	0.00111772
F07H5.13	WBGene00008563	F07H5.13	41.9434	1.8772	3.95e-07	1.44e-05	0.222033	0.582161	0.648889	1.65516	1.42e-05	3.82e-05	29.0308	19.6991	16.5748	87.2871	74.5797	75.6269	33.208	15.8719	25.6127	25.3579	50.821	2.00415	1.00299	5e-05	0.00111772
F08H9.2	WBGene00008590	F08H9.2	357.477	2.12248	0.000566009	0.00480072	6.67795	2e-28	3.02e-27	-4.55547	1.21e-15	1.19e-14	2.80943	13.6378	12.9716	67.9832	18.4256	43.5428	1151.65	998.343	907.926	5.36449	1.25616	-4.27055	-2.09442	0.00295	0.0326806
F09F9.2	WBGene00017307	F09F9.2	12.4156	3.0143	0.000270079	0.00273668	0.796268	0.374656	0.448204	2.21803	0.00663389	0.0124055	3.74591	3.78828	2.88257	41.1256	34.2189	8.02104	11.9549	1.58719	4.41598	1.375	11.5049	8.3672	3.06474	5e-05	0.00111772
F10D11.6	WBGene00008652	F10D11.6	228.252	1.12863	0.000575647	0.00485666	1.84572	1.65e-08	4.57e-08	-0.717089	0.0264328	0.0442242	115.187	103.799	84.3152	306.344	160.566	194.797	559.223	257.125	272.908	3.55051	13.0711	3.68147	1.88029	5e-05	0.00111772
F11E6.3	WBGene00008707	F11E6.3	14171.1	0.518923	0.00158388	0.0103725	2.00777	2.14e-34	6.14e-33	-1.48884	1.17e-19	2.05e-18	6238.81	7043.17	6477.86	7750.92	10027.9	10537.4	21557.3	26994.9	30911.9	490.663	230.504	-2.12865	-1.08994	5e-05	0.00111772
F11E6.8	WBGene00008711	F11E6.8	57.0107	1.26909	0.000227086	0.00237985	1.65349	1.58e-06	3.76e-06	-0.384406	0.24178	0.315108	27.1578	26.518	25.2225	67.1439	68.4379	53.8555	77.0427	55.5517	112.166	3.05858	6.69969	2.19046	1.13123	0.0005	0.00804918
F13D11.4	WBGene00017429	F13D11.4	121.527	1.19233	5.12e-06	0.000121155	2.31002	2.18e-19	1.43e-18	-1.11769	4.84e-06	1.39e-05	38.3956	46.217	47.5624	126.734	80.7216	95.1066	249.724	215.858	193.42	3.18276	8.47978	2.66429	1.41375	0.0012	0.0162538
F13E9.11	WBGene00008760	F13E9.11	122.686	2.0878	5.55e-14	1.73e-11	-0.0412213	0.890414	0.912382	2.12902	1.34e-13	1e-12	55.2521	62.8855	59.0927	285.362	229.004	239.485	87.6692	41.267	44.1598	12.8987	49.3782	3.82815	1.93665	5e-05	0.00111772
F13H10.5	WBGene00008776	F13H10.5	23.9954	1.64452	0.0024286	0.0141682	-1.09759	0.081969	0.115776	2.74212	7.75e-06	2.16e-05	23.4119	12.1225	11.5303	53.7151	39.4834	52.7097	13.2832	7.93596	1.76639	0.916049	4.74047	5.17491	2.37153	5e-05	0.00111772
F14B8.5	WBGene00017447	F14B8.5	154.433	1.10357	3.37e-06	8.62e-05	1.18492	7.38e-07	1.81e-06	-0.0813548	0.727147	0.78764	95.5206	83.3422	78.5501	235.843	166.708	147.816	201.905	168.242	211.967	7.65168	16.6586	2.17712	1.12242	5e-05	0.00111772
F15B9.6	WBGene00008850	F15B9.6	45.6517	2.88544	5.96e-06	0.000136583	4.70542	5.69e-14	2.38e-13	-1.81998	0.000515641	0.00113382	3.74591	3.78828	4.32386	35.2506	40.3608	11.4586	140.802	126.975	44.1598	1.05435	5.34298	5.06756	2.3413	5e-05	0.00111772
F17E9.4	WBGene00017541	F17E9.4	844.789	-0.698464	0.000223358	0.00235452	-0.272572	0.149671	0.199662	-0.425891	0.0253764	0.0425847	1020.76	1071.33	1019.71	854.406	567.684	492.721	868.722	863.432	844.336	186.957	89.4624	-2.08978	-1.06335	5e-05	0.00111772
F18C5.5	WBGene00017560	F18C5.5	8.83864	2.58287	0.000746418	0.00586681	0.602178	0.481303	0.554169	1.9807	0.00987653	0.0178875	1.87295	3.78828	3.60321	24.3397	20.1804	11.4586	2.65664	6.34876	5.29918	1.15266	9.16026	7.94706	2.99042	5e-05	0.00111772
F23A7.4	WBGene00009069	F23A7.4	333.05	-2.32973	0.000449402	0.00402808	-2.6669	6.25e-05	0.000129492	0.337177	0.614254	0.688405	1016.08	691.74	502.288	305.505	69.3153	64.1683	146.115	117.452	84.7869	162.338	60.1755	-2.69774	-1.43175	5e-05	0.00111772
F23A7.8	WBGene00044638	F23A7.8	134.072	-2.54551	0.000222921	0.0023534	-4.23587	3.41e-09	9.96e-09	1.69036	0.0194971	0.0334716	479.476	271.999	234.93	118.341	23.69	26.3548	14.6115	14.2847	22.9631	229.426	108.527	-2.114	-1.07997	0.00015	0.00299303
F26A10.2	WBGene00017814	F26A10.2	80.5316	1.80032	3.07e-05	0.000501881	0.215686	0.629245	0.691297	1.58463	0.000288076	0.000655972	42.1415	42.4287	43.9592	207.307	94.7602	145.525	86.3409	19.0463	43.2766	5.0969	16.756	3.28749	1.71699	5e-05	0.00111772
F28E10.1	WBGene00017900	F28E10.1	198.218	0.716244	0.000167384	0.00190417	1.32386	2.53e-12	9.31e-12	-0.60762	0.00105379	0.00221925	115.187	123.498	108.096	219.896	161.443	187.921	304.186	279.346	284.389	3.436	9.97383	2.90274	1.53742	0.00095	0.0134924
F30H5.3	WBGene00017937	F30H5.3	156.997	2.9434	0.000170525	0.00193531	-0.0563041	0.943449	0.954479	2.9997	0.000139742	0.000331722	76.7911	26.518	43.2386	565.687	283.403	276.153	100.952	26.9822	13.248	1.54862	10.714	6.91842	2.79043	5e-05	0.00111772
F32B4.8	WBGene00009318	F32B4.8	14.1247	1.71804	0.00577403	0.0270056	1.49351	0.0189659	0.0298277	0.224531	0.702652	0.766369	3.74591	6.06125	7.92707	22.6611	20.1804	16.0421	7.96993	22.2207	20.3135	0.172576	0.687111	3.9815	1.99331	0.0007	0.0105176
F33D4.6	WBGene00017998	F33D4.6	35.486	3.38292	0.00478653	0.0235524	0.917206	0.452114	0.525868	2.46572	0.0389517	0.0629136	13.1107	3.03062	7.92707	148.556	62.296	38.9593	39.8497	4.76157	0.883197	1.51837	10.9415	7.20608	2.84922	0.00015	0.00299303
F35D2.3	WBGene00018041	F35D2.3	52.2064	1.18493	0.000772467	0.00602131	-1.41984	0.000590559	0.00111111	2.60477	1.35e-10	6.83e-10	47.7603	31.0639	49.7244	120.02	71.0701	100.836	17.2682	20.6335	11.4816	6.73847	16.4107	2.43537	1.28415	5e-05	0.00111772
F38B6.6	WBGene00018175	F38B6.6	51.9029	0.890869	0.00624399	0.0285258	0.671111	0.0444302	0.0659205	0.219758	0.499188	0.579941	30.9037	40.9134	33.1496	85.6085	52.6445	56.1473	51.8045	60.3133	55.6414	1.10403	2.69803	2.4438	1.28913	0.0005	0.00804918
F40F9.10	WBGene00009586	F40F9.10	13.4478	1.58251	0.00899057	0.0375186	1.41841	0.022071	0.0344226	0.164098	0.774718	0.82626	5.61886	6.06125	6.48579	26.0183	12.2837	16.0421	19.9248	12.6975	15.8975	0.447607	1.44496	3.22819	1.69072	0.00195	0.0236407
F43D9.1	WBGene00009653	F43D9.1	209.136	2.8306	6.97e-29	2.5e-25	0.302254	0.264829	0.331338	2.52835	1.14e-22	2.97e-21	85.2194	57.5819	59.8134	618.563	436.072	378.135	74.386	76.1852	96.2685	5.2618	24.0287	4.56663	2.19113	5e-05	0.00111772
F44E2.4	WBGene00018418	F44E2.4	221.474	2.15927	4.41e-11	6.27e-09	1.78268	6.49e-08	1.72e-07	0.37659	0.241355	0.314669	76.7911	54.5512	92.9629	442.31	304.461	254.381	217.845	166.655	383.307	2.15062	8.29496	3.85701	1.94748	5e-05	0.00111772
F49E10.2	WBGene00018640	F49E10.2	14.1297	3.79777	4.95e-05	0.000732317	1.11508	0.26908	0.335879	2.6827	0.0029137	0.00575794	4.68238	0.757656	2.16193	52.8758	20.1804	29.7924	11.9549	4.76157	0	0.541474	2.96547	5.47666	2.4533	5e-05	0.00111772
F49F1.7	WBGene00018647	F49F1.7	24.0834	1.24499	0.00815453	0.0350581	2.50646	3.31e-08	8.95e-08	-1.26147	0.00229536	0.0046096	9.36477	7.57656	7.20643	20.1432	19.303	17.1879	43.8346	44.4414	47.6926	95.7458	1.88867	-50.6948	-5.66377	5e-05	0.00111772
F52C6.12	WBGene00018669	F52C6.12	63.4426	-0.917263	0.00109629	0.00789545	-1.70134	2.79e-08	7.58e-08	0.784076	0.0133661	0.0236783	113.314	104.557	92.9629	66.3046	48.2575	49.2721	37.193	31.7438	27.3791	7.55148	1.95977	-3.85325	-1.94608	0.0018	0.0223747
F52E4.5	WBGene00018702	F52E4.5	186.234	1.3118	1.8e-08	1.07e-06	2.42682	3.79e-26	4.62e-25	-1.11502	3.63e-07	1.2e-06	58.998	46.9747	82.8739	173.735	153.547	142.087	361.304	317.438	339.148	10.9152	4.93373	-2.21236	-1.14559	0.0002	0.00379779
F53A9.1	WBGene00018724	F53A9.1	64.5378	-1.04397	0.00497242	0.0241527	-0.437858	0.23523	0.298646	-0.606113	0.111729	0.161365	64.6169	103.041	94.4042	62.1081	28.0771	36.6676	63.7594	46.0285	82.1373	58.6621	19.9076	-2.94672	-1.55911	0.0028	0.0314754
F53B3.3	WBGene00018742	F53B3.3	22.0245	1.61919	0.00101271	0.0074092	0.0713029	0.89456	0.915831	1.54789	0.00253914	0.00506435	11.2377	12.1225	15.1335	41.9649	24.5674	52.7097	18.5965	9.52315	12.3648	0.735011	2.7373	3.72416	1.89691	5e-05	0.00111772
F53B3.5	WBGene00018743	F53B3.5	229.293	1.45431	2.37e-17	1.55e-14	-1.53916	9.44e-14	3.87e-13	2.99347	1.18e-49	5.51e-47	162.947	156.077	186.647	480.918	451.866	453.762	58.4462	47.6157	65.3566	44.1761	108.197	2.44922	1.29233	5e-05	0.00111772
F54C8.6	WBGene00010039	F54C8.6	22.9655	1.98615	6.75e-05	0.000936397	0.572617	0.285062	0.353059	1.41353	0.00474176	0.00907179	14.0472	4.54594	13.6922	47.84	45.6253	33.23	15.9399	15.8719	15.8975	4.25288	17.6942	4.16052	2.05676	5e-05	0.00111772
F54F7.2	WBGene00010064	F54F7.2	534.159	1.00146	2.97e-06	7.8e-05	2.55326	2.06e-33	5.24e-32	-1.55181	1.12e-13	8.46e-13	214.453	153.047	175.116	416.292	348.331	318.55	1344.26	998.343	839.037	25.4875	11.4973	-2.21682	-1.1485	5e-05	0.00111772
F56D3.1	WBGene00018969	F56D3.1	38.3801	2.63575	1.35e-07	5.83e-06	1.79326	0.000474911	0.000903578	0.842485	0.0735811	0.111463	14.9836	9.84953	7.92707	110.787	35.0964	55.0014	38.5213	31.7438	41.5103	3.12005	15.0353	4.81893	2.26872	5e-05	0.00111772
F57A8.1	WBGene00010177	F57A8.1	197.612	1.25212	1.31e-10	1.65e-08	1.2494	2.29e-10	7.31e-10	0.00271631	0.988596	0.992437	103.949	101.526	103.773	249.272	212.333	276.153	243.083	211.096	277.324	13.534	27.3884	2.02367	1.01698	0.00195	0.0236407
F57B1.6	WBGene00010189	F57B1.6	29.9327	1.53572	0.000465977	0.00413536	1.77582	5.7e-05	0.000118587	-0.240102	0.558097	0.636067	9.36477	14.3955	12.9716	49.5186	30.7093	26.3548	41.178	38.0926	46.8094	3.02474	10.0249	3.3143	1.72871	5e-05	0.00111772
F59B2.8	WBGene00010310	F59B2.8	20.6021	1.39344	0.0111	0.0437543	-1.86825	0.00694314	0.0115882	3.2617	1.51e-06	4.61e-06	18.7295	11.3648	18.0161	53.7151	37.7286	34.3759	2.65664	0	8.83197	1.69187	4.0583	2.39871	1.26226	0.0007	0.0105176
famh-161	WBGene00012626	Y38H6C.14	18.873	1.26218	0.0131057	0.0491909	-0.288879	0.607475	0.671394	1.55106	0.00431634	0.0083159	13.1107	9.84953	17.2954	41.1256	20.1804	35.5217	9.29825	11.1103	12.3648	0.826361	2.42952	2.94002	1.55583	0.0001	0.00210859
fbxa-192	WBGene00010212	F57G4.8	168.598	-1.02557	1.04e-05	0.000212738	-2.28468	1.42e-19	9.45e-19	1.25911	1.02e-06	3.2e-06	318.402	297.759	276.006	141.842	134.244	162.712	43.8346	90.4699	52.1086	37.3958	0.950537	-39.3418	-5.29799	5e-05	0.00111772
fhod-1	WBGene00016735	C46H11.11	721.018	0.840037	1.12e-06	3.44e-05	1.5732	5.63e-20	3.88e-19	-0.733168	1.7e-05	4.52e-05	335.259	405.346	384.103	809.923	634.367	568.348	1243.31	1115.8	992.713	5.96517	13.4806	2.25989	1.17625	5e-05	0.00111772
fln-2	WBGene00016006	C23F12.1	4784.94	0.568288	9.11e-07	2.89e-05	1.22686	2.69e-26	3.31e-25	-0.658577	1.18e-08	4.69e-08	2882.48	3246.56	2798.98	4777.29	4419.51	4039.16	7243.34	7069.35	6587.77	8.78535	20.43	2.32546	1.21752	5e-05	0.00111772
fmi-1	WBGene00001475	F15B9.7	365.489	2.19525	9.92e-38	1.43e-33	0.534121	0.00289368	0.00505685	1.66113	4.02e-22	9.79e-21	174.185	141.682	152.776	805.727	653.67	681.788	253.709	225.381	200.486	1.21474	3.78227	3.11365	1.63861	5e-05	0.00111772
fmil-1	WBGene00021362	Y37E11AL.6	50.3747	0.97444	0.00582718	0.0271834	0.209656	0.569768	0.637267	0.764784	0.0339589	0.0556154	42.1415	37.1252	31.7083	94.0015	67.5605	55.0014	42.5063	28.5694	54.7582	1.00693	3.7085	3.68298	1.88088	5e-05	0.00111772
fog-3	WBGene00001483	C03C11.2	68.1334	4.14435	1.13e-15	4.92e-13	5.05885	8.21e-23	7.45e-22	-0.914491	0.0123587	0.022025	1.87295	5.30359	4.32386	103.234	55.2768	49.2721	100.952	158.719	134.246	0.446495	3.28907	7.36642	2.88096	0.0001	0.00210859
gale-1	WBGene00008132	C47B2.6	900.796	-0.862693	6.9e-06	0.000152462	-1.39294	6.73e-13	2.59e-12	0.530248	0.00655899	0.012277	1404.72	1279.68	1513.35	752.851	737.023	819.292	371.93	674.556	553.764	129.804	46.8579	-2.77016	-1.46996	5e-05	0.00111772
gei-13	WBGene00001570	F58A4.11	193.481	2.07727	2.51e-15	9.74e-13	0.692964	0.0105372	0.0171829	1.38431	1.28e-07	4.47e-07	105.822	69.7044	79.9914	475.882	273.752	324.279	163.384	122.214	126.297	5.91836	33.808	5.71239	2.51409	5e-05	0.00111772
glf-1	WBGene00019154	H04M03.4	41.6045	3.90501	1.51e-08	9.3e-07	1.63772	0.0220979	0.0344615	2.26729	0.000575529	0.00125659	10.3012	3.78828	5.76514	120.02	88.6183	84.7938	49.1479	3.17438	8.83197	1.5351	10.001	6.51489	2.70374	5e-05	0.00111772
gmeb-2	WBGene00010010	F53H4.5	40.8262	1.50924	7.17e-05	0.000979469	1.80166	2.32e-06	5.46e-06	-0.292425	0.410133	0.491867	22.4754	10.6072	17.2954	47.84	48.2575	45.8345	66.4161	61.9005	46.8094	1.33879	4.75747	3.55356	1.82926	5e-05	0.00111772
grdn-1	WBGene00013082	Y51A2D.15	450.795	0.888354	9.13e-06	0.000191021	-1.12199	8.42e-08	2.21e-07	2.01034	4.71e-22	1.13e-20	444.827	353.825	425.9	887.978	616.818	760.853	185.965	231.73	149.26	8.10858	18.778	2.31582	1.21153	5e-05	0.00111772
grh-1	WBGene00001707	Y48G8AR.1	129.906	1.14474	4.92e-05	0.000729317	1.05118	0.000224741	0.000442115	0.0935659	0.737094	0.795623	58.0616	76.5233	86.4772	203.11	171.095	114.586	189.95	125.388	143.961	2.55573	11.9767	4.68621	2.22843	5e-05	0.00111772
grl-7	WBGene00001716	T02E9.2	30.0591	3.92903	0.00198977	0.0122699	1.87844	0.144608	0.193661	2.0506	0.0989326	0.145011	4.68238	5.30359	3.60321	97.3587	54.3993	55.0014	43.8346	6.34876	0	2.7657	21.9119	7.92273	2.98599	0.0002	0.00379779
H03E18.1	WBGene00019148	H03E18.1	141.554	0.964422	0.000319251	0.00310983	1.19034	9.61e-06	2.14e-05	-0.225916	0.391983	0.473541	87.0924	87.1305	69.9024	214.021	150.914	108.857	205.89	168.242	181.939	1.87594	6.05562	3.22805	1.69066	5e-05	0.00111772
H29C22.1	WBGene00045261	H29C22.1	473.994	-0.61656	0.00208967	0.0126525	-1.3419	5.44e-11	1.82e-10	0.72534	0.000435519	0.000968333	710.786	703.105	673.081	595.902	397.466	365.53	257.694	244.427	317.951	99.8917	18.0706	-5.52786	-2.46672	5e-05	0.00111772
H42K12.3	WBGene00019272	H42K12.3	71.5506	2.73677	7.41e-08	3.53e-06	-1.12433	0.0488963	0.0720489	3.86111	3.63e-12	2.25e-11	42.1415	19.6991	18.0161	268.576	149.159	110.003	25.2381	3.17438	7.94877	5.43385	24.762	4.55699	2.18808	5e-05	0.00111772
ham-2	WBGene00001821	C07A12.1	91.6995	0.972892	0.00180895	0.0114397	0.607719	0.0559174	0.0815253	0.365173	0.242116	0.3155	60.871	55.3089	67.7404	161.145	72.8249	127.191	107.594	82.5339	90.0861	7.95914	19.8981	2.50003	1.32195	5e-05	0.00111772
hbl-1	WBGene00001824	F13D11.2	573.528	2.41869	9.82e-31	4.7e-27	0.526371	0.0143512	0.0229364	1.89232	2.37e-19	3.97e-18	242.548	218.205	203.221	1492.27	1084.48	968.254	373.258	241.253	338.264	17.2157	76.9116	4.46753	2.15948	5e-05	0.00111772
hch-1	WBGene00001828	F40E10.1	190.327	2.32691	4.76e-18	4.02e-15	-1.25739	4.03e-05	8.5e-05	3.5843	2.99e-33	2.62e-31	84.2829	93.1917	89.3597	567.366	393.079	378.135	30.5514	22.2207	54.7582	18.3037	50.9303	2.78251	1.47639	5e-05	0.00111772
hhat-1	WBGene00013852	ZC101.3	23.0984	3.46461	7.01e-09	4.89e-07	1.38366	0.0317308	0.0482308	2.08095	0.000187541	0.000437498	3.74591	4.54594	5.76514	73.8583	50.0123	32.0841	6.64161	20.6335	10.5984	1.30427	6.35427	4.8719	2.28448	0.00015	0.00299303
hil-7	WBGene00001858	C01B10.5	90.5282	2.05846	0.0108184	0.0429744	-1.63243	0.0516714	0.0758373	3.69089	9.64e-06	2.66e-05	58.998	32.5792	56.9308	438.114	105.289	74.4811	27.8948	14.2847	6.18238	61.2939	301.697	4.92214	2.29928	5e-05	0.00111772
hsp-12.1	WBGene00011906	T22A3.2	23.163	1.50487	0.00178516	0.0113542	1.66266	0.000624697	0.00117102	-0.157792	0.726497	0.787079	11.2377	9.84953	8.64772	33.572	22.8126	27.5007	23.9098	44.4414	26.4959	6.66547	15.0258	2.25427	1.17266	0.0025	0.0289553
hst-3.2	WBGene00044303	F52B10.2	21.2121	1.41125	0.00288114	0.0162147	-0.438742	0.413004	0.486923	1.85	0.000333923	0.000753631	12.1742	15.1531	15.8541	36.9291	30.7093	48.1262	5.31329	14.2847	12.3648	4.02519	8.09381	2.01079	1.00776	0.0033	0.0355552
hum-6	WBGene00002039	T10H10.1	382.555	1.22612	2.52e-07	9.65e-06	0.698329	0.00363284	0.0062717	0.527793	0.0263392	0.0440759	230.373	243.208	220.517	700.815	514.162	406.781	495.464	319.025	312.652	2.39381	5.48257	2.29031	1.19554	5e-05	0.00111772
icmt-1	WBGene00017673	F21F3.3	104.159	4.04362	1.39e-06	4.1e-05	8.11486	2.93e-23	2.75e-22	-4.07124	2.54e-21	5.58e-20	0.936477	2.27297	0	33.572	8.77409	9.1669	321.454	285.694	275.557	0.155435	2.01038	12.9339	3.69308	0.0018	0.0223747
ifa-3	WBGene00002051	F52E10.5	90.3314	3.12957	7.53e-16	3.46e-13	0.448943	0.281249	0.349064	2.68063	8.25e-12	4.87e-11	28.0943	27.2756	18.0161	285.362	177.237	176.463	57.1178	22.2207	21.1967	3.12987	13.8523	4.42584	2.14595	5e-05	0.00111772
ifp-1	WBGene00002067	C43C3.1	83.4841	0.986182	0.00481004	0.0236356	0.584742	0.100507	0.139365	0.401441	0.251894	0.32619	50.5698	51.5206	65.5785	166.181	80.7216	84.7938	112.907	66.662	72.4221	2.04478	6.85598	3.35292	1.74541	5e-05	0.00111772
igcm-3	WBGene00020160	T02C5.3	771.961	1.06415	1.11e-10	1.45e-08	-0.730886	1.78e-05	3.87e-05	1.79503	2.67e-26	1.1e-24	648.979	584.911	648.579	1321.06	1188.01	1427.74	312.156	350.769	465.445	42.142	90.8443	2.15567	1.10814	5e-05	0.00111772
insc-1	WBGene00018392	F43E2.3	131.343	0.825916	0.000198105	0.00214336	1.20073	6.44e-08	1.71e-07	-0.374814	0.0837088	0.125156	74.9182	89.4034	69.1817	151.913	148.282	112.295	172.682	176.178	187.238	2.56545	6.0933	2.37514	1.24802	0.0032	0.0346953
inx-1	WBGene00002123	C16E9.4	117.113	0.702342	0.00257243	0.0148198	1.28267	3.01e-08	8.17e-08	-0.580328	0.0104839	0.0188973	75.8546	69.7044	63.4166	134.288	109.676	93.9607	187.293	155.545	164.275	3.66742	8.04691	2.19416	1.13367	5e-05	0.00111772
irg-5	WBGene00009429	F35E12.5	104.82	1.45785	5.98e-06	0.000136743	2.97986	2.67e-21	2.09e-20	-1.52201	2.55e-07	8.61e-07	37.4591	22.7297	21.6193	78.0548	49.1349	96.2524	228.471	196.812	212.85	420.653	6.60204	-63.7156	-5.99358	5e-05	0.00111772
irx-1	WBGene00007984	C36F7.1	200.772	0.717692	0.000331749	0.00320119	0.18961	0.356243	0.429433	0.528082	0.00933255	0.0169817	157.328	159.108	161.424	287.04	208.823	291.049	185.965	153.958	202.252	12.4997	26.0126	2.08106	1.05731	5e-05	0.00111772
jmjd-3.1	WBGene00017571	F18E9.5	308.281	1.35004	8.19e-14	2.45e-11	0.248527	0.184699	0.240891	1.10151	1.84e-09	8.12e-09	210.707	168.2	206.825	543.026	461.517	486.992	193.935	274.584	228.748	6.47595	16.1047	2.48685	1.31432	5e-05	0.00111772
K01D12.1	WBGene00010461	K01D12.1	13.8751	3.39836	0.000247215	0.00254943	1.48156	0.127457	0.173178	1.91679	0.0295006	0.0489662	2.80943	3.03062	2.88257	55.3937	15.7934	20.6255	19.9248	0	4.41598	0.943529	8.44426	8.94966	3.16183	5e-05	0.00111772
K02E10.4	WBGene00019318	K02E10.4	51.028	1.32801	0.00605922	0.0279483	-0.654941	0.202188	0.26152	1.98295	8.83e-05	0.000214682	26.2214	43.9441	41.0767	123.377	64.9283	91.669	15.9399	7.93596	44.1598	4.35023	15.9129	3.65794	1.87103	5e-05	0.00111772
K03D3.2	WBGene00010528	K03D3.2	6.37569	5.12757	0.000585101	0.00490474	6.59869	7.02e-06	1.58e-05	-1.47112	0.120439	0.172256	0	0	0	5.03579	7.89668	2.29172	14.6115	6.34876	21.1967	56.3122	0.612971	-91.8676	-6.52148	0.0008	0.0117379
K04F1.9	WBGene00019388	K04F1.9	36.5368	-1.34978	9.9e-05	0.00126655	-0.520725	0.11949	0.163212	-0.829057	0.0230729	0.0390685	53.3792	49.2477	54.7689	22.6611	18.4256	20.6255	34.5364	38.0926	37.0943	23.3778	3.814	-6.12947	-2.61577	5e-05	0.00111772
K04F10.2	WBGene00019395	K04F10.2	15.5899	1.60873	0.00495788	0.0240902	1.1246	0.0578687	0.0841637	0.484125	0.382042	0.463353	4.68238	9.84953	7.92707	23.5004	22.8126	22.9172	21.2531	7.93596	19.4303	0.598561	1.52247	2.54355	1.34684	0.0037	0.038771
K04H4.2	WBGene00010573	K04H4.2	119.95	3.08887	0.000381467	0.00356135	0.341454	0.697996	0.751769	2.74742	0.001624	0.00333614	39.332	22.7297	38.1941	460.775	248.307	143.233	96.9675	7.93596	22.0799	5.32703	40.5505	7.61222	2.92832	5e-05	0.00111772
K08D8.4	WBGene00010658	K08D8.4	175.22	0.7457	0.00218001	0.0131166	2.11617	6.07e-19	3.84e-18	-1.37047	4.31e-09	1.81e-08	84.2829	75.008	66.2992	123.377	101.779	153.546	266.993	312.677	393.023	13.3626	1.19124	-11.2174	-3.48767	5e-05	0.00111772
K08E7.6	WBGene00010674	K08E7.6	15.7496	1.72892	0.00509966	0.0246541	1.09648	0.0865303	0.121526	0.632447	0.292078	0.369765	11.2377	2.27297	8.64772	24.3397	30.7093	17.1879	15.9399	19.0463	12.3648	0.481534	3.64269	7.56476	2.9193	0.0002	0.00379779
K09F5.6	WBGene00044698	K09F5.6	142.716	1.00846	4.55e-06	0.000110717	0.414525	0.0681921	0.0978368	0.593935	0.00749794	0.0138901	117.06	81.0692	98.0074	224.932	177.237	191.359	120.877	147.609	126.297	4.52037	10.6394	2.35366	1.2349	5e-05	0.00111772
K10D6.2	WBGene00010742	K10D6.2	78.4478	1.66333	2.26e-08	1.3e-06	1.15297	0.000161697	0.000322256	0.510357	0.0782651	0.117887	34.6496	37.8828	38.1941	154.431	110.554	84.7938	78.371	76.1852	90.9693	6.75953	21.4561	3.1742	1.66639	5e-05	0.00111772
klp-11	WBGene00002222	F20C5.2	140.139	1.28913	4.67e-09	3.46e-07	0.206954	0.371575	0.445116	1.08218	1.47e-06	4.51e-06	101.14	86.3728	87.9184	239.2	203.559	229.172	114.236	77.7724	121.881	6.24994	15.5598	2.48959	1.31591	5e-05	0.00111772
lact-5	WBGene00016355	C33F10.7	139.281	1.09166	6.4e-06	0.000143508	1.12352	4.23e-06	9.71e-06	-0.0318648	0.893377	0.920489	69.2993	101.526	64.8579	155.27	147.405	201.672	170.025	165.068	178.406	5.11786	10.4736	2.04648	1.03315	0.00025	0.00457656
lad-2	WBGene00002243	Y54G2A.25	56.1939	0.960303	0.00410182	0.0210107	0.393279	0.256268	0.321847	0.567024	0.0938271	0.138369	52.4427	33.3369	33.8702	95.6801	80.7216	53.8555	47.8196	52.3773	55.6414	0.850299	3.21749	3.78395	1.91989	5e-05	0.00111772
lea-1	WBGene00002263	K08H10.1	9080.76	0.911593	3.77e-24	6.78e-21	0.97594	2.19e-27	2.99e-26	-0.0643469	0.473713	0.555267	5930.71	5507.4	5420.68	10457.7	10259.5	10994.5	11135.3	11011.9	11009	198.961	437.256	2.1977	1.13599	5e-05	0.00111772
lec-10	WBGene00002273	W01A11.4	1239.12	-0.53639	0.000411756	0.00378026	0.382727	0.011303	0.0183662	-0.919117	1.53e-09	6.8e-09	1217.42	1198.61	1310.13	1028.14	798.442	740.227	1791.91	1526.88	1540.3	251.586	69.2879	-3.63102	-1.86037	5e-05	0.00111772
lgc-27	WBGene00022283	Y74E4A.1	49.2079	2.3634	5.43e-09	3.92e-07	1.00103	0.0185969	0.0292757	1.36237	0.00059338	0.00129335	21.539	13.6378	19.4574	126.734	73.7023	79.0645	53.1329	23.8079	31.7951	2.10133	9.08104	4.32157	2.11155	0.00185	0.0228311
lgx-1	WBGene00002983	C54G7.3	61.0085	2.10029	1.12e-05	0.000223602	-0.113389	0.822385	0.856651	2.21368	6.64e-06	1.87e-05	30.9037	26.518	30.9876	195.557	103.534	79.0645	51.8045	17.4591	13.248	1.0184	4.88011	4.79194	2.2606	5e-05	0.00111772
lim-4	WBGene00002987	ZC64.4	8.39344	2.59218	0.00143983	0.00961627	1.30156	0.133434	0.18035	1.29062	0.0912093	0.134899	2.80943	1.51531	3.60321	20.1432	14.9159	12.6045	2.65664	11.1103	6.18238	0.860477	3.13611	3.64462	1.86577	0.00015	0.00299303
lpr-3	WBGene00012261	W04G3.8	228.085	2.12826	1.34e-13	3.69e-11	-0.698759	0.0223971	0.0348792	2.82702	4.55e-21	9.67e-20	139.535	100.011	104.493	693.261	396.589	410.219	78.371	42.8542	87.4365	12.8487	54.9872	4.27959	2.09747	5e-05	0.00111772
lpr-4	WBGene00012257	W04G3.3	46.8663	3.37669	1.99e-07	7.92e-06	-0.0629737	0.928704	0.943149	3.43967	3.12e-07	1.04e-06	16.8566	4.54594	12.9716	150.234	107.921	96.2524	27.8948	1.58719	3.53279	4.34517	24.8695	5.72348	2.51689	5e-05	0.00111772
lpr-5	WBGene00012256	W04G3.2	92.6003	2.8222	6.57e-13	1.52e-10	0.502511	0.225473	0.287672	2.31969	4.3e-09	1.81e-08	38.3956	34.0945	15.8541	269.415	191.275	159.275	65.0878	31.7438	28.2623	3.97696	20.8504	5.2428	2.39034	5e-05	0.00111772
lpr-6	WBGene00012255	W04G3.1	51.0144	3.09544	1.11e-08	7.23e-07	0.297986	0.608074	0.671973	2.79745	3.89e-07	1.28e-06	22.4754	9.09187	11.5303	184.646	95.6376	83.648	33.208	4.76157	14.1312	5.34877	28.7734	5.37944	2.42746	5e-05	0.00111772
lron-2	WBGene00022789	ZK682.5	22.3957	2.55445	0.000695986	0.00556687	0.586488	0.458442	0.531909	1.96797	0.00914653	0.0166755	9.36477	3.78828	10.8096	57.0723	18.4256	65.3142	23.9098	11.1103	1.76639	0.591189	4.55462	7.70417	2.94564	5e-05	0.00111772
lys-1	WBGene00003090	Y22F5A.4	2929.95	0.438476	0.00068486	0.00549418	2.36947	2.03e-76	1.2e-73	-1.931	1.5e-51	8.92e-49	1164.98	1110.72	1228.7	1597.19	1660.06	1490.77	6535.34	6418.6	5163.17	489.796	119.518	-4.09809	-2.03496	5e-05	0.00111772
M02G9.1	WBGene00010830	M02G9.1	21.1131	1.99404	0.000195163	0.00212771	1.16703	0.0365306	0.0549222	0.827011	0.109531	0.15869	9.36477	9.09187	7.92707	49.5186	26.3223	28.6466	30.5514	12.6975	15.8975	0.466954	4.25312	9.10822	3.18717	5e-05	0.00111772
M03B6.3	WBGene00010835	M03B6.3	36.5996	2.93176	1.63e-09	1.44e-07	0.603285	0.254725	0.32007	2.32848	1.75e-06	5.32e-06	16.8566	6.06125	10.089	114.145	77.212	56.1473	22.5815	9.52315	16.7807	1.38781	7.6602	5.51963	2.46458	0.00265	0.0301342
mam-1	WBGene00022504	ZC13.3	11.1134	2.46214	0.00459298	0.0227951	1.71661	0.05446	0.0795305	0.745532	0.362255	0.442728	3.74591	0.757656	5.76514	33.572	15.7934	6.87517	17.2682	4.76157	11.4816	0.626153	3.74461	5.98034	2.58023	0.002	0.0241405
mam-3	WBGene00010714	K09B11.10	15.868	2.08823	0.0033578	0.0181303	0.742903	0.320802	0.391772	1.34533	0.0573936	0.0892939	5.61886	7.57656	7.20643	28.5362	25.4449	33.23	23.9098	9.52315	1.76639	0.219545	1.28273	5.84267	2.54663	5e-05	0.00111772
max-1	WBGene00003143	C34B4.1	116.717	1.38267	9.83e-06	0.000203223	1.64089	1.67e-07	4.29e-07	-0.258218	0.395885	0.477511	63.6804	50.763	42.5179	194.717	88.6183	123.753	163.384	142.847	180.172	1.35901	3.3724	2.48151	1.31122	5e-05	0.00111772
mboa-1	WBGene00007174	B0395.2	16.1853	2.88818	2.5e-06	6.73e-05	1.57304	0.0155912	0.0247937	1.31514	0.0189781	0.0326624	5.61886	3.03062	4.32386	41.1256	27.1997	26.3548	18.5965	7.93596	11.4816	0.572875	3.6397	6.35339	2.66753	5e-05	0.00111772
mks-3	WBGene00018042	F35D2.4	11.3636	2.48711	0.00314159	0.0173143	2.41091	0.00462964	0.00789772	0.0762085	0.919891	0.940468	2.80943	2.27297	3.60321	27.6969	14.9159	5.72931	13.2832	6.34876	25.6127	0.241795	0.783716	3.24124	1.69655	0.00375	0.0392352
mks-5	WBGene00007490	C09G5.8	23.5395	1.66583	0.00115981	0.00822515	0.844952	0.114111	0.156644	0.820878	0.105159	0.153042	15.9201	10.6072	9.36836	52.8758	38.606	20.6255	14.6115	25.3951	23.8463	0.459448	1.46499	3.18859	1.67291	0.0001	0.00210859
mlt-11	WBGene00012186	W01F3.3	896.301	2.45799	1.4e-19	1.54e-16	-0.575133	0.0380498	0.0570811	3.03312	2.95e-28	1.51e-26	461.683	331.096	334.378	2574.13	1870.64	1742.86	304.186	133.324	314.418	12.5415	41.7476	3.32876	1.73498	5e-05	0.00111772
mlt-8	WBGene00021095	W08F4.6	110.329	2.27945	4.22e-17	2.53e-14	1.00766	0.000383453	0.000736457	1.27179	1.68e-06	5.11e-06	46.8238	43.9441	36.0321	245.075	200.049	167.296	107.594	66.662	79.4877	15.9726	51.5186	3.22544	1.68949	5e-05	0.00111772
mlt-9	WBGene00008605	F09B12.1	40.0865	3.37497	2.43e-07	9.36e-06	1.28761	0.0578688	0.0841637	2.08736	0.00102765	0.00216702	8.42829	7.57656	10.089	129.252	61.4186	80.2104	49.1479	3.17438	11.4816	1.84853	11.5344	6.23977	2.64149	5e-05	0.00111772
mltn-9	WBGene00008964	F19H8.4	205.095	0.865875	0.00043453	0.00393404	2.20762	6.93e-20	4.73e-19	-1.34174	1.48e-08	5.85e-08	73.0452	76.5233	98.0074	184.646	149.159	116.878	470.226	352.356	325.016	2.58222	5.26025	2.0371	1.02652	0.00045	0.0073914
mps-2	WBGene00019282	K01A2.8	114.476	1.19157	4.98e-07	1.74e-05	0.945447	9.44e-05	0.000192402	0.246121	0.292101	0.369768	65.5534	69.7044	62.6959	144.359	132.489	176.463	142.13	99.993	136.896	19.4379	40.9476	2.10659	1.0749	0.00055	0.0087415
nab-1	WBGene00003516	C43E11.6	352.864	1.83739	2.25e-18	2.15e-15	0.831414	0.000105671	0.000214263	1.00597	1.51e-06	4.62e-06	184.486	167.442	149.173	759.565	578.212	448.032	302.857	269.822	316.184	14.1978	47.2019	3.32459	1.73317	5e-05	0.00111772
nas-11	WBGene00003530	K11G12.1	1356.18	0.498746	0.00215996	0.0130123	1.7945	1.23e-28	1.9e-27	-1.29575	9.26e-16	9.22e-15	768.848	629.612	677.404	785.584	990.595	1158.47	2275.42	2336.35	2583.35	51.9321	12.2254	-4.24789	-2.08675	5e-05	0.00111772
ncam-1	WBGene00017184	F02G3.1	506.309	1.07498	7.86e-12	1.5e-09	0.485901	0.00239344	0.00422114	0.589075	0.00018822	0.000439025	326.83	353.825	330.775	739.422	618.573	774.603	504.762	398.385	509.605	10.5621	23.0852	2.18566	1.12807	5e-05	0.00111772
nhr-114	WBGene00003704	Y45G5AM.1	692.427	-0.77816	0.00165123	0.0107061	-0.533181	0.0312807	0.0475993	-0.244979	0.324916	0.404443	1083.5	909.187	749.469	712.565	399.221	485.846	767.77	453.937	670.346	100.649	21.2706	-4.73184	-2.24241	0.00015	0.00299303
nhr-91	WBGene00003681	Y15E3A.1	67.7726	1.51259	9.83e-07	3.08e-05	1.26458	6.08e-05	0.00012619	0.248014	0.407077	0.488893	32.7767	31.0639	33.8702	120.859	69.3153	88.2314	67.7444	77.7724	88.3197	4.80972	14.3875	2.99134	1.5808	5e-05	0.00111772
nlp-33	WBGene00003771	T19C4.7	387.551	-0.846588	0.00454029	0.0226125	0.376918	0.203172	0.262564	-1.22351	4.22e-05	0.000106888	331.513	443.229	446.799	337.398	214.088	126.045	447.644	671.382	469.861	151.312	42.8588	-3.53048	-1.81986	5e-05	0.00111772
nlr-1	WBGene00003772	F20B10.1	157.602	1.44183	1.05e-09	1.01e-07	0.485402	0.0473865	0.0700372	0.956432	5.76e-05	0.000142956	96.4571	87.1305	93.6836	323.969	225.494	201.672	123.534	150.783	115.699	2.09502	5.94944	2.8398	1.50579	5e-05	0.00111772
noah-1	WBGene00016422	C34G6.6	1342.01	2.06956	1.91e-15	7.86e-13	-0.2696	0.30531	0.375441	2.33916	4.14e-19	6.74e-18	705.167	621.278	678.846	3230.46	2544.49	2641.21	502.106	319.025	835.504	28.5104	82.9027	2.90781	1.53993	5e-05	0.00111772
noah-2	WBGene00009926	F52B11.3	843.188	2.03701	5.73e-16	2.84e-13	-0.872764	0.000715447	0.00133314	2.90977	6.88e-30	4.21e-28	457.937	431.864	454.726	2123.43	1800.44	1592.75	212.531	147.609	367.41	33.5157	106.069	3.16476	1.6621	5e-05	0.00111772
nphp-1	WBGene00010898	M28.7	16.5281	2.15682	0.000132414	0.00159608	0.091719	0.88539	0.908529	2.0651	0.0004914	0.00108379	11.2377	5.30359	6.48579	39.447	30.7093	30.9383	3.98497	12.6975	7.94877	0.706361	3.03449	4.29595	2.10298	5e-05	0.00111772
nrx-1	WBGene00007799	C29A12.4	179.293	0.586564	0.00296574	0.0165611	1.10114	2.16e-08	5.94e-08	-0.514578	0.00801599	0.0147685	109.568	134.863	103.052	192.199	177.237	151.254	261.679	236.491	247.295	2.49096	6.51794	2.61664	1.38772	0.00025	0.00457656
nsy-4	WBGene00021415	Y38F2AL.1	124.673	1.72856	4.05e-10	4.34e-08	0.702966	0.0139327	0.0222996	1.02559	0.000200397	0.000465599	62.744	57.5819	69.1817	265.218	207.946	153.546	107.594	74.598	123.648	12.6345	37.2408	2.94755	1.55952	5e-05	0.00111772
osg-1	WBGene00019832	R02F2.2	112.586	1.40263	1.42e-08	8.92e-07	1.14973	5.15e-06	1.17e-05	0.252897	0.294955	0.37264	59.9345	56.0666	57.6514	179.61	138.631	139.795	115.564	107.929	158.092	1.87998	4.20618	2.23735	1.16179	0.0005	0.00804918
osm-12	WBGene00003892	Y75B8A.12	12.3146	2.16383	0.00156997	0.010319	2.09153	0.00262494	0.00460805	0.0723001	0.906046	0.92994	5.61886	3.03062	2.88257	12.5895	16.6708	21.7714	23.9098	11.1103	13.248	0.305059	1.27372	4.17532	2.06189	0.0004	0.0066819
osm-5	WBGene00003885	Y41G9A.1	20.2508	1.86686	0.000167159	0.00190312	1.49356	0.00348954	0.00603894	0.373297	0.421198	0.502837	6.55534	6.06125	11.5303	29.3755	25.4449	34.3759	23.9098	23.8079	21.1967	0.463678	1.49947	3.23386	1.69326	0.00045	0.0073914
pals-14	WBGene00009061	F22G12.1	9.12251	2.38012	0.00666073	0.0300192	2.80369	0.00138152	0.00250311	-0.423563	0.571689	0.648819	0	3.78828	2.16193	8.39299	7.01927	17.1879	14.6115	17.4591	11.4816	0.545788	7.72275	14.1497	3.8227	5e-05	0.00111772
pat-9	WBGene00003933	T27B1.2	149.024	1.32813	2.33e-08	1.34e-06	-0.154576	0.539485	0.609399	1.48271	1.69e-09	7.47e-09	103.012	89.4034	110.979	292.076	201.804	268.132	95.6392	109.516	70.6558	11.4592	27.8391	2.42941	1.2806	5e-05	0.00111772
pcp-4	WBGene00003959	Y116F11B.3	128.275	-0.785323	0.000820985	0.0063215	0.397336	0.0800312	0.113291	-1.18266	5.64e-07	1.83e-06	139.535	126.529	131.878	69.6618	88.6183	72.1893	143.459	217.445	165.158	8.03947	3.12687	-2.57109	-1.36238	5e-05	0.00111772
phg-1	WBGene00004017	F27E5.4	8.69999	2.84011	0.00472724	0.0233005	1.02214	0.338543	0.411016	1.81797	0.063506	0.097712	0.936477	2.27297	4.32386	33.572	13.1611	8.02104	11.9549	3.17438	0.883197	1.35122	5.90616	4.37098	2.12796	5e-05	0.00111772
plpr-1	WBGene00011524	T06D8.3	37.5142	2.25436	0.000182468	0.0020339	0.269441	0.669699	0.727224	1.98492	0.00115454	0.00241944	14.9836	18.9414	14.4129	129.252	67.5605	33.23	37.193	15.8719	6.18238	3.04962	12.8125	4.20134	2.07085	5e-05	0.00111772
plx-2	WBGene00004048	K04B12.1	197.834	1.7589	4.69e-18	4.02e-15	0.395818	0.0640398	0.092288	1.36308	3.27e-11	1.78e-10	116.123	102.284	95.1249	392.792	351.841	312.82	159.399	107.929	142.195	1.57976	5.27498	3.3391	1.73946	5e-05	0.00111772
pros-1	WBGene00000448	K12H4.1	70.8232	1.53703	2.06e-06	5.67e-05	0.52678	0.119018	0.162629	1.01025	0.00190966	0.0038796	36.5226	44.7017	38.1941	131.77	93.8827	121.461	78.371	33.331	59.1742	2.81499	9.57785	3.40245	1.76657	5e-05	0.00111772
ptr-1	WBGene00004216	C24B5.3	126.826	2.05993	1.7e-13	4.51e-11	2.67939	6.04e-22	5.01e-21	-0.619456	0.0153943	0.0269843	29.0308	33.3369	36.0321	176.253	100.025	135.212	232.456	180.94	218.15	1.61922	3.59838	2.22229	1.15204	0.0004	0.0066819
ptr-10	WBGene00004224	F55F8.1	20.7605	1.89857	0.000170715	0.00193593	0.466816	0.392928	0.467365	1.43175	0.00511899	0.00973914	14.0472	8.33422	8.64772	41.9649	32.4641	40.1052	17.2682	6.34876	17.6639	0.529482	1.51739	2.8658	1.51893	0.0006	0.00935238
ptr-11	WBGene00004225	F56C11.2	169.79	0.918283	5.05e-05	0.000741009	2.32757	4.71e-26	5.69e-25	-1.40929	3.72e-11	2.01e-10	61.8075	57.5819	73.5056	131.77	119.328	113.44	393.183	290.456	287.039	1.73576	3.69324	2.12774	1.08932	0.00075	0.0112076
ptr-18	WBGene00004232	Y38F1A.3	75.1812	1.77744	3.34e-08	1.78e-06	1.66833	3.11e-07	7.83e-07	0.109114	0.722034	0.783634	31.8402	24.245	33.1496	136.806	84.2312	83.648	112.907	76.1852	93.6189	1.74194	7.42013	4.25969	2.09075	5e-05	0.00111772
ptr-19	WBGene00004233	Y39A1B.2	20.3226	1.57652	0.00737389	0.0324298	-0.736463	0.265395	0.33193	2.31299	0.000313824	0.000710879	14.0472	10.6072	15.1335	39.447	36.8512	42.3969	18.5965	3.17438	2.64959	0.290447	1.78931	6.16054	2.62306	5e-05	0.00111772
ptr-4	WBGene00004219	C45B2.7	115.755	2.81987	1.19e-15	5.03e-13	0.870975	0.0177283	0.027985	1.9489	2.33e-08	8.96e-08	47.7603	31.8216	26.6638	326.487	218.475	199.38	86.3409	33.331	71.5389	2.33227	11.1426	4.77758	2.25628	5e-05	0.00111772
qua-1	WBGene00004264	T05C12.10	91.0644	1.62013	1.1e-07	4.82e-06	1.44509	2.99e-06	6.95e-06	0.175042	0.553371	0.631649	30.9037	45.4594	43.9592	161.985	86.8635	122.607	108.922	95.2315	123.648	0.810271	3.11375	3.84285	1.94218	5e-05	0.00111772
R03H10.2	WBGene00019855	R03H10.2	64.6312	2.02595	3.53e-08	1.87e-06	-1.52583	0.000619929	0.00116294	3.55177	2.47e-16	2.66e-15	31.8402	31.8216	43.9592	182.967	129.857	126.045	15.9399	1.58719	17.6639	8.69695	25.9045	2.97857	1.57462	5e-05	0.00111772
R07B1.9	WBGene00011081	R07B1.9	20.9152	1.83649	0.00117427	0.00830444	0.66063	0.267768	0.334452	1.17586	0.0374587	0.0607518	10.3012	9.09187	11.5303	53.7151	37.7286	18.3338	13.2832	9.52315	24.7295	0.503123	2.18329	4.33948	2.11752	0.00125	0.0168151
R07E3.6	WBGene00011107	R07E3.6	153.691	1.06032	0.000848563	0.00647829	1.75605	2.89e-08	7.85e-08	-0.695724	0.0253521	0.0425495	92.7112	62.1278	59.8134	223.253	119.328	101.982	225.815	288.869	209.318	2.12927	8.61108	4.04415	2.01584	5e-05	0.00111772
R09B5.11	WBGene00019979	R09B5.11	166.042	0.996019	0.000350214	0.00334344	1.7756	1.42e-10	4.62e-10	-0.779585	0.00409339	0.00791545	69.2993	53.0359	110.258	147.717	148.282	169.588	289.574	206.335	300.287	8.46456	4.00296	-2.11458	-1.08037	0.00015	0.00299303
R09E10.5	WBGene00011175	R09E10.5	214.278	2.97588	1.01e-20	1.32e-17	-0.798911	0.0224218	0.0349117	3.77479	1.15e-28	6.17e-27	83.3464	50.0053	71.3437	637.867	540.484	427.407	67.7444	23.8079	26.4959	2.25525	9.92453	4.40063	2.13771	5e-05	0.00111772
rga-2	WBGene00013135	Y53C10A.4	166.877	1.93068	1.4e-17	1.06e-14	1.03836	8.82e-06	1.97e-05	0.892328	5.88e-05	0.000146017	86.1559	59.8548	73.5056	316.416	291.3	224.589	134.16	166.655	149.26	4.88248	15.7482	3.22545	1.68951	5e-05	0.00111772
rhgf-2	WBGene00006476	T08H4.1	297.295	0.744817	0.000473629	0.00418476	-0.0673168	0.757469	0.802871	0.812134	0.000175516	0.000411276	266.896	221.993	248.622	517.008	361.492	355.217	290.902	209.509	204.018	6.13234	18.4453	3.00787	1.58874	5e-05	0.00111772
rml-3	WBGene00015781	C14F11.6	28.9755	2.5399	1.98e-05	0.000352198	-0.288931	0.661968	0.720058	2.82883	7.28e-06	2.04e-05	14.0472	16.6684	3.60321	96.5194	66.6831	34.3759	9.29825	14.2847	5.29918	6.81123	23.7303	3.484	1.80074	5e-05	0.00111772
rocf-1	WBGene00011948	T23F1.5	23.6284	3.26234	1.25e-06	3.77e-05	0.282236	0.705827	0.758994	2.9801	1.63e-05	4.35e-05	9.36477	6.06125	2.88257	88.9657	45.6253	37.8135	15.9399	1.58719	4.41598	0.434067	3.43128	7.90495	2.98276	5e-05	0.00111772
rrc-1	WBGene00009800	F47A4.3	72.7442	0.790183	0.0097637	0.0399672	1.04891	0.000638475	0.00119559	-0.258725	0.389781	0.471137	47.7603	49.2477	39.6354	86.4478	96.515	51.5638	102.281	99.993	81.2541	1.69942	4.05129	2.38393	1.25334	5e-05	0.00111772
sad-1	WBGene00004719	F15A2.6	93.3705	0.851199	0.00312598	0.0172614	1.26506	1.11e-05	2.47e-05	-0.413865	0.141828	0.198748	54.3157	51.5206	56.2102	128.413	85.9861	76.7728	108.922	117.452	160.742	1.55988	3.91085	2.50715	1.32605	5e-05	0.00111772
sel-7	WBGene00004764	K04G11.2	13.9987	1.95435	0.0074968	0.0327996	1.65869	0.0259079	0.0399558	0.295661	0.669536	0.738291	7.49182	6.81891	1.44129	17.6253	26.3223	16.0421	14.6115	28.5694	7.06558	0.804173	6.32839	7.86944	2.97626	5e-05	0.00111772
set-18	WBGene00044070	T22A3.4	182.546	1.05007	3.99e-05	0.000614412	1.80075	1.35e-12	5.1e-12	-0.750685	0.00250679	0.0050032	79.6005	79.5539	91.5217	233.325	164.953	119.17	329.424	277.758	267.609	5.0119	10.2589	2.04691	1.03345	0.00025	0.00457656
shn-1	WBGene00006444	C33B4.3	272.946	1.50018	1.17e-14	3.92e-12	1.23913	3.15e-10	9.98e-10	0.261048	0.170957	0.234207	132.98	125.771	138.363	470.847	317.622	333.446	312.156	312.677	312.652	6.65261	15.4912	2.32859	1.21946	5e-05	0.00111772
skpo-2	WBGene00015841	C16C8.2	17.1856	3.10366	0.000649643	0.00529142	1.57921	0.0924134	0.129177	1.52446	0.0810983	0.121753	6.55534	3.03062	2.88257	57.9116	28.0771	19.4797	30.5514	0	6.18238	0.556307	4.28462	7.7019	2.94521	5e-05	0.00111772
slo-1	WBGene00004830	Y51A2D.19	145.539	1.14284	1.74e-06	4.88e-05	1.58801	2.9e-11	9.87e-11	-0.445173	0.0539146	0.084397	74.9182	69.7044	67.0198	193.039	148.282	123.753	227.143	174.591	231.398	2.02884	5.29826	2.61147	1.38487	5e-05	0.00111772
slt-1	WBGene00004854	F40E10.4	136.519	1.31231	3.15e-06	8.15e-05	1.11664	8.87e-05	0.000181076	0.195677	0.481094	0.562365	69.2993	75.008	72.7849	243.397	164.953	129.482	175.338	180.94	117.465	1.12902	3.83091	3.39313	1.76262	5e-05	0.00111772
smz-2	WBGene00020661	T21G5.4	171.238	1.5742	7.84e-05	0.00104431	5.90146	1.01e-58	2.37e-56	-4.32726	4.15e-46	1.32e-43	2.80943	6.06125	14.4129	31.8934	21.0578	18.3338	491.479	434.89	520.203	1.57168	0.473332	-3.32046	-1.73138	0.00455	0.044809
snf-11	WBGene00004910	T03F7.1	73.7966	1.3261	1.68e-05	0.000309737	1.81059	3.86e-09	1.12e-08	-0.484492	0.0969448	0.142495	42.1415	29.5486	23.7812	88.1264	62.296	87.0855	122.206	96.8187	112.166	1.92182	4.83943	2.51815	1.33236	5e-05	0.00111772
sox-2	WBGene00004949	K08A8.2	139.621	0.760608	0.00298694	0.0166599	-0.0865481	0.743983	0.791542	0.847156	0.00123709	0.0025815	97.3936	115.164	133.319	234.164	153.547	199.38	119.549	77.7724	126.297	17.6044	39.957	2.26972	1.18251	5e-05	0.00111772
spe-41	WBGene00004976	K01A11.4	282.718	0.90325	0.00167646	0.0108219	3.47645	1.61e-35	5.17e-34	-2.57321	4.88e-21	1.03e-19	46.8238	68.1891	66.2992	156.949	71.9475	111.149	657.519	553.93	811.658	2.52186	0.256138	-9.84571	-3.2995	5e-05	0.00111772
sqt-3	WBGene00005018	F23H12.4	480.894	2.44838	3.02e-25	7.23e-22	0.15747	0.517114	0.588793	2.29091	7.09e-22	1.67e-20	198.533	181.08	192.412	1364.7	866.002	889.189	274.963	149.196	211.967	113.705	494.355	4.3477	2.12025	5e-05	0.00111772
ssq-4	WBGene00006053	T28H11.1	1320.8	1.94126	0.00732741	0.0322748	6.58474	6.72e-20	4.59e-19	-4.64348	7.95e-11	4.13e-10	7.49182	53.7936	56.2102	250.95	116.695	84.7938	3772.43	3045.82	4499.01	3.87427	0.889719	-4.35449	-2.1225	5e-05	0.00111772
stn-2	WBGene00017866	F27D9.8	45.6048	1.39949	5.13e-05	0.000750707	1.65868	1.8e-06	4.26e-06	-0.259197	0.424843	0.506645	20.6025	20.4567	19.4574	58.7509	44.7478	56.1473	78.371	49.2029	62.707	2.18102	4.46286	2.04623	1.03297	0.00155	0.0198782
sups-1	WBGene00017716	F22F4.1	42.9045	2.07413	4.34e-06	0.000106353	0.69389	0.142439	0.191159	1.38023	0.0021715	0.00437615	25.2849	19.6991	12.2509	107.43	81.599	49.2721	38.5213	15.8719	36.2111	1.65847	9.97838	6.01662	2.58895	5e-05	0.00111772
swip-10	WBGene00018738	F53B1.6	19.4198	1.56601	0.00303383	0.0168497	1.48914	0.00560897	0.00947767	0.0768703	0.877899	0.909218	12.1742	4.54594	9.36836	25.179	32.4641	18.3338	25.2381	25.3951	22.0799	0.894074	2.66005	2.9752	1.57299	0.0002	0.00379779
syd-9	WBGene00044068	ZK867.1	224.339	1.45966	1.57e-13	4.26e-11	0.518129	0.0113878	0.0184904	0.94153	2.16e-06	6.46e-06	109.568	134.105	145.57	420.489	309.725	342.613	183.308	171.417	202.252	9.8853	29.4738	2.98158	1.57607	5e-05	0.00111772
syg-1	WBGene00006365	K02E10.8	132.435	1.03564	3.4e-06	8.69e-05	1.36046	1.15e-09	3.47e-09	-0.324814	0.132553	0.187521	70.2358	68.1891	74.2262	174.574	134.244	126.045	170.025	173.004	201.369	3.96951	8.92386	2.2481	1.16871	5e-05	0.00111772
syg-2	WBGene00007750	C26G2.1	217.911	1.2288	8.24e-09	5.5e-07	0.117827	0.594369	0.659403	1.11098	3.07e-07	1.03e-06	156.392	156.835	131.157	404.542	337.802	296.778	164.712	122.214	190.771	4.30959	10.7048	2.48395	1.31264	5e-05	0.00111772
sym-1	WBGene00006366	C44H4.3	594.949	1.58983	6.62e-15	2.26e-12	-0.923449	1.42e-05	3.12e-05	2.51327	8.62e-33	7.02e-31	385.828	370.494	425.179	1290.84	1114.31	1151.59	167.369	161.893	287.039	33.4427	78.7201	2.35388	1.23504	5e-05	0.00111772
T01B6.1	WBGene00020134	T01B6.1	32.2266	1.13436	0.011107	0.04377	-0.276194	0.56498	0.632745	1.41056	0.00262039	0.0052165	20.6025	22.7297	28.8257	67.9832	49.1349	41.251	33.208	9.52315	16.7807	3.98401	13.3218	3.34382	1.7415	5e-05	0.00111772
T01D3.6	WBGene00011330	T01D3.6	2464.64	0.734687	1.49e-07	6.23e-06	2.19806	3.02e-56	5.73e-54	-1.46337	4.41e-26	1.74e-24	1016.08	1178.91	864.051	1670.2	1756.57	1662.65	5055.59	4271.13	4706.56	26.891	7.15952	-3.75598	-1.90919	5e-05	0.00111772
T02B11.9	WBGene00044777	T02B11.9	32.1175	3.66878	0.00569729	0.02678	8.33164	3.97e-11	1.34e-10	-4.66286	4.85e-14	3.81e-13	0	0	0.720643	5.03579	5.26445	0	102.281	109.516	66.2398	0.524023	0	#NAME?	#NAME?	5e-05	0.00111772
T02E9.5	WBGene00011383	T02E9.5	131.938	1.41662	1.24e-06	3.77e-05	-0.790903	0.01183	0.0191612	2.20753	8.88e-13	5.94e-12	98.3301	86.3728	95.8455	355.863	207.946	183.338	50.4762	41.267	68.0062	66.6396	158.996	2.38591	1.25454	5e-05	0.00111772
T03G6.1	WBGene00020194	T03G6.1	27.9816	2.34117	7.42e-06	0.000162593	-0.862997	0.164	0.216814	3.20417	6.38e-08	2.32e-07	14.0472	8.33422	15.8541	100.716	38.606	53.8555	9.29825	3.17438	7.94877	3.11062	18.5487	5.96302	2.57605	0.00245	0.0284722
T06E4.14	WBGene00077691	T06E4.14	7.95588	3.81088	0.00196535	0.0121716	1.50806	0.248541	0.313336	2.30282	0.0456294	0.0725294	1.87295	0	2.16193	34.4113	7.89668	13.7503	10.6266	0	0.883197	1.49758	16.792	11.2128	3.48707	5e-05	0.00111772
T07G12.3	WBGene00011594	T07G12.3	7.60595	4.9486	0.000600941	0.00499671	3.56401	0.0157713	0.0250489	1.38459	0.199036	0.267114	0	1.51531	0	18.4646	18.4256	11.4586	15.9399	0	2.64959	0.144219	1.19508	8.28656	3.05077	0.00075	0.0112076
T13C2.3	WBGene00020479	T13C2.3	51.4079	1.30698	0.000464177	0.0041271	1.30011	0.000578683	0.00108992	0.00687548	0.984876	0.9898	26.2214	21.972	29.5464	75.5369	52.6445	64.1683	38.5213	90.4699	63.5902	3.24875	8.31962	2.56087	1.35663	5e-05	0.00111772
T14B1.1	WBGene00011763	T14B1.1	117.66	1.27339	1.95e-06	5.39e-05	1.53122	1.18e-08	3.32e-08	-0.257826	0.31943	0.398644	52.4427	54.5512	61.2547	174.574	123.715	107.711	174.01	126.975	183.705	3.93446	15.2684	3.88069	1.95631	5e-05	0.00111772
T19A5.3	WBGene00020554	T19A5.3	46.2218	2.38461	8.28e-06	0.000177234	-0.162607	0.776884	0.819406	2.54722	4.31e-06	1.24e-05	24.3484	9.84953	24.5019	161.145	103.534	40.1052	26.5664	12.6975	13.248	1.9151	12.3917	6.47052	2.69388	5e-05	0.00111772
T19C4.1	WBGene00011838	T19C4.1	36.8031	2.65903	2.39e-09	1.95e-07	-0.308855	0.551032	0.619772	2.96789	9.42e-10	4.28e-09	16.8566	9.84953	14.4129	96.5194	94.7602	66.46	18.5965	3.17438	10.5984	4.26477	14.8265	3.47651	1.79764	5e-05	0.00111772
T20D4.7	WBGene00020613	T20D4.7	11.7262	1.97313	0.00661212	0.0298751	2.62668	0.000266966	0.000521057	-0.653548	0.299007	0.37717	1.87295	3.78828	3.60321	8.39299	9.6515	19.4797	19.9248	23.8079	15.0143	6.65024	1.08375	-6.13632	-2.61738	0.0003	0.00528769
T24E12.5	WBGene00020774	T24E12.5	45.9205	1.60048	0.000898109	0.00677732	2.97523	3.01e-10	9.54e-10	-1.37475	0.00180559	0.00368287	12.1742	7.57656	15.1335	41.1256	28.0771	36.6676	115.564	41.267	115.699	1.94712	0.257546	-7.56028	-2.91844	5e-05	0.00111772
T26C5.2	WBGene00012032	T26C5.2	21.8809	2.99243	1.9e-06	5.27e-05	1.78787	0.00616192	0.010359	1.20456	0.0380684	0.0616153	5.61886	6.06125	4.32386	73.8583	35.0964	17.1879	18.5965	15.8719	20.3135	1.16934	6.58767	5.63367	2.49407	5e-05	0.00111772
T27A10.6	WBGene00020846	T27A10.6	311.732	0.952133	5.53e-06	0.000129022	1.90342	5.02e-20	3.47e-19	-0.951292	3.1e-06	9.12e-06	153.582	125.771	141.246	349.988	226.371	234.902	504.762	584.086	484.875	3.98212	8.92172	2.24044	1.16379	0.0001	0.00210859
tag-273	WBGene00013289	Y57G11A.1	1062.96	0.80452	2.18e-08	1.28e-06	1.40775	9.94e-23	8.93e-22	-0.603235	2.27e-05	5.96e-05	588.108	620.52	563.543	1226.22	928.299	938.461	1637.82	1511.01	1552.66	20.0337	47.1351	2.35279	1.23438	5e-05	0.00111772
tag-275	WBGene00016423	C34H3.1	80.2977	0.88972	0.00286868	0.0161699	-0.171755	0.584451	0.650819	1.06148	0.000593627	0.00129341	71.1722	60.6125	61.9753	158.627	115.818	82.5021	69.0727	50.7901	52.1086	6.53999	14.6157	2.23482	1.16016	5e-05	0.00111772
tag-278	WBGene00015356	C02F12.7	402.785	1.02854	1.18e-09	1.09e-07	0.792209	3.68e-06	8.5e-06	0.236327	0.160607	0.221753	220.072	259.876	278.168	570.723	507.142	469.804	425.063	504.727	389.49	5.02694	10.506	2.08994	1.06347	0.0013	0.0172847
tag-297	WBGene00007999	C38C6.6	34.1468	2.47979	0.000143334	0.00168667	0.434438	0.524484	0.595169	2.04535	0.0018581	0.00378133	9.36477	6.06125	23.0606	99.8766	43.8704	72.1893	37.193	9.52315	6.18238	2.01226	7.85833	3.90523	1.96541	5e-05	0.00111772
tbb-4	WBGene00006538	B0272.1	46.7073	2.0886	8.91e-11	1.2e-08	1.08824	0.00145654	0.00263315	1.00036	0.0012302	0.00256803	16.8566	19.6991	20.178	84.7692	81.599	75.6269	35.8647	46.0285	39.7439	3.66315	11.0236	3.00932	1.58943	5e-05	0.00111772
tni-1	WBGene00006584	F42E11.4	342.54	0.71939	0.000605053	0.00502508	1.1656	2.7e-08	7.35e-08	-0.446211	0.0318236	0.0524363	204.152	196.991	229.885	457.418	307.093	272.715	441.003	458.698	514.904	22.4467	46.687	2.0799	1.05652	5e-05	0.00111772
tsp-14	WBGene00006640	F39C12.3	122.783	0.735996	0.00184851	0.0116081	0.482897	0.0455997	0.0675657	0.253099	0.287316	0.364512	97.3936	93.1917	82.1533	193.039	129.857	129.482	130.176	119.039	130.713	9.22467	21.2769	2.30652	1.20572	5e-05	0.00111772
ttr-18	WBGene00007142	B0334.1	901.262	0.403323	0.00654671	0.0296355	1.56217	2.22e-26	2.76e-25	-1.15884	2.69e-15	2.51e-14	466.366	528.844	541.924	656.332	623.838	756.269	1356.22	1460.22	1721.35	151.431	68.501	-2.21064	-1.14446	5e-05	0.00111772
tts-2	WBGene00006651	R05H5.8	105.781	2.36964	0.00400462	0.0206305	-0.216729	0.795278	0.834609	2.58637	0.00182269	0.0037135	49.6333	46.217	39.6354	464.132	125.469	110.003	82.3559	22.2207	12.3648	20.5625	166.686	8.10631	3.01905	5e-05	0.00111772
twk-11	WBGene00006666	F20A1.7	42.2621	2.01239	2.62e-05	0.000441029	0.645434	0.196305	0.254465	1.36696	0.00428469	0.00826118	24.3484	22.7297	10.8096	118.341	57.0316	56.1473	43.8346	28.5694	18.5471	0.355251	1.85901	5.23295	2.38762	5e-05	0.00111772
ugt-57	WBGene00017154	F01E11.1	39.7745	2.28454	9.7e-10	9.55e-08	-0.236236	0.586313	0.652293	2.52077	5.34e-10	2.5e-09	17.7931	21.2144	14.4129	110.787	76.3346	72.1893	15.9399	14.2847	15.0143	3.57231	10.5045	2.94053	1.55607	5e-05	0.00111772
uig-1	WBGene00009337	F32F2.1	350.18	0.572034	0.00125234	0.00868001	0.598196	0.000814969	0.00151179	-0.0261616	0.882813	0.912769	264.086	240.935	283.213	474.204	325.519	371.259	398.497	384.1	409.803	7.03733	14.1393	2.00919	1.00661	0.00025	0.00457656
unc-2	WBGene00006742	T02C5.5	377.641	0.480472	0.00206399	0.0125552	0.883682	1.46e-08	4.06e-08	-0.40321	0.00925464	0.0168537	268.769	258.361	273.844	412.935	317.622	387.301	475.539	530.122	474.277	5.25396	12.8673	2.44907	1.29223	0.0003	0.00528769
unc-3	WBGene00006743	Y16B4A.1	18.6134	1.66812	0.00100425	0.0073618	-0.0165828	0.976528	0.981484	1.68471	0.00162162	0.00333242	11.2377	11.3648	10.089	43.6435	28.9545	30.9383	13.2832	4.76157	13.248	1.58261	5.18209	3.27439	1.71123	5e-05	0.00111772
unc-41	WBGene00006777	C27H6.1	224.419	0.668597	0.00128825	0.00889026	1.37855	2.33e-11	7.97e-11	-0.709958	0.000487886	0.00107631	128.297	135.62	125.392	263.54	164.075	190.213	329.424	347.595	335.615	1.05819	2.68306	2.53552	1.34229	5e-05	0.00111772
unc-42	WBGene00006778	F58E6.10	14.6358	2.09135	0.00299665	0.0166948	0.804455	0.278572	0.346128	1.28689	0.0650726	0.0998983	3.74591	5.30359	9.36836	32.7327	11.4063	35.5217	9.29825	19.0463	5.29918	4.58866	16.0969	3.50797	1.81064	0.00015	0.00299303
unc-6	WBGene00006746	F41C6.1	120.255	0.947589	0.000514342	0.00445721	0.207925	0.459595	0.53297	0.739663	0.00754147	0.0139606	84.2829	88.6458	92.9629	216.539	141.263	154.691	107.594	68.2492	128.064	3.96116	8.38164	2.11596	1.08131	5e-05	0.00111772
W01C9.2	WBGene00012176	W01C9.2	20.4114	2.85914	0.000214824	0.0022908	4.4199	5.19e-09	1.49e-08	-1.56076	0.00820244	0.0150933	0	2.27297	3.60321	16.786	7.89668	20.6255	65.0878	28.5694	38.8607	0.371023	1.09977	2.96416	1.56762	0.00315	0.0343427
W03G11.4	WBGene00012226	W03G11.4	244.601	1.17158	7.12e-11	9.74e-09	0.689474	0.000181896	0.000360736	0.48211	0.00720345	0.0133947	153.582	156.077	143.408	403.703	295.687	319.696	241.755	234.904	252.594	12.9548	34.9448	2.69744	1.4316	5e-05	0.00111772
W04A8.4	WBGene00012239	W04A8.4	350.229	1.42007	2.47e-11	3.78e-09	-0.395795	0.0739011	0.105324	1.81586	9.46e-17	1.09e-15	235.992	196.991	278.168	718.44	518.549	666.892	150.1	163.481	223.449	57.318	130.218	2.27185	1.18387	5e-05	0.00111772
W06F12.2	WBGene00012306	W06F12.2	212.705	0.743277	4.15e-05	0.000632715	1.27868	1.42e-12	5.33e-12	-0.535404	0.00247576	0.00494513	114.25	117.437	143.408	225.771	194.785	208.547	309.499	280.933	319.717	9.82208	19.6599	2.0016	1.00115	0.0001	0.00210859
wrt-1	WBGene00006947	ZK1290.12	36.5564	3.35112	1.22e-11	2.13e-09	1.34754	0.0107098	0.0174531	2.00358	1.72e-05	4.58e-05	9.36477	4.54594	10.089	108.27	58.7864	76.7728	31.8797	14.2847	15.0143	1.99639	11.8746	5.94804	2.57242	5e-05	0.00111772
wrt-10	WBGene00006956	ZK1290.8	101.331	1.5398	1.6e-07	6.62e-06	-1.42773	2.65e-05	5.67e-05	2.96753	4.92e-19	7.92e-18	68.3628	69.7044	75.6675	271.094	186.888	162.712	15.9399	25.3951	36.2111	21.6442	56.4635	2.60871	1.38334	5e-05	0.00111772
wrt-6	WBGene00006952	ZK377.1	12.1161	2.16504	0.00532681	0.0254864	0.948424	0.244776	0.309267	1.21662	0.110685	0.160078	2.80943	4.54594	7.20643	37.7684	13.1611	14.8962	18.5965	4.76157	5.29918	0.27654	1.56277	5.65115	2.49855	0.0001	0.00210859
Y102A11A.5	WBGene00022415	Y102A11A.5	12.6679	1.87187	0.00666303	0.0300202	1.03496	0.150445	0.200545	0.836913	0.213513	0.283617	4.68238	3.03062	9.36836	28.5362	19.303	14.8962	9.29825	6.34876	18.5471	6.96788	20.6754	2.96724	1.56912	0.0003	0.00528769
Y110A2AL.4	WBGene00022441	Y110A2AL.4	48.164	2.14433	2.23e-11	3.49e-09	-1.80093	9.43e-05	0.000192306	3.94527	5.75e-19	9.19e-18	22.4754	24.245	28.8257	114.984	103.534	116.878	9.29825	7.93596	5.29918	16.1714	51.4857	3.18375	1.67073	5e-05	0.00111772
Y11D7A.7	WBGene00012431	Y11D7A.7	206.677	-1.14276	1.42e-06	4.15e-05	-2.17481	3.88e-18	2.31e-17	1.03205	5.28e-05	0.000131913	396.13	325.792	390.589	204.789	162.321	135.212	54.4612	93.6443	97.1517	43.6209	2.41085	-18.0936	-4.17741	5e-05	0.00111772
Y18H1A.9	WBGene00021213	Y18H1A.9	9.18781	1.83972	0.0120775	0.0463363	0.239891	0.766072	0.80994	1.59983	0.034519	0.0564238	5.61886	3.78828	5.0445	17.6253	25.4449	8.02104	7.96993	4.76157	4.41598	0.696772	2.06261	2.96024	1.56571	0.0004	0.0066819
Y23H5B.8	WBGene00021279	Y23H5B.8	23.1081	1.80701	0.000565561	0.00479975	-0.834196	0.171151	0.225199	2.6412	6.87e-06	1.93e-05	18.7295	11.3648	11.5303	61.2688	51.7671	30.9383	11.9549	1.58719	8.83197	3.83367	11.9972	3.12943	1.6459	0.0002	0.00379779
Y38A10A.2	WBGene00021389	Y38A10A.2	15.7805	1.54234	0.00711319	0.0314815	1.42221	0.0149816	0.0238798	0.120125	0.825273	0.868084	8.42829	6.81891	6.48579	26.8576	17.5482	18.3338	27.8948	11.1103	18.5471	0.376422	2.19137	5.82158	2.54141	5e-05	0.00111772
Y38E10A.17	WBGene00012595	Y38E10A.17	616.866	2.00951	1.94e-09	1.63e-07	6.43943	2.44e-88	3.34e-85	-4.42991	4e-52	2.55e-49	14.9836	21.2144	23.7812	133.449	57.909	50.4179	1756.04	1595.13	1898.87	1.09718	0.352215	-3.11509	-1.63927	0.0036	0.0378965
Y41D4B.6	WBGene00021513	Y41D4B.6	23.8969	2.25783	7.18e-06	0.000158252	-3.32061	0.00056397	0.00106331	5.57843	3.56e-09	1.51e-08	16.8566	10.6072	9.36836	73.019	47.3801	53.8555	3.98497	0	0	4.14566	17.3569	4.18676	2.06583	5e-05	0.00111772
Y53F4B.20	WBGene00013166	Y53F4B.20	11.3501	2.83022	0.000773687	0.00602131	1.3177	0.137835	0.185595	1.51252	0.0592484	0.0918031	2.80943	4.54594	2.16193	25.179	9.6515	33.23	13.2832	9.52315	1.76639	0.437243	1.7969	4.10961	2.03901	0.00025	0.00457656
Y53F4B.25	WBGene00013171	Y53F4B.25	9.64341	3.23348	0.0014087	0.00947686	1.44873	0.174385	0.22881	1.78475	0.0623886	0.0962338	3.74591	3.03062	0	34.4113	7.01927	20.6255	11.9549	1.58719	4.41598	0.389742	3.32807	8.53916	3.09409	5e-05	0.00111772
Y53F4B.48	WBGene00045142	Y53F4B.48	288.184	-1.16845	0.000197982	0.00214336	-0.846182	0.00709438	0.0118262	-0.322268	0.310375	0.389454	283.753	582.638	430.224	287.04	149.159	139.795	189.95	255.538	275.557	0	12.4155	Inf	Inf	0.0005	0.00804918
Y67A10A.9	WBGene00013458	Y67A10A.9	131.565	0.826902	0.000333923	0.00321784	1.25607	4.91e-08	1.31e-07	-0.429164	0.0564196	0.0879168	87.0924	81.0692	61.2547	131.77	134.244	139.795	201.905	196.812	150.143	2.0263	6.33489	3.12633	1.64447	5e-05	0.00111772
Y67D8C.9	WBGene00022073	Y67D8C.9	150.022	1.28736	8.32e-11	1.13e-08	0.28012	0.180996	0.236581	1.00724	6.32e-07	2.04e-06	95.5206	89.4034	104.493	252.629	207.068	247.506	122.206	125.388	105.984	2.09141	4.2531	2.0336	1.02404	0.00035	0.00600724
Y6E2A.4	WBGene00012398	Y6E2A.4	17.5547	1.98676	0.00184776	0.0116081	3.19652	2.87e-07	7.24e-07	-1.20975	0.0230435	0.0390299	3.74591	3.78828	3.60321	17.6253	15.7934	10.3128	43.8346	38.0926	21.1967	0.284262	1.02484	3.60527	1.85011	0.0029	0.0322566
Y71H2AM.15	WBGene00022180	Y71H2AM.15	66.2118	2.27384	2.71e-09	2.18e-07	1.0105	0.0109605	0.0178356	1.26335	0.000772473	0.00165497	23.4119	21.2144	30.9876	168.699	93.0053	104.273	71.7294	50.7901	31.7951	1.96748	8.24391	4.19009	2.06698	5e-05	0.00111772
Y73F8A.5	WBGene00013518	Y73F8A.5	37.4048	1.04074	0.0128777	0.0486274	1.26819	0.00257885	0.00453155	-0.227447	0.576183	0.653005	27.1578	21.972	12.9716	54.5544	35.0964	36.6676	65.0878	38.0926	45.043	0.517354	1.69143	3.26939	1.70902	5e-05	0.00111772
Y75B8A.6	WBGene00013543	Y75B8A.6	262.473	0.835333	1.9e-06	5.27e-05	-0.158187	0.387682	0.461959	0.99352	3.85e-08	1.44e-07	235.992	206.84	199.618	446.507	335.17	362.093	193.935	198.399	183.705	15.8318	37.587	2.37415	1.2474	5e-05	0.00111772
Y97E10AR.1	WBGene00022396	Y97E10AR.1	71.8623	1.98415	1.57e-11	2.63e-09	0.522329	0.0976858	0.135734	1.46182	8.24e-07	2.62e-06	36.5226	31.0639	33.8702	166.181	103.534	130.628	41.178	50.7901	52.9918	1.61888	8.05954	4.97847	2.3157	5e-05	0.00111772
zag-1	WBGene00006970	F28F9.1	81.2189	1.82709	1.01e-07	4.51e-06	0.260824	0.470026	0.542841	1.56627	7.1e-06	1.99e-05	51.5062	37.8828	38.9147	182.967	147.405	122.607	45.1629	28.5694	75.9549	5.49637	19.2282	3.49835	1.80667	5e-05	0.00111772
ZC123.1	WBGene00022517	ZC123.1	36.649	2.43555	0.000370052	0.0034865	-0.171802	0.812504	0.848938	2.60735	0.000212958	0.000493239	20.6025	5.30359	19.4574	125.895	50.8897	67.6059	30.5514	1.58719	7.94877	1.54587	12.6153	8.16065	3.02868	5e-05	0.00111772
ZC190.4	WBGene00022538	ZC190.4	199.461	0.733955	0.00451003	0.0225157	0.6486	0.0128159	0.0206586	0.0853549	0.741175	0.798972	144.217	149.258	130.436	310.541	210.578	182.192	247.068	261.887	158.975	4.39801	12.5563	2.855	1.51349	5e-05	0.00111772
ZC374.2	WBGene00013872	ZC374.2	153.257	1.08004	9.36e-05	0.00120869	1.84665	1.77e-11	6.11e-11	-0.76661	0.00423749	0.0081746	75.8546	64.4008	65.5785	199.753	134.244	98.5442	270.978	265.061	204.902	3.50126	7.32341	2.09165	1.06464	0.00025	0.00457656
ZC449.1	WBGene00022611	ZC449.1	6.86147	3.91675	0.000411401	0.00378017	1.53671	0.203567	0.262959	2.38004	0.0168237	0.0292413	1.87295	1.51531	0	21.8218	15.7934	11.4586	6.64161	0	2.64959	0.397248	2.66116	6.69899	2.74395	5e-05	0.00111772
zig-10	WBGene00020800	T25D10.2	24.767	2.36901	5.31e-07	1.83e-05	0.418965	0.424349	0.498091	1.95005	5.11e-05	0.00012799	5.61886	11.3648	12.2509	46.1614	45.6253	61.8766	9.29825	17.4591	13.248	2.17535	5.64701	2.59591	1.37624	0.0008	0.0117379
ZK287.1	WBGene00013962	ZK287.1	49.8446	2.36854	4.46e-08	2.29e-06	1.0544	0.0193404	0.0303899	1.31413	0.00193972	0.00393708	23.4119	15.1531	16.5748	111.627	93.0053	77.9186	35.8647	15.8719	59.1742	3.0653	13.1807	4.29997	2.10432	5e-05	0.00111772
ZK822.1	WBGene00014089	ZK822.1	55.7915	2.32671	2.7e-10	3.2e-08	0.756546	0.0532094	0.0778828	1.57016	1.75e-05	4.65e-05	19.666	15.9108	29.5464	136.806	112.308	77.9186	27.8948	39.6798	42.3935	1.63668	4.82948	2.95078	1.56109	5e-05	0.00111772
ZK938.1	WBGene00014158	ZK938.1	311.821	1.72123	6.69e-06	0.000148499	6.37422	9.57e-71	4.37e-68	-4.653	2.88e-51	1.6e-48	5.61886	15.9108	10.089	56.233	29.8319	18.3338	884.662	838.037	947.67	1.77807	0.493873	-3.60026	-1.8481	0.00435	0.0435253
