# Supplementary material for: Starvation-induced changes in somatic insulin/IGF-1R signaling drive metabolic programming across generations
Source: Sci Adv. 2023 Apr 7;9(14):eade1817. doi: 10.1126/sciadv.ade1817 (PMC10081852; doi:10.1126/sciadv.ade1817)
Supplement: Supplementary file 2 — Data S1 to S12 [file sciadv.ade1817_data_s1_to_s12.zip › ade1817_Data_S10.xlsx]

## Sheet: Data S10  Enrichment Analysis 
Gene_ID	Wormbase_ID	Transcript_ID	BaseMean_N2_Parental_FedAdults_ControlvsF4	log2FC_N2_Parental_CtrlvsF4fertile	pv_N2_Parental_CtrlvsF4fertile	adjp_N2_Parental_CtrlvsF4fertile	log2FC_N2_Parental_CtrlvsF4sterile	pv_N2_Parental_CtrlvsF4sterile	adjp_N2_Parental_CtrlvsF4sterile	log2FC_N2_Parental_F4FertilevsF4Sterile	pv_N2_Parental_F4FertilevsF4Sterile	adjp_N2_Parental_F4FertilevsF4Sterile	Control_Adultfed_1	Control_Adultfed_2	Control_Adultfed_3	F4fertile_Adultfed_1	F4fertile_Adultfed_2	F4fertile_Adultfed_3	F4sterile_Adultfed_1	F4sterile_Adultfed_2	F4sterile_Adultfed_3	Wormbase.Gene	baseMean	log2FoldChange_tph1mut_N2	lfcSE	stat	pvalue_tph1mut_N2	padj_tph1_N2	chromosome_name	start_position	end_position	strand
aagr-4	WBGene00018682	F52D1.1	636.866	0.752039	0.000195178	0.00212771	0.973752	1.47e-06	3.51e-06	-0.221713	0.270495	0.346079	379.273	389.435	464.815	597.581	694.03	788.353	649.549	722.172	1046.59	WBGene00018682	1748.41	0.918935	0.141263	6.50512	7.76296e-11	1.15983e-08	X	460651	466912	1
abt-5	WBGene00000023	Y53C10A.9	175.509	1.45108	7.88e-05	0.0010478	5.28013	1.49e-53	2.38e-51	-3.82905	1.65e-36	2.04e-34	9.36477	13.6378	13.6922	42.8042	15.7934	43.5428	439.674	512.663	488.408	WBGene00000023	98.8174	1.84179	0.310359	5.9344	2.94917e-09	3.19667e-07	I	12011195	12018668	1
ain-1	WBGene00015547	C06G1.4	1254.22	0.492053	1.24e-05	0.000240311	-0.226824	0.0479356	0.0707856	0.718877	3.24e-10	1.56e-09	1177.15	1147.09	1137.9	1638.31	1506.51	1725.67	919.199	990.407	1045.71	WBGene00015547	8151.21	0.499842	0.101454	4.92678	8.3597e-07	5.54549e-05	X	16613451	16617675	1
arrd-4	WBGene00014159	ZK938.2	52.5057	0.73812	0.00831125	0.0355802	-1.38698	3.85e-05	8.14e-05	2.1251	1.6e-10	8.02e-10	48.6968	50.0053	56.2102	87.2871	83.3538	88.2314	22.5815	15.8719	20.3135	WBGene00014159	281.947	1.37018	0.264313	5.18391	2.17277e-07	1.70774e-05	II	9837089	9838305	-1
asp-8	WBGene00019105	F59D6.3	84.7313	1.07151	0.00102758	0.00749603	2.21782	4.48e-12	1.62e-11	-1.14631	0.000204166	0.000473861	19.666	40.1558	37.4734	67.1439	55.2768	84.7938	130.176	185.701	142.195	WBGene00019105	1375.84	-1.02932	0.230639	-4.46289	8.08626e-06	0.000406371	V	3024520	3027931	1
C05D9.3	WBGene00015472	C05D9.3	258.459	1.07371	3.06e-09	2.44e-07	1.77899	4.22e-23	3.91e-22	-0.705277	5.02e-05	0.0001257	127.361	109.86	119.627	264.379	236.9	248.652	442.331	338.072	438.949	WBGene00015472	1329.73	0.573524	0.153226	3.74299	0.000181841	0.00640267	X	1111903	1116794	1
C05G5.5	WBGene00007351	C05G5.5	20.5451	1.55475	0.00315738	0.0173813	-1.81922	0.00764182	0.0126925	3.37397	3.94e-07	1.3e-06	12.1742	17.4261	14.4129	36.0899	62.296	30.9383	1.32832	3.17438	7.06558	WBGene00007351	64.4558	3.05423	0.490254	6.22989	4.66749e-10	5.90883e-08	X	14756075	14760963	-1
C06B8.7	WBGene00007372	C06B8.7	883.99	0.74198	3.53e-09	2.76e-07	0.275319	0.0308779	0.0470346	0.466661	0.000227901	0.000526072	683.628	649.311	716.319	1217.82	1050.26	1159.61	896.617	761.852	820.49	WBGene00007372	1600.3	0.888238	0.229811	3.86508	0.000111052	0.00416671	V	15498743	15511421	1
C08F1.10	WBGene00015613	C08F1.10	93.6171	1.01991	0.00562016	0.0265513	-2.49646	7.65e-09	2.17e-08	3.51637	2.53e-16	2.73e-15	73.0452	81.8269	108.817	170.378	172.85	192.505	13.2832	1.58719	28.2623	WBGene00015613	426.518	3.34153	0.390665	8.55343	1.19483e-17	4.60815e-15	II	1785270	1786309	-1
C08F1.11	WBGene00044417	C08F1.11	29.9813	1.37831	0.000399982	0.00369674	-2.2224	5.98e-05	0.00012417	3.60071	3.08e-11	1.68e-10	20.6025	26.518	23.7812	71.3404	57.0316	56.1473	6.64161	1.58719	6.18238	WBGene00044417	50.5829	3.12205	0.616396	5.065	4.08392e-07	2.9968e-05	II	1783451	1784481	-1
C09F9.2	WBGene00007479	C09F9.2	605.979	1.93994	3.02e-16	1.61e-13	-1.12357	5.74e-06	1.3e-05	3.06351	9.41e-36	1.07e-33	348.369	331.096	351.674	1352.11	1255.57	1348.68	122.206	104.755	239.346	WBGene00007479	906.541	2.58492	0.403988	6.39851	1.569e-10	2.15044e-08	II	14705512	14712800	1
C09G4.4	WBGene00044001	C09G4.4	284.627	-0.726303	0.000509487	0.00442583	-2.20652	4.93e-23	4.55e-22	1.48022	5.55e-11	2.94e-10	466.366	417.469	521.746	245.075	293.932	311.675	69.0727	128.562	107.75	WBGene00044001	2686.88	-0.701569	0.137939	-5.08609	3.65528e-07	2.69419e-05	IV	8513205	8513916	1
C32D5.7	WBGene00016315	C32D5.7	81.9899	0.713984	0.00949223	0.0390451	0.967373	0.000471826	0.000898248	-0.253389	0.350518	0.430675	53.3792	51.5206	55.4895	103.234	92.1279	66.46	118.221	112.691	84.7869	WBGene00016315	597.816	0.708416	0.132909	5.33008	9.81697e-08	8.38582e-06	II	6336345	6339557	-1
C33G3.4	WBGene00007904	C33G3.4	324.713	0.506366	0.0013466	0.0091827	-0.997091	4e-09	1.16e-08	1.50346	4.86e-19	7.84e-18	304.355	325.792	370.41	478.4	458.885	485.846	180.652	139.673	178.406	WBGene00007904	858.512	1.57726	0.189859	8.30756	9.7693e-17	3.30144e-14	X	14071162	14076295	1
C34E7.4	WBGene00007934	C34E7.4	288.033	0.700955	1.45e-06	4.22e-05	0.517385	0.000500932	0.000950277	0.18357	0.209445	0.279096	210.707	206.082	221.958	360.059	323.764	355.217	304.186	304.741	305.586	WBGene00007934	1489.72	1.23867	0.130554	9.48778	2.36012e-21	1.34966e-18	X	12932205	12934978	-1
ced-11	WBGene00000425	ZK512.3	215.776	0.919289	6.8e-09	4.79e-07	-0.257443	0.131062	0.177535	1.17673	1.81e-12	1.17e-11	165.756	168.957	185.926	319.773	327.273	339.175	142.13	142.847	150.143	WBGene00000425	534.256	1.29346	0.236994	5.45777	4.82146e-08	4.32211e-06	III	9119559	9125153	1
ceh-20	WBGene00000443	F31E3.1	314.695	0.883604	4.82e-08	2.42e-06	0.0341747	0.838784	0.870354	0.849429	2.87e-07	9.64e-07	254.722	231.085	246.46	468.329	381.673	501.888	253.709	236.491	257.893	WBGene00000443	1486.41	0.630248	0.133589	4.71782	2.38386e-06	0.000144284	III	6979884	6981785	1
ceh-32	WBGene00000453	W05E10.3	217.298	0.738251	6.79e-05	0.00094059	-0.25213	0.194428	0.252361	0.990381	2.52e-07	8.5e-07	172.312	175.019	210.428	340.755	274.629	316.258	163.384	133.324	169.574	WBGene00000453	780.136	1.32569	0.262725	5.0459	4.51385e-07	3.25468e-05	V	11701764	11705400	-1
ces-2	WBGene00000469	ZK909.4	66.2847	1.40447	0.00486678	0.0238549	-1.91929	0.000539749	0.00102004	3.32376	1.43e-09	6.38e-09	66.4899	43.1864	43.9592	184.646	128.979	91.669	5.31329	3.17438	29.1455	WBGene00000469	277.736	2.1287	0.320876	6.63402	3.26661e-11	5.06294e-09	I	14961501	14965361	1
cfz-2	WBGene00000478	F27E11.3	171.437	0.900714	1.94e-05	0.000347774	-1.79172	3.13e-13	1.23e-12	2.69244	1.8e-28	9.4e-27	176.994	143.955	169.351	332.362	285.158	296.778	34.5364	42.8542	60.9406	WBGene00000478	538.459	1.69519	0.311695	5.43862	5.36957e-08	4.76197e-06	V	3441504	3444877	-1
chd-3	WBGene00000482	T14G8.1	2488.72	0.386562	0.00882039	0.0369803	-0.759197	3.41e-07	8.55e-07	1.14576	1.37e-14	1.17e-13	2750.43	2387.37	2593.59	3268.23	3283.26	3555.61	1323.01	1384.03	1852.95	WBGene00000482	7634.3	0.540979	0.119545	4.52532	6.03029e-06	0.00031252	X	12846437	12852601	-1
cht-3	WBGene00016084	C25A8.4	7029.16	0.346966	0.00502081	0.0243548	1.11709	1.56e-19	1.03e-18	-0.77012	4.54e-10	2.14e-09	5449.36	4327.73	4469.43	5558.68	6312.96	6246.1	10169.6	10678.6	10049.9	WBGene00016084	26983.1	-0.66803	0.130906	-5.10313	3.34078e-07	2.49565e-05	IV	7003623	7009268	1
cki-1	WBGene00000516	T05A6.1	57.4739	1.36426	1.29e-05	0.000248184	-0.291116	0.396784	0.470978	1.65537	6.28e-07	2.03e-06	42.1415	34.0945	41.7973	112.466	91.2505	99.69	45.1629	20.6335	30.0287	WBGene00000516	576.214	0.842335	0.21281	3.95816	7.55308e-05	0.00297531	II	7811240	7812105	1
clec-80	WBGene00043062	Y54G2A.39	169.008	0.706813	0.00862519	0.0363538	1.88707	1.11e-12	4.2e-12	-1.18026	6.41e-06	1.81e-05	72.1087	101.526	66.2992	160.306	118.45	112.295	374.587	284.107	231.398	WBGene00043062	1082.22	0.855229	0.152104	5.62265	1.88048e-08	1.77192e-06	IV	2823746	2828069	1
clec-87	WBGene00007709	C25A1.8	10489.4	-0.754915	0.000929473	0.00694832	-3.13746	8.41e-43	5.7e-41	2.38254	2.21e-25	8.02e-24	19504	17593.5	18233	10640.6	11022	11125.2	1190.18	2503	2593.07	WBGene00007709	182725	-0.235347	0.0602643	-3.90525	9.41263e-05	0.00358848	I	10184478	10185470	-1
col-135	WBGene00000708	M199.5	1151.79	-0.756537	5.96e-05	0.000852217	0.0527063	0.77909	0.820955	-0.809243	1.86e-05	4.92e-05	1464.65	1313.78	1167.44	910.639	715.088	708.143	1105.16	1263.4	1717.82	WBGene00000708	4941.34	-1.3396	0.255968	-5.23349	1.66343e-07	1.35893e-05	IV	15129666	15131797	-1
col-99	WBGene00000674	F29C4.8	139.616	1.02056	1.91e-06	5.29e-05	-0.225216	0.324478	0.395827	1.24578	2.61e-08	9.95e-08	104.885	112.891	105.214	203.11	193.907	260.111	108.922	80.9467	86.5533	WBGene00000674	610.491	1.47528	0.189954	7.76651	8.06771e-15	2.05838e-12	IV	138346	147919	-1
cpi-1	WBGene00000535	K08B4.6	837.345	0.719862	3.15e-05	0.00051042	2.13655	1.07e-35	3.51e-34	-1.41669	7.95e-17	9.28e-16	382.083	318.216	369.69	627.796	626.47	505.325	1842.38	1572.91	1291.23	WBGene00000535	5184.76	0.881936	0.213915	4.12284	3.74232e-05	0.00161202	IV	6092603	6093680	-1
crb-1	WBGene00000792	F11C7.4	265.329	1.22665	4.31e-08	2.24e-06	-0.375836	0.107437	0.148294	1.60248	3.53e-12	2.19e-11	220.072	197.748	165.027	453.221	495.736	412.51	116.892	125.388	201.369	WBGene00000792	1249.13	0.627725	0.159357	3.9391	8.1789e-05	0.0031915	X	17402540	17414014	-1
cutl-16	WBGene00019426	K06A1.3	79.8215	1.6717	4.78e-07	1.68e-05	-0.00706781	0.984019	0.987676	1.67877	9.17e-07	2.89e-06	46.8238	43.1864	49.0037	188.003	123.715	130.628	66.4161	23.8079	46.8094	WBGene00019426	248.719	1.20656	0.30854	3.91056	9.20821e-05	0.00352676	II	6441428	6443921	1
cutl-2	WBGene00013145	Y53C12B.6	28.5687	2.12623	1.41e-05	0.000266618	-0.683464	0.230139	0.293079	2.80969	2.45e-07	8.28e-07	16.8566	12.1225	14.4129	73.8583	59.6638	55.0014	11.9549	0	13.248	WBGene00013145	125.088	2.40795	0.462027	5.21172	1.87095e-07	1.49893e-05	II	9721828	9724526	-1
cyn-6	WBGene00000882	F42G9.2	277.069	0.615912	0.000235995	0.00245887	0.757421	7.19e-06	1.62e-05	-0.14151	0.396393	0.477994	220.072	200.779	170.792	316.416	317.622	269.278	321.454	346.008	331.199	WBGene00000882	1983.29	0.817047	0.19499	4.1902	2.78711e-05	0.00122929	III	773403	774159	1
D1005.2	WBGene00016996	D1005.2	65.6697	1.14318	0.00011904	0.00147445	0.96506	0.00146976	0.00265597	0.178116	0.541951	0.62084	38.3956	30.3062	45.4005	90.6443	74.5797	87.0855	87.6692	77.7724	59.1742	WBGene00016996	257.362	0.841774	0.231274	3.63973	0.00027292	0.00905094	X	1459047	1462793	1
D2045.9	WBGene00008426	D2045.9	120.77	0.723046	0.00139894	0.00942777	0.401767	0.0838696	0.11818	0.321279	0.160061	0.221117	83.3464	95.4647	95.1249	172.056	135.998	144.379	138.145	95.2315	127.18	WBGene00008426	821.467	1.08922	0.1279	8.51621	1.64856e-17	6.21357e-15	III	10475245	10479758	1
dao-2	WBGene00000928	M03A1.7	162.416	1.94642	7.79e-09	5.23e-07	-0.728425	0.0416055	0.0620498	2.67485	2.72e-14	2.22e-13	98.3301	78.7962	91.5217	428.042	303.583	302.508	71.7294	17.4591	69.7726	WBGene00000928	813.602	1.56047	0.403089	3.87128	0.000108264	0.00407132	II	4562853	4563546	1
dao-3	WBGene00000929	K07E3.3	453.561	0.764759	4.16e-07	1.5e-05	1.30014	6.15e-18	3.61e-17	-0.535382	0.000312416	0.00070796	280.943	242.45	267.359	388.595	455.375	500.742	669.474	649.161	627.953	WBGene00000929	4162.68	0.506262	0.139394	3.63189	0.000281358	0.00920324	X	8084210	8086550	-1
dhs-26	WBGene00000989	ZK816.5	1631.55	2.71285	0.000150483	0.0017493	7.94062	7.22e-29	1.15e-27	-5.22777	5.59e-14	4.37e-13	25.2849	24.245	8.64772	197.235	145.65	36.6676	4938.7	6661.44	2646.06	WBGene00000989	418.787	2.20163	0.384683	5.72324	1.04513e-08	1.02559e-06	X	3360722	3362493	-1
dsl-3	WBGene00001105	Y41D4B.10	39.8175	1.30659	0.00087898	0.00668211	-2.14451	2.74e-05	5.86e-05	3.4511	6.51e-12	3.88e-11	27.1578	28.0333	41.7973	104.073	59.6638	76.7728	7.96993	3.17438	9.71517	WBGene00001105	266.02	2.1166	0.337376	6.27372	3.52516e-10	4.60325e-08	IV	1610236	1612915	1
dvc-1	WBGene00011834	T19B10.6	1151.95	-0.467531	0.00700664	0.0311002	-2.03721	2e-30	3.72e-29	1.56968	1.31e-18	1.99e-17	1788.67	1742.61	1740.35	1109.55	1338.05	1365.87	310.827	476.157	495.473	WBGene00011834	17361.4	-0.260549	0.0629604	-4.1383	3.49882e-05	0.00151938	V	11237438	11239331	-1
DY3.8	WBGene00008440	DY3.8	947.385	-0.673409	0.00199252	0.0122787	-3.05396	1.8e-41	1.08e-39	2.38055	1.02e-25	3.87e-24	1739.97	1582.74	1553.71	981.14	1017.79	1058.78	135.489	295.218	161.625	WBGene00008440	10419.4	-0.321548	0.0745654	-4.31229	1.61575e-05	0.000756939	I	8758156	8759032	-1
EEED8.12	WBGene00017140	EEED8.12	53.2135	-1.19647	0.00040782	0.00375372	-3.32825	5.75e-15	2.63e-14	2.13178	1.06e-06	3.3e-06	110.504	90.1611	112.42	58.7509	35.0964	42.3969	6.64161	7.93596	15.0143	WBGene00017140	439.611	1.26774	0.215702	5.87728	4.17064e-09	4.31195e-07	II	5408260	5409024	-1
EEED8.15	WBGene00017143	EEED8.15	299.988	0.499522	0.0112332	0.044038	-2.64855	9.7e-31	1.86e-29	3.14807	6.36e-43	1.47e-40	356.798	340.188	354.556	537.151	503.633	444.595	38.5213	47.6157	76.8381	WBGene00017143	1256.67	0.764192	0.0994129	7.68705	1.50563e-14	3.51681e-12	II	5419233	5421093	1
EEED8.2	WBGene00017133	EEED8.2	83.9071	1.33192	1.24e-06	3.76e-05	-0.972733	0.00188963	0.00337502	2.30465	4.56e-14	3.6e-13	51.5062	59.8548	76.3882	179.61	150.914	143.233	29.2231	23.8079	40.6271	WBGene00017133	276.349	1.7917	0.39245	4.56541	4.9852e-06	0.000271064	II	5416714	5418377	1
eef-1A.2	WBGene00001169	R03G5.1	7153.52	0.647939	3.83e-09	2.94e-07	1.07489	1.46e-22	1.29e-21	-0.426949	0.000101501	0.00024499	4874.36	4364.86	4539.33	7500.81	7078.06	7008.09	10019.5	8683.52	10313.1	WBGene00001169	33069.3	0.717711	0.1612	4.45231	8.49507e-06	0.000425626	X	7823652	7825769	1
efl-3	WBGene00009899	F49E12.6	304.127	0.834547	6.03e-06	0.000137425	-1.28827	1.24e-10	4.05e-10	2.12282	1.13e-26	4.87e-25	278.134	276.545	301.949	500.222	411.505	618.766	108.922	117.452	123.648	WBGene00009899	1349.29	1.47668	0.17785	8.30299	1.01528e-16	3.30144e-14	II	8412671	8416857	1
egl-46	WBGene00001210	K11G9.4	71.1965	2.14553	1.27e-11	2.17e-09	-0.234868	0.50746	0.579467	2.38039	1.65e-12	1.07e-11	38.3956	32.5792	31.7083	200.592	137.753	113.44	22.5815	30.1566	33.5615	WBGene00001210	285.111	1.88513	0.518602	3.63503	0.000277945	0.0091276	V	6679317	6681573	-1
epi-1	WBGene00001328	K08C7.3	11114.3	0.696256	9.59e-14	2.81e-11	1.22256	4.36e-39	2.04e-37	-0.526299	1.73e-08	6.74e-08	6398.01	6738.59	7052.93	10497.1	11058	11161.8	16197.6	15940.2	14984.3	WBGene00001328	14255	1.07786	0.134958	7.98661	1.38702e-15	3.79583e-13	IV	10666827	10679289	1
F07H5.13	WBGene00008563	F07H5.13	41.9434	1.8772	3.95e-07	1.44e-05	0.222033	0.582161	0.648889	1.65516	1.42e-05	3.82e-05	29.0308	19.6991	16.5748	87.2871	74.5797	75.6269	33.208	15.8719	25.6127	WBGene00008563	206.25	2.05305	0.4813	4.26564	1.99329e-05	0.000910793	II	8790558	8791318	1
F14B4.1	WBGene00008779	F14B4.1	105.947	1.59536	2.79e-08	1.54e-06	-1.1751	0.000318945	0.000618293	2.77047	3.91e-18	5.55e-17	71.1722	60.6125	82.1533	290.397	187.765	167.296	38.5213	23.8079	31.7951	WBGene00008779	569.585	1.03142	0.28035	3.67905	0.000234103	0.00789097	I	9265951	9270919	-1
F32H2.6	WBGene00009343	F32H2.6	15.5948	1.59121	0.00841378	0.0358403	0.925696	0.140384	0.1887	0.665516	0.261996	0.337238	9.36477	5.30359	9.36836	21.8218	26.3223	24.0631	17.2682	4.76157	22.0799	WBGene00009343	70.8706	2.67651	0.592421	4.51792	6.24491e-06	0.000319647	I	8998532	8999564	-1
F40E12.2	WBGene00018235	F40E12.2	88.0353	1.79733	0.000455108	0.00407329	5.59048	1.47e-31	3.07e-30	-3.79315	7.89e-22	1.85e-20	4.68238	3.78828	6.48579	16.786	7.01927	29.7924	223.158	212.684	287.922	WBGene00018235	75.7422	1.3729	0.377321	3.63855	0.00027418	0.00905094	II	3610409	3615352	1
F46C8.3	WBGene00018485	F46C8.3	91.501	0.741075	0.00580418	0.0271025	0.707358	0.0094613	0.0155522	0.0337162	0.899848	0.925604	71.1722	54.5512	66.2992	104.912	90.3731	126.045	106.266	79.3596	124.531	WBGene00018485	381.169	1.00238	0.202143	4.9588	7.09315e-07	4.78182e-05	X	7525571	7527433	1
F53B3.5	WBGene00018743	F53B3.5	229.293	1.45431	2.37e-17	1.55e-14	-1.53916	9.44e-14	3.87e-13	2.99347	1.18e-49	5.51e-47	162.947	156.077	186.647	480.918	451.866	453.762	58.4462	47.6157	65.3566	WBGene00018743	1839.5	0.902219	0.223241	4.04146	5.31191e-05	0.00220232	X	2872739	2879619	-1
fasn-1	WBGene00009342	F32H2.5	18837.7	0.742389	8.12e-12	1.54e-09	1.47	8.96e-42	5.49e-40	-0.727607	1.99e-11	1.12e-10	10744.2	10545.8	9859.12	17386.1	17987.8	16734.2	30837	25653.8	29791.1	WBGene00009342	25041.7	0.557869	0.142041	3.92751	8.58295e-05	0.00331023	I	8975384	8986534	-1
fbn-1	WBGene00022816	ZK783.1	997.351	1.81013	6.42e-13	1.51e-10	-0.871741	0.000674124	0.00125983	2.68188	7.8e-26	3e-24	571.251	575.819	630.563	2266.11	2083.85	1883.8	300.201	184.114	480.459	WBGene00022816	969.959	2.8269	0.325651	8.68077	3.93092e-18	1.62976e-15	III	7625376	7641053	1
fbxa-192	WBGene00010212	F57G4.8	168.598	-1.02557	1.04e-05	0.000212738	-2.28468	1.42e-19	9.45e-19	1.25911	1.02e-06	3.2e-06	318.402	297.759	276.006	141.842	134.244	162.712	43.8346	90.4699	52.1086	WBGene00010212	1256.21	-0.845309	0.17488	-4.83365	1.34052e-06	8.55043e-05	V	17640672	17650527	-1
fbxa-215	WBGene00012879	Y45F10C.3	1706.39	-0.642046	0.000573743	0.00484629	-2.71765	5e-46	4.29e-44	2.07561	1.93e-27	9.09e-26	3094.12	2718.47	2753.58	1739.03	1968.91	1780.67	293.559	534.883	474.277	WBGene00012879	26473.8	-0.340167	0.0811588	-4.19138	2.77265e-05	0.00122618	IV	13665345	13666909	-1
fbxc-40	WBGene00016295	C32B5.1	32.1503	1.04377	0.00608916	0.0280055	-2.13348	2.87e-05	6.12e-05	3.17726	2.46e-10	1.2e-09	25.2849	25.7603	36.7528	56.233	57.0316	68.7517	9.29825	3.17438	7.06558	WBGene00016295	339.14	1.25745	0.248334	5.06353	4.11555e-07	3.00671e-05	II	986003	988666	1
fbxc-51	WBGene00021576	Y46B2A.1	331.202	0.850799	0.00428423	0.0217052	-2.42677	2.68e-14	1.16e-13	3.27757	6.27e-25	2.14e-23	302.482	309.124	386.985	611.849	598.393	591.265	31.8797	42.8542	105.984	WBGene00021576	1237.29	2.85126	0.199406	14.2988	2.22625e-46	4.61502e-43	II	868814	871699	1
fkb-5	WBGene00001430	C50F2.6	236.406	0.8246	0.000145554	0.0017058	0.837478	0.000129247	0.000259823	-0.012878	0.95247	0.964953	158.265	156.077	152.056	309.701	279.893	234.902	346.692	282.52	207.551	WBGene00001430	3437.33	0.956426	0.21069	4.53949	5.63906e-06	0.000295944	I	3898046	3899840	-1
fncm-1	WBGene00018908	F56A3.1	459.425	-0.40903	0.00385372	0.0200366	-1.59348	3.38e-26	4.14e-25	1.18445	6.81e-15	6.02e-14	678.009	651.584	655.064	472.525	520.303	501.888	183.308	230.143	241.996	WBGene00018908	2516.67	-1.2266	0.189756	-6.46411	1.01899e-10	1.47431e-08	I	5190142	5195243	1
gale-1	WBGene00008132	C47B2.6	900.796	-0.862693	6.9e-06	0.000152462	-1.39294	6.73e-13	2.59e-12	0.530248	0.00655899	0.012277	1404.72	1279.68	1513.35	752.851	737.023	819.292	371.93	674.556	553.764	WBGene00008132	12408.2	-0.655074	0.112978	-5.79825	6.70098e-09	6.7351e-07	I	12975183	12978749	1
glit-1	WBGene00018878	F55D10.3	335.982	0.439112	0.00451375	0.0225264	-0.530316	0.00105572	0.00193484	0.969428	1.84e-09	8.09e-09	339.941	316.7	335.82	505.258	407.118	431.99	205.89	244.427	236.697	WBGene00018878	1857.78	0.729085	0.166018	4.39161	1.12513e-05	0.000547533	X	4712279	4715080	1
gly-6	WBGene00001631	H38K22.5	596.706	0.8255	6.98e-11	9.64e-09	1.67995	5.19e-41	2.94e-39	-0.854447	3.43e-12	2.13e-11	299.673	304.578	294.743	550.58	545.748	495.013	903.259	991.994	984.765	WBGene00001631	2294.8	0.470196	0.10066	4.67114	2.99535e-06	0.000176152	III	4324280	4331227	-1
grdn-1	WBGene00013082	Y51A2D.15	450.795	0.888354	9.13e-06	0.000191021	-1.12199	8.42e-08	2.21e-07	2.01034	4.71e-22	1.13e-20	444.827	353.825	425.9	887.978	616.818	760.853	185.965	231.73	149.26	WBGene00013082	1369.34	0.892324	0.217399	4.10454	4.05112e-05	0.00172266	V	18592754	18614101	1
hch-1	WBGene00001828	F40E10.1	190.327	2.32691	4.76e-18	4.02e-15	-1.25739	4.03e-05	8.5e-05	3.5843	2.99e-33	2.62e-31	84.2829	93.1917	89.3597	567.366	393.079	378.135	30.5514	22.2207	54.7582	WBGene00001828	440.225	2.21216	0.389233	5.68337	1.32064e-08	1.25203e-06	X	14696412	14699977	-1
hid-1	WBGene00001844	K02E10.2	395.865	0.402808	0.00387192	0.02012	0.0326101	0.819543	0.854612	0.370198	0.00931571	0.0169528	347.433	344.734	371.131	457.418	452.743	497.304	357.319	399.972	334.732	WBGene00001844	2457.76	0.398662	0.0911254	4.37488	1.21502e-05	0.000585751	X	2489044	2494339	1
hil-3	WBGene00001854	F22F1.1	387.353	0.56773	0.00195748	0.0121334	-2.47549	1.75e-32	4.03e-31	3.04322	1.75e-48	6.79e-46	429.843	423.53	458.329	663.046	623.838	657.725	61.1028	61.9005	106.867	WBGene00001854	2404.07	2.1719	0.16094	13.4951	1.67051e-41	2.77038e-38	X	8159153	8160084	1
his-24	WBGene00001898	M163.3	1208.04	0.805861	0.00557747	0.0263802	-2.41241	4.22e-16	2.11e-15	3.21827	1.83e-27	8.66e-26	1312.94	1175.88	1216.45	2209.03	1996.11	2272.25	140.802	152.37	396.555	WBGene00001898	9096.33	2.96443	0.202561	14.6348	1.68506e-48	3.99214e-45	X	14490094	14491115	1
hlh-1	WBGene00001948	B0304.1	72.8914	0.650192	0.00999617	0.0406869	-0.348681	0.199934	0.258848	0.998873	0.000195557	0.000455541	60.871	65.9161	69.1817	116.663	100.025	90.5231	47.8196	47.6157	57.4078	WBGene00001948	317.41	1.29526	0.214776	6.03076	1.63194e-09	1.86648e-07	II	4518560	4522523	1
hst-3.2	WBGene00044303	F52B10.2	21.2121	1.41125	0.00288114	0.0162147	-0.438742	0.413004	0.486923	1.85	0.000333923	0.000753631	12.1742	15.1531	15.8541	36.9291	30.7093	48.1262	5.31329	14.2847	12.3648	WBGene00044303	103.365	1.47972	0.385232	3.8411	0.000122482	0.00455434	X	2918730	2923984	-1
ifa-4	WBGene00002052	K05B2.3	745.114	0.421444	0.000669108	0.00540098	0.388984	0.00186163	0.00332735	0.0324592	0.794466	0.842186	645.233	622.793	570.029	808.245	799.319	853.667	735.89	861.845	809.008	WBGene00002052	2992.73	0.670818	0.167183	4.01247	6.00869e-05	0.00245439	X	4912308	4915979	-1
ifb-1	WBGene00002053	F10C1.2	3457.85	0.343125	0.000295524	0.00292632	1.2245	1.99e-38	8.58e-37	-0.881377	9.74e-21	1.99e-19	2158.58	2317.67	2281.56	2972.8	2871.76	2727.15	5233.59	5140.91	5416.65	WBGene00002053	9288.94	0.65033	0.158302	4.10815	3.98838e-05	0.00170034	II	5765618	5772084	1
igcm-1	WBGene00018215	F39H12.4	139.32	1.62049	1.98e-13	5.17e-11	-1.07267	2.88e-05	6.16e-05	2.69316	3.07e-27	1.39e-25	93.6477	84.8575	98.0074	290.397	283.403	276.153	39.8497	30.1566	57.4078	WBGene00018215	373.206	1.69128	0.467921	3.61447	0.000300967	0.00976759	X	845731	851516	-1
igcm-3	WBGene00020160	T02C5.3	771.961	1.06415	1.11e-10	1.45e-08	-0.730886	1.78e-05	3.87e-05	1.79503	2.67e-26	1.1e-24	648.979	584.911	648.579	1321.06	1188.01	1427.74	312.156	350.769	465.445	WBGene00020160	3807.72	1.12996	0.150745	7.49587	6.58592e-14	1.34841e-11	X	2698257	2705859	-1
igcm-4	WBGene00022418	Y102A11A.8	165.619	0.890543	1.29e-05	0.00024817	-1.50513	1.39e-10	4.53e-10	2.39567	4.87e-25	1.68e-23	157.328	152.289	156.38	283.683	265.855	315.112	50.4762	39.6798	69.7726	WBGene00022418	570.173	1.09591	0.21784	5.03079	4.88456e-07	3.48391e-05	X	2039397	2046360	-1
irx-1	WBGene00007984	C36F7.1	200.772	0.717692	0.000331749	0.00320119	0.18961	0.356243	0.429433	0.528082	0.00933255	0.0169817	157.328	159.108	161.424	287.04	208.823	291.049	185.965	153.958	202.252	WBGene00007984	680.127	1.18284	0.129578	9.12842	6.95039e-20	3.39015e-17	I	9536465	9540966	-1
jmjd-3.2	WBGene00009089	F23D12.5	124.377	0.796865	0.00279748	0.0158808	-2.64681	1.22e-15	5.89e-15	3.44367	1.1e-25	4.12e-24	122.678	112.891	151.335	217.378	198.294	257.819	10.6266	17.4591	30.9119	WBGene00009089	312.203	2.85782	0.352751	8.10151	5.42815e-16	1.63673e-13	X	14448224	14453562	1
K02E10.1	WBGene00019317	K02E10.1	55.4452	1.06416	0.000295028	0.00292342	0.376946	0.222809	0.284802	0.687212	0.0214378	0.0365324	39.332	37.1252	37.4734	64.626	86.8635	87.0855	50.4762	41.267	54.7582	WBGene00019317	370.753	0.801133	0.207325	3.86415	0.000111477	0.00417323	X	2496180	2501001	1
K02F6.7	WBGene00019341	K02F6.7	401.051	-0.507065	0.0102044	0.0412012	-1.8973	4.34e-20	3.02e-19	1.39023	2.43e-11	1.35e-10	660.216	570.515	600.296	367.613	379.918	543.139	144.787	146.022	196.953	WBGene00019341	4064.94	0.540999	0.0870406	6.21548	5.11681e-10	6.42858e-08	II	2525220	2529255	-1
K04B12.2	WBGene00010550	K04B12.2	401.435	0.597831	2.79e-05	0.000463812	-0.24563	0.0977322	0.135771	0.843461	1e-08	4.03e-08	398.003	336.399	343.747	532.115	542.239	555.743	304.186	274.584	325.9	WBGene00010550	2108.96	0.555701	0.122146	4.54948	5.37774e-06	0.000286767	II	14434419	14438977	-1
kal-1	WBGene00002181	K03D10.1	149.705	0.883634	1.38e-05	0.00026317	-1.47708	3.89e-10	1.22e-09	2.36071	3.98e-24	1.21e-22	131.107	132.59	157.1	299.63	239.533	237.194	47.8196	47.6157	54.7582	WBGene00002181	892.675	1.42276	0.167465	8.49588	1.96436e-17	7.23931e-15	I	14128594	14142207	-1
kin-32	WBGene00002213	C30F8.4	238.452	0.480702	0.00831312	0.0355802	-0.0776216	0.679267	0.735597	0.558324	0.00278312	0.00551887	221.945	177.292	242.857	302.148	278.139	316.258	180.652	209.509	217.266	WBGene00002213	1512.3	0.560383	0.119936	4.67234	2.9779e-06	0.000175749	I	5086317	5093793	1
kpc-1	WBGene00002232	F11A6.1	481.075	0.874817	1.59e-06	4.57e-05	1.14343	3.82e-10	1.2e-09	-0.268612	0.13721	0.193327	277.197	265.937	315.642	600.938	456.253	517.93	743.86	514.25	637.668	WBGene00002232	1972.14	0.424127	0.0908713	4.66734	3.05131e-06	0.00017818	I	11675850	11680975	1
lam-1	WBGene00002247	W03F8.5	6099.1	0.714424	6.92e-14	2.12e-11	0.991034	2.94e-25	3.32e-24	-0.27661	0.00367892	0.00716372	3852.67	3912.54	4092.53	6392.94	6477.03	6588.71	8299.35	7959.76	7316.4	WBGene00002247	12030.4	0.896955	0.15042	5.96302	2.47613e-09	2.70158e-07	IV	5173280	5183708	1
lam-2	WBGene00016913	C54D1.5	4379.92	0.673408	3.44e-11	5.1e-09	0.927646	7.43e-20	5.06e-19	-0.254238	0.0122189	0.0217954	2699.86	2898.04	3165.78	4627.05	4509.88	4844.71	5528.47	5558.34	5587.1	WBGene00016913	7202.74	1.13913	0.162861	6.9945	2.66213e-12	4.74717e-10	X	7143918	7151235	-1
lam-3	WBGene00002248	T22A3.8	2005.09	1.50543	4.25e-26	1.22e-22	0.517016	0.000318646	0.000617847	0.988415	4.22e-12	2.58e-11	1101.3	1106.94	1217.17	3408.39	3220.09	3097.27	1474.44	1458.63	1961.58	WBGene00002248	2333.56	1.31637	0.160453	8.2041	2.32333e-16	7.26982e-14	I	10608466	10621433	1
lec-8	WBGene00002271	R07B1.10	1172.33	-0.971447	0.00188458	0.0118037	-0.126625	0.685049	0.741003	-0.844822	0.0069561	0.0129577	1445.92	1481.22	1422.55	1262.31	533.465	420.532	1648.45	1231.66	1104.88	WBGene00002271	11303.5	-0.485471	0.104355	-4.65213	3.2852e-06	0.000189173	X	9850209	9851375	1
let-268	WBGene00002497	F52H3.1	456.021	0.988788	1.22e-13	3.51e-11	1.43473	4.69e-27	6.22e-26	-0.445939	0.000582682	0.00127174	232.246	252.3	236.371	487.633	483.452	459.491	681.429	661.859	609.406	WBGene00002497	1248.99	0.63751	0.133464	4.77664	1.78244e-06	0.000110712	II	10033309	10039980	-1
let-4	WBGene00002282	C44H4.2	139.063	1.42069	1.47e-07	6.21e-06	-1.10565	0.000209629	0.000413527	2.52635	6.66e-18	9.16e-17	89.9018	93.9494	118.906	313.898	250.939	246.36	29.2231	41.267	67.123	WBGene00002282	263.252	2.09542	0.380487	5.50721	3.64566e-08	3.33636e-06	X	14577935	14580921	1
let-522	WBGene00010870	M05B5.2	56.8231	1.14091	0.000155501	0.00179169	1.09609	0.000358231	0.000690097	0.0448189	0.878711	0.909863	28.0943	34.8522	32.4289	78.8941	72.8249	58.439	77.0427	71.4236	57.4078	WBGene00010870	600.042	0.713291	0.14721	4.8454	1.26357e-06	8.09076e-05	I	7172463	7174156	-1
let-653	WBGene00002827	C29E6.1	225.383	1.01587	1.38e-05	0.000263512	1.30183	2.72e-08	7.41e-08	-0.285964	0.214134	0.284274	111.441	134.863	123.951	312.219	218.475	217.714	260.351	263.474	385.957	WBGene00002827	427.365	1.44995	0.249942	5.80116	6.58592e-09	6.65981e-07	IV	11885530	11891081	1
lin-17	WBGene00003006	Y71F9B.5	192.349	0.588309	0.00935124	0.0385929	0.0349969	0.880005	0.903993	0.553312	0.0162633	0.0283431	187.295	138.651	165.748	276.969	194.785	266.986	188.622	130.15	181.939	WBGene00003006	741.951	0.729433	0.132469	5.50645	3.66147e-08	3.33636e-06	I	2706883	2717549	1
lrch-1	WBGene00015779	C14F11.2	166.04	0.723104	0.00115647	0.00820585	0.844136	0.000166846	0.000331848	-0.121032	0.584064	0.660383	105.822	131.832	98.0074	222.414	157.056	174.171	197.92	226.968	180.172	WBGene00015779	735.841	0.736326	0.167788	4.38844	1.14164e-05	0.000553596	X	6208761	6213911	-1
lron-11	WBGene00022129	Y71F9B.8	283.717	0.488174	0.00699211	0.0310549	-0.699042	0.000232695	0.000456905	1.18722	3.44e-10	1.65e-09	265.959	284.121	296.184	484.275	366.757	334.592	181.98	168.242	171.34	WBGene00022129	1026.26	1.10404	0.124669	8.85581	8.30777e-19	3.72368e-16	I	2735345	2742508	-1
M03D4.4	WBGene00019751	M03D4.4	84.3121	1.60004	7.66e-09	5.19e-07	-0.403794	0.187942	0.24478	2.00384	1.31e-11	7.5e-11	52.4427	42.4287	64.1372	179.61	157.934	144.379	39.8497	28.5694	49.459	WBGene00019751	247.426	1.63996	0.313979	5.22315	1.75903e-07	1.42301e-05	IV	6121773	6127302	-1
mab-20	WBGene00003111	Y71G12B.20	439.157	0.462195	0.00734809	0.0323361	-1.87168	1.72e-23	1.66e-22	2.33387	9.33e-36	1.07e-33	521.618	457.624	513.098	618.563	704.559	733.352	104.937	131.737	166.924	WBGene00003111	3173.18	0.46158	0.107154	4.30764	1.65003e-05	0.000770818	I	1644588	1651394	-1
madd-2	WBGene00016539	C39F7.2	252.557	0.777837	1.36e-05	0.000259105	-0.354505	0.0591377	0.0858062	1.13234	1.08e-09	4.88e-09	245.357	190.929	215.472	371.809	407.118	335.738	181.98	144.434	180.172	WBGene00016539	935.385	0.630756	0.157932	3.99383	6.50135e-05	0.00262972	V	1223901	1235445	-1
mig-10	WBGene00003243	F10E9.6	640.284	0.842399	2.43e-10	2.96e-08	0.569423	2.42e-05	5.21e-05	0.272976	0.0405759	0.0653062	457.937	446.26	443.916	891.335	719.475	805.541	693.384	623.766	680.945	WBGene00003243	1939.6	0.655772	0.14436	4.54261	5.55631e-06	0.000292526	III	8279108	8305832	1
mig-13	WBGene00003245	F43C9.4	73.3464	0.934006	0.000762959	0.00597069	0.940899	0.000835881	0.00154817	-0.00689303	0.979879	0.986131	53.3792	37.8828	46.1212	83.9299	103.534	73.3352	78.371	87.2955	96.2685	WBGene00003245	510.171	0.651249	0.150619	4.32382	1.53353e-05	0.000726633	X	4796095	4800128	-1
mnp-1	WBGene00007139	B0285.7	531.809	0.739835	1.91e-07	7.65e-06	-0.928458	7.08e-10	2.18e-09	1.66829	6.67e-29	3.64e-27	495.396	436.41	565.705	870.353	808.094	822.729	273.634	258.712	255.244	WBGene00007139	1065.86	2.12773	0.181156	11.7453	7.4685e-32	8.84697e-29	III	4356539	4364974	1
ncam-1	WBGene00017184	F02G3.1	506.309	1.07498	7.86e-12	1.5e-09	0.485901	0.00239344	0.00422114	0.589075	0.00018822	0.000439025	326.83	353.825	330.775	739.422	618.573	774.603	504.762	398.385	509.605	WBGene00017184	1539.74	0.937425	0.121173	7.73628	1.0237e-14	2.5339e-12	X	692978	703036	1
nid-1	WBGene00003738	F54F3.1	2962.89	0.759142	1.37e-09	1.23e-07	1.6598	3.09e-40	1.62e-38	-0.900658	4.8e-13	3.34e-12	1484.32	1572.14	1499.66	2847.74	2614.68	2245.89	4978.55	5028.22	4394.79	WBGene00003738	7685.94	0.577405	0.144019	4.00922	6.09204e-05	0.00248232	V	12910113	12917198	1
nlr-1	WBGene00003772	F20B10.1	157.602	1.44183	1.05e-09	1.01e-07	0.485402	0.0473865	0.0700372	0.956432	5.76e-05	0.000142956	96.4571	87.1305	93.6836	323.969	225.494	201.672	123.534	150.783	115.699	WBGene00003772	955.513	0.685621	0.185991	3.68631	0.000227527	0.00770064	IV	12170824	12178335	-1
noah-1	WBGene00016422	C34G6.6	1342.01	2.06956	1.91e-15	7.86e-13	-0.2696	0.30531	0.375441	2.33916	4.14e-19	6.74e-18	705.167	621.278	678.846	3230.46	2544.49	2641.21	502.106	319.025	835.504	WBGene00016422	2186.06	1.91386	0.305174	6.27137	3.57889e-10	4.61794e-08	I	5874422	5878954	-1
noah-2	WBGene00009926	F52B11.3	843.188	2.03701	5.73e-16	2.84e-13	-0.872764	0.000715447	0.00133314	2.90977	6.88e-30	4.21e-28	457.937	431.864	454.726	2123.43	1800.44	1592.75	212.531	147.609	367.41	WBGene00009926	2290.74	1.55421	0.317393	4.89681	9.74067e-07	6.38495e-05	IV	14091254	14096617	1
npa-1	WBGene00003786	VC5.3	18088.2	0.366594	0.00203377	0.0124238	2.04438	1.66e-66	6.04e-64	-1.67779	2.13e-45	6.23e-43	7828.95	7881.9	9667.43	11276	10963.2	10482.3	36991.1	34532.5	33170.2	WBGene00003786	24931.8	0.295401	0.0730064	4.04624	5.20473e-05	0.00216329	V	7075877	7081569	1
pab-2	WBGene00003903	F18H3.3	3870.78	0.577227	2.59e-08	1.45e-06	1.14974	1.26e-28	1.95e-27	-0.572516	3.04e-08	1.15e-07	2629.63	2415.41	2352.18	3794.47	3558.77	3680.51	5790.15	5109.17	5506.73	WBGene00003903	5956.34	0.782982	0.215667	3.63052	0.000282853	0.00923394	X	13522264	13527483	-1
pat-9	WBGene00003933	T27B1.2	149.024	1.32813	2.33e-08	1.34e-06	-0.154576	0.539485	0.609399	1.48271	1.69e-09	7.47e-09	103.012	89.4034	110.979	292.076	201.804	268.132	95.6392	109.516	70.6558	WBGene00003933	544.217	1.17255	0.261802	4.47876	7.5078e-06	0.000379602	X	16536837	16540207	1
pha-4	WBGene00004013	F38A6.1	266.646	0.739508	0.000180225	0.00201672	-0.352141	0.0859609	0.120793	1.09165	7.97e-08	2.86e-07	231.31	207.598	257.27	430.56	333.415	398.76	170.025	149.196	221.682	WBGene00004013	857.503	1.54287	0.187157	8.24373	1.6693e-16	5.32378e-14	V	20752883	20760317	1
pks-1	WBGene00016558	C41A3.1	2092.66	0.553422	0.00079322	0.00613731	1.96345	6.19e-33	1.5e-31	-1.41003	7.84e-18	1.07e-16	1074.14	966.012	918.099	1286.65	1773.24	1278.78	3561.23	4407.63	3568.12	WBGene00016558	1077.46	0.639519	0.154539	4.13824	3.49978e-05	0.00151938	X	5413810	5441958	1
ppt-1	WBGene00004092	F44C4.5	55.2358	0.955559	0.00494982	0.0240755	0.0582395	0.870389	0.896699	0.89732	0.0102587	0.0185252	47.7603	28.7909	48.2831	66.3046	88.6183	87.0855	58.4462	36.5054	35.3279	WBGene00004092	348.723	0.783288	0.210333	3.72403	0.000196065	0.00675997	V	6624702	6626344	-1
ptr-15	WBGene00004229	T07H8.6	29.7433	1.937	6.85e-06	0.000151684	1.73816	7.73e-05	0.000158828	0.198839	0.617386	0.691283	13.1107	11.3648	8.64772	54.5544	34.2189	36.6676	38.5213	31.7438	38.8607	WBGene00004229	134.236	1.28882	0.310814	4.14659	3.37467e-05	0.00147278	V	6966396	6970127	-1
pxn-2	WBGene00004257	K09C8.5	270.999	0.853226	8.08e-07	2.61e-05	0.846652	1.29e-06	3.09e-06	0.00657474	0.969463	0.977857	195.724	153.804	181.602	316.416	322.009	319.696	292.231	293.63	363.877	WBGene00004257	485.37	0.786014	0.201747	3.89605	9.77761e-05	0.00371057	X	10972172	10979265	-1
R03E9.2	WBGene00019843	R03E9.2	68.6879	1.46588	2.84e-06	7.51e-05	1.37917	1.42e-05	3.12e-05	0.0867121	0.773983	0.825677	34.6496	30.3062	32.4289	105.752	101.779	59.5848	96.9675	82.5339	74.1885	WBGene00019843	230.781	1.39168	0.268191	5.18914	2.11272e-07	1.67643e-05	X	6729997	6733315	-1
rsa-1	WBGene00007710	C25A1.9	1462.71	-0.566149	0.000856491	0.00652842	-2.33759	4.13e-41	2.38e-39	1.77144	3.45e-24	1.06e-22	2516.31	2313.88	2197.24	1315.18	1656.55	1776.09	359.975	514.25	514.904	WBGene00007710	16158.9	-0.307723	0.0803991	-3.82744	0.000129483	0.00477189	I	10185780	10187550	1
sams-5	WBGene00006416	T13A10.11	233.296	1.30223	1.56e-05	0.000290105	4.09902	3.84e-45	3.07e-43	-2.79679	3.57e-24	1.1e-22	23.4119	45.4594	32.4289	111.627	70.1927	68.7517	733.234	471.396	543.166	WBGene00006416	252.472	1.19603	0.275859	4.33567	1.45318e-05	0.000692516	IV	6277435	6279572	-1
shc-2	WBGene00020867	T27F7.2	271.518	0.68759	1.27e-05	0.000245922	0.990641	3.64e-10	1.14e-09	-0.30305	0.0511244	0.08051	159.201	190.929	180.881	291.237	269.365	296.778	348.02	338.072	369.176	WBGene00020867	871.593	0.765961	0.166081	4.61197	3.98867e-06	0.000224231	II	4969186	4988934	1
skr-12	WBGene00004818	C52D10.6	89.0604	-0.694155	0.00645963	0.0292912	-2.87391	6.24e-20	4.27e-19	2.17975	9.24e-12	5.41e-11	190.105	127.286	139.805	97.3587	89.4957	95.1066	23.9098	19.0463	19.4303	WBGene00004818	579.779	1.93017	0.275669	7.00174	2.52802e-12	4.55702e-10	IV	17167253	17168051	1
skr-21	WBGene00004827	K08H2.1	112.083	0.903862	0.00103287	0.00752546	-1.727	4.2e-08	1.13e-07	2.63086	3.35e-17	4.16e-16	102.076	99.253	117.465	202.271	172.85	222.297	33.208	14.2847	45.043	WBGene00004827	645.258	1.34133	0.252458	5.31307	1.07796e-07	9.02874e-06	X	13225818	13226678	-1
sox-2	WBGene00004949	K08A8.2	139.621	0.760608	0.00298694	0.0166599	-0.0865481	0.743983	0.791542	0.847156	0.00123709	0.0025815	97.3936	115.164	133.319	234.164	153.547	199.38	119.549	77.7724	126.297	WBGene00004949	668.644	0.987595	0.252814	3.9064	9.3681e-05	0.00357974	X	7458293	7463736	-1
sto-1	WBGene00006063	F08C6.4	322.722	1.05997	1.46e-07	6.18e-06	-0.328642	0.116139	0.159073	1.38861	1.9e-11	1.07e-10	255.658	209.113	283.213	532.115	455.375	572.931	150.1	234.904	211.084	WBGene00006063	1628.55	1.31479	0.156846	8.38268	5.17345e-17	1.78743e-14	X	7562831	7564805	1
sup-37	WBGene00006342	C01B7.1	586.066	0.869329	7.44e-09	5.1e-07	0.428298	0.00501404	0.00851924	0.44103	0.00351376	0.00686011	459.81	384.889	420.135	825.031	700.172	783.77	649.549	514.25	536.984	WBGene00006342	3830.62	0.63254	0.125866	5.02549	5.02142e-07	3.54363e-05	V	8786551	8792771	1
swt-3	WBGene00007384	C06G8.1	520.971	0.804304	8.01e-05	0.00106011	2.46957	1.11e-34	3.3e-33	-1.66526	5.22e-17	6.29e-16	139.535	221.993	203.221	353.345	374.654	258.965	1113.13	1012.63	1011.26	WBGene00007384	741.832	0.94653	0.248185	3.8138	0.000136845	0.00499877	IV	10778985	10780711	-1
syd-9	WBGene00044068	ZK867.1	224.339	1.45966	1.57e-13	4.26e-11	0.518129	0.0113878	0.0184904	0.94153	2.16e-06	6.46e-06	109.568	134.105	145.57	420.489	309.725	342.613	183.308	171.417	202.252	WBGene00044068	691.588	1.17992	0.277277	4.25538	2.08693e-05	0.000948211	X	7218109	7226825	1
syg-1	WBGene00006365	K02E10.8	132.435	1.03564	3.4e-06	8.69e-05	1.36046	1.15e-09	3.47e-09	-0.324814	0.132553	0.187521	70.2358	68.1891	74.2262	174.574	134.244	126.045	170.025	173.004	201.369	WBGene00006365	442.507	0.677556	0.187727	3.60926	0.000307068	0.00992674	X	2509608	2515317	-1
sym-1	WBGene00006366	C44H4.3	594.949	1.58983	6.62e-15	2.26e-12	-0.923449	1.42e-05	3.12e-05	2.51327	8.62e-33	7.02e-31	385.828	370.494	425.179	1290.84	1114.31	1151.59	167.369	161.893	287.039	WBGene00006366	1318.49	2.32901	0.362487	6.4251	1.31782e-10	1.86129e-08	X	14581654	14584374	1
T02E9.5	WBGene00011383	T02E9.5	131.938	1.41662	1.24e-06	3.77e-05	-0.790903	0.01183	0.0191612	2.20753	8.88e-13	5.94e-12	98.3301	86.3728	95.8455	355.863	207.946	183.338	50.4762	41.267	68.0062	WBGene00011383	844.199	1.65082	0.391582	4.21576	2.4894e-05	0.00111278	V	11342233	11344773	1
T05E11.9	WBGene00014505	T05E11.9	422.801	1.74558	5.3e-15	1.9e-12	1.72701	1.31e-14	5.78e-14	0.0185734	0.932483	0.949855	138.599	171.23	185.926	411.256	615.064	640.537	430.376	582.499	629.719	WBGene00014505	3958.03	0.485198	0.12036	4.03122	5.54873e-05	0.00228906	IV	11106418	11107579	1
T19B10.2	WBGene00011831	T19B10.2	602.038	0.877563	8.53e-05	0.00111839	1.24523	2.5e-08	6.82e-08	-0.367663	0.0979052	0.143661	318.402	288.667	433.827	661.368	572.071	680.642	737.219	638.051	1088.1	WBGene00011831	2869.43	0.58459	0.123872	4.71932	2.3663e-06	0.000143925	V	11221302	11222834	1
T20D4.7	WBGene00020613	T20D4.7	11.7262	1.97313	0.00661212	0.0298751	2.62668	0.000266966	0.000521057	-0.653548	0.299007	0.37717	1.87295	3.78828	3.60321	8.39299	9.6515	19.4797	19.9248	23.8079	15.0143	WBGene00020613	268.155	1.59231	0.350479	4.54325	5.53936e-06	0.000292526	V	3408912	3409519	1
T22B7.7	WBGene00020674	T22B7.7	4266.21	1.7763	0.00130098	0.00896254	5.80964	6.15e-26	7.36e-25	-4.03333	2.26e-13	1.63e-12	260.341	243.965	130.436	1278.25	586.109	308.237	14589	12689.6	8310	WBGene00020674	3259.08	1.86215	0.134587	13.836	1.54557e-43	2.84797e-40	X	5651869	5653925	-1
T26C12.3	WBGene00020833	T26C12.3	33.679	1.03361	0.00388596	0.0201638	-2.68598	6.09e-07	1.5e-06	3.7196	2.59e-12	1.63e-11	34.6496	28.0333	31.7083	63.7867	60.5412	68.7517	6.64161	6.34876	2.64959	WBGene00020833	276.824	2.16499	0.301159	7.18886	6.5334e-13	1.25988e-10	IV	3269527	3273397	-1
tag-273	WBGene00013289	Y57G11A.1	1062.96	0.80452	2.18e-08	1.28e-06	1.40775	9.94e-23	8.93e-22	-0.603235	2.27e-05	5.96e-05	588.108	620.52	563.543	1226.22	928.299	938.461	1637.82	1511.01	1552.66	WBGene00013289	2896.33	0.464149	0.1036	4.48019	7.4578e-06	0.000378227	IV	14487086	14505166	-1
tln-1	WBGene00006771	Y71G12B.11	4955.17	0.700182	1.09e-11	2.03e-09	0.960503	1.23e-20	8.96e-20	-0.260321	0.0114066	0.0204468	3338.54	3128.36	3291.9	5267.44	5217.95	5369.51	5903.06	6144.02	6935.75	WBGene00006771	12036.7	0.572895	0.126747	4.51999	6.18424e-06	0.000317694	I	1721592	1740670	1
tns-1	WBGene00006508	M01E11.7	865.964	0.342914	0.0062093	0.0284034	1.0456	4.96e-17	2.69e-16	-0.702689	1.62e-08	6.36e-08	589.98	599.306	608.223	812.441	713.333	753.977	1200.8	1366.57	1149.04	WBGene00006508	3511.16	0.499509	0.137261	3.63912	0.000273576	0.00905094	I	5583407	5607529	-1
ttr-44	WBGene00008341	C56A3.2	657.527	1.07121	5e-06	0.000119114	2.92845	2.01e-36	7.17e-35	-1.85724	5.82e-16	5.95e-15	196.66	128.044	227.723	474.204	379.918	304.799	1649.78	1347.53	1209.1	WBGene00008341	1110.39	1.13823	0.251254	4.5302	5.89272e-06	0.000307311	V	13529562	13530744	-1
ugt-57	WBGene00017154	F01E11.1	39.7745	2.28454	9.7e-10	9.55e-08	-0.236236	0.586313	0.652293	2.52077	5.34e-10	2.5e-09	17.7931	21.2144	14.4129	110.787	76.3346	72.1893	15.9399	14.2847	15.0143	WBGene00017154	136.841	1.94223	0.408959	4.74921	2.04209e-06	0.000125896	X	6991727	6994162	1
unc-130	WBGene00006853	C47G2.2	46.3178	0.879221	0.0126299	0.0479437	-0.975251	0.013578	0.0217807	1.85447	1.87e-06	5.65e-06	34.6496	40.1558	49.7244	86.4478	54.3993	89.3773	17.2682	17.4591	27.3791	WBGene00006853	266.779	1.69738	0.224692	7.55427	4.21201e-14	9.07168e-12	II	11281986	11283953	1
vab-23	WBGene00014153	ZK930.3	80.4157	0.800546	0.00495225	0.0240792	-0.256762	0.394173	0.468347	1.05731	0.000369904	0.000831049	56.1886	72.735	73.5056	145.199	91.2505	116.878	59.7745	42.8542	65.3566	WBGene00014153	237.343	1.11362	0.259386	4.29329	1.76047e-05	0.000820102	II	11897365	11901210	-1
vab-3	WBGene00006870	F14F3.1	104.99	0.992638	0.00028835	0.00286714	0.0311987	0.912982	0.930735	0.961439	0.000607571	0.00132185	67.4263	85.6152	82.8739	199.753	128.979	140.941	90.3259	57.1389	91.8525	WBGene00006870	411.784	1.05989	0.228792	4.63253	3.61223e-06	0.00020657	X	10505988	10519563	1
W04A8.4	WBGene00012239	W04A8.4	350.229	1.42007	2.47e-11	3.78e-09	-0.395795	0.0739011	0.105324	1.81586	9.46e-17	1.09e-15	235.992	196.991	278.168	718.44	518.549	666.892	150.1	163.481	223.449	WBGene00012239	963.293	1.77066	0.35439	4.99636	5.84235e-07	4.07099e-05	I	13841895	13843480	-1
wrt-10	WBGene00006956	ZK1290.8	101.331	1.5398	1.6e-07	6.62e-06	-1.42773	2.65e-05	5.67e-05	2.96753	4.92e-19	7.92e-18	68.3628	69.7044	75.6675	271.094	186.888	162.712	15.9399	25.3951	36.2111	WBGene00006956	418.855	2.35205	0.428403	5.49029	4.01276e-08	3.63648e-06	II	7533300	7534563	-1
Y64G10A.7	WBGene00013416	Y64G10A.7	136.762	1.33436	7.45e-09	5.1e-07	0.465964	0.052272	0.0766304	0.868394	0.000189536	0.000441862	84.2829	84.8575	82.8739	231.646	193.907	209.693	102.281	92.0571	149.26	WBGene00013416	459.041	0.738601	0.201696	3.66195	0.000250299	0.00838577	IV	14291901	14319564	1
Y69A2AR.12	WBGene00022083	Y69A2AR.12	26.7148	1.83136	0.00430017	0.0217476	2.23228	0.000501007	0.000950277	-0.400915	0.508966	0.58915	6.55534	9.84953	9.36836	15.9467	46.5027	29.7924	11.9549	69.8364	40.6271	WBGene00022083	319.487	-1.45043	0.296845	-4.88615	1.02828e-06	6.71379e-05	IV	2568614	2572056	1
Y6G8.2	WBGene00012404	Y6G8.2	184.213	0.860358	0.0125106	0.0476039	3.51278	6.35e-26	7.6e-25	-2.65242	4.16e-16	4.35e-15	32.7767	43.1864	40.356	109.948	44.7478	56.1473	581.805	328.549	420.402	WBGene00012404	236.97	0.952113	0.256459	3.71254	0.00020519	0.00701623	V	17594349	17598971	-1
Y75B8A.6	WBGene00013543	Y75B8A.6	262.473	0.835333	1.9e-06	5.27e-05	-0.158187	0.387682	0.461959	0.99352	3.85e-08	1.44e-07	235.992	206.84	199.618	446.507	335.17	362.093	193.935	198.399	183.705	WBGene00013543	540.548	0.960882	0.188288	5.10327	3.3384e-07	2.49565e-05	III	12123881	12130352	-1
Y82E9BR.17	WBGene00022349	Y82E9BR.17	336.979	0.766081	0.0046459	0.0229863	-2.72164	4.97e-20	3.44e-19	3.48772	5.19e-32	3.87e-30	355.861	312.154	397.074	594.224	655.424	561.473	27.8948	41.267	87.4365	WBGene00022349	703.456	3.27183	0.281121	11.6385	2.62567e-31	2.90294e-28	III	1447495	1455770	-1
