# Supplementary material for: Starvation-induced changes in somatic insulin/IGF-1R signaling drive metabolic programming across generations
Source: Sci Adv. 2023 Apr 7;9(14):eade1817. doi: 10.1126/sciadv.ade1817 (PMC10081852; doi:10.1126/sciadv.ade1817)
Supplement: Supplementary file 2 — Data S1 to S12 [file sciadv.ade1817_data_s1_to_s12.zip › ade1817_Data_S11.xlsx]

## Sheet: Data S11  Enrichment Analysis 
Gene_ID	Wormbase_ID	Transcript_ID	BaseMean_N2_Parental_FedAdults_ControlvsF4	log2FC_N2_Parental_CtrlvsF4fertile	pv_N2_Parental_CtrlvsF4fertile	adjp_N2_Parental_CtrlvsF4fertile	log2FC_N2_Parental_CtrlvsF4sterile	pv_N2_Parental_CtrlvsF4sterile	adjp_N2_Parental_CtrlvsF4sterile	log2FC_N2_Parental_F4FertilevsF4Sterile	pv_N2_Parental_F4FertilevsF4Sterile	adjp_N2_Parental_F4FertilevsF4Sterile	Control_Adultfed_1	Control_Adultfed_2	Control_Adultfed_3	F4fertile_Adultfed_1	F4fertile_Adultfed_2	F4fertile_Adultfed_3	F4sterile_Adultfed_1	F4sterile_Adultfed_2	F4sterile_Adultfed_3	log2FC_aak2mutN2	pvalue_aak2mut_N2
acbp-1	WBGene00016655	C44E4.6	895.529	-0.45933	0.00132909	0.00909417	0.152583	0.284822	0.352811	-0.611913	2.13e-05	5.6e-05	881.225	998.591	959.176	758.726	731.759	571.785	1014.84	1117.38	1026.27	-2.19	2.13e-46
asg-1	WBGene00000209	K07A12.3	586.784	-0.653564	9.73e-07	3.06e-05	-0.711292	1.46e-07	3.77e-07	0.0577277	0.674689	0.742644	840.02	766.748	745.145	527.08	485.207	481.262	426.391	511.076	498.123	-0.94	1.42e-05
atp-4	WBGene00020275	T05H4.12	1537.61	-0.294918	0.00601998	0.0278388	0.0286317	0.789986	0.830277	-0.32355	0.0027933	0.00553782	1592.01	1665.33	1625.05	1316.02	1312.6	1352.12	1544.84	1625.28	1805.25	-0.92	1.24e-07
B0035.18	WBGene00044290	B0035.18	87.3272	-1.38641	1.3e-05	0.000249021	-1.88527	1.38e-08	3.86e-08	0.498861	0.145971	0.203865	162.011	149.258	162.865	78.0548	50.0123	52.7097	29.2231	68.2492	33.5615	-1.46	0.00422
blos-4	WBGene00020783	T24H7.4	185.9	-0.949305	2.36e-06	6.39e-05	-2.6325	1.65e-30	3.1e-29	1.6832	6.26e-13	4.29e-12	355.861	334.884	306.994	193.039	149.159	174.171	39.8497	55.5517	63.5902	-0.95	0.00761
C01F6.9	WBGene00007223	C01F6.9	728.119	-1.37769	2.91e-10	3.32e-08	-2.06621	1.23e-20	8.98e-20	0.688519	0.00209171	0.00422777	1470.27	1392.57	1174.65	720.118	389.57	442.303	354.662	293.63	315.301	-1.69	1.18e-13
C07H6.2	WBGene00015579	C07H6.2	260.422	-0.781687	6.56e-05	0.00091459	-1.77611	8.53e-18	4.94e-17	0.994427	2.2e-06	6.56e-06	435.462	427.318	386.985	254.308	265.855	205.109	104.937	158.719	105.1	-1.49	9.15e-05
C08F8.9	WBGene00007449	C08F8.9	91.554	-1.04042	0.00686172	0.030669	-1.29757	0.000926251	0.00170703	0.257152	0.519007	0.598433	137.662	135.62	161.424	114.145	57.0316	38.9593	61.1028	80.9467	37.0943	-1.3	7.23e-06
C14B9.10	WBGene00015755	C14B9.10	532.924	-0.605194	2.8e-05	0.000465654	-0.090681	0.528993	0.599721	-0.514513	0.000446135	0.000990824	538.474	643.25	663.712	435.596	368.512	410.219	573.835	606.307	556.414	-1.83	1.71e-18
C17E4.4	WBGene00007644	C17E4.4	107.44	-0.999981	0.0011955	0.00841685	-1.69219	1.45e-07	3.74e-07	0.692211	0.035011	0.0571702	196.66	169.715	169.351	106.591	107.921	51.5638	37.193	63.4876	64.4734	-1.23	0.00475
C29E4.12	WBGene00016209	C29E4.12	250.889	-1.47777	8.68e-07	2.78e-05	-2.33503	4.17e-14	1.77e-13	0.85726	0.00621554	0.0116882	519.745	468.232	463.373	280.326	133.366	105.419	83.6843	103.167	100.684	-1.25	0.00118
C33A12.1	WBGene00007880	C33A12.1	699.672	-0.404489	0.0024685	0.0143245	-0.292502	0.0296566	0.045337	-0.111987	0.410055	0.491807	889.653	784.932	772.529	626.956	609.799	610.745	692.056	722.172	588.209	-0.96	0.00108
C35D10.17	WBGene00016452	C35D10.17	98.678	-0.889778	0.000514766	0.0044582	-1.16297	1.17e-05	2.59e-05	0.27319	0.317961	0.3972	151.709	146.985	149.894	103.234	70.1927	67.6059	74.386	50.7901	73.3053	-1.24	0.00693
C37A2.7	WBGene00016493	C37A2.7	3443.19	-0.856828	1.24e-09	1.13e-07	-0.968498	7.43e-12	2.64e-11	0.11167	0.431164	0.512845	5351.97	5029.32	4640.22	3206.12	2660.3	2424.64	2275.42	2745.84	2654.89	-2.02	3.54e-137
C48B6.10	WBGene00016746	C48B6.10	596.848	-1.30253	9.27e-09	6.1e-07	-1.35814	2.63e-09	7.73e-09	0.055604	0.809353	0.85544	1128.45	947.07	916.658	558.134	362.37	289.903	431.705	407.908	329.432	-1.43	2e-08
C49F5.7	WBGene00008211	C49F5.7	191.375	-0.813571	0.0036575	0.0192415	0.322484	0.242398	0.306653	-1.13605	5.34e-05	0.000133183	191.041	203.81	215.472	167.86	87.7409	90.5231	305.514	271.41	189.004	-1.6	2.71e-05
C53H9.3	WBGene00044746	C53H9.3	149.832	-1.21395	1.29e-05	0.00024817	-1.65745	7.33e-09	2.09e-08	0.443496	0.130299	0.184669	246.293	278.06	245.019	141.002	81.599	108.857	74.386	115.865	57.4078	-1.84	9.05e-07
cox-6C	WBGene00017926	F29C4.2	1122.54	-0.551626	0.000226271	0.00237478	0.110226	0.459893	0.533276	-0.661852	1.06e-05	2.91e-05	1248.32	1220.58	1189.06	1003.8	737.901	751.686	1334.96	1411.01	1205.56	-1.56	8.49e-11
cox-7C	WBGene00009161	F26E4.6	1179.55	-0.779261	1.9e-05	0.000343303	-0.188819	0.299395	0.368863	-0.590443	0.00125727	0.00262145	1506.79	1351.66	1458.58	1101.16	754.572	656.579	1320.35	1201.5	1264.74	-1.7	8.66e-32
cpg-8	WBGene00019357	K03B4.7	849.598	-0.857022	1.14e-06	3.5e-05	-2.43082	2.35e-40	1.24e-38	1.5738	1.18e-17	1.56e-16	1630.41	1413.03	1362.02	932.461	771.242	726.477	257.694	217.445	335.615	-0.95	0.000245
cuc-1	WBGene00000835	ZK652.11	384.825	-1.08182	9.34e-09	6.1e-07	-1.07826	1.47e-08	4.11e-08	-0.00356157	0.985355	0.990132	649.915	543.24	588.045	344.113	223.739	272.715	306.842	246.015	288.805	-1.21	3.07e-05
cyc-2.1	WBGene00017121	E04A4.7	1424.96	-0.704523	4.35e-06	0.000106353	-0.250166	0.102674	0.142171	-0.454357	0.00322431	0.00633804	1739.97	1729.73	1757.65	1294.2	1029.2	881.168	1360.2	1442.76	1589.75	-1.56	4.35e-44
D1086.3	WBGene00008390	D1086.3	1023.9	1.22954	2.58e-05	0.00043551	2.88022	4.65e-23	4.29e-22	-1.65068	1.2e-08	4.77e-08	312.783	318.216	229.885	742.779	830.029	443.449	3081.71	1925.26	1330.98	-2.96	0.00869
dao-2	WBGene00000928	M03A1.7	162.416	1.94642	7.79e-09	5.23e-07	-0.728425	0.0416055	0.0620498	2.67485	2.72e-14	2.22e-13	98.3301	78.7962	91.5217	428.042	303.583	302.508	71.7294	17.4591	69.7726	-1.83	0.000412
ddp-1	WBGene00000941	Y39A3CR.4	483.05	-1.06373	6.88e-09	4.82e-07	-1.19409	1.3e-10	4.24e-10	0.130367	0.489637	0.570672	741.69	759.172	768.926	432.239	382.55	268.132	346.692	353.944	294.105	-2.18	9.22e-22
elb-1	WBGene00001235	Y41C4A.10	270.631	-0.91302	2.03e-06	5.6e-05	-1.71977	1.37e-17	7.81e-17	0.806754	8.48e-05	0.000206433	507.57	435.652	383.382	246.754	238.655	217.714	116.892	169.829	119.232	-1.19	0.00201
emb-1	WBGene00019630	K10D2.4	223.784	-1.42293	6.3e-07	2.11e-05	-2.47934	8.32e-17	4.43e-16	1.05641	0.000477481	0.00105492	470.111	441.714	387.706	244.236	138.631	99.69	86.3409	63.4876	82.1373	-2.07	2.46e-07
F10E9.11	WBGene00017360	F10E9.11	448.552	-1.28238	2.67e-09	2.15e-07	-3.13719	4.18e-42	2.67e-40	1.85482	1.86e-15	1.76e-14	926.176	865.243	857.565	504.419	302.706	279.59	98.2958	103.167	99.8012	-0.8	0.00381
F13G3.10	WBGene00008768	F13G3.10	278.651	-0.756967	1.03e-05	0.000211308	-1.11175	3.34e-10	1.06e-09	0.354781	0.0497275	0.0784766	457.937	362.16	402.839	243.397	250.939	228.027	164.712	184.114	213.734	-1.43	0.000125
F23A7.8	WBGene00044638	F23A7.8	134.072	-2.54551	0.000222921	0.0023534	-4.23587	3.41e-09	9.96e-09	1.69036	0.0194971	0.0334716	479.476	271.999	234.93	118.341	23.69	26.3548	14.6115	14.2847	22.9631	-2	3.71e-69
F23F1.10	WBGene00017750	F23F1.10	214.081	-1.13352	2.55e-05	0.000432184	-2.19299	6.2e-15	2.82e-14	1.05947	0.000203936	0.000473389	372.718	388.678	389.868	214.021	179.869	129.482	46.4913	111.103	94.5021	-1.18	0.00094
F23H11.5	WBGene00000263	F23H11.5	998.984	-0.48069	1.19e-05	0.000233627	-0.0599776	0.584654	0.650894	-0.420712	0.000154651	0.000365265	1143.44	1079.66	1138.62	849.37	804.584	752.832	1073.28	1045.96	1103.11	-1.86	7.04e-33
F25H2.4	WBGene00009118	F25H2.4	454.688	-0.534453	7.29e-05	0.000989979	-1.61705	2.25e-29	3.75e-28	1.08259	1.1e-13	8.29e-13	675.2	640.22	714.157	492.668	468.536	438.865	201.905	238.079	222.566	-0.84	0.00428
F29B9.11	WBGene00017925	F29B9.11	1096.25	-0.93086	1.44e-09	1.28e-07	-0.505188	0.00102057	0.00187283	-0.425672	0.00613735	0.0115509	1553.62	1457.73	1416.06	953.444	708.069	657.725	1028.12	1063.42	1028.04	-2.23	3.22e-61
F33G12.7	WBGene00044666	F33G12.7	121.542	-0.988719	4.36e-05	0.000658813	-1.58989	4.46e-10	1.4e-09	0.601174	0.0218749	0.0372096	199.47	180.322	215.472	116.663	106.166	75.6269	61.1028	82.5339	56.5246	-1.51	0.000169
F35H10.5	WBGene00018070	F35H10.5	61.5224	-1.14829	0.000945131	0.00703244	-2.25107	3.09e-09	9.05e-09	1.10278	0.00472876	0.00904886	126.424	121.983	85.0359	59.5902	59.6638	29.7924	26.5664	26.9822	17.6639	-1.76	6.96e-05
F42A9.8	WBGene00018337	F42A9.8	73.6318	-0.999486	0.00384191	0.0200012	-2.24667	2.16e-09	6.43e-09	1.24718	0.00113369	0.00237881	151.709	105.314	131.157	87.2871	50.0123	56.1473	13.2832	33.331	34.4447	-1.1	0.00602
F42H10.2	WBGene00018366	F42H10.2	155.399	-1.20565	3.65e-10	4e-08	-2.82355	4.5e-35	1.4e-33	1.6179	6.44e-12	3.85e-11	282.816	300.032	303.391	130.091	128.102	126.045	47.8196	47.6157	32.6783	-1.24	0.00448
F43G6.10	WBGene00009662	F43G6.10	136.296	-1.556	3.29e-07	1.23e-05	-3.91702	2.2e-27	3.01e-26	2.36103	1.38e-10	6.96e-10	315.593	278.06	278.168	142.681	78.0894	74.4811	11.9549	31.7438	15.8975	-1.64	0.00546
F43G6.7	WBGene00009659	F43G6.7	122.814	-1.5682	7.74e-08	3.66e-06	-3.73946	6.88e-27	8.99e-26	2.17126	1.06e-09	4.78e-09	253.785	275.029	253.666	128.413	66.6831	67.6059	17.2682	26.9822	15.8975	-2.09	0.000578
F44E2.9	WBGene00018422	F44E2.9	71.796	-1.2339	0.000244829	0.00253254	-2.23256	8.22e-10	2.52e-09	0.998656	0.00755731	0.013987	125.488	134.105	133.319	62.1081	59.6638	44.6886	19.9248	49.2029	17.6639	-1.24	0.00395
F44E5.1	WBGene00009688	F44E5.1	1388.7	-0.944465	1.95e-07	7.8e-06	-0.429429	0.017885	0.0282149	-0.515036	0.00475106	0.00908764	1803.65	1992.64	1728.82	1260.63	803.706	804.395	1370.83	1445.93	1287.7	-1.89	8.42e-39
F45H10.2	WBGene00009739	F45H10.2	448.667	-0.45455	0.00214153	0.0129175	-0.121049	0.414523	0.488456	-0.333501	0.0268303	0.0448724	558.14	466.716	500.126	366.774	390.447	354.071	411.78	509.488	480.459	-1.44	1.88e-11
F45H10.3	WBGene00009740	F45H10.3	1031.14	-0.738267	7.66e-06	0.000166297	-0.518076	0.00172751	0.00309882	-0.220192	0.186157	0.251898	1455.29	1357.72	1227.26	980.301	778.262	660.017	1034.76	899.937	886.73	-0.88	0.000684
F48D6.4	WBGene00018602	F48D6.4	972.596	-0.899828	0.000180043	0.00201625	0.440386	0.0654159	0.094134	-1.34021	2.48e-08	9.5e-08	983.301	811.45	1230.86	720.958	418.524	481.262	1752.06	1201.5	1153.46	-1.75	1.02e-09
F53A9.1	WBGene00018724	F53A9.1	64.5378	-1.04397	0.00497242	0.0241527	-0.437858	0.23523	0.298646	-0.606113	0.111729	0.161365	64.6169	103.041	94.4042	62.1081	28.0771	36.6676	63.7594	46.0285	82.1373	-2.38	4.89e-05
F53F4.16	WBGene00023419	F53F4.16	129.255	-1.1843	8.12e-07	2.62e-05	-1.96054	2.06e-14	8.96e-14	0.776234	0.00331093	0.00649184	250.039	218.963	218.355	124.216	92.1279	84.7938	43.8346	60.3133	70.6558	-1.35	5.61e-05
glrx-21	WBGene00022663	ZK121.1	119.916	-1.03909	1.81e-05	0.000329832	-1.16387	2.89e-06	6.72e-06	0.124785	0.62762	0.700829	225.691	164.411	167.189	87.2871	88.6183	95.1066	73.0577	106.342	71.5389	-1.03	0.00582
glrx-21	WBGene00022663	ZK121.1	119.916	-1.03909	1.81e-05	0.000329832	-1.16387	2.89e-06	6.72e-06	0.124785	0.62762	0.700829	225.691	164.411	167.189	87.2871	88.6183	95.1066	73.0577	106.342	71.5389	-1.03	0.00582
gmn-1	WBGene00013552	Y75B8A.17	484.445	-0.581745	6.32e-05	0.000893505	-2.67388	5.22e-60	1.31e-57	2.09213	1.02e-36	1.33e-34	889.653	761.445	739.38	540.508	515.039	540.847	106.266	131.737	135.129	-0.8	0.00724
gtf-2H5	WBGene00021904	Y55B1AL.2	192.572	-0.843116	6.14e-05	0.000874144	-1.09598	3.85e-07	9.61e-07	0.252869	0.252382	0.326751	291.244	289.425	274.565	170.378	176.359	128.337	110.251	169.829	122.764	-1.18	3.43e-05
gut-2	WBGene00001808	T10G3.6	384.42	-1.08035	1.57e-08	9.57e-07	-2.65985	2.69e-38	1.13e-36	1.5795	3.51e-14	2.83e-13	765.102	686.437	668.036	380.202	336.048	284.174	96.9675	149.196	93.6189	-1.67	3.76e-09
his-48	WBGene00001922	B0035.8	4347.77	-0.59336	0.00172432	0.0110358	-2.18059	2.38e-30	4.38e-29	1.58723	8.34e-17	9.69e-16	7140.64	7091.66	6544.88	4457.52	4470.4	4843.56	1018.82	1747.5	1814.97	-1.14	0.00115
iff-1	WBGene00002064	T05G5.10	2760.05	-0.844602	4.31e-08	2.24e-06	-1.93199	2.4e-35	7.54e-34	1.08739	3.33e-12	2.07e-11	4961.45	4457.29	4238.1	2560.7	2785.77	2256.2	973.66	1399.9	1207.33	-1.77	5.41e-73
K01G5.8	WBGene00010479	K01G5.8	239.894	-1.33818	4.71e-06	0.000113954	-1.79478	1.65e-09	4.94e-09	0.456595	0.130587	0.184989	442.954	404.588	438.151	236.682	150.037	120.316	106.266	82.5339	177.523	-0.95	0.00413
K07F5.15	WBGene00010639	K07F5.15	495.509	-0.325885	0.00886937	0.0371531	-0.520854	4.29e-05	9.02e-05	0.19497	0.130899	0.185416	588.108	609.156	588.765	475.043	479.943	469.804	433.033	433.303	382.424	-0.84	0.00808
K12H4.5	WBGene00019680	K12H4.5	263.828	-0.474688	0.00180421	0.0114397	-0.21904	0.152505	0.203032	-0.255648	0.103141	0.150572	308.101	302.305	311.318	211.503	221.107	231.464	263.008	241.253	284.389	-1.43	2.08e-08
kbp-4	WBGene00022357	Y92C3B.1	119.773	-0.817602	0.00558324	0.0263968	-2.48612	1.58e-14	6.95e-14	1.66852	3.69e-07	1.22e-06	229.437	193.202	196.736	136.806	93.0053	121.461	19.9248	31.7438	55.6414	-1.42	1.96e-06
lbp-6	WBGene00002258	W02D3.5	1754.48	-0.452855	0.00979534	0.0400625	0.51775	0.00306047	0.00532951	-0.970605	3.15e-08	1.19e-07	1548.93	1630.48	1813.14	1526.68	960.763	1159.61	2642.03	2347.46	2161.18	-1.19	5.4e-13
lgg-3	WBGene00002982	B0336.8	394.379	-1.06956	1.14e-11	2.07e-09	-2.11938	1.79e-36	6.47e-35	1.04982	9.37e-10	4.26e-09	730.452	699.317	650.741	382.72	309.725	296.778	146.115	174.591	158.975	-1.33	0.000176
lsm-5	WBGene00003079	F28F8.3	162.116	-0.966154	4.23e-06	0.000103842	-1.59519	6.03e-13	2.33e-12	0.629036	0.00573532	0.0108389	268.769	281.09	244.298	143.52	153.547	107.711	82.3559	76.1852	101.568	-1.44	0.00364
lsm-6	WBGene00003080	Y71G12B.14	133.42	-1.51552	3.32e-06	8.53e-05	-2.60824	4.02e-14	1.71e-13	1.09272	0.0019187	0.00389575	291.244	263.664	238.533	149.395	57.0316	69.8976	43.8346	49.2029	37.9775	-1.42	1.83e-05
lsm-8	WBGene00003082	Y73B6BL.32	308.49	-0.858823	9.51e-06	0.000197406	-1.93443	2.88e-21	2.24e-20	1.0756	2.14e-07	7.3e-07	504.761	455.351	570.749	310.541	307.093	224.589	119.549	161.893	121.881	-0.78	0.00249
lys-1	WBGene00003090	Y22F5A.4	2929.95	0.438476	0.00068486	0.00549418	2.36947	2.03e-76	1.2e-73	-1.931	1.5e-51	8.92e-49	1164.98	1110.72	1228.7	1597.19	1660.06	1490.77	6535.34	6418.6	5163.17	-0.83	0.000104
M02H5.8	WBGene00019744	M02H5.8	165.073	-0.924871	0.0053637	0.0256458	0.0743117	0.821213	0.855967	-0.999182	0.00280018	0.00555084	170.439	178.049	227.003	160.306	80.7216	60.7307	183.308	263.474	161.625	-3.19	1.77e-06
mai-2	WBGene00015248	B0546.1	1292.72	-0.397307	0.000711817	0.00566615	-0.0559611	0.633852	0.695415	-0.341346	0.00394442	0.00764814	1476.82	1503.19	1297.16	1133.05	1019.55	1094.3	1321.68	1341.18	1447.56	-1.28	4.76e-10
mesp-1	WBGene00016178	C28C12.2	1706.4	-0.983556	1.84e-05	0.000335095	-2.91056	1e-35	3.29e-34	1.927	1.69e-16	1.87e-15	3287.03	2969.25	3113.9	1582.08	1486.33	1670.67	241.755	580.912	425.701	-0.85	7.04e-05
moa-2	WBGene00015205	B0495.6	272.901	-0.680517	0.00273413	0.0155998	-1.582	1.71e-11	5.92e-11	0.901479	0.000148604	0.000351636	434.525	404.588	415.09	258.504	281.648	241.777	85.0126	185.701	149.26	-1.97	1.59e-10
mpc-1	WBGene00011119	R07E5.13	503.829	-0.436136	0.00356055	0.0189404	0.410721	0.00552516	0.00934225	-0.846857	1.76e-08	6.85e-08	486.032	540.967	451.123	411.256	326.396	354.071	692.056	626.941	645.617	-0.9	0.0011
mrpl-36	WBGene00010783	K11H3.6	277.659	-1.34908	1.35e-05	0.000258703	-1.99376	2.68e-10	8.52e-10	0.644681	0.0433865	0.0693413	465.429	503.084	554.895	292.076	177.237	127.191	128.847	76.1852	173.99	-1.7	2.52e-10
mrps-18.C	WBGene00020499	T14B4.2	168.89	-0.996449	3.52e-05	0.000552165	-1.60978	1.34e-10	4.37e-10	0.613327	0.0166096	0.0289155	296.863	274.272	257.99	153.592	139.508	121.461	95.6392	120.627	60.0574	-0.93	0.00393
mrps-21	WBGene00017924	F29B9.10	115.289	-0.93219	1.5e-05	0.000281685	-1.7888	2.77e-14	1.2e-13	0.856612	0.000417771	0.000932361	209.771	178.049	185.926	99.8766	96.515	104.273	51.8045	46.0285	65.3566	-1.31	0.000558
msp-36	WBGene00003432	C04G2.4	297.187	1.27827	0.00233425	0.0138189	5.83043	2.06e-48	2.2e-46	-4.55216	4.28e-34	4.19e-32	6.55534	23.4873	13.6922	62.1081	23.69	20.6255	976.316	680.905	867.299	-1.76	4.41e-18
msp-38	WBGene00003434	K08F4.8	118.387	3.00301	0.000706828	0.00563267	7.1725	1.41e-16	7.35e-16	-4.16949	1.86e-08	7.22e-08	0	5.30359	1.44129	35.2506	13.1611	6.87517	377.243	312.677	313.535	-1.48	1.59e-10
msp-40	WBGene00003435	C33F10.9	373.95	2.13248	0.0104024	0.0417649	6.42059	7.33e-15	3.31e-14	-4.28811	1.01e-07	3.57e-07	1.87295	18.9414	15.8541	106.591	33.3415	21.7714	1260.58	901.525	1005.08	-1.62	1.61e-09
msp-53	WBGene00003446	R13H9.4	78.165	2.80419	0.000138594	0.0016498	6.90333	9.37e-23	8.45e-22	-4.09914	1.21e-16	1.37e-15	0.936477	2.27297	2.16193	26.8576	6.14186	4.58345	270.978	179.353	210.201	-1.59	1.88e-23
msp-57	WBGene00003450	R13H9.2	124.859	1.96652	0.000528447	0.00454227	6.51041	1.26e-34	3.7e-33	-4.54389	2.19e-26	9.09e-25	0.936477	5.30359	5.0445	28.5362	11.4063	4.58345	391.855	285.694	390.373	-1.61	4.97e-20
msp-63	WBGene00003456	K05F1.7	54.8875	2.74085	0.00210417	0.0127242	7.20463	1.07e-17	6.17e-17	-4.46378	2.79e-17	3.49e-16	0.936477	1.51531	0.720643	12.5895	2.63223	5.72931	223.158	146.022	100.684	-2.23	1.43e-05
mzt-1	WBGene00044431	W03G9.8	186.635	-0.86084	2.43e-05	0.000412845	-2.91734	3.84e-34	1.06e-32	2.0565	2.98e-17	3.73e-16	324.021	303.062	371.131	220.736	172.85	154.691	42.5063	49.2029	41.5103	-1.04	0.00382
natb-1	WBGene00022394	Y97E10AL.3	524.402	-0.924924	9.59e-07	3.03e-05	-2.0357	2.2e-25	2.52e-24	1.11078	1.87e-08	7.28e-08	866.241	881.912	917.379	519.526	432.563	451.47	148.772	265.061	236.697	-1.07	0.0057
nduf-5	WBGene00021839	Y54E10BL.5	880.268	-0.517943	6.88e-05	0.000950909	-0.0504365	0.697963	0.751769	-0.467507	0.000376328	0.000845054	999.221	938.736	1034.84	731.029	719.475	623.349	960.377	1042.78	872.599	-1.58	4.45e-16
ned-8	WBGene00003587	F45H11.2	602.484	-1.24732	5.6e-12	1.13e-09	-1.99073	8.8e-27	1.14e-25	0.74341	7.89e-05	0.000192833	1192.14	1055.42	995.929	582.473	401.853	379.28	263.008	271.41	280.857	-1.18	1.18e-05
nlp-33	WBGene00003771	T19C4.7	387.551	-0.846588	0.00454029	0.0226125	0.376918	0.203172	0.262564	-1.22351	4.22e-05	0.000106888	331.513	443.229	446.799	337.398	214.088	126.045	447.644	671.382	469.861	-1.27	0.0053
nlp-36	WBGene00007185	B0464.3	340.417	-1.01839	0.000776178	0.00602818	-0.14595	0.628391	0.690571	-0.872444	0.00417763	0.00806524	425.161	456.867	395.633	330.684	131.611	167.296	484.837	387.275	284.389	-1.66	2.17e-08
pfd-4	WBGene00007107	B0035.4	348.301	-0.798476	2.78e-06	7.41e-05	-1.45363	2.11e-16	1.09e-15	0.655159	0.000273111	0.000623888	601.218	453.078	562.102	351.666	289.545	286.466	203.233	198.399	189.004	-0.79	0.00523
pfd-6	WBGene00009004	F21C3.5	674.701	-1.17979	1.03e-09	1.01e-07	-2.10779	1.86e-26	2.33e-25	0.928005	3.47e-06	1.01e-05	1256.75	1163.76	1209.24	715.922	459.762	423.969	272.306	296.805	273.791	-0.76	0.000969
pqn-94	WBGene00004173	ZC15.8	98.2861	-1.26152	0.00656782	0.0297217	-0.0344342	0.940081	0.952099	-1.22709	0.00861059	0.015771	99.2666	140.924	129.716	105.752	24.5674	22.9172	118.221	122.214	120.998	-1.47	0.0051
R04F11.2	WBGene00011015	R04F11.2	1391.54	-0.449746	0.000187733	0.00207488	0.097141	0.418915	0.492752	-0.546887	6.34e-06	1.79e-05	1504.92	1451.67	1514.07	1232.09	1057.28	980.858	1628.52	1598.3	1556.19	-0.91	4.47e-06
R186.8	WBGene00011309	R186.8	231.324	-1.00088	4.03e-06	9.94e-05	-1.30756	4.04e-09	1.17e-08	0.306681	0.17656	0.240671	352.115	373.525	368.249	203.11	140.385	203.964	108.922	160.306	171.34	-1.44	0.00027
rbm-3.1	WBGene00011155	R09B3.2	694.954	-1.36587	2.23e-09	1.83e-07	-2.48505	1.96e-26	2.46e-25	1.11917	1.99e-06	6e-06	1560.17	1413.03	1020.43	680.671	471.169	395.323	197.92	272.997	242.879	-1.41	1.01e-30
rla-1	WBGene00004409	Y37E3.7	12479.7	-0.425452	0.00460104	0.0228194	-0.583082	0.000103926	0.000210893	0.15763	0.294292	0.371933	16440.8	16476	13646.1	10740.5	12574.1	11355.5	8584.94	12056.3	10442.9	-1.03	9.91e-41
rpb-11	WBGene00012187	W01G7.3	267.35	-1.46721	6.35e-16	3.04e-13	-2.81297	4.69e-44	3.45e-42	1.34576	9.5e-11	4.9e-10	566.569	540.967	492.92	229.129	163.198	185.63	69.0727	80.9467	77.7213	-1.65	7.24e-08
rpb-12	WBGene00009078	F23B2.13	334.375	-0.959753	6.1e-05	0.000869583	-1.81795	1.47e-13	5.94e-13	0.8582	0.000557201	0.00121986	594.663	531.117	546.968	347.47	244.797	266.986	106.266	225.381	145.727	-1.76	4.81e-11
rpb-6	WBGene00007355	C06A1.5	686.442	-0.982166	1.49e-07	6.24e-06	-2.1653	2.72e-29	4.48e-28	1.18314	1.14e-09	5.14e-09	1253.94	1192.55	1125.64	719.279	515.039	572.931	204.562	331.723	262.309	-1.03	8.9e-05
rpl-24.1	WBGene00004436	D1007.12	13767.7	-0.849447	1.87e-09	1.58e-07	-0.878044	5.37e-10	1.67e-09	0.0285976	0.839894	0.879464	20517.3	20316.6	18197	12892.5	10783.4	9082.11	10309.1	11337.3	10473.8	-0.81	4.29e-31
rpl-25.2	WBGene00004439	F52B5.6	4223.93	-0.855706	2.67e-07	1.02e-05	-1.55068	1.55e-20	1.12e-19	0.694972	3.23e-05	8.31e-05	7467.47	6785.57	5819.91	3834.76	3993.96	3261.12	1809.17	2656.96	2386.4	-1.58	1.06e-110
rpl-28	WBGene00004442	R11D1.8	2668.7	-0.631981	5.33e-05	0.000774777	-0.679072	1.48e-05	3.23e-05	0.0470911	0.764462	0.817625	3851.73	3672.36	3059.13	2359.27	2358.47	2109.53	1764.01	2406.18	2437.62	-1.57	1.55e-66
rpl-30	WBGene00004444	Y106G6H.3	3048.93	-0.834215	1.86e-09	1.58e-07	-0.83216	2.22e-09	6.57e-09	-0.00205549	0.988257	0.992265	4476.36	4530.03	3921.74	2841.87	2237.39	2169.12	2343.16	2601.41	2319.28	-1.69	5.2e-140
rpl-34	WBGene00004448	C42C1.14	4267.68	-0.531467	3.01e-05	0.000494524	-0.539995	2.32e-05	5e-05	0.00852796	0.946836	0.960469	5657.26	5492.25	4990.45	3777.68	3886.04	3500.61	3311.51	4255.26	3538.09	-2.17	3.16e-156
rpl-36	WBGene00004450	F37C12.4	12760.2	-0.839581	2.69e-08	1.5e-06	-0.926662	8.57e-10	2.62e-09	0.0870815	0.564611	0.642382	19853.3	19060.4	16169.8	12284	9668.17	8825.43	9621.03	10427.8	8931.77	-1.96	3.51e-199
rpl-37	WBGene00004451	C54C6.1	1752.73	-0.821807	7.43e-07	2.43e-05	-0.968233	6.28e-09	1.8e-08	0.146426	0.38172	0.463035	2700.8	2719.99	2174.9	1481.36	1529.32	1284.51	1038.75	1523.7	1321.26	-2.11	2.61e-177
rpl-38	WBGene00004452	C06B8.8	1807.75	-0.440922	0.00276773	0.0157596	-0.458029	0.00194421	0.00346554	0.0171068	0.908189	0.931203	2198.85	2332.07	2070.41	1490.59	1724.99	1647.75	1291.13	1785.59	1728.42	-1.83	7.86e-137
rpl-39	WBGene00004453	C26F1.9	1338.18	-0.749374	4.47e-05	0.00067358	-0.599265	0.00112057	0.00204804	-0.150109	0.41653	0.498332	1616.36	1944.9	1779.99	1327.77	1057.28	789.499	1102.51	1290.39	1134.91	-1.21	2.97e-75
rps-10	WBGene00004479	D1007.6	7543.09	-0.574113	2.45e-05	0.000417093	-0.590041	1.48e-05	3.24e-05	0.0159283	0.907013	0.930579	10303.1	9987.42	8770.95	6654.8	6948.2	5914.94	5588.25	7324.89	6395.23	-0.77	1.21e-20
rps-11	WBGene00004480	F40F11.1	7305.4	-0.402722	0.00068919	0.00552274	-0.457287	0.000118808	0.000239792	0.0545656	0.646488	0.717493	9384.44	9025.2	8052.46	6507.92	7273.72	6232.35	5871.18	6753.5	6647.82	-1.41	7.94e-119
rps-14	WBGene00004483	F37C12.9	9426.45	-0.46341	0.000533553	0.00457677	-0.514832	0.000120809	0.000243544	0.051422	0.701226	0.765236	12614.3	12035.4	10332.6	8387.11	8952.2	8030.2	7255.29	9342.21	7888.71	-1.19	3.61e-53
rps-21	WBGene00004490	F37C12.11	3926.83	-0.787154	1.24e-06	3.76e-05	-0.749107	4.03e-06	9.27e-06	-0.0380474	0.815245	0.859968	5614.18	6015.79	4622.92	3376.5	3247.29	2792.47	2677.9	3806.08	3188.34	-2.14	1.66e-154
rps-22	WBGene00004491	F53A3.3	4329.51	-0.586715	2.59e-05	0.000436537	-0.61095	1.22e-05	2.7e-05	0.0242354	0.862538	0.897533	5778.06	5973.36	5039.46	3859.94	4059.77	3257.69	3324.79	4152.09	3520.42	-1.69	1.82e-84
rps-26	WBGene00004495	F39B2.6	5114.22	-0.428967	0.00582202	0.0271682	-0.461906	0.0030145	0.0052546	0.0329388	0.832659	0.873633	6376.47	6618.88	5646.96	4345.05	5067.04	4434.49	3772.43	5504.38	4262.31	-1.42	1.45e-71
rps-27	WBGene00004496	F56E10.4	4002.23	-1.00731	1.61e-08	9.82e-07	-1.08815	1.1e-09	3.34e-09	0.0808358	0.651398	0.721875	6558.15	6368.1	5379.6	3905.26	2799.81	2398.29	2655.32	3080.74	2874.81	-2.42	3.34e-260
rps-28	WBGene00004497	Y41D4B.5	2777.36	-0.910316	7.64e-09	5.19e-07	-0.901498	1.14e-08	3.19e-08	-0.00881837	0.955616	0.96752	4190.73	4418.65	3482.15	2475.93	2072.44	1882.65	1858.32	2410.94	2204.46	-2.13	1.12e-285
rps-29	WBGene00004498	B0412.4	2486.03	-1.25198	5.28e-08	2.62e-06	-1.55384	1.6e-11	5.54e-11	0.301868	0.191494	0.258159	4329.33	4413.35	3967.14	2629.52	1445.09	1259.3	1475.77	1553.86	1300.95	-1.49	2.72e-41
rps-30	WBGene00004499	C26F1.4	3461.3	-0.434992	0.000144405	0.00169511	-0.507978	9.68e-06	2.16e-05	0.0729865	0.526227	0.605396	4497.9	4164.08	4091.09	3067.64	3241.15	3123.62	2628.75	3179.14	3158.31	-1.44	8.15e-68
rps-7	WBGene00004476	ZC434.2	8740.24	-0.551162	1.66e-06	4.71e-05	-0.620045	7.35e-08	1.94e-07	0.0688826	0.550418	0.629044	11799.6	11349.7	10566.8	8008.59	7772.09	7226.95	6522.06	7993.09	7423.27	-1.1	4.16e-74
sec-61.B	WBGene00021427	Y38F2AR.9	1839.6	-0.596643	7.62e-05	0.0010209	-0.529972	0.00045597	0.000869083	-0.0666708	0.660538	0.730675	2566.88	2432.08	2036.54	1621.53	1416.14	1614.52	1362.86	1677.66	1828.22	-1.23	2.11e-11
snr-5	WBGene00004918	ZK652.1	366.219	-0.606132	0.00166512	0.0107719	-1.64704	2.21e-16	1.13e-15	1.04091	2.79e-07	9.37e-07	633.995	520.51	512.377	329.844	403.608	360.947	138.145	226.968	169.574	-1.41	1.09e-07
snr-6	WBGene00004919	Y49E10.15	1036.11	-1.58772	4.79e-09	3.53e-07	-2.78043	4.44e-24	4.51e-23	1.19272	1.54e-05	4.14e-05	2420.79	2083.55	1804.49	1103.68	522.058	470.949	300.201	342.833	276.441	-1.29	2.25e-11
snr-7	WBGene00004920	Y71F9B.4	170.491	-0.815562	8.89e-06	0.000186775	-1.50916	1.48e-14	6.55e-14	0.693594	0.000593603	0.00129341	287.498	248.511	264.476	138.484	160.566	155.837	98.2958	80.9467	99.8012	-1.33	5.92e-05
spp-3	WBGene00004988	T08A9.7	961.748	-0.79994	0.0084377	0.0358559	-0.0648809	0.830643	0.863789	-0.73506	0.0156806	0.0274187	1075.08	1168.31	1177.53	1064.23	519.426	379.28	1413.33	1014.22	844.336	-1.65	2.18e-30
ssp-10	WBGene00006039	K07F5.9	244.184	1.55199	3.9e-05	0.000602978	5.87066	3.95e-62	1.1e-59	-4.31867	5.91e-44	1.51e-41	5.61886	16.6684	12.2509	50.3579	35.0964	16.0421	710.652	636.464	714.506	-2.41	2.22e-07
T20D3.6	WBGene00011859	T20D3.6	132.692	-0.533795	0.0101829	0.041187	-0.453963	0.0315065	0.0479101	-0.0798326	0.712604	0.775326	168.566	184.868	139.805	123.377	103.534	113.44	119.549	125.388	115.699	-1.51	0.00947
T20G5.8	WBGene00011870	T20G5.8	60.9623	-1.13947	0.0046492	0.0229868	0.149758	0.701609	0.755067	-1.28923	0.00151746	0.00313137	65.5534	85.6152	63.4166	55.3937	23.69	17.1879	91.6542	66.662	79.4877	-1.25	0.00189
T23F2.5	WBGene00020738	T23F2.5	455.982	-1.06408	4.02e-05	0.000617194	-1.82515	4.18e-12	1.52e-11	0.761076	0.00412676	0.00797565	839.083	764.475	728.57	560.652	259.713	293.341	257.694	193.637	206.668	-1.22	1.22e-06
T27E9.2	WBGene00012094	T27E9.2	709.613	-0.408273	0.0108334	0.0429983	0.0214437	0.893496	0.915109	-0.429717	0.00778013	0.0143636	800.688	787.205	718.481	664.725	572.071	498.45	723.935	912.635	708.324	-1.11	0.0002
tin-13	WBGene00006574	DY3.1	249.73	-0.543922	0.000726213	0.00574889	-1.52815	1.16e-18	7.14e-18	0.984225	2.42e-08	9.27e-08	407.367	356.856	342.305	266.897	232.513	258.965	131.504	122.214	128.947	-0.94	0.000155
tin-9.1	WBGene00006572	C06G3.11	178.579	-0.931316	8.52e-06	0.000181291	-1.64881	8.13e-14	3.36e-13	0.717492	0.00151143	0.00311928	302.482	273.514	296.905	183.806	157.056	114.586	100.952	90.4699	87.4365	-1.62	0.00112
tomm-7	WBGene00022783	ZK652.2	172.346	-1.39675	2.41e-07	9.31e-06	-1.5793	1.01e-08	2.84e-08	0.182549	0.518386	0.597841	266.896	303.82	334.378	150.234	118.45	73.3352	77.0427	125.388	101.568	-1.78	3.18e-11
ttr-16	WBGene00012382	Y5F2A.1	2927.7	0.555175	5.42e-06	0.000126966	1.84893	2.63e-52	3.87e-50	-1.29375	1.31e-26	5.58e-25	1260.5	1550.92	1526.32	2189.73	2203.17	1982.34	5456.75	5218.68	4960.92	-1.22	1.02e-09
ubl-5	WBGene00006726	F46F11.4	283.467	-1.86835	1.55e-07	6.42e-06	-2.26787	3.15e-10	9.96e-10	0.399519	0.273603	0.349353	624.63	502.326	595.972	281.165	93.0053	96.2524	152.757	99.993	105.1	-1.42	3.7e-05
ubq-2	WBGene00006728	ZK1010.1	3986.25	-0.588262	1.4e-05	0.00026539	-0.568022	2.82e-05	6.03e-05	-0.02024	0.881658	0.912157	5695.65	5172.52	4467.27	3453.71	3471.91	3272.58	2979.43	3715.61	3647.6	-1.8	2.38e-156
ucr-11	WBGene00019007	F57B10.14	331.373	-0.477423	0.00360977	0.0190891	0.15636	0.336969	0.409216	-0.633783	0.000134256	0.000319336	348.369	358.371	344.467	240.039	241.287	275.007	340.05	460.285	374.475	-1.89	5.42e-32
W01D2.1	WBGene00012179	W01D2.1	2289.64	-0.438889	0.0039522	0.0204263	-0.486176	0.00145079	0.00262303	0.0472863	0.757386	0.811853	2700.8	3104.12	2600.08	2089.85	2116.31	1993.8	1593.99	2317.3	2090.53	-1.99	6.84e-207
W04C9.2	WBGene00021024	W04C9.2	447.38	-0.779378	1.65e-07	6.78e-06	-0.750349	6.35e-07	1.56e-06	-0.0290285	0.850228	0.887937	660.216	586.426	603.899	409.578	312.358	355.217	363.96	360.292	374.475	-0.9	0.00163
Y105C5B.5	WBGene00013647	Y105C5B.5	1404.21	-0.85824	2.76e-05	0.000461383	0.30787	0.131138	0.17761	-1.16611	1.28e-08	5.07e-08	1464.65	1550.16	1516.23	1150.68	727.372	618.766	2077.5	1809.4	1723.12	-1.14	0.00131
Y105E8A.11	WBGene00013671	Y105E8A.11	182.064	-0.658875	0.0110898	0.0437263	-0.400117	0.124294	0.169189	-0.258758	0.327685	0.407435	221.945	218.963	244.298	192.199	149.159	90.5231	174.01	199.986	147.494	-1.77	0.000104
Y111B2A.2	WBGene00013728	Y111B2A.2	493.238	-1.41621	4.01e-09	3.01e-07	-2.54177	1.08e-24	1.16e-23	1.12556	6.9e-06	1.93e-05	1048.85	956.162	866.213	522.044	263.223	288.757	147.444	185.701	160.742	-1.3	1.17e-05
Y39A3CL.3	WBGene00021441	Y39A3CL.3	143.811	-1.043	0.000425933	0.0038684	-1.28704	1.98e-05	4.29e-05	0.244037	0.427245	0.508889	221.009	236.389	226.282	171.217	74.5797	84.7938	104.937	84.1211	90.9693	-1.35	0.000226
Y39B6A.5	WBGene00012668	Y39B6A.5	192.285	-1.10501	0.00886355	0.0371428	0.199423	0.63383	0.695415	-1.30444	0.00205901	0.0041664	189.168	208.355	264.476	189.682	55.2768	61.8766	369.273	239.666	152.793	-1.32	0.00443
Y47D3A.20	WBGene00012931	Y47D3A.20	82.8387	-0.902415	0.000378676	0.0035422	-2.29889	3.36e-15	1.56e-14	1.39647	3.2e-06	9.37e-06	147.963	134.863	146.291	92.3229	66.6831	69.8976	22.5815	34.9182	30.0287	-1.95	0.000675
Y48G1C.9	WBGene00021682	Y48G1C.9	290.323	-0.674514	0.00172511	0.0110358	-1.98112	2.41e-18	1.46e-17	1.3066	1.18e-08	4.7e-08	540.347	431.864	420.135	329.005	293.932	247.506	82.3559	123.801	143.961	-1.14	0.00794
Y53F4B.14	WBGene00013161	Y53F4B.14	150.895	-0.531768	0.00361972	0.0191066	-0.689371	0.000260305	0.000508597	0.157603	0.416644	0.498434	188.232	196.233	203.221	130.091	135.121	142.087	128.847	107.929	126.297	-1.54	0.00171
Y56A3A.19	WBGene00013237	Y56A3A.19	654.811	-0.645585	8.24e-05	0.00108638	-0.590456	0.000344696	0.000665823	-0.0551293	0.740792	0.798718	971.127	866.001	723.526	629.474	542.239	461.783	563.208	561.866	574.078	-1.09	3.87e-05
Y57E12AL.6	WBGene00021959	Y57E12AL.6	843.785	-0.68817	1.36e-07	5.84e-06	-1.27468	1.55e-21	1.24e-20	0.586511	1.45e-05	3.89e-05	1396.29	1197.1	1142.22	762.083	798.442	756.269	471.554	526.947	543.166	-0.73	0.000894
Y69A2AR.3	WBGene00022075	Y69A2AR.3	219.458	-0.831647	8.8e-06	0.000185347	-0.734463	0.000105835	0.000214572	-0.097184	0.617692	0.691562	327.767	289.425	297.626	197.235	178.991	135.212	191.278	173.004	184.588	-1.56	1.5e-06
Y71H2AM.4	WBGene00022169	Y71H2AM.4	738.863	-0.34415	0.01142	0.0445757	-0.159392	0.24346	0.307735	-0.184758	0.180287	0.244941	883.098	767.506	828.019	599.259	714.211	638.245	669.474	798.357	751.601	-0.94	4.73e-06
Y82E9BR.3	WBGene00022336	Y82E9BR.3	5288.66	-0.465538	1.17e-05	0.000230007	0.0428991	0.686117	0.741802	-0.508437	1.78e-06	5.4e-06	5767.76	5812.74	5701.73	4550.68	4129.09	3832.91	5567	6115.45	6120.55	-1.28	1.69e-46
ZK512.4	WBGene00013984	ZK512.4	103.067	-1.12638	0.000185539	0.00205855	-1.4	6.11e-06	1.38e-05	0.273613	0.389383	0.470743	159.201	164.411	182.323	111.627	73.7023	44.6886	67.7444	60.3133	63.5902	-1.56	0.000159
ZK686.1	WBGene00022791	ZK686.1	245.846	-1.10495	4.56e-05	0.000684104	-2.60533	8.99e-20	6.06e-19	1.50037	2.21e-07	7.52e-07	468.238	476.566	412.928	309.701	156.179	163.858	87.6692	80.9467	56.5246	-1.2	3.2e-07
