# Supplementary material for: Starvation-induced changes in somatic insulin/IGF-1R signaling drive metabolic programming across generations
Source: Sci Adv. 2023 Apr 7;9(14):eade1817. doi: 10.1126/sciadv.ade1817 (PMC10081852; doi:10.1126/sciadv.ade1817)
Supplement: Supplementary file 2 — Data S1 to S12 [file sciadv.ade1817_data_s1_to_s12.zip › ade1817_Data_S12.xlsx]

## Sheet: Data S12  Enrichment Analysis
Gene_ID	Wormbase_ID	Transcript_ID	BaseMean_N2_Parental_FedAdults_ControlvsF4	log2FC_N2_Parental_CtrlvsF4fertile	pv_N2_Parental_CtrlvsF4fertile	adjp_N2_Parental_CtrlvsF4fertile	log2FC_N2_Parental_CtrlvsF4sterile	pv_N2_Parental_CtrlvsF4sterile	adjp_N2_Parental_CtrlvsF4sterile	log2FC_N2_Parental_F4FertilevsF4Sterile	pv_N2_Parental_F4FertilevsF4Sterile	adjp_N2_Parental_F4FertilevsF4Sterile	Control_Adultfed_1	Control_Adultfed_2	Control_Adultfed_3	F4fertile_Adultfed_1	F4fertile_Adultfed_2	F4fertile_Adultfed_3	F4sterile_Adultfed_1	F4sterile_Adultfed_2	F4sterile_Adultfed_3	Rank	Available.Experiments	Experiments.Up	Experiments.Down	Voting.Score	t.value	p.value	FDR	DBE.PSAM.Affinity	DAE.PSAM.Affinity	DAF.16......ChIP.seq.Hit	PQM.1......ChIP.seq.Hit
Y69H2.3	WBGene00013481	Y69H2.3	4851.07	0.674154	2.84e-08	1.56e-06	2.39518	2.36e-87	2.8e-84	-1.72103	3.21e-46	1.06e-43	1997.51	1942.63	1619.28	3098.69	3078.83	2688.19	9675.5	9600.92	9958.05	77	44	38	6	28.06	8.08	3.33e-16	8.34e-14	1.56	0.13	N	N
acp-6	WBGene00022245	Y73B6BL.24	10877.4	0.43696	0.000768025	0.00599402	2.27777	4.07e-69	1.69e-66	-1.84081	8.27e-46	2.54e-43	5028.88	4564.12	3999.57	6404.69	6369.99	5621.6	23981.5	21971.5	19955	470	21	18	3	11.87	4.93	4.06e-07	1.67e-05	0.19	1.64	N	N
npa-1	WBGene00003786	VC5.3	18088.2	0.366594	0.00203377	0.0124238	2.04438	1.66e-66	6.04e-64	-1.67779	2.13e-45	6.23e-43	7828.95	7881.9	9667.43	11276	10963.2	10482.3	36991.1	34532.5	33170.2	718	45	32	13	14.86	4.15	1.68e-05	0.00045	0.65	2.53	Y	Y
F46H5.3	WBGene00018519	F46H5.3	26137.1	0.127299	0.158082	0.289267	1.38858	1.35e-53	2.16e-51	-1.26128	1.62e-44	4.25e-42	17091.6	16766.9	16082.6	18765.9	18262.4	17516.8	43048.2	41903.4	45796.4	453	45	37	8	17.99	5.06	2.14e-07	9.12e-06	0.7	0.36	N	N
ccg-1	WBGene00000370	Y73F8A.6	1524.86	0.74158	2.74e-10	3.2e-08	2.30848	3.02e-88	3.85e-85	-1.5669	1.87e-42	4.22e-40	574.06	566.727	657.947	931.622	1056.4	1022.11	3007.32	2918.84	2988.74	1202	40	27	13	10.88	3.19	0.000708	0.0114	0.19	0.87	Y	N
cpn-3	WBGene00000779	F28H1.2	8026.94	0.0766198	0.414846	0.569332	1.35243	3.02e-47	2.93e-45	-1.27581	3.54e-42	7.8e-40	5031.69	5430.88	5215.29	5859.15	5346.05	5327.11	13134.4	13180	13717.8	312	39	35	4	18.83	5.72	5.39e-09	3.33e-07	0.33	0.29	Y	N
Y57G7A.6	WBGene00021969	Y57G7A.6	352.564	2.4305	1.51e-08	9.3e-07	7.00288	8.51e-65	2.76e-62	-4.57238	1.66e-41	3.48e-39	4.68238	9.84953	8.64772	73.019	21.0578	32.0841	1121.1	842.799	1059.84	1583	43	28	15	9.7	2.72	0.00331	0.0403	0.15	0	N	N
ugt-66	WBGene00016013	C23G10.6	244.004	1.86139	2.99e-08	1.64e-06	5.54356	7.33e-68	2.78e-65	-3.68217	4.32e-41	8.85e-39	12.1742	15.9108	14.4129	50.3579	43.8704	61.8766	527.344	926.92	543.166	252	46	35	11	21.92	6.13	4.46e-10	3.41e-08	0	1.12	Y	N
C30G12.2	WBGene00016274	C30G12.2	2834.17	-0.115339	0.693297	0.801133	3.74154	5.67e-38	2.33e-36	-3.85688	4.11e-40	7.56e-38	476.667	627.339	562.822	799.013	426.421	311.675	8449.45	8758.12	5096.05	144	43	35	8	24.57	7.14	4.76e-13	6.38e-11	0.34	0.46	Y	Y
gln-3	WBGene00001604	Y105C5B.28	3633.66	0.681675	2.78e-08	1.54e-06	2.289	1.84e-78	1.26e-75	-1.60732	7.43e-40	1.34e-37	1353.21	1620.63	1390.84	2377.73	2427.79	2195.47	6498.15	7669.31	7169.79	273	22	18	4	14.69	5.98	1.09e-09	7.73e-08	0.4	0.45	Y	N
asns-2	WBGene00019730	M02D8.4	3172.02	1.479	1.21e-16	6.96e-14	3.79556	2.98e-101	2.65e-97	-2.31656	1.43e-39	2.43e-37	512.253	495.507	606.781	1720.56	1517.92	1261.59	7964.62	8593.05	5875.91	68	43	36	7	28.37	8.27	5.55e-17	1.57e-14	0.15	0.23	N	N
gpd-2	WBGene00001684	K10B3.8	3060.81	0.237465	0.0455205	0.119176	1.7776	2.55e-51	3.42e-49	-1.54013	5.88e-39	9.7e-37	1646.33	1551.68	1715.13	1790.22	1946.09	2057.97	5184.44	5461.52	6193.86	12	44	43	1	36.7	10.61	0	0	0.4	0.89	N	N
F49E2.5	WBGene00009888	F49E2.5	4237.51	0.230671	0.031783	0.0924223	1.62287	4.66e-52	6.7e-50	-1.3922	9.09e-39	1.46e-36	2354.3	2559.36	2345.69	3070.16	2698.03	2748.92	7900.86	7332.82	7127.4	952	44	31	13	13.01	3.65	0.000129	0.00261	0.21	1	N	N
F37C4.5	WBGene00018145	F37C4.5	5845.91	0.405744	0.00203635	0.0124238	2.0787	1.31e-56	2.6e-54	-1.67295	2.48e-37	3.56e-35	2936.79	2701.04	2397.58	3845.67	3561.4	3233.62	12605.8	10604	10727.3	676	42	32	10	14.59	4.22	1.2e-05	0.000343	0	0.23	N	N
C28A5.6	WBGene00007791	C28A5.6	326.198	1.10495	0.00022377	0.00235605	4.5912	9.13e-58	1.96e-55	-3.48625	4.91e-37	6.68e-35	32.7767	43.1864	31.7083	117.502	67.5605	44.6886	870.051	830.101	898.211	1049	32	23	9	10.49	3.47	0.00026	0.00478	0.47	0.79	N	N
unc-89	WBGene00006820	C09D1.1	20290.9	0.36256	3.22e-05	0.000516329	1.45161	2.41e-62	6.83e-60	-1.08905	7.05e-36	8.27e-34	11731.2	12515.7	12124.8	15591.7	15159.9	16014.6	32678	32277.1	34525	1017	38	26	12	11.67	3.53	0.000204	0.00387	0.32	0.4	Y	N
F09B12.3	WBGene00008607	F09B12.3	984.634	0.53855	0.000548508	0.00467159	2.42837	1.72e-56	3.33e-54	-1.88982	2.71e-35	2.96e-33	411.113	352.31	368.249	622.76	556.277	460.637	2162.51	2125.25	1802.6	247	46	38	8	22.11	6.18	3.17e-10	2.48e-08	0	1	N	Y
dhs-2	WBGene00000966	F55A12.4	373.903	0.187518	0.488495	0.635004	3.39661	5.83e-39	2.68e-37	-3.20909	7.7e-35	7.89e-33	75.8546	93.1917	95.8455	125.056	90.3731	85.9397	1223.38	963.425	612.055	237	45	35	10	22.08	6.25	2.1e-10	1.71e-08	0.29	0.46	Y	Y
ZK1321.4	WBGene00014262	ZK1321.4	1081.3	0.00841019	0.938962	0.965712	1.34168	1.54e-35	4.97e-34	-1.33327	1e-34	1.01e-32	711.722	709.924	722.805	748.655	719.475	687.517	1740.1	1777.65	1913.89	1380	44	32	12	10.58	2.94	0.00164	0.0229	0	2.06	N	N
T02C5.1	WBGene00020158	T02C5.1	1372.17	0.200254	0.0760627	0.171779	1.55607	2.25e-44	1.69e-42	-1.35582	4.76e-34	4.62e-32	755.737	794.024	875.581	982.819	887.06	917.836	2408.25	2358.57	2369.62	717	40	30	10	13.99	4.15	1.65e-05	0.000444	0.29	1.52	N	N
lec-4	WBGene00002267	C44F1.3	505.414	0.716152	4.36e-07	1.55e-05	2.35343	1.18e-65	4.12e-63	-1.63728	4.84e-34	4.66e-32	201.343	199.264	185.926	298.79	332.538	332.3	1037.42	1036.44	924.707	183	45	37	8	23.72	6.72	9.02e-12	9.51e-10	1.15	0.64	Y	N
AC3.5	WBGene00007071	AC3.5	3347.42	0.325799	0.00358298	0.0189894	1.67462	3.24e-51	4.31e-49	-1.34882	7.02e-34	6.59e-32	1790.54	1828.98	1911.87	2293.8	2519.92	2117.55	6176.7	5978.95	5508.5	571	41	32	9	15.55	4.57	2.43e-06	8.22e-05	0.68	0.38	N	N
lec-2	WBGene00002265	F52H3.7	7212	0.0599534	0.517491	0.660623	1.18053	2.09e-37	8.06e-36	-1.12058	8.16e-34	7.58e-32	5131.89	4979.32	4952.26	5140.71	4967.89	5596.39	11322.6	11237.3	11579.6	565	22	19	3	11.36	4.6	2.09e-06	7.13e-05	0	0.23	Y	N
aldo-1	WBGene00011474	T05D4.1	1995.11	0.284904	0.0116733	0.0452691	1.63945	1.43e-48	1.55e-46	-1.35455	9.65e-34	8.87e-32	1112.53	1125.88	1128.53	1314.34	1317.87	1472.43	3316.82	3352.15	3815.41	684	46	37	9	15.26	4.21	1.26e-05	0.000356	0.19	0.29	N	N
mup-4	WBGene00003497	K07D8.1	5874.75	0.509861	3.19e-06	8.25e-05	1.82236	1.31e-62	3.77e-60	-1.3125	2.09e-33	1.87e-31	2970.5	3019.26	2881.13	4388.69	4064.16	4177.81	11629.5	9616.79	10125	859	40	28	12	12.9	3.81	6.83e-05	0.00153	0.32	0.29	Y	N
ttr-47	WBGene00019203	H14N18.3	1053.39	0.368628	0.00186419	0.0116913	1.7662	7.01e-52	9.76e-50	-1.39757	2.51e-33	2.21e-31	562.823	543.997	557.778	718.44	735.269	694.393	1910.13	2036.37	1721.35	235	43	34	9	21.58	6.25	2.08e-10	1.7e-08	0.98	1.25	Y	Y
F46H5.7	WBGene00018522	F46H5.7	1766.28	0.199187	0.0691517	0.160409	1.49946	1.78e-43	1.24e-41	-1.30027	4.49e-33	3.81e-31	1020.76	1104.66	1067.99	1222.86	1179.24	1266.18	3238.45	2988.68	2807.68	503	45	33	12	17.1	4.8	7.97e-07	3.06e-05	0.72	0.84	N	Y
fat-5	WBGene00001397	W06D12.3	672.532	0.49007	0.00169356	0.010897	2.3036	1.89e-51	2.55e-49	-1.81353	5.67e-33	4.68e-31	299.673	274.272	251.504	410.417	336.925	411.365	1511.63	1218.96	1338.04	16	44	42	2	35.57	10.28	0	0	0.6	0	Y	N
gpd-3	WBGene00001685	K10B3.7	5158.94	0.269623	0.018875	0.063721	1.62978	5.03e-46	4.29e-44	-1.36015	1.38e-32	1.1e-30	2858.13	2916.98	2984.9	3167.51	3493.84	3902.81	8709.81	8718.44	9678.07	10	44	43	1	36.73	10.62	0	0	0.4	0.89	N	N
col-103	WBGene00000677	F56B3.1	8212.99	0.29988	0.0117331	0.0454573	1.64937	7.47e-44	5.48e-42	-1.34949	6.25e-30	3.86e-28	4390.2	5023.26	4356.29	5174.28	5972.52	5806.08	13170.3	14622.8	15401.2	394	32	26	6	15.81	5.3	5.71e-08	2.79e-06	0.61	0	Y	N
ttr-46	WBGene00011571	T07C12.7	1032.14	0.440137	0.000464183	0.0041271	1.83399	1.38e-49	1.62e-47	-1.39385	1.3e-29	7.75e-28	532.855	541.724	495.082	752.012	752.817	621.057	1880.9	1831.62	1881.21	1324	44	30	14	10.8	3.01	0.00132	0.0193	0.61	2.36	N	Y
adt-2	WBGene00000083	F08C6.1	917.474	0.38713	0.00137605	0.00931722	1.72193	1.74e-47	1.7e-45	-1.3348	1.99e-29	1.16e-27	515.062	474.293	483.551	592.545	640.508	694.393	1685.64	1598.3	1572.97	140	44	39	5	24.96	7.16	3.9e-13	5.37e-11	0.11	0.13	N	N
lec-5	WBGene00002268	ZK1248.16	3244.39	0.402264	0.000182195	0.00203356	1.60453	6.91e-51	8.87e-49	-1.20227	2.11e-29	1.23e-27	1842.99	1804.74	1796.56	2400.39	2487.45	2305.48	5782.18	5809.12	4970.63	538	44	30	14	16.59	4.71	1.26e-06	4.51e-05	1.22	0	Y	N
C17C3.1	WBGene00015887	C17C3.1	931.678	0.0573711	0.683467	0.794953	1.61624	1.68e-31	3.5e-30	-1.55887	3.23e-29	1.83e-27	530.046	556.12	554.895	590.027	560.664	556.889	1940.68	1641.16	1454.63	1388	9	9	0	4.63	2.93	0.0017	0.0236	1.18	0.46	Y	N
slc-25A10	WBGene00019656	K11G12.5	854.887	0.394827	0.000538641	0.00460666	1.6454	7.33e-49	8.22e-47	-1.25057	3.31e-29	1.87e-27	475.73	474.293	464.094	610.17	656.302	591.265	1423.96	1488.79	1509.38	1406	46	34	12	10.74	2.91	0.00179	0.0245	1.15	0.23	N	N
gst-10	WBGene00001758	Y45G12C.2	370.569	1.26094	4.24e-10	4.51e-08	3.35638	1.06e-65	3.78e-63	-2.09544	3.97e-29	2.21e-27	76.7911	91.6764	75.6675	169.538	237.778	177.609	830.201	934.856	741.002	1237	45	33	12	11.34	3.12	0.00089	0.0139	0.7	0	N	N
cest-25	WBGene00022178	Y71H2AM.13	1504.27	0.584804	1.77e-06	4.95e-05	1.92427	8.98e-57	1.84e-54	-1.33946	1.07e-28	5.74e-27	692.056	696.286	760.999	1011.36	1183.62	1028.98	2739	2888.69	2537.42	997	41	29	12	12.25	3.57	0.000182	0.00351	0.46	1.11	Y	Y
zyx-1	WBGene00006999	F42G4.3	2909.91	0.032418	0.766081	0.853481	1.22347	1.43e-29	2.41e-28	-1.19105	5.17e-28	2.61e-26	1973.16	2101.74	1935.65	2235.89	1959.25	1950.26	4444.56	4702.85	4885.85	870	22	17	5	9.42	3.8	7.36e-05	0.00163	0.21	0	Y	N
ugt-41	WBGene00017336	F10D2.11	1273.11	0.537952	0.0356355	0.100271	3.30351	9.36e-39	4.23e-37	-2.76556	8.44e-28	4.13e-26	301.546	342.461	285.375	548.901	494.859	303.654	2697.82	4256.85	2226.54	20	43	40	3	34.33	10.04	0	0	2.13	0.61	Y	N
eppl-1	WBGene00020139	T01B11.2	793.735	0.370257	0.0151234	0.0546236	2.00216	1.02e-40	5.59e-39	-1.6319	9.21e-28	4.49e-26	357.734	375.797	399.957	544.705	502.755	415.948	1668.37	1525.29	1353.06	941	24	18	6	9.56	3.68	0.000118	0.00241	0.68	2.03	N	Y
ttr-51	WBGene00010440	JC8.8	2263.52	0.315018	0.050224	0.127585	2.05722	7.32e-38	2.96e-36	-1.7422	1.18e-27	5.67e-26	934.604	1009.96	1234.46	1524.17	1343.31	1086.28	4609.28	4545.72	4083.9	1112	45	35	10	12.09	3.34	0.000416	0.00721	0.15	0.86	N	N
C23H3.2	WBGene00016018	C23H3.2	919.722	0.1234	0.339048	0.494512	1.51016	1.29e-32	3.01e-31	-1.38677	1.27e-27	6.09e-26	565.632	550.816	560.66	644.582	651.915	527.097	1677.67	1541.16	1557.96	1155	44	31	13	11.67	3.26	0.000555	0.00926	0.34	0.84	N	N
F02C12.1	WBGene00008515	F02C12.1	444.409	0.424087	0.0161323	0.0570766	2.2733	4.01e-40	2.08e-38	-1.84922	1.98e-27	9.27e-26	184.486	187.899	184.485	271.933	243.92	230.318	1046.72	914.222	735.703	433	40	31	9	17.14	5.12	1.53e-07	6.8e-06	1.5	0.4	N	Y
lep-5	WBGene00010424	H36L18.2	607.395	-0.241819	0.101493	0.210913	1.33796	1.61e-20	1.16e-19	-1.57978	2.61e-27	1.19e-25	385.828	418.984	444.637	323.969	385.182	348.342	928.497	1101.51	1129.61	195	45	39	6	23.33	6.61	1.94e-11	1.92e-09	0.69	0.29	Y	N
msp-65	WBGene00003458	ZK354.1	74.5874	1.47484	0.0211241	0.0688529	6.34535	7.02e-29	1.12e-27	-4.87051	3.16e-27	1.43e-25	0.936477	4.54594	2.16193	13.4288	5.26445	2.29172	225.815	234.904	181.939	804	43	32	11	13.74	3.92	4.46e-05	0.00107	0.61	0.58	N	N
ZC247.1	WBGene00013859	ZC247.1	6791.23	0.130383	0.215851	0.358952	1.26536	2.19e-33	5.55e-32	-1.13497	3.66e-27	1.64e-25	4337.76	4634.58	4615	4932.56	4683.61	5259.51	10738.2	10170.7	11749.2	1331	45	28	17	10.9	3	0.00136	0.0197	0.15	0.46	Y	N
C05D12.2	WBGene00007340	C05D12.2	241.66	0.377795	0.0565025	0.138608	2.37693	2.97e-36	1.03e-34	-1.99913	1.72e-26	7.2e-25	76.7911	101.526	110.258	124.216	120.205	132.92	498.121	550.755	460.146	841	39	28	11	12.86	3.85	5.79e-05	0.00133	0.95	0.12	N	N
col-119	WBGene00000693	C53B4.5	24191.4	0.157619	0.164235	0.297269	1.35091	8.35e-33	2e-31	-1.19329	5.88e-26	2.29e-24	16594.4	15475.9	14591.6	16215.3	18464.2	17367.8	36506.3	39249.7	43257.2	1522	46	30	16	10.29	2.79	0.00267	0.0338	0.12	1.53	N	N
csq-1	WBGene00000822	F40E10.3	3077.65	0.453072	0.000126175	0.00153895	1.6876	1.13e-46	1.05e-44	-1.23452	7.64e-26	2.95e-24	1573.28	1691.85	1689.19	2013.48	2348.82	2423.5	4963.94	5320.26	5674.54	1561	41	25	16	9.54	2.74	0.00305	0.0377	0.15	0.15	N	N
egl-3	WBGene00001172	C51E3.7	1472.75	0.384119	0.000303122	0.00299331	1.48594	3.04e-45	2.45e-43	-1.10182	9.12e-26	3.47e-24	832.528	879.639	882.788	1106.2	1073.95	1210.03	2364.41	2425.23	2480.02	1222	40	25	15	10.75	3.15	0.000807	0.0127	0.12	1.36	N	N
F14H3.6	WBGene00008825	F14H3.6	2070	-0.738573	0.000897955	0.00677732	-3.10174	9.78e-43	6.58e-41	2.36317	1.92e-25	7e-24	3812.4	3545.83	3500.16	2308.91	2139.12	2059.11	240.426	528.535	495.473	1500	42	27	15	9.87	2.81	0.00251	0.0323	0.52	0	N	N
gcp-2.1	WBGene00020082	R57.1	1559.72	0.291757	0.0492131	0.125706	1.81512	5.78e-35	1.78e-33	-1.52337	3.82e-25	1.35e-23	798.815	853.879	791.266	1077.66	1015.16	897.21	3393.86	2717.27	2492.38	1252	46	31	15	11.39	3.1	0.00096	0.0148	1.1	0.81	N	N
brp-1	WBGene00000273	Y79H2A.1	11145.6	0.521863	0.00010958	0.00137386	1.91512	7.67e-46	6.36e-44	-1.39325	4.42e-25	1.55e-23	5789.3	5283.14	5089.18	8816	7435.16	6949.66	22849.8	18711.4	19387.1	332	42	35	7	19.24	5.62	9.46e-09	5.49e-07	0	0.46	N	N
gsnl-1	WBGene00010593	K06A4.3	718.252	0.25119	0.0823907	0.18243	1.71735	1.2e-33	3.16e-32	-1.46616	5.54e-25	1.9e-23	363.353	394.739	420.135	428.882	506.265	468.658	1401.38	1338	1142.86	557	36	26	10	14.78	4.65	1.67e-06	5.78e-05	1	0	N	N
T04F3.1	WBGene00011436	T04F3.1	5786.84	0.129017	0.215731	0.358794	1.20193	6.34e-31	1.23e-29	-1.07291	5.95e-25	2.04e-23	3657.88	4132.26	4060.1	4325.75	4276.49	4358.86	9635.65	9232.69	8401.85	1587	36	25	11	8.81	2.71	0.00336	0.0408	0.18	0	N	N
fbxc-51	WBGene00021576	Y46B2A.1	331.202	0.850799	0.00428423	0.0217052	-2.42677	2.68e-14	1.16e-13	3.27757	6.27e-25	2.14e-23	302.482	309.124	386.985	611.849	598.393	591.265	31.8797	42.8542	105.984	1629	40	25	15	9.15	2.66	0.0039	0.0462	2.07	0	N	N
W05H9.1	WBGene00021048	W05H9.1	1607.28	0.636412	3.88e-05	0.000600827	2.20974	5.87e-47	5.59e-45	-1.57333	7.84e-25	2.64e-23	589.044	622.793	801.355	1138.93	923.034	1070.24	3359.33	2909.32	3051.45	1213	43	29	14	11.24	3.17	0.000754	0.012	0.26	0	Y	N
pnk-1	WBGene00004068	C10G11.5	1869.98	-0.150785	0.306667	0.460657	1.35093	2.85e-20	2.01e-19	-1.50172	1.6e-24	5.19e-23	1322.31	1253.92	1205.64	1305.11	1095.88	1002.63	3699.38	2861.71	3083.24	52	45	40	5	30.87	8.8	0	0	1.59	1.46	Y	N
spr-2	WBGene00005007	C27B7.1	1590.87	-0.512093	5.73e-05	0.000824961	-1.8484	2.44e-45	1.98e-43	1.33631	2.73e-24	8.55e-23	2504.14	2329.04	2403.34	1582.92	1724.11	1768.07	569.85	693.603	742.769	1257	28	21	7	8.76	3.09	0.000996	0.0153	0.36	0.36	N	N
F20D6.11	WBGene00017640	F20D6.11	362.45	0.521823	0.000671991	0.00541512	2.01205	9.8e-42	5.98e-40	-1.49023	3.03e-24	9.44e-23	164.82	162.896	175.837	235.843	254.449	232.61	723.935	695.19	616.471	702	45	33	12	14.96	4.18	1.48e-05	0.000407	1.62	1.46	Y	N
sams-5	WBGene00006416	T13A10.11	233.296	1.30223	1.56e-05	0.000290105	4.09902	3.84e-45	3.07e-43	-2.79679	3.57e-24	1.1e-22	23.4119	45.4594	32.4289	111.627	70.1927	68.7517	733.234	471.396	543.166	525	45	32	13	16.84	4.72	1.16e-06	4.25e-05	1.19	0.98	N	N
unc-15	WBGene00006754	F07A5.7	31017.8	0.233213	0.0498528	0.126776	1.43175	2.04e-33	5.21e-32	-1.19853	6.53e-24	1.95e-22	19378.5	20327.9	17579.4	20896	22579.2	23862.6	46282.7	52032.9	56220.8	1144	46	31	15	12.02	3.28	0.000514	0.00867	0	0.23	Y	N
cpz-2	WBGene00000789	M04G12.2	863.613	0.392026	0.00411485	0.0210624	1.73889	3.96e-38	1.65e-36	-1.34686	1.1e-23	3.22e-22	429.843	438.683	505.891	660.528	570.316	572.931	1621.88	1560.21	1412.23	527	45	37	8	16.84	4.72	1.17e-06	4.28e-05	0.69	1	N	Y
dim-1	WBGene00001000	C18A11.7	3640.72	0.0368233	0.74128	0.836137	1.14658	5.7e-25	6.28e-24	-1.10976	1.95e-23	5.57e-22	2524.74	2833.63	2370.19	2778.92	2638.37	2509.44	5466.04	5912.29	5732.83	615	45	32	13	15.91	4.45	4.26e-06	0.000134	0.62	0.42	Y	N
ketn-1	WBGene00004130	F54E2.3	13895.9	0.364143	0.000196599	0.00213995	1.33645	1.36e-42	8.92e-41	-0.972311	2.41e-23	6.79e-22	8401.13	9237.34	8349.37	11015	11043.9	11392.2	22724.9	20403.3	22495.9	551	39	30	9	15.47	4.67	1.51e-06	5.3e-05	1.15	0.12	N	N
asp-13	WBGene00017881	F28A12.4	5078.5	0.77423	1.21e-08	7.76e-07	2.11653	5.95e-55	1.05e-52	-1.3423	3.3e-23	9.09e-22	2068.68	2354.8	2062.48	4110.89	3545.61	3435.3	10746.1	8593.05	8789.58	295	44	33	11	20.38	5.82	2.92e-09	1.91e-07	0.19	0.84	Y	Y
lys-2	WBGene00003091	Y22F5A.5	1163.99	0.338303	0.132643	0.255882	2.54497	3.71e-30	6.72e-29	-2.20666	4.1e-23	1.12e-21	463.556	330.338	499.406	687.386	515.916	429.698	2974.11	2623.63	1951.87	850	40	30	10	12.96	3.83	6.32e-05	0.00144	1.41	1.59	N	Y
srap-1	WBGene00011522	T06D8.1	2889.53	0.179964	0.131959	0.255009	1.3558	4.12e-30	7.39e-29	-1.17584	4.93e-23	1.34e-21	1792.42	1856.26	1892.41	2083.14	1847.82	2350.16	4955.97	4599.68	4627.95	1124	44	29	15	11.88	3.32	0.000446	0.00766	0.37	0	N	N
lgc-22	WBGene00017483	F15E6.2	436.099	0.892505	1.04e-09	1.01e-07	2.26083	1.64e-56	3.21e-54	-1.36833	5.27e-23	1.43e-21	187.295	159.865	167.189	322.291	322.886	307.091	762.457	828.514	867.299	779	39	25	14	13.31	3.99	3.24e-05	0.000802	1.19	1	N	N
grd-3	WBGene00001692	W05E7.1	1268.12	-0.114443	0.379412	0.535974	1.16266	1.8e-19	1.19e-18	-1.27711	6.08e-23	1.64e-21	837.21	889.488	1014.67	797.334	844.067	893.773	1910.13	1991.92	2234.49	180	44	41	3	23.54	6.75	7.52e-12	8.06e-10	1.67	1.17	Y	N
acs-13	WBGene00022037	Y65B4BL.5	6726.2	-0.257907	0.117715	0.234841	-1.88876	4.02e-30	7.25e-29	1.63085	7.43e-23	1.98e-21	10764.8	9492.68	8482.69	6941	8330.12	8764.7	2049.6	2868.05	2842.13	713	42	33	9	14.37	4.16	1.61e-05	0.000434	1.21	1.58	Y	Y
Y43F8B.1	WBGene00012812	Y43F8B.1	1856.19	0.236688	0.0252186	0.0782933	1.26961	1.15e-33	3.03e-32	-1.03292	7.75e-23	2.06e-21	1202.44	1271.35	1167.44	1390.72	1505.63	1393.37	2979.43	2755.36	3039.96	450	43	35	8	17.59	5.06	2.08e-07	8.9e-06	0.32	0.23	N	N
pck-1	WBGene00021043	W05G11.6	3968.67	0.528323	0.00046039	0.00411118	1.99502	3.71e-40	1.93e-38	-1.46669	1.62e-22	4.13e-21	1997.51	1789.58	1769.9	2996.3	2539.22	2476.21	8863.89	6755.09	6530.36	120	44	39	5	26.08	7.5	3.29e-14	5.28e-12	0.99	0.28	N	N
pfas-1	WBGene00008654	F10F2.2	1281.44	0.714264	1.3e-06	3.89e-05	2.12518	8.55e-48	8.61e-46	-1.41092	2.83e-22	7e-21	523.491	484.142	638.49	848.531	959.885	893.773	2664.61	2191.91	2328.11	528	44	32	12	16.63	4.72	1.18e-06	4.32e-05	0.15	2.28	N	Y
scl-2	WBGene00009895	F49E11.10	324.912	0.71408	0.0174527	0.0602498	3.5105	3.49e-33	8.61e-32	-2.79642	3.42e-22	8.37e-21	71.1722	65.9161	71.3437	168.699	99.1472	72.1893	1057.34	682.492	635.902	1493	41	25	16	9.78	2.81	0.00245	0.0316	0.96	1.53	N	Y
Y38F1A.1	WBGene00012605	Y38F1A.1	120.285	0.976595	0.026069	0.0801851	4.71045	1.65e-30	3.09e-29	-3.73386	6.3e-22	1.5e-20	10.3012	15.9108	10.8096	41.1256	8.77409	22.9172	358.647	279.346	334.732	1364	44	29	15	10.65	2.96	0.00153	0.0216	0.15	0	Y	N
F32B5.6	WBGene00017979	F32B5.6	916.35	0.426503	0.00906071	0.0377236	1.97226	2.79e-34	7.87e-33	-1.54576	8.29e-22	1.94e-20	407.367	486.415	422.297	672.278	629.98	464.074	1774.64	1615.76	1774.34	1332	40	29	11	10.24	3	0.00136	0.0198	0	0	N	N
T03G6.3	WBGene00020195	T03G6.3	475.841	0.296469	0.0255344	0.0789155	1.5365	1.84e-32	4.22e-31	-1.24003	8.41e-22	1.96e-20	293.117	269.726	272.403	334.88	347.454	342.613	765.113	857.083	800.176	1174	39	27	12	10.87	3.23	0.000613	0.0101	0.49	0.7	N	N
msp-77	WBGene00003464	F32B6.6	183.812	0.453299	0.336162	0.491817	4.67748	1.16e-25	1.35e-24	-4.22418	1.31e-21	2.99e-20	9.36477	18.1837	30.9876	51.1972	14.0385	14.8962	652.206	425.367	438.066	1557	35	22	13	8.79	2.75	0.00302	0.0374	0.35	0.85	N	N
dct-6	WBGene00017773	F25B5.1	816.587	0.625352	3.57e-06	9.04e-05	1.88356	1.87e-45	1.52e-43	-1.25821	1.41e-21	3.22e-20	433.589	371.252	375.455	605.974	559.787	654.287	1558.12	1361.81	1429.01	96	46	40	6	27.78	7.81	2.83e-15	5.69e-13	1	1.36	Y	Y
E02H4.6	WBGene00008464	E02H4.6	183.097	-0.431419	0.034693	0.0985694	-2.74879	5.73e-30	1.01e-28	2.31737	2.2e-21	4.87e-20	316.529	259.118	295.464	207.307	214.088	224.589	27.8948	58.7261	44.1598	1315	39	26	13	10.16	3.01	0.00129	0.019	0	0	N	N
col-124	WBGene00000698	C24F3.6	25580.7	-0.236784	0.110044	0.223636	1.16975	2.83e-15	1.32e-14	-1.40654	2.22e-21	4.9e-20	16094.3	21492.4	18587.5	15385.2	17119.1	15167.8	35563.2	45727	45089.9	705	16	12	4	8.77	4.17	1.53e-05	0.000418	0.26	0.54	N	N
Y54E10A.17	WBGene00021835	Y54E10A.17	367.015	0.522816	0.00128749	0.00888934	2.00491	6.88e-37	2.54e-35	-1.4821	2.33e-21	5.14e-20	189.168	165.169	158.541	249.272	266.732	217.714	657.519	742.805	656.215	1056	9	7	2	5.43	3.45	0.000276	0.00503	0.47	0.46	Y	N
hacd-1	WBGene00019978	R09B5.6	1384.89	-0.371193	0.0435428	0.11545	1.36665	6.81e-14	2.83e-13	-1.73784	2.49e-21	5.48e-20	797.878	1061.48	1005.3	842.656	667.708	704.705	2408.25	1985.58	2990.5	3	45	44	1	41.55	11.9	0	0	1.05	1.74	N	N
icmt-1	WBGene00017673	F21F3.3	104.159	4.04362	1.39e-06	4.1e-05	8.11486	2.93e-23	2.75e-22	-4.07124	2.54e-21	5.58e-20	0.936477	2.27297	0	33.572	8.77409	9.1669	321.454	285.694	275.557	115	46	35	11	27.03	7.59	1.55e-14	2.6e-12	1.19	0.61	Y	N
asb-2	WBGene00000207	F02E8.1	3252.21	0.405088	0.000247349	0.00254943	1.44594	2.18e-39	1.06e-37	-1.04085	2.95e-21	6.43e-20	1860.78	1976.73	1959.43	2324.86	2734.01	2619.44	4916.12	5442.48	5436.08	1290	46	32	14	11.22	3.05	0.00113	0.0169	1.07	0.27	Y	Y
tps-2	WBGene00006603	F19H8.1	2177.5	0.627619	0.000149136	0.00174068	2.17938	5.83e-40	2.98e-38	-1.55177	3.55e-21	7.7e-20	737.007	948.586	1082.41	1580.4	1429.3	1268.47	4270.55	4553.65	3727.09	57	46	44	2	30.63	8.63	0	0	0.15	0	N	N
stdh-1	WBGene00007363	C06B3.4	352.129	-0.219749	0.203313	0.344141	1.37561	2.07e-16	1.06e-15	-1.59536	6.39e-21	1.33e-19	234.119	221.993	254.387	207.307	190.398	213.13	709.324	617.417	521.086	45	43	41	2	30.58	8.92	0	0	0.44	1.23	Y	N
C55A6.4	WBGene00008333	C55A6.4	77.3443	-0.296849	0.343442	0.498694	2.44576	1.98e-18	1.2e-17	-2.7426	7.74e-21	1.6e-19	28.0943	40.9134	26.6638	25.179	24.5674	28.6466	188.622	160.306	173.107	529	39	29	10	15.63	4.72	1.18e-06	4.32e-05	1.12	0.61	N	N
asp-3	WBGene00000216	H22K11.1	12673.6	0.139558	0.168682	0.302785	1.08403	9.9e-27	1.28e-25	-0.944476	1.14e-20	2.29e-19	8599.67	9168.4	9249.45	10403.1	9433.02	9926.61	20489.4	18925.7	17867.1	1230	42	30	12	10.98	3.14	0.000851	0.0133	0.83	0.59	N	Y
T23E7.2	WBGene00020732	T23E7.2	4583.04	-0.0168823	0.889824	0.93341	1.11153	5.95e-20	4.08e-19	-1.12842	1.8e-20	3.54e-19	3210.24	3607.96	3123.99	3300.12	3124.45	3403.21	6512.76	6932.85	8031.79	1087	22	15	7	8.47	3.4	0.000337	0.00599	0	0	N	N
lec-6	WBGene00002269	Y55B1AR.1	2749.47	-0.0184871	0.9217	0.953967	1.72032	4.3e-20	2.99e-19	-1.73881	1.87e-20	3.67e-19	1487.13	1497.89	1699.28	1972.35	1343.31	1307.43	6228.5	4667.93	4541.4	310	42	34	8	19.59	5.73	5.07e-09	3.15e-07	3.12	3.69	Y	N
cpg-3	WBGene00011063	R06C7.4	3467.78	-0.679124	0.00315916	0.0173844	-2.82819	3.42e-34	9.52e-33	2.14906	2.1e-20	4.09e-19	6355.87	5936.99	5386.09	3679.49	3807.95	3553.32	475.539	1101.51	913.226	438	44	33	11	17.95	5.11	1.65e-07	7.28e-06	0.6	0.13	N	N
col-98	WBGene00000673	F14F7.1	5531.2	0.527869	0.000306643	0.00301656	1.87281	1.1e-37	4.35e-36	-1.34494	2.91e-20	5.47e-19	2535.04	2842.73	2776.64	3206.96	4351.07	4201.88	8842.64	10277.1	10746.7	569	41	30	11	15.56	4.57	2.41e-06	8.17e-05	1.17	0	Y	N
W05F2.3	WBGene00021035	W05F2.3	4090.91	-0.963898	0.000100271	0.00127721	-3.242	1.47e-38	6.48e-37	2.2781	7.64e-20	1.37e-18	8682.08	7578.08	6490.11	4113.4	3852.7	3696.55	435.69	1071.35	898.211	1295	42	26	16	10.65	3.04	0.00119	0.0177	0.6	0	N	N
alh-9	WBGene00000115	F01F1.6	4747.18	0.549168	9.89e-05	0.00126648	1.82871	1.34e-38	5.95e-37	-1.27954	8.9e-20	1.58e-18	2512.57	2315.4	2275.07	3170.03	4152.78	3067.47	8708.48	8737.49	7785.38	1408	46	30	16	10.73	2.91	0.0018	0.0247	0.15	0	Y	Y
F11E6.3	WBGene00008707	F11E6.3	14171.1	0.518923	0.00158388	0.0103725	2.00777	2.14e-34	6.14e-33	-1.48884	1.17e-19	2.05e-18	6238.81	7043.17	6477.86	7750.92	10027.9	10537.4	21557.3	26994.9	30911.9	489	45	33	12	17.29	4.85	6.05e-07	2.38e-05	1.19	0.3	Y	N
F45D3.2	WBGene00009722	F45D3.2	96.8195	0.551205	0.0482102	0.124048	2.83245	8.1e-28	1.17e-26	-2.28124	1.5e-19	2.61e-18	29.0308	30.3062	31.7083	47.84	48.2575	36.6676	193.935	206.335	247.295	899	37	25	12	12.18	3.75	8.91e-05	0.00191	0.26	0	Y	N
rskn-2	WBGene00008311	C54G4.1	1104.13	0.430385	0.000616931	0.00510015	1.55177	1.14e-35	3.72e-34	-1.12138	1.56e-19	2.71e-18	612.456	671.283	598.854	824.191	827.397	886.898	1977.87	1641.16	1897.11	627	41	31	10	15.05	4.42	4.96e-06	0.000153	0.33	0.29	Y	N
nex-1	WBGene00003588	ZC155.1	3357.58	0.363417	0.00106093	0.00769096	1.36242	7.51e-35	2.28e-33	-0.999	1.6e-19	2.76e-18	2101.45	2016.88	2102.84	2386.13	2922.65	2695.07	5188.42	5298.04	5506.73	253	38	32	6	19.85	6.12	4.72e-10	3.6e-08	3.13	1.13	Y	Y
cyp-43A1	WBGene00017108	E03E2.1	371.656	0.109205	0.520314	0.663225	1.60131	3.72e-22	3.16e-21	-1.4921	2.76e-19	4.58e-18	215.39	208.355	229.885	245.915	239.533	218.86	773.083	645.987	567.896	1100	42	32	10	11.75	3.37	0.000378	0.00662	0.29	1.12	N	Y
ekl-5	WBGene00012512	Y26E6A.1	421.365	-0.382164	0.0252068	0.0782787	-2.03274	9.94e-29	1.56e-27	1.65058	3.09e-19	5.1e-18	705.167	606.883	574.352	480.079	514.162	451.47	116.892	174.591	168.691	1578	46	29	17	10.06	2.72	0.00326	0.0399	0.47	0.73	Y	N
pck-2	WBGene00011232	R11A5.4	20217.7	0.220988	0.0599211	0.144344	1.25683	9.55e-27	1.24e-25	-1.03585	1.11e-18	1.71e-17	13313	13002.9	13629.5	13796.4	15591.6	17173	29933.7	30948.6	34571	55	45	42	3	30.57	8.71	0	0	0.79	0.15	N	N
ugt-13	WBGene00019232	H23N18.1	331.988	-0.0801715	0.715561	0.81716	1.82438	1.69e-17	9.54e-17	-1.90455	1.21e-18	1.85e-17	169.502	210.628	164.307	177.931	215.843	119.17	629.624	696.777	604.107	85	42	38	4	26.83	7.91	1.33e-15	3.02e-13	0.41	1.23	N	N
snf-3	WBGene00004902	T13B5.1	513.469	0.487759	0.000171694	0.00194397	1.59893	3.55e-36	1.22e-34	-1.11118	1.24e-18	1.89e-17	289.371	291.698	270.241	407.899	402.731	381.572	908.572	830.101	839.037	403	37	29	8	16.9	5.26	7.22e-08	3.46e-06	0.38	0.56	Y	N
K09G1.1	WBGene00010727	K09G1.1	734.944	0.193023	0.173685	0.30954	1.42531	2.28e-24	2.38e-23	-1.23229	1.41e-18	2.13e-17	439.208	479.596	450.402	600.938	481.697	481.262	1284.49	1260.23	1136.67	924	44	31	13	13.17	3.7	0.000108	0.00225	0.26	0.12	N	N
thn-2	WBGene00009215	F28D1.5	1103.98	0.460097	0.0148176	0.0539807	2.10203	3.22e-29	5.27e-28	-1.64194	1.57e-18	2.36e-17	498.206	487.931	504.45	678.153	595.761	778.041	2329.88	1550.69	2512.7	456	44	32	12	17.73	5.04	2.31e-07	9.76e-06	0	1.15	N	N
unc-84	WBGene00006816	F54B11.3	1498.55	0.0419603	0.732045	0.828639	-1.05901	2.7e-17	1.5e-16	1.10097	1.62e-18	2.43e-17	1923.52	1711.55	1738.19	1791.06	1677.61	2064.84	860.752	885.653	833.738	199	44	37	7	22.95	6.58	2.42e-11	2.34e-09	0	0.13	Y	Y
lys-8	WBGene00003097	C17G10.5	2761.68	0.385579	0.0152245	0.054906	1.7706	4.94e-29	7.96e-28	-1.38502	2.06e-18	3.06e-17	1394.41	1413.79	1537.85	2094.89	1861.86	1719.94	6097	4477.47	4257.89	523	46	34	12	17.05	4.73	1.14e-06	4.22e-05	0.75	2.15	Y	Y
idhg-2	WBGene00016266	C30F12.7	410.696	0.29236	0.080913	0.180102	1.72271	7.19e-26	8.55e-25	-1.43035	2.21e-18	3.27e-17	177.931	237.904	251.504	262.701	288.667	268.132	775.74	717.41	716.273	987	44	28	16	12.76	3.58	0.000172	0.00336	1	1.45	Y	Y
tps-1	WBGene00006602	ZK54.2	1137.19	0.504781	0.000153284	0.00177326	1.65542	5.56e-36	1.89e-34	-1.15064	2.28e-18	3.37e-17	560.013	631.128	645.696	950.086	811.603	845.646	2135.94	1799.87	1854.71	139	43	36	7	24.81	7.21	2.84e-13	3.95e-11	2.18	1.34	Y	N
fbp-1	WBGene00001404	K07A3.1	2460.91	0.16787	0.154037	0.283998	1.19264	2.65e-24	2.74e-23	-1.02477	2.45e-18	3.59e-17	1750.28	1641.84	1630.82	1941.3	1940.83	1757.75	4069.98	4020.36	3395.01	1374	42	33	9	10.35	2.95	0.0016	0.0224	1.33	0	N	N
ptr-20	WBGene00004234	Y53F4B.28	257.199	0.447606	0.0223531	0.0718501	2.09018	3.24e-28	4.82e-27	-1.64258	2.49e-18	3.64e-17	114.25	129.559	105.935	189.682	157.934	127.191	491.479	517.424	481.342	274	38	34	4	19.39	5.97	1.17e-09	8.21e-08	0.11	0.13	N	N
cab-1	WBGene00000277	C23H4.1	1552.04	0.354511	0.00186291	0.0116883	1.33695	3.32e-32	7.49e-31	-0.982442	3.46e-18	4.95e-17	934.604	1030.41	941.88	1261.47	1135.37	1322.33	2487.95	2344.28	2510.05	680	45	34	11	15.1	4.22	1.23e-05	0.000349	0.34	0.61	Y	N
F38B6.4	WBGene00018174	F38B6.4	799.994	0.588695	0.000126342	0.00153968	1.89874	6.94e-36	2.35e-34	-1.31004	3.74e-18	5.33e-17	369.908	345.491	438.872	596.741	565.929	574.077	1656.42	1366.57	1285.93	27	45	42	3	33.68	9.61	0	0	0.15	1.51	Y	Y
icl-1	WBGene00001564	C05E4.9	12286.3	0.446535	0.000620011	0.00511972	1.57472	1.35e-33	3.52e-32	-1.12818	4.83e-18	6.76e-17	6127.37	6887.85	7683.5	9931.42	8412.6	9867.02	21707.4	21223.9	18735.3	44	45	39	6	31.47	8.97	0	0	1.19	0.13	N	N
mdh-1	WBGene00018491	F46E10.10	9083.55	-0.0958263	0.329835	0.485415	0.74803	2.61e-14	1.13e-13	-0.843856	9.23e-18	1.25e-16	7984.4	7490.95	7139.41	6649.76	7242.13	7269.35	12195.3	12640.4	13140.2	236	45	43	2	22.09	6.25	2.09e-10	1.71e-08	1.13	1.45	Y	Y
best-14	WBGene00009340	F32G8.4	670.134	0.525114	0.000156684	0.00180243	1.68648	8.02e-35	2.42e-33	-1.16137	1.34e-17	1.75e-16	333.386	334.126	397.795	522.883	536.974	473.241	1228.7	1098.34	1105.76	545	43	32	11	16.31	4.68	1.42e-06	5.04e-05	0.87	1.23	Y	N
zipt-13	WBGene00007591	C14H10.1	718.958	0.594733	8.9e-06	0.000186775	1.70403	5.04e-38	2.09e-36	-1.1093	2.45e-17	3.09e-16	381.146	341.703	398.516	509.454	572.948	613.036	1176.89	1255.47	1221.46	690	46	31	15	15.21	4.2	1.34e-05	0.000376	0.94	0.17	N	N
F45E1.4	WBGene00018465	F45E1.4	331.51	1.59889	7e-18	5.59e-15	3.0379	1.23e-62	3.59e-60	-1.43901	2.62e-17	3.3e-16	73.9817	85.6152	83.5946	267.736	262.345	206.255	734.562	661.859	607.639	1560	34	20	14	8.65	2.74	0.00304	0.0376	1.26	0.97	Y	N
swt-3	WBGene00007384	C06G8.1	520.971	0.804304	8.01e-05	0.00106011	2.46957	1.11e-34	3.3e-33	-1.66526	5.22e-17	6.29e-16	139.535	221.993	203.221	353.345	374.654	258.965	1113.13	1012.63	1011.26	189	44	38	6	23.18	6.64	1.53e-11	1.56e-09	0.44	0.13	N	N
sbt-1	WBGene00011392	T03D8.3	582.631	0.257284	0.0729786	0.16657	1.43383	3.28e-24	3.36e-23	-1.17655	7.91e-17	9.24e-16	369.908	362.917	339.423	439.793	429.053	411.365	844.813	961.838	1084.57	849	45	34	11	13.78	3.83	6.31e-05	0.00143	1.14	1.27	N	Y
cpi-1	WBGene00000535	K08B4.6	837.345	0.719862	3.15e-05	0.00051042	2.13655	1.07e-35	3.51e-34	-1.41669	7.95e-17	9.28e-16	382.083	318.216	369.69	627.796	626.47	505.325	1842.38	1572.91	1291.23	71	44	37	7	28.43	8.18	1.11e-16	3.02e-14	2.23	1.13	Y	Y
elo-6	WBGene00001244	F41H10.8	3113.54	-0.330249	0.0723308	0.165508	1.19506	6.95e-11	2.3e-10	-1.52531	9.63e-17	1.1e-15	2418.92	2296.46	2145.35	2267.79	1823.26	1362.43	6098.32	4840.93	4768.38	451	39	29	10	16.73	5.06	2.08e-07	8.89e-06	0.53	1	Y	Y
nex-2	WBGene00003589	T07C4.9	936.251	0.52198	0.000934469	0.00698204	1.81425	3.76e-31	7.51e-30	-1.29227	1.01e-16	1.16e-15	422.351	445.502	546.247	669.76	765.1	595.848	1652.43	1812.57	1516.45	431	44	34	10	18	5.12	1.52e-07	6.79e-06	0.18	0.23	N	N
C53B7.3	WBGene00016894	C53B7.3	712.091	0.22594	0.214879	0.357916	1.71797	1.42e-21	1.13e-20	-1.49203	1.19e-16	1.35e-15	432.652	381.859	360.321	579.116	396.589	395.323	1431.93	1239.6	1191.43	61	45	39	6	29.93	8.53	0	0	2.79	2.42	N	N
fat-6	WBGene00001398	VZK822L.1	3147.26	-0.0351437	0.807466	0.881082	1.15711	8.4e-16	4.11e-15	-1.19225	1.21e-16	1.37e-15	2431.09	2422.98	1880.16	2233.37	2198.79	2138.18	4938.7	5667.86	4414.22	1492	22	19	3	7.06	2.81	0.00245	0.0317	0.15	0	N	N
mesp-1	WBGene00016178	C28C12.2	1706.4	-0.983556	1.84e-05	0.000335095	-2.91056	1e-35	3.29e-34	1.927	1.69e-16	1.87e-15	3287.03	2969.25	3113.9	1582.08	1486.33	1670.67	241.755	580.912	425.701	1611	44	28	16	9.68	2.68	0.00373	0.0446	0.8	0.38	Y	N
tag-164	WBGene00006509	Y76A2A.1	53.7242	1.58695	0.0158526	0.056309	5.68984	3.79e-21	2.91e-20	-4.10289	1.75e-16	1.93e-15	2.80943	1.51531	4.32386	16.786	6.14186	2.29172	183.308	128.562	137.779	1528	45	27	18	10.16	2.78	0.00271	0.0343	0	0	N	N
acs-3	WBGene00020343	T08B1.6	300.42	0.511358	0.00165957	0.0107408	1.78946	1.25e-29	2.13e-28	-1.2781	2.97e-16	3.16e-15	166.693	145.47	147.732	215.7	231.636	206.255	544.612	563.453	482.226	558	38	28	10	15.19	4.65	1.69e-06	5.83e-05	1.74	0	N	N
R04D3.2	WBGene00011010	R04D3.2	415.404	-0.000719549	0.998138	0.999599	-2.62992	2.75e-16	1.4e-15	2.6292	2.97e-16	3.16e-15	583.425	566.727	579.397	501.901	587.864	639.391	33.208	138.086	108.633	475	45	36	9	17.46	4.9	4.69e-07	1.91e-05	0.34	0.23	N	N
hlh-11	WBGene00001955	F58A4.7	840.709	0.240845	0.0553173	0.136822	1.25521	5.54e-24	5.58e-23	-1.01436	3.32e-16	3.51e-15	559.077	548.543	548.409	616.885	653.67	687.517	1176.89	1404.66	1370.72	1368	43	30	13	10.5	2.95	0.00157	0.0222	0	0.68	N	Y
W01A11.1	WBGene00020909	W01A11.1	2471.38	0.0652874	0.806038	0.880456	2.2299	4.08e-17	2.23e-16	-2.16461	3.34e-16	3.53e-15	1157.49	1082.69	1060.79	1220.34	1162.57	1070.24	7400.08	5405.97	2682.27	39	45	41	4	32.3	9.22	0	0	0	0	N	N
acs-12	WBGene00009106	F25C8.4	248.889	0.691957	9.02e-05	0.00117129	2.05869	3.53e-33	8.7e-32	-1.36673	3.47e-16	3.65e-15	99.2666	109.102	121.068	180.449	185.133	167.296	502.106	450.762	424.818	1063	39	28	11	11.54	3.44	0.000288	0.00523	1.36	1.37	Y	Y
Y37D8A.2	WBGene00012544	Y37D8A.2	4117.18	0.519646	4.32e-07	1.55e-05	1.35301	1e-39	5.06e-38	-0.83336	3.98e-16	4.16e-15	2513.5	2536.63	2378.84	3760.9	3614.05	3271.44	6437.05	6509.07	6033.12	583	43	29	14	15.87	4.55	2.66e-06	8.8e-05	0	0.53	N	N
Y6G8.2	WBGene00012404	Y6G8.2	184.213	0.860358	0.0125106	0.0476039	3.51278	6.35e-26	7.6e-25	-2.65242	4.16e-16	4.35e-15	32.7767	43.1864	40.356	109.948	44.7478	56.1473	581.805	328.549	420.402	15	41	40	1	34.37	10.3	0	0	1.4	1.97	N	Y
smp-1	WBGene00004889	Y54E5B.1	637.617	-0.0578978	0.692678	0.800637	-1.30235	1.35e-17	7.67e-17	1.24446	4.23e-16	4.42e-15	867.178	777.355	781.177	725.154	770.365	835.334	269.649	355.531	356.812	967	45	34	11	13.04	3.62	0.000148	0.00295	1	0.43	Y	N
hsp-25	WBGene00002023	C09B8.6	1612.96	-2.9e-05	0.999835	1	1.13117	4.34e-16	2.17e-15	-1.1312	5.06e-16	5.21e-15	1209.93	1176.64	1078.08	1337	1050.26	1074.82	2769.55	2512.52	2307.79	457	45	35	10	17.88	5.03	2.5e-07	1.06e-05	0	0.26	N	N
fshr-1	WBGene00008239	C50H2.1	647.877	0.014158	0.924604	0.955872	1.21447	1.84e-16	9.5e-16	-1.20031	5.67e-16	5.8e-15	435.462	447.775	463.373	500.222	483.452	373.551	1122.43	1018.98	985.648	1582	44	30	14	9.82	2.72	0.00331	0.0403	1.29	0.36	N	Y
ttr-44	WBGene00008341	C56A3.2	657.527	1.07121	5e-06	0.000119114	2.92845	2.01e-36	7.17e-35	-1.85724	5.82e-16	5.95e-15	196.66	128.044	227.723	474.204	379.918	304.799	1649.78	1347.53	1209.1	38	42	38	4	31.23	9.23	0	0	1.37	2.36	N	Y
Y48G1A.2	WBGene00021658	Y48G1A.2	523.296	-0.649953	0.0062896	0.0287068	-2.66693	6.93e-27	9.04e-26	2.01698	6.3e-16	6.41e-15	1032	812.965	780.456	589.188	518.549	564.91	75.7143	161.893	173.99	280	41	36	5	20.01	5.93	1.54e-09	1.06e-07	0.4	0.25	N	N
skr-13	WBGene00004819	C52D10.8	77.081	-0.441344	0.0880717	0.191193	-3.34717	7.57e-21	5.66e-20	2.90583	8.5e-16	8.52e-15	132.043	122.74	124.671	93.1622	100.902	84.7938	6.64161	11.1103	17.6639	776	46	32	14	14.52	4	3.17e-05	0.000787	0.52	0.29	N	N
deb-1	WBGene00000942	ZC477.9	2122.9	0.479346	2.9e-05	0.00047876	1.39525	2.36e-34	6.73e-33	-0.915905	8.72e-16	8.73e-15	1201.5	1301.65	1299.32	1895.98	1602.15	1804.73	3227.82	3233.11	3539.85	1288	21	19	2	7.45	3.05	0.00113	0.0169	2.47	1.97	Y	Y
Y105C5A.8	WBGene00013633	Y105C5A.8	233.807	0.707905	0.000438436	0.00395694	2.24178	2.01e-30	3.73e-29	-1.53388	1.11e-15	1.09e-14	88.0288	93.9494	103.052	146.877	174.604	144.379	523.359	447.588	382.424	114	26	24	2	20.23	7.6	1.45e-14	2.45e-12	0.21	0.13	N	N
C25E10.8	WBGene00016097	C25E10.8	104.691	1.03669	0.000637475	0.00522192	3.21374	8.08e-29	1.28e-27	-2.17705	1.22e-15	1.2e-14	20.6025	21.2144	33.8702	50.3579	58.7864	46.9804	225.815	284.107	200.486	43	46	45	1	31.86	8.98	0	0	1.19	1.61	Y	N
ttr-41	WBGene00017374	F10G7.11	882.817	-0.0116845	0.949807	0.972823	1.46382	1.74e-15	8.26e-15	-1.4755	1.25e-15	1.22e-14	535.665	539.451	596.692	682.35	528.2	445.74	1617.9	1736.39	1262.97	227	22	21	1	15.5	6.32	1.28e-10	1.09e-08	0.77	0.28	N	N
tbc-7	WBGene00016292	C31H2.1	292.135	0.379584	0.0163046	0.0574517	1.59854	2.58e-25	2.92e-24	-1.21896	1.47e-15	1.42e-14	176.994	165.169	152.056	220.736	203.559	217.714	527.344	466.634	499.006	940	46	32	14	13.4	3.68	0.000117	0.0024	0.18	0.69	N	N
col-139	WBGene00000712	F41F3.4	936.029	-0.997998	0.00184403	0.0115901	1.55044	1.08e-06	2.6e-06	-2.54843	1.61e-15	1.54e-14	342.751	819.026	738.659	234.164	347.454	371.259	1147.67	2485.54	1937.73	384	43	33	10	18.56	5.35	4.4e-08	2.21e-06	1.02	1.97	Y	N
cyp-25A1	WBGene00007963	C36A4.1	597.689	-0.0939151	0.751393	0.843835	2.24898	1.7e-14	7.44e-14	-2.3429	1.63e-15	1.56e-14	284.689	278.06	241.415	333.202	242.165	176.463	1940.68	1044.37	838.154	1638	45	26	19	9.73	2.66	0.00394	0.0464	0.32	1.54	N	N
grd-5	WBGene00001694	F41E6.2	1242.33	-0.503862	0.000226876	0.00237938	0.582945	1.7e-05	3.71e-05	-1.08681	1.9e-15	1.79e-14	1100.36	1128.91	1261.85	943.372	808.094	708.143	1710.88	1745.91	1773.46	644	45	30	15	15.55	4.35	6.85e-06	0.000205	1.22	0.41	N	N
sip-1	WBGene00004798	F43D9.4	12170.7	-0.559786	3.43e-05	0.000541613	-1.63738	1.26e-33	3.31e-32	1.07759	1.89e-15	1.79e-14	19258.6	18380	17136.2	13442.2	11399.3	12316.9	4945.34	6036.09	6621.33	40	41	40	1	30.71	9.19	0	0	2	0.73	Y	N
pgal-1	WBGene00017671	F21F3.1	486.182	0.377537	0.00771777	0.0335722	1.47859	2.55e-26	3.15e-25	-1.10105	2.03e-15	1.92e-14	305.291	265.18	291.14	364.256	363.247	391.885	767.77	750.741	876.131	1581	45	28	17	9.93	2.72	0.00331	0.0403	0	0.23	N	N
tax-6	WBGene00006527	C02F4.2	1140.91	0.384406	0.000500643	0.00436218	1.25127	3.39e-30	6.16e-29	-0.866863	2.13e-15	2.01e-14	715.468	723.562	752.351	986.176	887.06	988.879	1737.44	1672.9	1804.37	1610	38	27	11	8.97	2.68	0.00369	0.0442	0.32	0.23	N	N
ttr-18	WBGene00007142	B0334.1	901.262	0.403323	0.00654671	0.0296355	1.56217	2.22e-26	2.76e-25	-1.15884	2.69e-15	2.51e-14	466.366	528.844	541.924	656.332	623.838	756.269	1356.22	1460.22	1721.35	925	45	37	8	13.32	3.7	0.000108	0.00225	0.98	0.29	Y	N
bir-2	WBGene00000250	C50B8.2	674.193	-0.684482	0.000817873	0.00630485	-2.35338	1.13e-28	1.76e-27	1.6689	4.56e-15	4.13e-14	1226.78	1107.69	1001.69	685.707	716.843	672.621	150.1	303.154	203.135	737	44	34	10	14.51	4.1	2.11e-05	0.000552	1.21	0.41	Y	N
F23F1.6	WBGene00017747	F23F1.6	108.376	0.360721	0.172158	0.307582	2.29564	3.91e-20	2.73e-19	-1.93492	5.85e-15	5.23e-14	42.1415	46.217	46.8418	58.7509	69.3153	44.6886	219.173	253.951	194.303	397	32	28	4	15.79	5.3	5.93e-08	2.88e-06	0.59	0.75	Y	N
cyp-29A2	WBGene00011830	T19B10.1	422.548	0.114953	0.628975	0.753155	1.94518	9.69e-17	5.13e-16	-1.83022	6.19e-15	5.5e-14	235.056	209.871	196.015	245.075	215.843	232.61	1167.59	704.713	596.158	1394	45	31	14	10.65	2.93	0.00172	0.0238	0.29	0.61	Y	Y
zfp-1	WBGene00006975	F54F2.2	3471.21	-0.145212	0.158599	0.28988	-0.958065	3.44e-20	2.41e-19	0.812853	6.45e-15	5.72e-14	4602.78	4341.37	3972.18	3796.15	3890.43	3992.18	2112.03	2234.77	2298.96	1348	39	28	11	10.06	2.98	0.00143	0.0205	0.41	0.38	N	N
F53B1.8	WBGene00018739	F53B1.8	528	0.276688	0.0431642	0.114764	1.32273	9.15e-23	8.27e-22	-1.04604	7.57e-15	6.63e-14	371.781	328.065	309.156	384.399	400.976	436.574	840.828	857.083	823.14	401	27	25	2	14.39	5.27	6.96e-08	3.35e-06	0.64	0.13	N	N
W02H5.8	WBGene00020962	W02H5.8	477.232	0.0872094	0.510823	0.654378	1.10416	2.26e-17	1.26e-16	-1.01695	8.04e-15	7.01e-14	321.212	351.552	345.909	350.827	384.305	347.196	718.622	769.788	705.674	802	36	28	8	12.53	3.92	4.45e-05	0.00107	0.36	1	N	N
flp-14	WBGene00001457	Y37D8A.15	253.102	0.214876	0.231646	0.377614	1.56961	2.28e-19	1.5e-18	-1.35474	8.67e-15	7.53e-14	135.789	142.439	165.748	190.521	177.237	146.67	459.599	417.431	442.482	1080	35	27	8	10.8	3.41	0.000328	0.00586	0.15	0.12	N	N
ges-1	WBGene00001578	R12A1.4	657.468	0.200085	0.366083	0.522169	1.90022	4.17e-18	2.48e-17	-1.70013	8.73e-15	7.58e-14	302.482	350.795	352.394	486.793	386.06	280.736	1562.11	1179.28	1016.56	102	45	37	8	27.18	7.73	5.55e-15	1.05e-12	0.26	0.45	Y	N
Y69E1A.5	WBGene00013477	Y69E1A.5	468.7	0.276012	0.0933076	0.19903	1.52074	5.54e-21	4.19e-20	-1.24472	1.37e-14	1.17e-13	239.738	281.09	308.435	351.666	297.442	357.509	702.682	830.101	849.635	499	46	36	10	17.37	4.82	7.17e-07	2.77e-05	1.5	0.28	N	N
ZK512.7	WBGene00013986	ZK512.7	931.486	-0.436088	0.0230016	0.07323	1.03666	5e-08	1.33e-07	-1.47274	1.4e-14	1.19e-13	818.481	803.873	590.207	589.188	508.897	536.264	1894.19	1245.95	1396.33	391	46	37	9	19.13	5.33	5.04e-08	2.48e-06	0.34	0	N	N
Y71G12B.30	WBGene00044347	Y71G12B.30	33.6352	-0.403003	0.509444	0.652903	3.79362	3.22e-14	1.38e-13	-4.19662	1.43e-14	1.22e-13	2.80943	8.33422	7.92707	5.87509	6.14186	2.29172	70.401	84.1211	114.816	1520	33	23	10	8.64	2.79	0.00266	0.0337	0.49	0	Y	N
F40A3.2	WBGene00018217	F40A3.2	228.843	0.654666	0.000122123	0.00150212	1.89553	2.03e-30	3.77e-29	-1.24086	1.55e-14	1.31e-13	109.568	115.164	102.331	159.467	172.85	183.338	413.108	406.321	397.439	325	43	32	11	19.6	5.66	7.61e-09	4.51e-07	0.98	1.12	Y	N
asp-4	WBGene00000217	R12H7.2	7002.5	0.519119	0.000711096	0.00566354	1.69346	2.06e-28	3.12e-27	-1.17434	1.71e-14	1.44e-13	4134.55	3799.65	3187.4	5881.81	5406.59	4645.33	13851.7	11231	10884.5	1110	33	25	8	10.29	3.35	0.00041	0.00713	0.56	1.45	Y	N
idhb-1	WBGene00007993	C37E2.1	1301.73	0.0859383	0.405964	0.561611	0.872123	2.05e-17	1.15e-16	-0.786185	2.33e-14	1.93e-13	1036.68	1022.08	951.969	1029.82	1100.27	1064.51	1811.83	1880.82	1817.62	1285	44	29	15	10.98	3.06	0.00111	0.0167	0.49	0.43	Y	N
cyp-34A8	WBGene00015043	B0213.14	429.954	0.300349	0.0758839	0.171458	1.56662	4.53e-21	3.45e-20	-1.26627	2.43e-14	2e-13	224.754	250.027	269.52	296.272	356.228	263.548	808.948	723.759	676.529	171	35	30	5	21.25	6.85	3.7e-12	4.18e-10	1.34	0.27	Y	N
F01D5.7	WBGene00008497	F01D5.7	31.7539	3.8727	0.00482214	0.023687	9.30683	1.7e-13	6.83e-13	-5.43413	2.68e-14	2.2e-13	0	0	0	5.03579	0	1.14586	111.579	84.1211	83.9037	1207	40	29	11	10.84	3.18	0.000735	0.0118	0.12	1.15	Y	N
ZK930.2	WBGene00014152	ZK930.2	215.094	-0.397621	0.0489783	0.125396	1.12104	8.67e-09	2.45e-08	-1.51866	2.77e-14	2.26e-13	149.836	151.531	190.25	146.877	101.779	124.899	344.035	361.88	364.76	958	44	31	13	12.95	3.64	0.000137	0.00276	0.35	0.25	N	N
cal-5	WBGene00006861	C24H10.5	547.85	0.165026	0.391498	0.547503	1.61256	2.19e-17	1.22e-16	-1.44753	2.86e-14	2.33e-13	312.783	341.703	296.905	403.703	375.531	285.32	967.018	1163.41	784.279	205	45	37	8	23.06	6.53	3.29e-11	3.09e-09	0.36	1.19	Y	N
cyp-25A2	WBGene00007964	C36A4.2	573.248	-0.479797	0.036794	0.102771	1.25685	3.03e-08	8.22e-08	-1.73665	3.18e-14	2.58e-13	381.146	476.566	397.795	381.881	231.636	286.466	1276.52	957.076	770.148	619	45	35	10	15.88	4.44	4.42e-06	0.000138	1.05	0.74	Y	Y
comt-3	WBGene00021487	Y40B10A.2	184.026	0.854119	0.000153749	0.00177539	2.4595	2.42e-29	4.02e-28	-1.60538	3.67e-14	2.95e-13	53.3792	62.1278	82.8739	112.466	128.979	119.17	418.421	331.723	347.096	1077	40	27	13	11.59	3.41	0.000322	0.00577	0.38	0	Y	N
saeg-1	WBGene00010012	F53H10.2	1368.77	0.3592	0.00294731	0.0164967	1.26451	6.36e-26	7.61e-25	-0.905306	4.33e-14	3.43e-13	878.415	906.915	844.594	1238.81	1017.79	1116.07	2214.31	1990.34	2111.72	882	45	33	12	13.57	3.77	8.08e-05	0.00177	0	0.12	N	N
gpd-1	WBGene00001683	T09F3.3	1981.67	-0.47079	0.0443063	0.116834	-2.25684	1.31e-21	1.05e-20	1.78605	4.38e-14	3.47e-13	3408.78	2885.91	2943.11	1754.13	2313.73	2598.82	393.183	722.172	815.191	687	46	35	11	15.24	4.21	1.29e-05	0.000363	0.56	0	Y	N
C39E9.8	WBGene00008032	C39E9.8	1144.93	0.464831	0.0317057	0.0923096	2.08101	4e-22	3.39e-21	-1.61618	5.35e-14	4.19e-13	503.825	525.056	529.673	852.728	758.959	537.409	2913.01	1917.33	1766.39	244	44	36	8	21.67	6.2	2.86e-10	2.26e-08	0	0	Y	N
dhs-26	WBGene00000989	ZK816.5	1631.55	2.71285	0.000150483	0.0017493	7.94062	7.22e-29	1.15e-27	-5.22777	5.59e-14	4.37e-13	25.2849	24.245	8.64772	197.235	145.65	36.6676	4938.7	6661.44	2646.06	76	46	39	7	28.87	8.12	2.22e-16	5.63e-14	0	0.23	N	Y
lfi-1	WBGene00022500	ZC8.4	11203	0.309597	0.00099166	0.00729927	1.01522	3.24e-27	4.38e-26	-0.705621	5.84e-14	4.56e-13	8252.23	7577.32	7836.99	9325.45	10406.1	9597.74	15668.9	15981.4	16181.1	493	40	29	11	16.25	4.85	6.27e-07	2.45e-05	2.82	0.27	N	N
adah-1	WBGene00015551	C06G3.5	883.902	0.259409	0.0356771	0.100315	1.1776	6.35e-22	5.25e-21	-0.918188	6.09e-14	4.74e-13	614.329	630.37	539.762	743.619	719.475	670.33	1388.1	1372.92	1276.22	1424	37	24	13	9.5	2.89	0.00194	0.0262	0.94	0.29	Y	N
nkb-3	WBGene00010117	F55F3.3	1077.91	0.0255814	0.83621	0.8991	0.948588	1.1e-14	4.91e-14	-0.923007	6.85e-14	5.3e-13	773.53	925.856	757.396	823.352	840.558	837.625	1649.78	1539.58	1553.54	1481	34	23	11	8.9	2.83	0.00235	0.0307	0.29	0.36	N	N
F33C8.4	WBGene00009358	F33C8.4	105.903	-0.376434	0.132183	0.25527	1.44331	7.54e-10	2.31e-09	-1.81974	7.42e-14	5.71e-13	62.744	63.6431	85.7565	62.1081	50.8897	50.4179	192.607	180.94	204.018	1507	35	26	9	8.96	2.8	0.00255	0.0326	1.36	0	N	N
F08B12.4	WBGene00008572	F08B12.4	1622.59	0.221996	0.241869	0.38857	1.6335	5.21e-18	3.07e-17	-1.41151	7.88e-14	6.05e-13	793.196	928.129	1049.26	1334.49	865.125	1032.42	3384.56	2636.32	2579.82	658	46	32	14	15.48	4.28	9.48e-06	0.000278	0.26	0.36	Y	N
F55B11.3	WBGene00010085	F55B11.3	1839.8	0.347701	0.0471628	0.122273	1.64963	3.29e-21	2.55e-20	-1.30193	8.31e-14	6.36e-13	1087.25	1062.99	910.893	1623.2	1225.74	1042.73	3376.59	3406.11	2822.7	990	9	9	0	5.62	3.57	0.000177	0.00344	0.29	0.29	N	N
gpa-12	WBGene00001674	F18G5.3	86.3401	-0.0541617	0.836528	0.899307	1.80906	1.34e-13	5.44e-13	-1.86322	8.71e-14	6.64e-13	50.5698	46.217	45.4005	42.8042	42.993	51.5638	146.115	180.94	170.457	552	38	30	8	15.24	4.66	1.57e-06	5.48e-05	2	0	Y	N
C32D5.8	WBGene00016316	C32D5.8	577.043	0.00042251	0.997546	0.999215	1.01703	5.98e-14	2.5e-13	-1.01661	8.84e-14	6.74e-13	432.652	428.076	428.783	390.274	471.169	428.553	887.319	931.681	794.877	276	44	38	6	20.87	5.97	1.22e-09	8.53e-08	0.49	0.27	N	N
nfki-1	WBGene00007877	C33A11.1	492.069	0.469055	0.00250294	0.0144992	1.60078	1.21e-25	1.41e-24	-1.13172	9.48e-14	7.19e-13	245.357	269.726	301.949	385.238	343.944	404.489	852.783	734.87	890.262	852	39	30	9	12.77	3.83	6.46e-05	0.00146	0.29	0.23	N	N
obr-2	WBGene00008832	F14H8.1	201.135	0.761306	0.00102778	0.00749603	2.39743	2.1e-26	2.62e-25	-1.63613	1.18e-13	8.85e-13	83.3464	68.9467	75.6675	121.698	109.676	155.837	419.75	314.264	461.029	320	44	35	9	19.91	5.68	6.61e-09	3.98e-07	0.33	0.4	N	N
F13E9.11	WBGene00008760	F13E9.11	122.686	2.0878	5.55e-14	1.73e-11	-0.0412213	0.890414	0.912382	2.12902	1.34e-13	1e-12	55.2521	62.8855	59.0927	285.362	229.004	239.485	87.6692	41.267	44.1598	575	22	16	6	11.27	4.56	2.51e-06	8.41e-05	0.46	0.12	N	N
alh-4	WBGene00000110	T05H4.13	2532.34	-0.14714	0.192362	0.332314	0.686827	1.02e-09	3.11e-09	-0.833966	1.46e-13	1.09e-12	2196.97	2156.29	2133.1	1808.69	2032.96	2016.72	3724.61	3577.53	3144.18	642	46	37	9	15.78	4.36	6.44e-06	0.000194	0.15	1.52	N	N
cdr-6	WBGene00010471	K01D12.12	440.435	0.0111882	0.958708	0.978387	1.58883	8.39e-14	3.47e-13	-1.57764	1.57e-13	1.16e-12	268.769	265.18	255.828	274.451	292.177	228.027	1012.18	804.706	562.596	767	44	34	10	14.27	4.02	2.87e-05	0.000721	0.19	0.42	Y	Y
F20D1.3	WBGene00008975	F20D1.3	1728.98	0.362092	0.00064192	0.00524637	1.13973	3.75e-27	5.03e-26	-0.777633	1.63e-13	1.21e-12	1152.8	1097.84	1215.72	1423.45	1452.11	1582.44	2475.99	2534.74	2625.74	550	46	36	10	16.85	4.67	1.51e-06	5.3e-05	0.27	0.61	Y	N
Y37E11AM.2	WBGene00021366	Y37E11AM.2	167.81	-0.303793	0.0875492	0.190361	-1.80938	2.99e-19	1.94e-18	1.50558	1.74e-13	1.28e-12	249.103	251.542	220.517	182.128	207.068	194.797	63.7594	69.8364	71.5389	939	38	28	10	12.13	3.68	0.000117	0.00239	0.41	0.46	Y	Y
C55A6.3	WBGene00008332	C55A6.3	55.2355	0.731494	0.0595424	0.143734	3.24162	1.57e-19	1.04e-18	-2.51012	2.14e-13	1.55e-12	12.1742	12.1225	16.5748	22.6611	29.8319	14.8962	114.236	141.26	133.363	173	44	37	7	23.86	6.84	3.89e-12	4.34e-10	0.61	0.26	Y	N
T22B7.7	WBGene00020674	T22B7.7	4266.21	1.7763	0.00130098	0.00896254	5.80964	6.15e-26	7.36e-25	-4.03333	2.26e-13	1.63e-12	260.341	243.965	130.436	1278.25	586.109	308.237	14589	12689.6	8310	223	44	34	10	22.14	6.34	1.17e-10	1.01e-08	0.87	0.13	Y	Y
Y76A2B.5	WBGene00013577	Y76A2B.5	1410.77	0.0584355	0.555025	0.692841	0.782297	1.91e-15	9.01e-15	-0.723862	2.34e-13	1.68e-12	1110.66	1121.33	1143.66	1202.72	1128.35	1184.82	1874.26	1955.42	1975.71	829	45	38	7	13.93	3.88	5.31e-05	0.00124	0	1.12	N	N
C27B7.9	WBGene00007765	C27B7.9	739.924	0.922976	9.52e-06	0.000197406	2.41323	1.84e-31	3.79e-30	-1.49026	3.54e-13	2.5e-12	288.435	236.389	285.375	629.474	506.265	397.614	1779.95	1328.48	1207.33	418	9	9	0	8.06	5.16	1.22e-07	5.61e-06	0.47	0	Y	N
col-155	WBGene00000728	F55C10.3	213.688	-0.0883831	0.642696	0.764299	1.26625	6.56e-12	2.34e-11	-1.35463	4.37e-13	3.06e-12	144.217	161.381	136.922	151.913	144.772	118.024	320.126	395.211	350.629	1199	43	28	15	11.31	3.19	0.0007	0.0113	0.21	2.21	N	N
nhr-11	WBGene00003610	ZC410.1	168.657	1.51833	9.1e-11	1.21e-08	3.04033	1.3e-40	7.06e-39	-1.522	4.39e-13	3.06e-12	37.4591	39.3981	48.2831	111.627	108.799	140.941	306.842	333.31	391.256	1229	46	31	15	11.54	3.14	0.000831	0.013	0.26	0.41	Y	Y
unc-43	WBGene00006779	K11E8.1	1397.4	0.329864	0.0142066	0.052379	1.29751	3.13e-22	2.69e-21	-0.967645	4.54e-13	3.17e-12	928.049	916.006	824.416	1227.89	1073.95	1049.61	2465.37	1983.99	2107.31	584	22	19	3	11.24	4.55	2.67e-06	8.8e-05	0.38	0.45	Y	Y
ZK550.6	WBGene00014000	ZK550.6	588.06	0.525398	0.00895033	0.0373937	1.9579	7.32e-23	6.68e-22	-1.4325	4.68e-13	3.26e-12	231.31	259.876	344.467	449.025	366.757	388.447	1330.98	971.361	950.32	1145	40	28	12	11.16	3.28	0.00052	0.00875	0	0.29	Y	Y
hex-1	WBGene00020509	T14F9.3	1170.09	0.623648	2.86e-05	0.000474157	1.68865	4.41e-30	7.88e-29	-1.065	5.14e-13	3.56e-12	656.47	636.431	535.438	1023.94	996.736	791.791	2125.31	1857.01	1907.71	336	40	30	10	18.67	5.59	1.11e-08	6.36e-07	1.45	0.36	N	N
myo-3	WBGene00003515	K12F2.1	6540.49	0.323865	0.0118712	0.0457747	1.25142	2.19e-22	1.9e-21	-0.927552	5.38e-13	3.71e-12	3560.49	4642.92	4501.86	5583.02	5087.22	5235.45	10671.7	9594.57	9987.19	1028	46	32	14	12.83	3.51	0.000221	0.00414	0.19	0	Y	N
dcar-1	WBGene00007395	C06H5.7	379.729	0.309783	0.0619361	0.148094	1.47931	1.13e-19	7.59e-19	-1.16953	6.5e-13	4.43e-12	219.136	212.144	247.181	282.004	275.506	284.174	571.178	745.98	580.26	664	22	18	4	10.55	4.27	9.94e-06	0.000289	0.33	1.89	N	N
F55H12.4	WBGene00010135	F55H12.4	2009.24	1.09481	6.83e-07	2.25e-05	2.66769	6.92e-34	1.86e-32	-1.57287	6.78e-13	4.62e-12	641.487	663.707	600.296	1599.7	1523.18	944.191	4955.97	4163.2	2991.39	125	46	36	10	26.43	7.42	5.67e-14	8.74e-12	0.26	0	Y	N
ist-1	WBGene00002163	C54D1.3	245.067	0.612096	0.00117101	0.0082964	1.91186	2.74e-25	3.09e-24	-1.29977	7.05e-13	4.78e-12	97.3936	129.559	122.509	178.771	181.624	175.317	503.434	414.257	402.738	514	36	27	9	15.16	4.77	9.08e-07	3.41e-05	2.36	0.75	N	N
C36F7.5	WBGene00007986	C36F7.5	34.8463	1.89554	0.0805922	0.179555	6.96894	1.4e-12	5.28e-12	-5.0734	7.87e-13	5.3e-12	1.87295	0.757656	0	7.55369	0.877409	0	75.7143	87.2955	139.545	1482	38	24	14	9.43	2.83	0.00236	0.0307	0.65	0.13	N	N
gst-4	WBGene00001752	K08F4.7	473.369	0.592217	0.014853	0.0540169	2.2897	1.61e-21	1.28e-20	-1.69748	1.23e-12	8.13e-12	162.011	184.868	228.444	248.432	380.795	238.339	693.384	1118.97	1005.08	67	37	35	2	26.36	8.29	5.55e-17	1.6e-14	0.15	1.23	N	Y
ras-2	WBGene00004311	F17C8.4	367.827	0.381045	0.0145834	0.0533301	1.45927	1.65e-21	1.31e-20	-1.07822	1.52e-12	9.91e-12	188.232	219.72	246.46	298.79	284.28	270.424	595.088	585.674	621.771	1046	41	29	12	11.97	3.48	0.000251	0.00463	1.14	1.27	Y	N
ttr-5	WBGene00008040	C40H1.5	271.38	0.590761	0.00454139	0.0226125	2.01437	4.99e-23	4.6e-22	-1.42361	1.6e-12	1.04e-11	118.933	126.529	127.554	216.539	177.237	167.296	628.296	426.954	453.08	50	45	40	5	30.91	8.81	0	0	3.17	1.04	N	N
F35B12.9	WBGene00009388	F35B12.9	240.378	0.0864375	0.67272	0.786848	1.49856	5.65e-14	2.37e-13	-1.41212	1.87e-12	1.2e-11	147.027	155.32	139.805	183.806	117.573	168.442	418.421	452.349	380.658	722	42	33	9	14.32	4.14	1.73e-05	0.000461	0.15	0.13	N	N
ctl-2	WBGene00000831	Y54G11A.5	806.257	0.493921	0.00201256	0.0123574	1.60574	4.43e-24	4.51e-23	-1.11182	1.98e-12	1.27e-11	371.781	493.992	463.373	572.402	579.967	724.185	1457.17	1295.15	1298.3	290	46	38	8	20.99	5.86	2.3e-09	1.53e-07	0.21	2.59	N	N
alh-1	WBGene00000107	F54D8.3	4110.24	0.00330782	0.974802	0.986971	0.738991	1.56e-12	5.83e-12	-0.735684	2.09e-12	1.34e-11	3460.28	3365.51	3249.38	3105.41	3592.99	3399.77	5638.73	5877.37	5302.71	610	46	37	9	16.12	4.46	4.1e-06	0.00013	0.33	0.68	Y	Y
osm-11	WBGene00003891	F11C7.5	4752.94	0.135741	0.401969	0.557803	1.27236	3.62e-15	1.67e-14	-1.13661	2.12e-12	1.35e-11	3576.41	3198.82	2702.41	4179.71	3133.23	3096.12	8448.13	7043.95	7397.66	618	45	36	9	15.88	4.44	4.42e-06	0.000138	0.19	1.52	Y	N
ucr-2.1	WBGene00012158	VW06B3R.1	1410.65	0.3314	0.00583984	0.0272248	1.1689	1.48e-22	1.31e-21	-0.837498	2.38e-12	1.51e-11	945.842	976.619	895.039	1070.95	1198.54	1277.64	1984.51	2099.85	2246.85	1133	40	29	11	11.25	3.31	0.000471	0.00802	1.12	0.86	Y	Y
ida-1	WBGene00002048	B0244.2	822.05	0.601753	1.15e-05	0.000228074	1.54679	6.12e-30	1.07e-28	-0.945041	2.64e-12	1.66e-11	423.288	486.415	449.681	730.19	610.677	724.185	1210.1	1396.73	1367.19	1255	44	33	11	11.1	3.09	0.000991	0.0152	0	0.64	N	N
T28C6.7	WBGene00012121	T28C6.7	4267.08	0.142664	0.0945951	0.200849	0.736852	5.3e-18	3.12e-17	-0.594188	3.24e-12	2.02e-11	3448.11	3414.76	3322.88	3718.09	3678.1	3848.95	5592.23	5658.34	5722.23	167	37	33	4	21.93	6.87	3.14e-12	3.62e-10	0	0.91	N	N
gly-6	WBGene00001631	H38K22.5	596.706	0.8255	6.98e-11	9.64e-09	1.67995	5.19e-41	2.94e-39	-0.854447	3.43e-12	2.13e-11	299.673	304.578	294.743	550.58	545.748	495.013	903.259	991.994	984.765	640	41	29	12	14.9	4.37	6.09e-06	0.000184	0.99	0.23	N	N
dur-1	WBGene00001113	F25H8.5	254.937	0.301123	0.12417	0.243993	1.62581	1.94e-17	1.09e-16	-1.32469	3.98e-12	2.45e-11	120.806	146.228	163.586	205.628	156.179	169.588	492.807	409.495	430.117	203	19	19	0	14.88	6.54	2.99e-11	2.84e-09	1	0.48	Y	N
hgo-1	WBGene00001843	W06D4.1	1104.53	-0.0496257	0.744213	0.838524	1.00163	3.4e-11	1.15e-10	-1.05126	4.11e-12	2.52e-11	841.893	838.725	823.695	885.46	764.223	768.874	1991.15	1618.93	1407.82	666	45	34	11	15.24	4.26	1.04e-05	0.0003	0.19	1.36	Y	Y
col-160	WBGene00000733	F57B1.4	13916.6	0.215463	0.121349	0.23986	1.17814	2.35e-17	1.31e-16	-0.962676	4.37e-12	2.67e-11	9623.24	10134.4	8554.75	9370.77	11336.1	12167.9	19159.7	21509.6	23393.2	970	42	29	13	12.56	3.61	0.000152	0.00302	1.12	1.13	Y	N
tbb-6	WBGene00006539	T04H1.9	179.138	0.982561	0.000161559	0.00184815	2.68535	3.54e-26	4.33e-25	-1.70279	4.4e-12	2.68e-11	59.9345	43.9441	67.7404	109.109	99.1472	131.774	293.559	346.008	461.029	1078	43	29	14	12.03	3.41	0.000325	0.00581	1.51	0.42	Y	N
col-142	WBGene00000715	T15B7.4	2071.39	0.363277	0.148057	0.276447	2.09555	5.99e-17	3.23e-16	-1.73227	4.59e-12	2.79e-11	694.866	1294.83	851.079	957.64	1222.23	1477.02	2898.4	4659.99	4586.44	611	46	33	13	16.11	4.46	4.14e-06	0.000131	0	0.12	Y	N
R07E3.4	WBGene00011105	R07E3.4	434.457	0.351741	0.250786	0.398505	2.44293	7.18e-16	3.53e-15	-2.09119	4.69e-12	2.85e-11	206.961	168.957	131.878	284.522	260.59	99.69	978.973	901.525	877.015	226	36	30	6	19.95	6.33	1.23e-10	1.05e-08	0	0.91	Y	Y
atic-1	WBGene00016957	C55F2.1	1230.84	0.471223	0.00332142	0.0179677	1.57199	7.13e-23	6.52e-22	-1.10077	4.83e-12	2.93e-11	751.054	565.212	751.631	941.693	874.777	1050.76	2179.78	1769.72	2192.98	566	45	33	12	16.43	4.6	2.09e-06	7.12e-05	0.26	0.49	N	N
cyp-34A9	WBGene00015044	B0213.15	272.175	0.471904	0.239133	0.385619	3.18195	6.89e-16	3.4e-15	-2.71005	5.18e-12	3.13e-11	56.1886	72.735	84.3152	137.645	111.431	45.8345	843.484	796.77	301.17	36	44	41	3	32.11	9.27	0	0	0.3	1.45	N	Y
tmbi-4	WBGene00006479	B0563.4	632.578	0.12349	0.392419	0.548523	1.11082	7.39e-15	3.34e-14	-0.98733	5.4e-12	3.25e-11	451.382	466.716	423.017	557.294	483.452	417.094	969.675	930.094	994.48	1127	38	27	11	10.98	3.32	0.000457	0.00782	0.34	0	Y	N
R13H4.2	WBGene00014826	R13H4.2	1116.79	0.0568648	0.709612	0.812569	1.10503	3.31e-13	1.3e-12	-1.04816	5.51e-12	3.31e-11	841.893	806.146	750.189	965.194	749.307	778.041	1952.63	1698.29	1509.38	981	28	24	4	10.11	3.59	0.000165	0.00324	1.21	0.41	Y	N
F47G3.1	WBGene00018576	F47G3.1	121.32	0.209128	0.362845	0.518845	1.72003	4.86e-15	2.23e-14	-1.5109	6.66e-12	3.97e-11	63.6804	80.3116	56.2102	74.6976	78.9668	77.9186	229.8	217.445	212.85	745	35	29	6	12.83	4.08	2.28e-05	0.000589	0	1.01	N	N
ZK1055.7	WBGene00022848	ZK1055.7	365.212	0.518941	0.0116559	0.0452261	1.89843	7.3e-21	5.46e-20	-1.37949	7.2e-12	4.27e-11	164.82	176.534	191.691	213.182	328.151	222.297	763.785	628.528	597.924	352	42	34	8	18.83	5.5	1.93e-08	1.06e-06	1.12	1.46	N	N
allo-1	WBGene00011292	R102.5	1826.02	-0.37147	0.00275394	0.0156894	-1.23779	8.94e-23	8.09e-22	0.866319	7.41e-12	4.39e-11	2666.15	2362.37	2455.23	1804.49	2055.77	1923.9	1026.79	958.663	1180.83	1323	45	30	15	10.93	3.01	0.00132	0.0193	0.15	0.42	Y	Y
ZK1055.6	WBGene00022847	ZK1055.6	149.929	0.441645	0.0486652	0.124778	1.90658	1.17e-18	7.22e-18	-1.46493	7.58e-12	4.48e-11	78.6641	72.735	69.9024	102.394	79.8442	119.17	256.366	268.235	302.053	544	42	32	10	16.14	4.69	1.37e-06	4.87e-05	1.12	1.46	N	N
rbm-39	WBGene00021921	Y55F3AM.3	1622.82	-0.170188	0.364799	0.520756	-1.46993	9.74e-15	4.35e-14	1.29975	8.03e-12	4.74e-11	2323.4	2172.2	1996.9	1635.79	2027.69	2107.24	555.238	882.478	904.394	1486	31	23	8	8.46	2.82	0.00239	0.031	0	2.41	Y	N
F32A5.4	WBGene00017970	F32A5.4	502.919	0.419134	0.0180266	0.0616096	1.60965	3.87e-20	2.7e-19	-1.19051	8.88e-12	5.23e-11	257.531	281.09	301.229	450.703	378.163	292.195	908.572	822.165	834.621	60	44	37	7	29.74	8.57	0	0	1.12	0	Y	N
pept-2	WBGene00003876	C06G8.2	566.307	0.477867	0.000771108	0.00601481	1.42983	2.54e-24	2.63e-23	-0.951966	9.22e-12	5.4e-11	372.718	337.915	292.581	432.239	484.33	478.97	864.737	917.396	915.875	1423	45	31	14	10.53	2.89	0.00193	0.0261	0	0.27	Y	N
skr-12	WBGene00004818	C52D10.6	89.0604	-0.694155	0.00645963	0.0292912	-2.87391	6.24e-20	4.27e-19	2.17975	9.24e-12	5.41e-11	190.105	127.286	139.805	97.3587	89.4957	95.1066	23.9098	19.0463	19.4303	662	38	29	9	14	4.27	9.82e-06	0.000286	1.14	0.3	N	N
aakg-4	WBGene00020135	T01B6.3	124.758	0.257015	0.251372	0.399261	1.71355	1.39e-15	6.67e-15	-1.45653	1.09e-11	6.31e-11	62.744	72.735	69.1817	75.5369	74.5797	96.2524	237.77	207.922	226.098	112	30	27	3	21.82	7.62	1.23e-14	2.11e-12	1.65	0	N	N
grsp-2	WBGene00012118	T28C6.1	482.938	0.289761	0.114982	0.23096	1.52228	5.12e-17	2.78e-16	-1.23251	1.09e-11	6.32e-11	230.373	281.09	340.864	384.399	308.848	350.634	858.096	714.236	877.898	371	39	33	6	17.83	5.4	3.24e-08	1.69e-06	0.38	0.13	Y	N
C51E3.9	WBGene00008254	C51E3.9	217.249	0.171827	0.346611	0.502086	1.38112	7.23e-15	3.27e-14	-1.20929	1.12e-11	6.47e-11	133.916	144.712	134.04	174.574	143.018	146.67	348.02	399.972	330.316	774	9	9	0	6.28	4.01	3.09e-05	0.00077	0.61	0.29	Y	N
cyp-14A3	WBGene00010707	K09A11.4	37.0525	0.95029	0.384868	0.541764	6.62107	2.54e-12	9.36e-12	-5.67078	1.14e-11	6.6e-11	2.80943	0.757656	0	4.19649	1.75482	0	171.353	119.039	33.5615	665	37	27	10	13.79	4.27	9.97e-06	0.000289	0.26	0.39	N	N
Y20C6A.1	WBGene00012491	Y20C6A.1	109.756	1.12178	4.66e-05	0.00069694	2.81283	2.84e-26	3.5e-25	-1.69105	1.35e-11	7.75e-11	25.2849	34.8522	36.0321	70.5011	54.3993	87.0855	213.86	223.794	241.996	209	42	34	8	22.2	6.51	3.68e-11	3.39e-09	1	2	N	Y
ttr-25	WBGene00013078	Y51A2D.10	300.864	0.309301	0.125278	0.245265	1.64558	9.47e-17	5.02e-16	-1.33628	1.36e-11	7.81e-11	178.867	179.565	146.291	255.986	193.907	173.025	571.178	552.343	456.613	69	46	41	5	29.18	8.21	1.11e-16	3.1e-14	2.3	1.13	N	N
unk-1	WBGene00016407	C34D10.2	824.718	0.55826	0.00562942	0.0265593	1.90659	1.75e-21	1.39e-20	-1.34833	1.43e-11	8.16e-11	350.242	353.825	487.875	524.562	528.2	705.851	1798.55	1252.29	1421.06	130	37	34	3	23.57	7.4	6.92e-14	1.03e-11	0	0.92	Y	Y
Y15E3A.4	WBGene00012443	Y15E3A.4	241.789	0.462839	0.00642976	0.0291978	1.57061	2.69e-21	2.1e-20	-1.10777	1.44e-11	8.23e-11	131.107	142.439	132.598	169.538	201.804	189.067	399.825	431.716	378.008	964	40	28	12	12.28	3.62	0.000146	0.00291	0	0.97	N	N
sto-1	WBGene00006063	F08C6.4	322.722	1.05997	1.46e-07	6.18e-06	-0.328642	0.116139	0.159073	1.38861	1.9e-11	1.07e-10	255.658	209.113	283.213	532.115	455.375	572.931	150.1	234.904	211.084	871	44	35	9	13.49	3.8	7.37e-05	0.00163	0	0.92	N	N
bgal-1	WBGene00011832	T19B10.3	538.571	0.610695	0.000125221	0.00153122	1.65833	6.29e-26	7.53e-25	-1.04764	1.92e-11	1.08e-10	298.736	260.634	293.302	471.686	443.969	383.864	967.018	958.663	769.264	417	42	32	10	17.77	5.18	1.12e-07	5.18e-06	1.93	0.84	Y	N
T28F4.5	WBGene00012140	T28F4.5	2428.83	-0.257066	0.239537	0.386145	1.20645	3.14e-08	8.52e-08	-1.46351	2.04e-11	1.14e-10	1524.58	1722.15	2027.17	1962.28	1395.96	1053.05	4809.85	3939.41	3425.04	355	46	33	13	19.72	5.49	1.97e-08	1.07e-06	1.61	0.45	N	N
spp-1	WBGene00004986	T07C4.4	444.188	-0.254511	0.388968	0.545185	1.71255	4.51e-09	1.3e-08	-1.96706	2.07e-11	1.16e-10	273.451	240.935	267.359	338.237	171.972	143.233	1143.68	731.695	687.127	1083	43	27	16	12.02	3.41	0.000331	0.00589	0.83	1.75	Y	Y
C05C12.4	WBGene00007336	C05C12.4	297.368	-0.194586	0.353566	0.50943	1.19722	5.72e-09	1.64e-08	-1.39181	2.11e-11	1.18e-10	222.882	216.69	202.501	233.325	171.095	154.691	556.567	523.773	394.789	585	30	24	6	13.17	4.55	2.7e-06	8.88e-05	1.78	0.61	N	Y
T08B1.4	WBGene00020341	T08B1.4	112.07	0.769054	0.00457478	0.0227422	2.46087	3.82e-21	2.93e-20	-1.69182	2.15e-11	1.2e-10	47.7603	45.4594	30.267	76.3762	69.3153	63.0224	185.965	255.538	234.93	1359	37	30	7	9.76	2.97	0.00148	0.021	0.67	0.23	Y	N
let-767	WBGene00002891	C56G2.6	2770.97	-0.0791663	0.49135	0.637331	0.689651	1.86e-09	5.54e-09	-0.768818	2.32e-11	1.29e-10	2400.19	2419.95	2185.71	1973.19	2299.69	2360.48	3613.04	3918.77	3767.72	537	44	32	12	16.6	4.71	1.25e-06	4.48e-05	0.83	1.48	Y	Y
F41E6.5	WBGene00018286	F41E6.5	154.656	0.309806	0.178445	0.315052	1.79016	8.99e-16	4.39e-15	-1.48035	2.57e-11	1.42e-10	73.0452	77.2809	92.9629	104.073	87.7409	111.149	332.08	277.758	235.814	777	38	31	7	13.14	4	3.18e-05	0.000789	0.12	2.4	Y	Y
sago-1	WBGene00019666	K12B6.1	918.34	0.373389	0.00155378	0.0102471	1.15078	9.22e-23	8.32e-22	-0.777388	2.88e-11	1.58e-10	661.153	597.033	573.632	770.476	776.507	825.021	1393.41	1285.62	1382.2	902	44	32	12	13.3	3.74	9.27e-05	0.00198	1.15	0.53	N	N
txdc-12.2	WBGene00018656	F49H12.5	1054.25	0.423954	0.00354872	0.0188844	1.38136	1.23e-21	9.88e-21	-0.957411	3.15e-11	1.72e-10	616.202	640.22	661.55	1014.71	823.887	732.206	1756.04	1663.38	1580.04	1136	42	27	15	11.52	3.3	0.000483	0.0082	1.28	0.97	Y	N
acox-3	WBGene00019060	F58F9.7	667.7	0.691981	0.00143036	0.00957664	2.10927	1.2e-22	1.07e-21	-1.41729	3.66e-11	1.98e-10	200.406	308.366	356.718	433.078	438.704	530.534	1477.09	1057.07	1207.33	624	43	29	14	15.47	4.43	4.7e-06	0.000145	1.12	1	Y	Y
F53G2.1	WBGene00018766	F53G2.1	33.9128	0.563992	0.156275	0.286764	-3.9087	8.24e-09	2.34e-08	4.47269	3.72e-11	2.01e-10	33.7132	46.9747	39.6354	47.0007	72.8249	58.439	1.32832	0	5.29918	1203	32	25	7	9.67	3.19	0.000712	0.0114	0.47	0.13	N	N
ugt-12	WBGene00020592	T19H12.9	919.989	0.0509371	0.766275	0.853604	1.17879	4.35e-12	1.58e-11	-1.12785	3.8e-11	2.05e-10	706.104	660.676	559.219	725.154	725.617	540.847	1486.39	1625.28	1250.61	1059	45	29	16	12.46	3.45	0.000281	0.00512	0.15	0	Y	Y
K04C2.3	WBGene00019381	K04C2.3	488.877	-0.663094	1.12e-05	0.000224114	-1.7199	2.24e-27	3.06e-26	1.0568	4.81e-11	2.57e-10	834.401	731.896	708.392	539.669	475.556	418.24	223.158	246.015	222.566	193	35	30	5	20.54	6.62	1.85e-11	1.85e-09	0.63	1.91	Y	Y
F15A4.10	WBGene00008844	F15A4.10	62.0744	-1.08576	0.00553122	0.0262199	-5.56816	2.02e-16	1.04e-15	4.4824	5.03e-11	2.68e-10	140.472	123.498	112.42	74.6976	69.3153	32.0841	0	0	6.18238	1410	39	28	11	9.83	2.91	0.00181	0.0248	0	0.23	N	N
aqp-2	WBGene00000170	C01G6.1	925.57	1.39667	1.96e-12	4.07e-10	0.0861797	0.667923	0.725517	1.31049	5.17e-11	2.75e-10	653.661	579.607	542.644	2059.64	1223.99	1388.79	629.624	557.104	695.076	1527	38	24	14	9.29	2.78	0.00271	0.0342	1	0.62	Y	N
C06A12.3	WBGene00007357	C06A12.3	165.328	0.44529	0.016403	0.0576512	1.61001	3.14e-19	2.04e-18	-1.16472	5.18e-11	2.75e-10	90.8383	94.707	89.3597	131.77	122.837	119.17	288.246	274.584	276.441	132	39	37	2	24.06	7.35	9.9e-14	1.45e-11	0.33	0	N	N
F55A11.6	WBGene00010079	F55A11.6	170.307	-0.102021	0.611368	0.740091	1.1911	8.24e-10	2.52e-09	-1.29312	5.41e-11	2.86e-10	131.107	109.102	123.951	130.091	113.186	93.9607	278.948	285.694	266.725	744	9	9	0	6.4	4.08	2.23e-05	0.000578	0.33	0.29	Y	N
Y4C6B.7	WBGene00021161	Y4C6B.7	117.468	0.247024	0.328257	0.48403	1.8354	3.7e-14	1.58e-13	-1.58838	5.61e-11	2.97e-10	70.2358	56.8242	56.9308	79.7334	71.9475	65.3142	265.664	209.509	181.055	388	9	9	0	8.33	5.34	4.68e-08	2.33e-06	0.18	0.23	Y	N
T20B12.7	WBGene00020604	T20B12.7	1374.49	-0.365457	0.00449217	0.0224499	-1.22672	8.04e-21	5.98e-20	0.861258	6.11e-11	3.22e-10	2032.15	1769.13	1813.14	1375.61	1524.06	1457.54	694.712	872.955	831.088	510	36	29	7	15.19	4.78	8.72e-07	3.3e-05	0.41	0.57	Y	N
nas-9	WBGene00003528	C37H5.9	255.045	0.688826	0.00280699	0.0159285	2.14321	2.74e-21	2.14e-20	-1.45438	7.29e-11	3.81e-10	88.0288	104.557	132.598	136.806	175.482	215.422	427.72	547.581	467.211	108	45	41	4	27.05	7.69	7.33e-15	1.31e-12	0.48	1.27	N	N
poml-2	WBGene00017089	E01A2.7	191.887	-0.148252	0.494812	0.640164	1.24211	3.87e-09	1.12e-08	-1.39036	8.06e-11	4.19e-10	123.615	151.531	128.274	128.413	121.96	113.44	346.692	366.641	246.412	187	39	33	6	21.83	6.66	1.41e-11	1.46e-09	2.48	2.25	N	N
dhs-18	WBGene00000981	C45B11.3	244.974	-0.194106	0.35957	0.51524	1.15629	2.33e-08	6.39e-08	-1.35039	1.19e-10	6.07e-10	138.599	188.656	208.266	130.091	155.301	185.63	389.198	430.129	378.891	1014	46	35	11	12.91	3.54	0.000201	0.00382	1.96	1.36	N	Y
cor-1	WBGene00000768	R01H10.3	291.875	0.27236	0.11758	0.234605	1.36849	1.1e-15	5.32e-15	-1.09613	1.3e-10	6.62e-10	177.931	179.565	191.691	229.129	203.559	231.464	444.988	417.431	551.115	1130	31	24	7	9.87	3.31	0.000459	0.00784	0.64	0.61	Y	N
F43G6.10	WBGene00009662	F43G6.10	136.296	-1.556	3.29e-07	1.23e-05	-3.91702	2.2e-27	3.01e-26	2.36103	1.38e-10	6.96e-10	315.593	278.06	278.168	142.681	78.0894	74.4811	11.9549	31.7438	15.8975	1574	46	30	16	10.07	2.72	0.00323	0.0396	0.94	1.74	N	N
msp-59	WBGene00003452	ZK354.11	254.673	1.27337	0.0662353	0.15568	5.5525	3.55e-16	1.79e-15	-4.27914	1.42e-10	7.16e-10	7.49182	21.2144	16.5748	74.6976	13.1611	21.7714	822.231	650.748	664.164	1075	45	31	14	12.34	3.41	0.00032	0.00574	0.31	0.45	N	N
pcca-1	WBGene00017864	F27D9.5	4843.92	0.0941269	0.36961	0.525662	0.765585	2.74e-13	1.09e-12	-0.671459	1.52e-10	7.65e-10	4159.83	3759.49	3652.94	3875.04	4122.07	4355.42	6285.62	6758.26	6626.63	301	46	40	6	20.69	5.77	3.86e-09	2.48e-07	0.46	0.91	Y	N
cah-4	WBGene00000282	R01E6.3	1725.14	-0.315454	0.0495645	0.126266	0.712397	8.54e-06	1.91e-05	-1.02785	1.55e-10	7.8e-10	1593.88	1413.79	1503.26	1394.08	1037.1	1192.84	2940.9	2222.07	2228.31	1354	43	30	13	10.57	2.98	0.00146	0.0207	0	1.89	N	Y
gbb-2	WBGene00022675	ZK180.1	128.319	0.302537	0.15501	0.285101	1.60478	4.39e-15	2.02e-14	-1.30224	1.68e-10	8.38e-10	74.9182	68.9467	74.9469	83.9299	85.9861	100.836	205.89	233.317	226.098	1356	38	28	10	9.91	2.98	0.00146	0.0208	0.34	0	Y	N
srp-1	WBGene00005642	C05E4.3	350.633	0.31178	0.0670399	0.156929	1.37869	1.92e-16	9.87e-16	-1.06691	1.77e-10	8.82e-10	219.136	229.57	203.942	292.915	264.977	250.944	645.564	474.57	574.078	993	44	32	12	12.72	3.57	0.000178	0.00346	0.26	0.37	N	N
dpy-3	WBGene00001065	EGAP7.1	45.9705	2.61839	1.39e-11	2.35e-09	0.0327759	0.940544	0.952352	2.58561	2.39e-10	1.17e-09	21.539	18.1837	11.5303	125.895	106.166	79.0645	22.5815	11.1103	17.6639	1589	24	17	7	7.12	2.71	0.00337	0.0409	0.15	0.7	N	N
E04F6.9	WBGene00017128	E04F6.9	518.98	0.264009	0.283895	0.43528	1.80648	1.37e-13	5.54e-13	-1.54247	2.62e-10	1.27e-09	280.943	262.907	276.006	443.15	329.028	209.693	1167.59	918.984	782.512	105	42	39	3	26.2	7.71	6.05e-15	1.11e-12	0.84	1.5	Y	N
C25E10.12	WBGene00016101	C25E10.12	195.554	0.637839	0.00457599	0.0227422	2.00262	8.07e-20	5.48e-19	-1.36478	2.83e-10	1.37e-09	90.8383	91.6764	85.7565	168.699	128.102	119.17	437.018	326.961	311.769	410	36	29	7	16.52	5.21	9.19e-08	4.32e-06	1.79	1	Y	N
T10B10.3	WBGene00011680	T10B10.3	727.817	-0.309536	0.177871	0.314233	-1.78791	2.32e-14	1.01e-13	1.47838	3.06e-10	1.48e-09	1108.79	1060.72	957.014	715.083	833.538	975.129	204.562	269.822	425.701	1612	36	27	9	8.7	2.67	0.00374	0.0447	0.73	0	Y	N
T01C8.2	WBGene00020143	T01C8.2	128.77	0.333929	0.155313	0.285433	1.74886	1.22e-14	5.4e-14	-1.41493	3.58e-10	1.71e-09	65.5534	77.2809	63.4166	107.43	72.8249	79.0645	225.815	231.73	235.814	1535	45	28	17	10.13	2.77	0.00279	0.035	0.73	1	Y	N
pdk-1	WBGene00003965	H42K12.1	432.119	-0.199131	0.26491	0.41435	-1.36632	1.87e-13	7.5e-13	1.16719	4e-10	1.9e-09	622.757	537.178	562.822	438.114	493.104	570.639	177.995	220.62	265.842	591	40	33	7	15.22	4.53	2.95e-06	9.61e-05	0.63	0	N	N
C27H5.2	WBGene00016172	C27H5.2	256.746	0.829192	0.000112382	0.00140409	2.12162	8.67e-24	8.56e-23	-1.29243	4.18e-10	1.98e-09	117.06	100.768	106.655	197.235	234.268	142.087	492.807	504.727	415.103	91	45	39	6	27.54	7.83	2.44e-15	5.18e-13	0.15	0	Y	N
ensa-1	WBGene00010730	K10C3.2	1382.11	-0.620004	3.77e-06	9.41e-05	-1.47735	2.97e-27	4.03e-26	0.857347	4.42e-10	2.09e-09	2302.8	2032.79	1853.49	1255.59	1329.27	1442.64	664.161	795.183	763.082	736	31	26	5	12.11	4.1	2.1e-05	0.00055	0.41	1.27	N	N
PDB1.1	WBGene00019803	PDB1.1	267.626	-0.223314	0.435511	0.587854	1.54078	4.4e-08	1.18e-07	-1.7641	5.03e-10	2.36e-09	161.074	172.746	171.513	156.949	114.941	161.567	727.92	304.741	437.182	34	45	39	6	33.03	9.43	0	0	0.75	0.29	Y	Y
gyg-1	WBGene00006863	F56B6.4	614.512	-0.088375	0.605501	0.734908	0.970434	1.04e-08	2.92e-08	-1.05881	5.19e-10	2.44e-09	447.636	491.719	478.507	541.348	358.86	433.136	1021.48	872.955	884.963	1485	38	25	13	9.42	2.82	0.00239	0.031	0.12	0	N	N
nadk-1	WBGene00022307	Y77E11A.2	220.285	-0.138851	0.53379	0.674301	1.21932	2.25e-08	6.16e-08	-1.35817	7.32e-10	3.38e-09	141.408	140.166	185.926	167.86	105.289	152.4	330.752	374.577	384.191	778	39	31	8	13.32	4	3.18e-05	0.000789	0.33	1.61	N	N
akt-2	WBGene00000103	F28H6.1	229.784	0.727029	0.00227299	0.0135625	2.14527	4.56e-20	3.16e-19	-1.41824	7.41e-10	3.42e-09	97.3936	75.7656	118.906	193.039	128.979	161.567	503.434	372.99	415.986	241	45	37	8	21.95	6.21	2.71e-10	2.17e-08	0.33	0.53	N	Y
tom-1	WBGene00006594	M01A10.2	515.778	0.506552	0.000982946	0.00724626	1.4365	3.75e-21	2.88e-20	-0.929944	7.67e-10	3.53e-09	282.816	303.062	318.524	399.506	458.007	428.553	947.093	763.439	741.002	819	43	31	12	13.64	3.89	5.07e-05	0.00119	1.12	0.45	Y	N
vhp-1	WBGene00006923	F08B1.1	1434.7	0.040461	0.783275	0.865331	0.939258	1.45e-10	4.72e-10	-0.898797	9.18e-10	4.19e-09	935.54	1042.53	1292.83	1219.5	1049.38	1096.59	2216.97	2004.62	2054.32	677	46	35	11	15.29	4.22	1.21e-05	0.000346	0.18	0.6	N	N
T19D12.2	WBGene00020577	T19D12.2	181.852	0.494737	0.0956441	0.202377	2.258	7.65e-15	3.45e-14	-1.76327	9.8e-10	4.45e-09	79.6005	77.2809	70.623	114.145	106.166	99.69	548.597	296.805	243.762	721	45	31	14	14.84	4.14	1.73e-05	0.000462	1.55	2.88	Y	Y
C53A5.13	WBGene00008270	C53A5.13	169.496	0.382602	0.0481689	0.123991	1.52396	5.68e-16	2.82e-15	-1.14136	1.01e-09	4.56e-09	101.14	102.284	91.5217	134.288	139.508	108.857	274.963	292.043	280.857	1431	40	25	15	9.87	2.88	0.00198	0.0267	0.15	0	N	N
cpt-3	WBGene00021703	Y48G9A.10	67.9315	0.4218	0.369386	0.525427	3.12374	2.72e-12	1e-11	-2.70194	1.05e-09	4.77e-09	14.0472	13.6378	27.3844	38.6077	11.4063	24.0631	201.905	106.342	173.99	875	35	26	9	11.97	3.79	7.43e-05	0.00164	0.68	1.79	N	N
madd-2	WBGene00016539	C39F7.2	252.557	0.777837	1.36e-05	0.000259105	-0.354505	0.0591377	0.0858062	1.13234	1.08e-09	4.88e-09	245.357	190.929	215.472	371.809	407.118	335.738	181.98	144.434	180.172	1156	36	28	8	10.5	3.26	0.000561	0.00936	0.49	0.72	N	N
mif-2	WBGene00003235	C52E4.2	376.807	0.147086	0.409533	0.565088	1.2219	3.73e-12	1.36e-11	-1.07481	1.09e-09	4.91e-09	228.5	237.146	296.184	279.487	279.016	286.466	576.492	698.364	509.605	1422	45	30	15	10.53	2.89	0.00192	0.0261	0.76	0.12	Y	Y
zig-9	WBGene00022474	Y119C1B.9	126.294	0.336629	0.159853	0.291505	1.73647	6.12e-14	2.56e-13	-1.39984	1.2e-09	5.4e-09	70.2358	61.3702	72.0643	92.3229	100.025	63.0224	235.113	211.096	231.398	225	22	20	2	15.52	6.33	1.23e-10	1.05e-08	0.7	1.13	Y	N
gly-19	WBGene00001644	F22D6.12	55.6356	0.371309	0.287645	0.439528	2.33361	1.01e-12	3.84e-12	-1.9623	1.41e-09	6.28e-09	20.6025	20.4567	26.6638	29.3755	29.8319	28.6466	115.564	141.26	88.3197	1360	43	29	14	10.56	2.97	0.00148	0.021	0.68	2.09	N	N
T27D12.1	WBGene00012085	T27D12.1	1289.77	0.540211	0.0180849	0.0617501	1.91422	4.27e-17	2.33e-16	-1.37401	1.51e-09	6.73e-09	434.525	552.331	877.023	1037.37	758.959	916.69	2487.95	2128.42	2414.66	117	46	40	6	26.83	7.54	2.4e-14	3.95e-12	0	2.46	Y	N
gob-1	WBGene00001649	H13N06.3	667.782	0.290546	0.0454158	0.119072	1.15644	1e-15	4.88e-15	-0.865891	1.79e-09	7.91e-09	412.05	424.287	512.377	523.722	555.4	572.931	1113.13	931.681	964.451	1157	42	30	12	11.38	3.26	0.000563	0.00939	0.49	1.46	Y	Y
spp-5	WBGene00004990	T08A9.9	4096.91	-0.0522132	0.823362	0.891153	1.35219	7.14e-09	2.04e-08	-1.40441	1.87e-09	8.25e-09	2866.56	2651.8	2644.04	3453.71	2497.98	1918.17	9405.85	6193.22	5240.89	1461	45	33	12	10.39	2.85	0.0022	0.029	1.59	1.84	N	Y
hir-1	WBGene00016059	C24G6.2	342.58	0.423146	0.0520721	0.131051	1.70843	1.92e-15	9.09e-15	-1.28528	1.96e-09	8.61e-09	170.439	176.534	202.501	298.79	259.713	176.463	704.01	574.563	520.203	686	43	34	9	14.72	4.21	1.28e-05	0.000361	0.12	0.46	Y	N
C18B2.3	WBGene00015954	C18B2.3	183.117	-0.00200101	0.992767	0.996512	1.29781	1.59e-09	4.78e-09	-1.29981	2.1e-09	9.17e-09	105.822	157.592	105.935	138.484	121.082	108.857	309.499	311.089	289.689	1149	29	23	6	9.41	3.27	0.000542	0.0091	0.61	0.13	N	N
pgp-10	WBGene00004004	C54D1.1	151.069	0.535722	0.00842848	0.0358497	1.69715	8.57e-18	4.96e-17	-1.16142	2.25e-09	9.82e-09	67.4263	84.0998	86.4772	123.377	106.166	116.878	263.008	258.712	253.478	823	29	24	5	11.1	3.88	5.18e-05	0.00122	0.29	2.23	N	N
dmd-7	WBGene00019521	K08B12.2	620.728	0.240586	0.228684	0.374315	1.42478	6.78e-13	2.61e-12	-1.1842	2.37e-09	1.03e-08	368.035	412.923	366.807	538.83	430.808	385.01	1309.73	938.03	836.387	729	45	34	11	14.77	4.12	1.89e-05	0.000501	0.72	0.13	Y	Y
mai-1	WBGene00003124	K10B3.9	131.607	0.369093	0.126929	0.247635	1.75834	6.05e-14	2.53e-13	-1.38925	2.41e-09	1.05e-08	59.9345	65.1584	83.5946	104.912	87.7409	76.7728	244.411	203.16	258.777	211	34	31	3	19.78	6.46	5.07e-11	4.64e-09	0.4	0.89	N	N
T23F2.2	WBGene00020735	T23F2.2	249.478	0.692476	0.000341376	0.00327429	1.8047	2.09e-21	1.65e-20	-1.11222	2.58e-09	1.12e-08	130.17	120.467	116.744	208.985	200.927	182.192	373.258	522.186	390.373	381	35	29	6	16.75	5.37	3.99e-08	2.02e-06	0.43	0	N	N
Y105C5A.24	WBGene00013643	Y105C5A.24	181.479	0.177881	0.479693	0.626908	1.64047	2.49e-11	8.52e-11	-1.46259	2.89e-09	1.24e-08	79.6005	101.526	128.995	116.663	86.8635	150.108	316.141	314.264	339.148	854	36	30	6	12.23	3.82	6.62e-05	0.0015	0.55	1	Y	Y
T04A6.1	WBGene00020200	T04A6.1	177.009	0.150774	0.461364	0.610675	1.33803	1.9e-11	6.54e-11	-1.18726	2.97e-09	1.27e-08	128.297	113.648	101.611	135.127	129.857	114.586	298.872	323.787	247.295	783	41	30	11	13.6	3.98	3.5e-05	0.000862	0.79	0.23	N	N
msp-51	WBGene00003444	ZK354.5	127.076	0.662687	0.423526	0.576773	5.34924	2.34e-11	8.03e-11	-4.68656	3.05e-09	1.31e-08	4.68238	13.6378	7.92707	31.0541	7.89668	2.29172	427.72	311.089	337.381	1542	33	21	12	8.57	2.76	0.00287	0.0359	1	1.12	N	N
ugt-6	WBGene00013904	ZC455.4	100.286	0.199603	0.57321	0.707549	2.22605	7.27e-11	2.41e-10	-2.02644	3.2e-09	1.37e-08	29.0308	39.3981	62.6959	56.233	35.0964	60.7307	241.755	230.143	147.494	1036	43	29	14	12.32	3.49	0.000238	0.00443	0.19	1.35	N	Y
H14N18.4	WBGene00019204	H14N18.4	237.933	0.390903	0.0478484	0.123467	1.5317	2.71e-15	1.27e-14	-1.1408	3.27e-09	1.39e-08	146.09	137.893	127.554	202.271	181.624	153.546	433.033	431.716	327.666	1405	40	26	14	9.98	2.91	0.00178	0.0245	2	0	N	N
Y43B11AR.1	WBGene00021543	Y43B11AR.1	361.184	-0.203702	0.215576	0.35862	0.766747	2.21e-06	5.2e-06	-0.970449	3.3e-09	1.41e-08	289.371	336.399	284.654	303.826	230.759	255.527	547.269	504.727	498.123	872	22	18	4	9.42	3.79	7.39e-05	0.00163	0.15	0.17	N	N
nhr-204	WBGene00019816	R02C2.4	102.711	-0.218959	0.384628	0.541586	1.23972	2.64e-07	6.69e-07	-1.45868	3.36e-09	1.43e-08	57.1251	69.7044	91.5217	65.4653	63.1734	59.5848	171.353	169.829	176.639	1328	41	32	9	10.39	3	0.00135	0.0196	0.21	0.38	N	N
cytb-5.1	WBGene00007848	C31E10.7	773.585	-0.312532	0.137675	0.262629	0.927127	9.31e-06	2.08e-05	-1.23966	3.67e-09	1.55e-08	618.075	609.156	650.741	605.134	410.627	496.158	1584.69	1004.69	982.998	657	45	33	12	15.33	4.28	9.21e-06	0.00027	0.61	0	N	Y
swm-1	WBGene00023417	C25E10.9	169.506	-0.0746087	0.80719	0.881082	1.69939	1.25e-08	3.5e-08	-1.774	3.71e-09	1.57e-08	95.5206	119.71	78.5501	131.77	94.7602	50.4179	336.065	331.723	287.039	423	45	36	9	18.29	5.14	1.35e-07	6.15e-06	0.47	1.49	Y	N
zip-9	WBGene00077761	F17C11.17	1452.76	0.183988	0.16682	0.300284	0.965928	3.25e-13	1.28e-12	-0.781939	3.8e-09	1.61e-08	1017.95	1116.03	1063.67	1276.57	1139.75	1216.91	1778.62	2152.23	2313.09	1102	37	26	11	10.98	3.36	0.000384	0.00672	0.73	0	N	N
aldo-2	WBGene00017166	F01F1.12	15518.3	-0.338508	0.00125664	0.00870556	0.279441	0.00772798	0.0128284	-0.61795	3.96e-09	1.67e-08	16429.6	15281.2	14774.6	11493.4	12079.3	13192.3	18006.7	18467	19940.8	164	46	40	6	24.57	6.89	2.81e-12	3.31e-10	0.15	1.73	Y	Y
T21D12.12	WBGene00020651	T21D12.12	163.278	-0.188589	0.441163	0.592839	1.23272	2.24e-07	5.72e-07	-1.42131	4.01e-09	1.69e-08	92.7112	106.83	147.732	104.912	86.8635	114.586	263.008	234.904	317.951	596	38	29	9	14.76	4.51	3.23e-06	0.000105	1.47	1.23	Y	N
C29F5.3	WBGene00016212	C29F5.3	20.8098	1.21871	0.202715	0.34359	5.43856	1.48e-10	4.8e-10	-4.21985	4.45e-09	1.87e-08	1.87295	2.27297	0	5.03579	0.877409	3.43759	79.6993	34.9182	59.1742	1640	41	29	12	9.26	2.66	0.00396	0.0466	1.29	0.25	N	N
flp-1	WBGene00001444	F23B2.5	175.844	0.314566	0.139062	0.264361	1.52284	2.11e-13	8.42e-13	-1.20827	5.13e-09	2.14e-08	100.203	102.284	106.655	161.145	113.186	108.857	293.559	315.851	280.857	375	44	39	5	18.95	5.4	3.33e-08	1.71e-06	0.56	0.94	N	N
cyp-33E1	WBGene00016768	C49C8.4	136.112	0.355849	0.174637	0.310658	1.8312	6.47e-13	2.49e-12	-1.47536	5.9e-09	2.44e-08	73.0452	75.7656	61.2547	109.948	89.4957	67.6059	306.842	231.73	209.318	1433	46	29	17	10.6	2.88	0.00202	0.0272	0.88	1	Y	Y
M28.10	WBGene00010901	M28.10	649.705	-0.214816	0.327881	0.483676	1.05874	1.19e-06	2.86e-06	-1.27356	5.98e-09	2.47e-08	535.665	521.267	425.9	576.598	360.615	338.029	1211.43	991.994	885.846	513	22	19	3	11.77	4.77	9.08e-07	3.41e-05	0.34	1.13	N	Y
Y4C6B.3	WBGene00021157	Y4C6B.3	164.711	0.0294301	0.925399	0.956449	1.82376	2.86e-09	8.41e-09	-1.79433	6.15e-09	2.54e-08	53.3792	87.8881	123.951	108.27	85.1087	77.9186	328.095	387.275	230.514	820	37	27	10	12.6	3.88	5.15e-05	0.00121	0.36	1.95	N	N
M60.4	WBGene00019780	M60.4	408.171	0.345402	0.0577606	0.140941	1.38836	1.22e-14	5.41e-14	-1.04296	6.31e-09	2.6e-08	264.086	254.572	233.488	381.881	306.216	264.694	754.487	612.656	601.457	9	46	45	1	39	11.03	0	0	2.01	0	N	N
pccb-1	WBGene00018701	F52E4.1	4682.75	0.361256	0.000510386	0.00443095	0.963825	1.69e-20	1.22e-19	-0.602569	6.42e-09	2.64e-08	3376.94	3406.42	3167.95	4042.9	4287.02	4453.97	5973.46	6859.84	6576.28	146	36	34	2	22.35	7.11	5.89e-13	7.78e-11	0.74	1.75	Y	Y
ced-7	WBGene00000421	C48B4.4	4591.67	-0.25531	0.0338256	0.0967731	-0.958297	2.32e-15	1.09e-14	0.702988	6.47e-09	2.66e-08	6142.35	5755.16	5667.14	4353.44	5319.73	5042.94	2919.65	3296.6	2828	1313	29	19	10	8.71	3.02	0.00128	0.0188	1.28	0.4	N	Y
col-92	WBGene00000667	W05B2.6	311.751	-0.322062	0.0929297	0.198368	0.786471	3.03e-05	6.45e-05	-1.10853	6.7e-09	2.75e-08	231.31	313.67	250.784	221.575	199.172	216.568	371.93	492.029	508.721	1516	46	31	15	10.31	2.79	0.00263	0.0334	0.21	0	N	N
K11H12.7	WBGene00019663	K11H12.7	235.878	-0.196092	0.361399	0.517314	1.03804	8.21e-07	2e-06	-1.23413	7.02e-09	2.88e-08	178.867	192.445	169.351	201.432	149.159	119.17	379.9	403.147	329.432	1400	44	29	15	10.51	2.92	0.00175	0.0242	0.26	0.23	N	N
ZC204.12	WBGene00022562	ZC204.12	101.496	0.211792	0.506977	0.650844	1.9965	8.94e-11	2.94e-10	-1.78471	7.1e-09	2.91e-08	36.5226	35.6098	75.6675	64.626	49.1349	58.439	203.233	196.812	193.42	422	46	35	11	18.5	5.14	1.34e-07	6.12e-06	0	0.68	N	N
akt-1	WBGene00000102	C12D8.10	2602.49	-0.540614	4.5e-07	1.6e-05	-1.16934	3.94e-27	5.28e-26	0.628731	7.78e-09	3.17e-08	3947.25	3507.95	3528.99	2426.41	2604.15	2519.75	1620.55	1733.21	1534.11	360	46	35	11	19.61	5.46	2.33e-08	1.25e-06	0.98	0.23	N	Y
enol-1	WBGene00011884	T21B10.2	12125.7	-0.090866	0.389963	0.546047	0.519139	8.95e-07	2.17e-06	-0.610005	7.93e-09	3.22e-08	11564.6	10335.9	10463.7	9183.61	10537.7	10668	15161.5	15513.2	15703.2	508	44	35	9	16.86	4.79	8.47e-07	3.22e-05	0.34	0.23	Y	N
gpd-4	WBGene00001686	F33H1.2	1101.68	-0.493029	0.0622183	0.148522	-2.03772	2.5e-14	1.09e-13	1.54469	7.99e-09	3.25e-08	1885.13	1641.84	1547.22	897.21	1348.58	1360.14	223.158	511.076	500.773	563	37	31	6	14.89	4.62	1.94e-06	6.64e-05	0.58	0.46	Y	N
H11E01.2	WBGene00019187	H11E01.2	132.469	0.0372476	0.872642	0.922463	1.34614	2.13e-09	6.31e-09	-1.30889	8.09e-09	3.29e-08	83.3464	90.9187	85.7565	87.2871	90.3731	89.3773	255.038	239.666	170.457	1066	33	22	11	10.56	3.44	0.000295	0.00533	0	0	N	N
C01A2.2	WBGene00007214	C01A2.2	79.3026	1.16289	0.000164466	0.00187543	2.76444	1.32e-20	9.63e-20	-1.60155	8.22e-09	3.33e-08	20.6025	20.4567	29.5464	62.1081	42.993	53.8555	170.025	174.591	139.545	426	41	30	11	17.41	5.14	1.39e-07	6.3e-06	0.41	1.23	Y	N
lys-7	WBGene00003096	C02A12.4	1428.42	0.0181549	0.950268	0.972953	1.69199	5.58e-09	1.6e-08	-1.67383	8.3e-09	3.36e-08	858.749	791.751	801.355	1070.95	870.39	539.701	4077.95	2053.83	1791.12	5	44	42	2	40.3	11.67	0	0	1.81	1.27	N	Y
ZK909.6	WBGene00014150	ZK909.6	97.2138	0.0733534	0.775131	0.85974	1.50275	1.04e-09	3.15e-09	-1.42939	8.85e-09	3.58e-08	50.5698	56.0666	72.0643	68.8225	68.4379	50.4179	170.025	169.829	168.691	521	9	9	0	7.42	4.74	1.06e-06	3.92e-05	0.15	1.29	Y	N
F22B8.7	WBGene00009049	F22B8.7	208.213	0.571282	0.00845729	0.0358937	1.77797	6.48e-17	3.49e-16	-1.20669	9.5e-09	3.83e-08	82.41	103.799	128.995	168.699	145.65	155.837	348.02	419.018	321.484	347	44	35	9	19.4	5.53	1.59e-08	8.84e-07	0.75	0.23	Y	Y
F54D5.3	WBGene00010049	F54D5.3	1345.33	0.0448501	0.810798	0.88275	1.11723	2.17e-09	6.44e-09	-1.07238	9.63e-09	3.88e-08	917.747	1003.89	960.617	1227.89	860.738	883.46	2596.87	1788.76	1867.96	396	44	33	11	18.6	5.3	5.89e-08	2.87e-06	0.23	1.61	N	Y
fln-2	WBGene00016006	C23F12.1	4784.94	0.568288	9.11e-07	2.89e-05	1.22686	2.69e-26	3.31e-25	-0.658577	1.18e-08	4.69e-08	2882.48	3246.56	2798.98	4777.29	4419.51	4039.16	7243.34	7069.35	6587.77	1399	41	28	13	10.13	2.92	0.00175	0.0241	0.79	0	N	N
D1086.3	WBGene00008390	D1086.3	1023.9	1.22954	2.58e-05	0.00043551	2.88022	4.65e-23	4.29e-22	-1.65068	1.2e-08	4.77e-08	312.783	318.216	229.885	742.779	830.029	443.449	3081.71	1925.26	1330.98	149	44	36	8	24.66	7.08	7.4e-13	9.58e-11	1.6	1.77	Y	Y
ptr-8	WBGene00004222	F44F4.4	498.627	0.81464	0.000113227	0.00141342	1.99571	1.53e-21	1.22e-20	-1.18107	1.23e-08	4.9e-08	179.804	237.146	247.181	396.988	479.943	291.049	968.347	920.571	766.615	805	46	34	12	14.23	3.92	4.48e-05	0.00107	0	0.27	N	N
B0252.3	WBGene00015088	B0252.3	257.162	0.0865436	0.681358	0.793206	1.268	9.34e-10	2.85e-09	-1.18145	1.36e-08	5.39e-08	194.787	190.929	132.598	187.164	197.417	163.858	483.509	404.734	359.461	1654	45	32	13	9.65	2.63	0.00421	0.0491	0.65	1.81	Y	N
pghm-1	WBGene00022144	Y71G12B.4	283.845	0.171381	0.346617	0.502086	1.18966	3.15e-11	1.07e-10	-1.01828	1.43e-08	5.64e-08	191.978	190.172	198.177	264.379	184.256	203.964	439.674	409.495	472.51	1069	37	27	10	11.18	3.43	0.000305	0.00551	0.21	0	N	N
T07D1.2	WBGene00020301	T07D1.2	347.784	0.420244	0.0219437	0.0708671	1.44166	1.73e-15	8.23e-15	-1.02141	1.46e-08	5.76e-08	188.232	225.782	204.663	323.13	250.062	254.381	652.206	531.709	499.889	494	36	29	7	15.38	4.84	6.35e-07	2.48e-05	0.34	0.25	Y	Y
glna-2	WBGene00008435	DH11.1	383.375	0.453699	0.0421399	0.112955	1.69702	1.58e-14	6.93e-14	-1.24332	1.61e-08	6.33e-08	205.088	217.447	192.412	228.289	366.757	246.36	515.389	772.962	705.674	1599	45	30	15	9.85	2.69	0.00357	0.043	0.53	0.98	Y	N
far-3	WBGene00001387	F15B9.1	438.989	1.27036	0.0162057	0.0572237	4.20051	1.21e-15	5.83e-15	-2.93015	1.79e-08	6.97e-08	55.2521	53.7936	72.0643	144.359	171.095	121.461	2005.77	863.432	463.678	142	46	36	10	25.44	7.14	4.71e-13	6.39e-11	2.7	0.53	Y	N
ZC443.1	WBGene00013896	ZC443.1	85.0115	0.149762	0.580139	0.71369	1.61125	4.88e-10	1.52e-09	-1.46149	1.98e-08	7.69e-08	53.3792	52.2783	42.5179	64.626	47.3801	51.5638	143.459	173.004	136.896	567	27	22	5	12.59	4.59	2.22e-06	7.55e-05	0	0	N	N
gst-42	WBGene00001790	D1053.1	320.822	-0.07008	0.781025	0.86381	1.3271	9.74e-08	2.55e-07	-1.39718	2.34e-08	8.98e-08	211.644	234.873	201.059	280.326	203.559	130.628	648.221	490.442	486.641	738	41	30	11	13.98	4.09	2.12e-05	0.000555	0.26	1.56	Y	Y
F25E5.8	WBGene00017789	F25E5.8	404.038	0.0639368	0.70504	0.809495	1.00022	2.1e-09	6.23e-09	-0.93628	2.37e-08	9.09e-08	263.15	325.035	309.876	348.309	285.158	305.945	689.399	545.994	563.48	249	46	39	7	22.06	6.17	3.46e-10	2.68e-08	0.15	0.23	Y	N
F20G2.2	WBGene00008986	F20G2.2	325.591	-0.112076	0.542906	0.682098	0.909657	5.44e-07	1.34e-06	-1.02173	2.46e-08	9.4e-08	276.261	234.873	260.152	250.95	276.384	183.338	518.045	466.634	463.678	1547	45	31	14	10.08	2.76	0.00291	0.0362	1.01	0.23	Y	N
F48D6.4	WBGene00018602	F48D6.4	972.596	-0.899828	0.000180043	0.00201625	0.440386	0.0654159	0.094134	-1.34021	2.48e-08	9.5e-08	983.301	811.45	1230.86	720.958	418.524	481.262	1752.06	1201.5	1153.46	2	46	45	1	43.09	12.21	0	0	0.26	1.74	N	Y
F58E2.3	WBGene00019047	F58E2.3	66.6454	1.21675	0.00479624	0.023592	3.39701	2.69e-16	1.37e-15	-2.18026	2.56e-08	9.78e-08	11.2377	12.8802	18.7367	49.5186	22.8126	27.5007	172.682	187.289	97.1517	1125	32	23	9	10.05	3.32	0.000451	0.00773	0.69	0.98	Y	N
bigr-1	WBGene00009512	F37H8.3	49.3075	0.3783	0.29462	0.447631	2.24114	3.84e-11	1.3e-10	-1.86284	2.82e-08	1.07e-07	20.6025	25.0027	17.2954	26.0183	27.1997	28.6466	114.236	107.929	76.8381	906	42	30	12	12.96	3.73	9.47e-05	0.00202	1.02	0	Y	Y
F21C10.10	WBGene00017659	F21C10.10	656.499	0.513045	0.00772721	0.0336031	1.57178	2.17e-16	1.11e-15	-1.05874	2.84e-08	1.08e-07	323.085	408.377	361.763	599.259	536.974	422.823	1245.97	1149.13	861.117	87	42	40	2	26.75	7.88	1.67e-15	3.69e-13	0.26	1.23	Y	Y
hil-1	WBGene00001852	C30G7.1	94.2313	0.688671	0.0183942	0.0625384	2.21773	3.91e-15	1.8e-14	-1.52906	2.84e-08	1.08e-07	40.2685	36.3675	40.356	71.3404	56.1542	60.7307	233.785	133.324	175.756	48	41	37	4	29.76	8.9	0	0	1.09	0.61	N	N
prk-1	WBGene00004182	C06E8.3	515.809	0.381933	0.0117826	0.0456314	1.21291	7.23e-16	3.56e-15	-0.830977	2.94e-08	1.11e-07	329.64	358.371	316.362	368.452	454.498	488.137	747.845	768.201	810.775	692	32	25	7	12.59	4.19	1.37e-05	0.000381	0.64	0	N	N
ZK809.8	WBGene00014088	ZK809.8	402.985	-0.735556	0.000964607	0.0071367	0.502181	0.022536	0.0350741	-1.23774	2.93e-08	1.11e-07	427.97	347.764	426.621	319.773	178.991	222.297	665.489	530.122	507.838	801	42	32	10	13.58	3.92	4.44e-05	0.00107	0.93	0.97	N	N
snt-4	WBGene00004924	T23H2.2	401.876	0.467836	0.00821478	0.0352539	1.43364	2.73e-16	1.39e-15	-0.965806	2.95e-08	1.12e-07	221.009	250.784	238.533	371.809	257.958	354.071	649.549	684.079	589.092	724	42	29	13	14.31	4.14	1.74e-05	0.000463	0.26	0	N	N
Y73B6BL.31	WBGene00022252	Y73B6BL.31	205.749	-0.607986	0.0144023	0.0528698	0.766665	0.00160647	0.00289129	-1.37465	2.96e-08	1.12e-07	195.724	182.595	174.396	133.449	105.289	123.753	387.87	201.573	347.096	577	9	9	0	7.14	4.56	2.55e-06	8.51e-05	0	0.38	Y	Y
pab-2	WBGene00003903	F18H3.3	3870.78	0.577227	2.59e-08	1.45e-06	1.14974	1.26e-28	1.95e-27	-0.572516	3.04e-08	1.15e-07	2629.63	2415.41	2352.18	3794.47	3558.77	3680.51	5790.15	5109.17	5506.73	851	42	28	14	13.28	3.83	6.44e-05	0.00146	0.79	1.38	N	Y
lbp-6	WBGene00002258	W02D3.5	1754.48	-0.452855	0.00979534	0.0400625	0.51775	0.00306047	0.00532951	-0.970605	3.15e-08	1.19e-07	1548.93	1630.48	1813.14	1526.68	960.763	1159.61	2642.03	2347.46	2161.18	269	45	41	4	21.31	6.02	8.63e-10	6.19e-08	0.33	0.66	Y	Y
col-146	WBGene00000719	T06E4.6	128.946	0.47831	0.0218167	0.0705362	1.58074	5.67e-15	2.59e-14	-1.10243	3.26e-08	1.23e-07	76.7911	67.4314	71.3437	94.0015	95.6376	111.149	216.516	217.445	210.201	905	43	33	10	13.12	3.73	9.41e-05	0.00201	1	0	N	N
flp-18	WBGene00001461	Y48D7A.2	93.2068	0.541662	0.0370535	0.103251	1.89884	3.26e-14	1.4e-13	-1.35717	3.29e-08	1.24e-07	45.8874	49.2477	40.356	68.8225	59.6638	68.7517	143.459	198.399	164.275	1134	41	27	14	11.39	3.31	0.000474	0.00806	0.73	0	N	N
endu-1	WBGene00010488	K02A11.3	202.996	-0.0702766	0.784633	0.866334	1.33089	1.31e-07	3.4e-07	-1.40117	3.52e-08	1.32e-07	120.806	135.62	152.056	153.592	153.547	80.2104	340.05	395.211	295.871	1212	36	25	11	10.24	3.17	0.000751	0.0119	1.53	0.23	Y	N
F53B3.6	WBGene00018744	F53B3.6	82.9577	0.428802	0.119409	0.237167	1.86714	1.58e-12	5.91e-12	-1.43833	3.62e-08	1.36e-07	40.2685	42.4287	41.7973	66.3046	58.7864	41.251	152.757	163.481	139.545	245	30	25	5	17.78	6.19	3.08e-10	2.42e-08	0.18	0	Y	N
F36F2.2	WBGene00009476	F36F2.2	156.998	-0.157992	0.42381	0.576967	0.918753	1.68e-06	4e-06	-1.07675	3.67e-08	1.37e-07	120.806	118.194	134.76	107.43	116.695	111.149	237.77	204.748	261.426	917	44	30	14	13.21	3.71	0.000102	0.00215	0.79	0.54	Y	N
pfk-1.1	WBGene00022199	Y71H10A.1	2131.8	0.157763	0.271703	0.42263	0.946643	3.86e-11	1.3e-10	-0.78888	3.69e-08	1.38e-07	1640.71	1498.64	1606.31	1487.24	1896.96	1911.3	2651.33	3242.63	3251.05	334	37	36	1	18.02	5.62	9.64e-09	5.57e-07	0.99	0	N	N
hlh-33	WBGene00021446	Y39A3CR.6	122.253	-0.350484	0.179903	0.316731	1.07156	2.21e-05	4.78e-05	-1.42205	3.75e-08	1.4e-07	79.6005	84.0998	118.906	91.4836	56.1542	74.4811	192.607	201.573	201.369	708	25	19	6	11.01	4.17	1.55e-05	0.000423	0.44	0	N	N
K07E1.1	WBGene00019489	K07E1.1	290.043	0.163864	0.498696	0.643491	1.47713	6.38e-10	1.97e-09	-1.31326	4.1e-08	1.53e-07	172.312	191.687	168.63	255.147	188.643	151.254	640.251	392.036	450.43	119	46	37	9	26.7	7.5	3.15e-14	5.1e-12	0	0.4	N	N
C04F12.8	WBGene00007302	C04F12.8	166.087	-0.0652863	0.800401	0.876403	1.33064	1.32e-07	3.42e-07	-1.39592	4.16e-08	1.55e-07	102.076	95.4647	136.202	125.056	110.554	82.5021	341.379	282.52	219.033	454	35	27	8	15.79	5.05	2.19e-07	9.31e-06	0	0.13	Y	N
mak-1	WBGene00010681	K08F8.1	2393.65	-0.0123253	0.951184	0.973683	1.09016	5.81e-08	1.55e-07	-1.10249	4.21e-08	1.57e-07	1618.23	1682.75	1927	1944.66	1338.05	1902.13	4704.92	2849.01	3576.06	530	41	31	10	16.03	4.72	1.19e-06	4.34e-05	1.8	1.13	N	N
unc-25	WBGene00006762	Y37D8A.23	229.904	0.52842	0.0265111	0.0810967	1.80093	1.56e-14	6.86e-14	-1.27251	4.47e-08	1.65e-07	115.187	105.314	128.274	167.02	114.941	223.443	410.451	384.1	420.402	607	42	31	11	15.4	4.47	3.98e-06	0.000127	0.33	0	N	N
dhs-9	WBGene00000973	Y32H12A.3	337.949	0.237034	0.338958	0.494432	1.57727	1.24e-10	4.05e-10	-1.34024	4.58e-08	1.69e-07	199.47	199.264	190.25	300.469	225.494	166.15	725.264	609.481	425.701	248	41	31	10	20.83	6.18	3.26e-10	2.53e-08	1.91	1.73	Y	Y
ZK1320.2	WBGene00014252	ZK1320.2	600.408	0.0275284	0.897388	0.93779	1.18859	2.06e-08	5.67e-08	-1.16106	4.65e-08	1.72e-07	433.589	389.435	434.548	517.847	367.634	395.323	1253.94	731.695	879.664	1062	46	33	13	12.58	3.44	0.000287	0.00522	1.15	2.49	N	Y
T07A5.1	WBGene00011554	T07A5.1	56.0081	-0.0599178	0.852928	0.910398	1.63236	7.68e-08	2.03e-07	-1.69228	4.82e-08	1.78e-07	32.7767	36.3675	30.267	29.3755	29.8319	36.6676	82.3559	122.214	104.217	1440	13	10	3	5.48	2.87	0.00205	0.0275	1.01	0	N	N
cyp-33C3	WBGene00018262	F41B5.4	72.7863	0.583301	0.0507382	0.12855	2.10595	1.77e-13	7.12e-13	-1.52265	5.11e-08	1.88e-07	31.8402	37.8828	26.6638	45.3221	50.8897	48.1262	110.251	153.958	150.143	501	42	32	10	16.57	4.82	7.25e-07	2.79e-05	0.23	1.13	Y	N
kin-16	WBGene00002200	M176.7	120.809	0.0624776	0.82614	0.892566	1.57567	1.15e-08	3.22e-08	-1.5132	5.19e-08	1.91e-07	60.871	70.462	84.3152	94.0015	75.4572	55.0014	187.293	276.171	183.705	330	41	34	7	19.04	5.63	8.91e-09	5.21e-07	1.25	0.36	Y	N
F44A2.3	WBGene00018403	F44A2.3	116.91	0.163214	0.592413	0.724592	1.77708	1.95e-09	5.81e-09	-1.61387	5.48e-08	2.01e-07	80.537	50.0053	59.8134	88.9657	68.4379	53.8555	285.589	185.701	179.289	1175	46	31	15	11.84	3.23	0.000615	0.0101	0.15	1.27	Y	N
lips-15	WBGene00012585	Y38E10A.7	350.435	-0.14733	0.481222	0.628278	0.980738	2.07e-06	4.88e-06	-1.12807	5.99e-08	2.18e-07	279.07	277.302	256.549	240.039	243.042	250.944	390.527	701.538	514.904	231	40	35	5	20.94	6.29	1.57e-10	1.31e-08	0	0	N	N
E04F6.6	WBGene00017126	E04F6.6	212.031	0.407442	0.0274941	0.0833055	1.38175	2.57e-14	1.11e-13	-0.974307	6.3e-08	2.29e-07	126.424	137.136	122.509	169.538	177.237	165.004	324.11	390.449	295.871	553	36	28	8	14.8	4.66	1.61e-06	5.63e-05	0.63	0.26	Y	N
ccch-1	WBGene00009532	F38B7.1	948.693	0.278574	0.131955	0.255009	1.27044	5.2e-12	1.87e-11	-0.991863	7.1e-08	2.57e-07	501.952	631.128	711.995	788.102	594.006	859.397	1497.02	1318.96	1635.68	554	44	35	9	16.42	4.65	1.62e-06	5.64e-05	0.31	0.36	Y	N
che-10	WBGene00018051	F35D11.11	968.522	0.43504	0.0214622	0.0697171	1.44743	1.55e-14	6.84e-14	-1.01239	7.33e-08	2.64e-07	593.726	625.066	497.964	908.961	842.312	566.056	1713.53	1566.56	1402.52	363	46	37	9	19.56	5.45	2.53e-08	1.35e-06	0.21	0.23	N	N
Y12A6A.1	WBGene00012439	Y12A6A.1	129.458	0.416227	0.0850101	0.186459	1.66902	1.27e-12	4.78e-12	-1.25279	7.82e-08	2.81e-07	61.8075	82.5845	67.0198	109.109	100.902	71.0435	229.8	207.922	234.93	1529	44	27	17	10.03	2.78	0.00273	0.0344	0.26	1.61	Y	N
Y26E6A.3	WBGene00012514	Y26E6A.3	157.166	0.185843	0.481688	0.628715	1.571	1.17e-09	3.54e-09	-1.38516	8.57e-08	3.07e-07	113.314	87.8881	76.3882	133.449	106.166	73.3352	264.336	315.851	243.762	492	9	9	0	7.58	4.85	6.13e-07	2.4e-05	1.15	0.51	N	N
R12C12.5	WBGene00020025	R12C12.5	384.348	-0.482486	0.00359523	0.0190262	-1.41969	2.44e-16	1.25e-15	0.937206	8.64e-08	3.09e-07	600.282	563.696	491.479	455.739	348.331	379.28	193.935	228.556	197.836	1551	45	32	13	10.06	2.75	0.00296	0.0368	1.25	0.79	Y	N
mce-1	WBGene00008415	D2030.5	514.555	-0.28047	0.115126	0.231218	0.671814	0.0001402	0.000280952	-0.952284	8.74e-08	3.13e-07	453.255	456.867	443.916	370.131	371.144	373.551	874.036	739.631	548.465	116	41	37	4	25.41	7.57	1.82e-14	3.03e-12	2.13	1.45	Y	Y
clec-84	WBGene00021895	Y54G2A.33	270.573	0.337282	0.109236	0.222529	1.44509	3.4e-12	1.24e-11	-1.10781	8.86e-08	3.16e-07	166.693	165.927	156.38	258.504	200.927	155.837	508.747	399.972	422.168	1334	9	8	1	4.73	2.99	0.00138	0.0199	0.74	1	N	N
H18N23.2	WBGene00019211	H18N23.2	536.776	-0.0917044	0.653929	0.772612	0.997361	8.92e-07	2.17e-06	-1.08907	9.16e-08	3.27e-07	460.747	390.951	376.896	438.114	305.338	409.073	1014.84	650.748	784.279	878	42	31	11	13.15	3.79	7.5e-05	0.00165	0	1.15	Y	N
ddx-19	WBGene00011580	T07D4.4	2917.88	-0.250396	0.0743241	0.169023	-1.00563	1.08e-12	4.08e-12	0.755232	9.33e-08	3.32e-07	3968.79	3776.16	3482.87	2668.13	3562.28	3208.41	1717.52	2061.76	1814.97	1514	13	10	3	5.34	2.79	0.00261	0.0333	1.75	0.43	Y	N
C04E12.4	WBGene00015434	C04E12.4	167.46	0.0929517	0.63278	0.755748	1.10884	5.19e-09	1.49e-08	-1.01589	1.07e-07	3.8e-07	113.314	136.378	106.655	132.609	119.328	128.337	266.993	265.061	238.463	1033	39	29	10	11.72	3.5	0.000234	0.00436	0.19	0.49	N	N
K03B8.8	WBGene00010525	K03B8.8	63.5991	-0.527156	0.0622288	0.148522	0.954865	0.000320926	0.000621795	-1.48202	1.09e-07	3.84e-07	51.5062	50.763	55.4895	42.8042	35.0964	30.9383	104.937	98.4059	102.451	1644	45	30	15	9.72	2.65	0.00399	0.0468	0.4	1	N	N
pnk-4	WBGene00006862	C42D8.3	422.814	-0.0608672	0.689325	0.79898	0.744381	7.79e-07	1.9e-06	-0.805248	1.15e-07	4.06e-07	336.195	364.433	344.467	308.862	331.661	363.238	609.7	638.051	508.721	988	44	31	13	12.75	3.58	0.000173	0.00337	0.33	0.51	Y	Y
tre-4	WBGene00006610	F15A2.2	117.343	0.190096	0.549828	0.68839	1.83009	3.28e-09	9.59e-09	-1.64	1.2e-07	4.23e-07	53.3792	68.1891	63.4166	96.5194	49.1349	65.3142	296.216	195.225	168.691	184	38	35	3	21.62	6.68	1.19e-11	1.25e-09	0.12	1	N	N
Y39B6A.27	WBGene00012686	Y39B6A.27	85.8043	0.286015	0.340759	0.496001	1.80813	4.1e-10	1.29e-09	-1.52212	1.34e-07	4.68e-07	44.9509	34.0945	56.2102	53.7151	50.0123	61.8766	150.1	126.975	194.303	1513	33	23	10	8.66	2.79	0.0026	0.0332	0	0	N	N
ztf-28	WBGene00018099	F36F12.8	161.788	-0.57374	0.016375	0.0575969	-1.9503	3.92e-14	1.67e-13	1.37656	1.35e-07	4.72e-07	311.847	241.692	200.339	151.074	185.133	169.588	50.4762	84.1211	61.8238	1266	42	31	11	10.79	3.08	0.00103	0.0157	0.15	0	N	N
ttr-35	WBGene00017688	F22A3.2	176.598	0.36329	0.11473	0.23068	1.54748	7.06e-12	2.52e-11	-1.18419	1.37e-07	4.77e-07	96.4571	106.83	100.89	152.752	116.695	121.461	306.842	358.705	228.748	439	46	39	7	18.36	5.1	1.66e-07	7.28e-06	1.75	1.12	N	N
gst-7	WBGene00001755	F11G11.2	822.907	-0.472821	0.00926305	0.0383218	-1.44952	4.82e-15	2.21e-14	0.976696	1.49e-07	5.17e-07	1210.86	1224.37	1111.23	762.083	955.498	837.625	499.449	488.855	316.184	318	46	40	6	20.43	5.7	6.02e-09	3.65e-07	0.61	1	Y	Y
F41B4.1	WBGene00018257	F41B4.1	209.002	0.00657546	0.969776	0.984637	0.908197	9.3e-08	2.44e-07	-0.901622	1.55e-07	5.38e-07	160.138	147.743	177.278	161.985	169.34	155.837	298.872	285.694	324.133	449	42	32	10	17.39	5.07	2.04e-07	8.74e-06	0	0	N	N
C01C10.2	WBGene00015294	C01C10.2	115.163	-0.100038	0.743798	0.838187	1.4752	6.94e-07	1.7e-06	-1.57524	1.61e-07	5.56e-07	73.0452	83.3422	64.1372	98.198	66.6831	38.9593	199.248	192.05	220.799	1076	39	26	13	11.44	3.41	0.000322	0.00578	0.67	0.36	N	N
cpin-1	WBGene00000775	F38E11.3	229.883	0.0682352	0.763598	0.851736	1.24143	2.66e-08	7.25e-08	-1.1732	1.67e-07	5.76e-07	149.836	156.077	162.865	204.789	144.772	140.941	467.569	320.613	321.484	1126	43	30	13	11.72	3.32	0.000456	0.00782	0.33	0.29	N	N
Y48C3A.3	WBGene00012987	Y48C3A.3	181.332	0.29856	0.198753	0.339416	1.48511	7.06e-11	2.34e-10	-1.18655	1.8e-07	6.2e-07	106.758	110.618	105.935	111.627	122.837	165.004	305.514	363.467	240.23	637	39	28	11	14.56	4.38	5.81e-06	0.000176	0.15	0	N	N
R53.5	WBGene00011274	R53.5	512.851	-0.156922	0.238289	0.384777	0.538848	4.43e-05	9.31e-05	-0.69577	1.84e-07	6.31e-07	471.048	448.532	459.05	406.221	440.459	388.447	727.92	622.179	651.799	441	34	29	5	15.7	5.1	1.7e-07	7.43e-06	1.53	0.48	Y	Y
ttr-48	WBGene00022515	ZC64.2	458.477	0.00682816	0.97824	0.98863	1.30514	1.48e-07	3.82e-07	-1.29831	1.85e-07	6.35e-07	324.957	290.182	306.994	427.203	257.958	239.485	1001.55	672.969	604.99	636	37	28	9	14.17	4.39	5.75e-06	0.000174	1.85	1.59	Y	Y
arrd-17	WBGene00011732	T12D8.4	140.141	0.184689	0.416203	0.570394	1.33993	1.42e-09	4.27e-09	-1.15524	1.93e-07	6.63e-07	83.3464	86.3728	100.89	94.8408	107.044	106.565	224.486	185.701	272.025	1630	41	28	13	9.27	2.66	0.0039	0.0462	0	0.61	N	N
mpz-1	WBGene00003404	C52A11.4	864.89	0.483954	0.00122178	0.00853816	1.25204	4.37e-17	2.39e-16	-0.768084	2.3e-07	7.83e-07	501.952	524.298	601.016	824.191	628.225	826.167	1249.95	1315.78	1312.43	1444	29	24	5	8.29	2.86	0.0021	0.028	0.21	0.23	N	N
kcc-1	WBGene00006504	R13A1.2	2648.26	0.0818365	0.420648	0.574131	0.603052	2.84e-09	8.35e-09	-0.521216	2.95e-07	9.88e-07	2347.75	2223.72	2092.03	2243.45	2383.92	2424.64	3226.49	3466.43	3425.92	490	42	32	10	16.68	4.85	6.1e-07	2.4e-05	0.51	0.45	N	N
gei-1	WBGene00001559	F45H7.2	463.601	0.724388	6.5e-06	0.000144819	1.5306	7.96e-22	6.53e-21	-0.806216	3.05e-07	1.02e-06	235.992	243.208	273.844	422.167	389.57	434.282	790.351	603.133	779.863	1425	41	32	9	10.02	2.89	0.00194	0.0262	1.18	1.23	N	N
F35B12.3	WBGene00009383	F35B12.3	174.978	-0.217458	0.322333	0.477796	0.899908	2.81e-05	6e-05	-1.11737	3.07e-07	1.03e-06	124.551	146.228	151.335	151.074	93.0053	119.17	274.963	261.887	252.594	479	40	28	12	16.43	4.9	4.75e-07	1.91e-05	0.8	0	N	N
Y37E11B.7	WBGene00021379	Y37E11B.7	30.634	0.895573	0.0679419	0.15855	3.08937	1.53e-11	5.33e-11	-2.1938	3.38e-07	1.12e-06	5.61886	7.57656	10.8096	13.4288	21.0578	10.3128	63.7594	69.8364	73.3053	188	43	36	7	22.93	6.65	1.46e-11	1.5e-09	1.55	0.51	Y	N
ZK1073.1	WBGene00014213	ZK1073.1	557.738	0.396648	0.00843581	0.0358559	1.1565	1.07e-14	4.75e-14	-0.759856	3.45e-07	1.15e-06	398.939	373.525	332.216	472.525	462.394	519.076	937.795	761.852	761.316	89	40	36	4	25.98	7.84	2.16e-15	4.69e-13	0.51	0.26	Y	N
F52E4.5	WBGene00018702	F52E4.5	186.234	1.3118	1.8e-08	1.07e-06	2.42682	3.79e-26	4.62e-25	-1.11502	3.63e-07	1.2e-06	58.998	46.9747	82.8739	173.735	153.547	142.087	361.304	317.438	339.148	601	41	29	12	15.31	4.5	3.42e-06	0.00011	1.01	0	Y	N
lgc-44	WBGene00009790	F46F3.2	84.1075	0.157881	0.571101	0.705735	1.5276	1.24e-08	3.48e-08	-1.36972	3.74e-07	1.24e-06	44.9509	49.2477	56.9308	56.233	53.5219	59.5848	108.922	165.068	162.508	1619	39	26	13	9.06	2.67	0.0038	0.0453	0.38	0.27	N	N
C17B7.5	WBGene00015879	C17B7.5	80.481	1.7044	9.52e-07	3.01e-05	3.26217	5.44e-22	4.53e-21	-1.55777	3.87e-07	1.28e-06	13.1107	24.245	14.4129	49.5186	49.1349	72.1893	148.772	206.335	146.611	1407	25	17	8	7.8	2.91	0.00179	0.0245	1	2.23	N	N
col-85	WBGene00000660	T21B4.2	134.762	0.124131	0.613106	0.741589	1.33965	2.18e-08	6e-08	-1.21551	4.32e-07	1.42e-06	97.3936	84.0998	81.4327	71.3404	107.921	107.711	184.637	230.143	248.178	1426	45	28	17	10.52	2.89	0.00194	0.0263	0.29	0.61	Y	N
acy-1	WBGene00000068	F17C8.1	259.646	0.417883	0.0372009	0.103546	1.41172	9.77e-13	3.72e-12	-0.993833	4.46e-07	1.46e-06	166.693	147.743	153.497	237.522	159.688	228.027	467.569	377.751	398.322	1643	39	29	10	9.01	2.65	0.00398	0.0467	0.56	1.61	Y	N
Y53G8B.2	WBGene00021818	Y53G8B.2	184.851	0.0213098	0.910985	0.94681	0.969834	2.05e-07	5.26e-07	-0.948524	4.84e-07	1.58e-06	154.519	120.467	143.408	137.645	142.14	144.379	278.948	298.392	243.762	272	41	38	3	20.2	5.99	1.07e-09	7.55e-08	0.29	0	N	N
unc-38	WBGene00006774	F21F3.5	52.1459	0.263323	0.448387	0.598961	1.91776	5.8e-09	1.66e-08	-1.65444	4.9e-07	1.6e-06	35.5861	19.6991	23.7812	36.0899	28.9545	28.6466	91.6542	109.516	95.3853	592	44	32	12	15.97	4.52	3.02e-06	9.84e-05	0	0	N	N
nlp-21	WBGene00003759	Y47D3B.2	128.982	0.284279	0.217195	0.360645	1.41092	3.26e-10	1.03e-09	-1.12664	4.93e-07	1.61e-06	82.41	88.6458	67.7404	105.752	100.025	83.648	235.113	179.353	218.15	888	39	27	12	12.57	3.76	8.34e-05	0.00181	1.29	0	N	N
H35B03.1	WBGene00019263	H35B03.1	169.767	-0.0789421	0.686335	0.796999	0.892738	2.99e-06	6.95e-06	-0.97168	5.32e-07	1.73e-06	129.234	134.863	137.643	147.717	119.328	112.295	273.634	236.491	236.697	1556	33	22	11	8.53	2.75	0.003	0.0371	1.53	0	N	N
W01B11.6	WBGene00020917	W01B11.6	484.648	0.0429005	0.809791	0.882047	0.932682	1.33e-07	3.46e-07	-0.889781	5.35e-07	1.74e-06	295.927	372.767	437.43	434.757	340.435	365.53	745.188	680.905	688.894	317	45	32	13	20.21	5.7	5.95e-09	3.62e-07	0	0.25	N	N
F32A5.8	WBGene00017971	F32A5.8	118.209	-0.0362298	0.869944	0.921004	1.05431	8.92e-07	2.17e-06	-1.09054	5.45e-07	1.77e-06	79.6005	93.9494	88.6391	94.8408	86.8635	73.3352	170.025	199.986	176.639	270	22	21	1	14.74	6.01	9.44e-10	6.74e-08	0.15	0.23	N	N
C17C3.15	WBGene00015896	C17C3.15	92.9591	0.394004	0.301088	0.454365	2.23967	1.48e-09	4.44e-09	-1.84566	5.49e-07	1.78e-06	42.1415	41.6711	35.3115	70.5011	57.0316	27.5007	274.963	144.434	143.078	675	7	7	0	5.83	4.23	1.19e-05	0.000341	0.63	0.13	N	N
sulp-2	WBGene00017464	F14D12.5	169.237	0.329253	0.166264	0.299622	1.49058	1.67e-10	5.39e-10	-1.16133	5.96e-07	1.93e-06	103.012	121.225	76.3882	146.038	101.779	129.482	302.857	288.869	253.478	890	40	29	11	12.73	3.76	8.41e-05	0.00182	0.33	1.72	N	Y
ZK899.1	WBGene00014140	ZK899.1	71.6185	-0.0655094	0.811659	0.882978	1.2693	1.34e-06	3.2e-06	-1.33481	6.09e-07	1.97e-06	44.0144	57.5819	46.1212	47.0007	52.6445	41.251	112.907	115.865	127.18	168	46	37	9	24.49	6.87	3.31e-12	3.8e-10	0.81	1.48	Y	Y
F37C4.6	WBGene00018146	F37C4.6	360.928	0.129081	0.447838	0.598445	0.970967	7.98e-09	2.26e-08	-0.841886	6.14e-07	1.98e-06	261.277	281.09	257.99	296.272	278.139	301.362	624.311	506.314	441.598	1088	39	27	12	11.4	3.4	0.000338	0.00599	0.97	2.25	Y	Y
C27A7.8	WBGene00007758	C27A7.8	29.8796	-0.172818	0.748263	0.841964	-5.8342	2.67e-07	6.78e-07	5.66139	6.2e-07	2e-06	62.744	46.217	32.4289	67.1439	37.7286	19.4797	0	3.17438	0	579	9	8	1	7.13	4.56	2.61e-06	8.7e-05	0.41	0.84	N	N
Y34F4.4	WBGene00021339	Y34F4.4	50.434	1.62553	0.000181059	0.00202315	3.4912	6.77e-17	3.64e-16	-1.86567	6.31e-07	2.03e-06	11.2377	14.3955	4.32386	27.6969	29.8319	34.3759	106.266	88.8827	136.896	1220	19	13	6	7.31	3.16	0.00079	0.0125	0.12	1.13	N	Y
drl-1	WBGene00017578	F18F11.5	162.051	0.299755	0.196534	0.33721	1.42908	3.31e-10	1.05e-09	-1.12932	6.5e-07	2.09e-06	93.6477	117.437	85.0359	93.1622	130.734	142.087	249.724	258.712	287.922	1219	32	22	10	9.6	3.16	0.00078	0.0123	0.15	1	N	N
ZC196.2	WBGene00022546	ZC196.2	34.3654	0.326043	0.502402	0.647168	2.56395	1.67e-08	4.64e-08	-2.2379	7.23e-07	2.31e-06	11.2377	11.3648	15.1335	21.8218	15.7934	9.1669	104.937	65.0748	54.7582	196	36	31	5	20.77	6.59	2.14e-11	2.11e-09	1.69	1.23	Y	N
poml-3	WBGene00077701	E01A2.10	188.833	-0.143783	0.533355	0.674048	0.990083	1.23e-05	2.73e-05	-1.13387	7.43e-07	2.37e-06	120.806	165.927	149.894	106.591	135.998	154.691	297.544	233.317	334.732	11	37	37	0	33.64	10.62	0	0	0.76	1.84	Y	Y
F47H4.2	WBGene00009835	F47H4.2	65.5356	1.25435	0.00144305	0.00963016	3.02996	1.8e-15	8.53e-15	-1.77562	7.45e-07	2.38e-06	12.1742	24.245	14.4129	52.8758	38.606	29.7924	183.308	106.342	128.064	1382	38	25	13	9.79	2.94	0.00165	0.0231	2.36	1.99	Y	Y
nhx-9	WBGene00003736	ZK822.3	131.025	0.899075	0.000111804	0.00139931	1.98586	2.73e-18	1.64e-17	-1.08678	7.66e-07	2.44e-06	58.0616	66.6737	48.2831	116.663	90.3731	115.732	212.531	225.381	245.529	904	40	30	10	12.64	3.73	9.4e-05	0.002	0.71	0.95	N	N
cest-31	WBGene00019653	K11G9.2	63.1407	-0.842991	0.00971199	0.0397895	0.760821	0.0134923	0.0216531	-1.60381	7.92e-07	2.52e-06	58.0616	59.0972	57.6514	46.1614	21.0578	29.7924	107.594	95.2315	93.6189	1658	37	25	12	8.7	2.63	0.00424	0.0494	0.21	2.36	N	N
msa-1	WBGene00013882	ZC410.5	650.912	0.829386	0.00931798	0.0384936	2.39189	5.08e-14	2.13e-13	-1.56251	7.91e-07	2.52e-06	261.277	243.965	224.841	574.92	407.995	312.82	2077.5	993.582	761.316	106	46	40	6	27.42	7.71	6.44e-15	1.17e-12	0.53	0	Y	N
ugt-1	WBGene00007072	AC3.7	159.209	0.272685	0.309743	0.464186	1.56841	2.58e-09	7.61e-09	-1.29572	8.44e-07	2.68e-06	85.2194	108.345	82.8739	114.145	130.734	88.2314	344.035	284.107	195.187	903	40	28	12	12.65	3.74	9.33e-05	0.00199	0.55	2.19	N	Y
ZC412.3	WBGene00013884	ZC412.3	388.608	0.31458	0.0809794	0.180166	1.19282	2.45e-11	8.38e-11	-0.878244	8.5e-07	2.7e-06	275.324	256.845	240.695	364.256	298.319	296.778	710.652	507.901	546.699	573	40	30	10	15.34	4.57	2.49e-06	8.39e-05	1.86	0.23	N	N
pmt-1	WBGene00022781	ZK622.3	3072.06	-0.0873558	0.604752	0.734247	0.742591	1.06e-05	2.35e-05	-0.829947	8.72e-07	2.76e-06	2352.43	2614.67	2683.67	2333.25	2227.74	2642.36	3833.54	3544.2	5416.65	148	45	38	7	24.98	7.09	6.84e-13	8.92e-11	0.21	0.71	Y	N
F31D5.2	WBGene00017945	F31D5.2	110.964	0.422796	0.143575	0.270486	1.79816	1.73e-10	5.57e-10	-1.37537	8.73e-07	2.77e-06	70.2358	59.0972	42.5179	84.7692	76.3346	67.6059	215.188	238.079	144.844	1047	42	29	13	12.1	3.48	0.000255	0.0047	0	1.6	N	N
inx-7	WBGene00002129	K02B2.4	387.951	-0.0459737	0.797203	0.874689	-0.958075	2.17e-07	5.54e-07	0.912101	8.82e-07	2.79e-06	452.318	465.959	487.155	438.953	479.065	443.449	176.667	293.63	254.361	1097	43	33	10	11.92	3.38	0.000369	0.00648	0.59	0.28	Y	N
Y80D3A.9	WBGene00013587	Y80D3A.9	246.092	-0.523007	0.0319167	0.0926985	0.673753	0.00501167	0.00851683	-1.19676	9.06e-07	2.86e-06	229.437	220.478	223.399	197.235	152.669	116.878	472.883	301.566	300.287	790	35	28	7	12.49	3.96	3.67e-05	0.000897	0	0.97	Y	Y
ric-4	WBGene00004364	Y22F5A.3	151.281	0.154357	0.50305	0.647712	1.26268	2.15e-08	5.91e-08	-1.10833	9.67e-07	3.04e-06	88.0288	91.6764	121.068	132.609	99.1472	103.128	249.724	265.061	211.084	1417	45	31	14	10.54	2.89	0.00191	0.026	1.28	1.08	N	N
F17A9.5	WBGene00017537	F17A9.5	321.134	-0.139411	0.613386	0.741783	1.2035	1.05e-05	2.34e-05	-1.34291	9.99e-07	3.14e-06	239.738	221.236	224.841	234.164	241.287	145.525	628.296	638.051	317.068	485	44	34	10	17.14	4.87	5.65e-07	2.25e-05	0.15	0.45	Y	N
Y38F2AR.10	WBGene00021428	Y38F2AR.10	17.6303	-0.136538	0.874217	0.923519	3.67891	9.39e-07	2.28e-06	-3.81545	1.01e-06	3.16e-06	0.936477	4.54594	5.0445	7.55369	1.75482	0	37.193	61.9005	39.7439	1651	37	23	14	8.71	2.64	0.00417	0.0487	0.12	0	N	N
C05D12.1	WBGene00007339	C05D12.1	64.089	0.893922	0.00653535	0.0296008	2.3743	6.4e-14	2.67e-13	-1.48037	1.03e-06	3.22e-06	29.0308	26.518	16.5748	36.0899	43.8704	53.8555	114.236	128.562	128.064	1506	45	32	13	10.23	2.8	0.00253	0.0325	0.49	0.82	Y	N
anmt-3	WBGene00011573	T07C12.9	644.548	0.0322174	0.897004	0.93755	1.24322	5.15e-07	1.27e-06	-1.211	1.05e-06	3.28e-06	398.003	388.678	534.717	391.953	404.485	556.889	692.056	1055.48	1378.67	1128	43	32	11	11.71	3.31	0.000458	0.00784	0	0.13	Y	N
F19H8.2	WBGene00008963	F19H8.2	82.6089	0.221702	0.395391	0.550856	1.44977	8.05e-09	2.28e-08	-1.22807	1.06e-06	3.32e-06	45.8874	52.2783	53.3276	64.626	57.0316	55.0014	162.055	126.975	126.297	977	46	32	14	13.12	3.6	0.000161	0.00317	0	0.54	Y	N
nceh-1	WBGene00012810	Y43F8A.3	45.7642	0.667793	0.125831	0.246055	2.64022	2.1e-10	6.72e-10	-1.97243	1.07e-06	3.36e-06	24.3484	13.6378	9.36836	20.9825	28.9545	24.0631	128.847	77.7724	83.9037	157	37	34	3	22.2	6.96	1.71e-12	2.1e-10	0.67	2.98	N	Y
plpp-1.2	WBGene00020895	T28D9.3	140.859	0.652348	0.0125841	0.0478204	1.88117	2.1e-13	8.38e-13	-1.22882	1.1e-06	3.44e-06	75.8546	62.8855	64.1372	125.056	84.2312	108.857	320.126	219.032	207.551	147	46	39	7	25.32	7.1	6.04e-13	7.92e-11	0	0.23	N	N
bcmo-2	WBGene00018755	F53C3.12	149.841	0.421233	0.313072	0.467687	2.41579	4.08e-09	1.18e-08	-1.99456	1.11e-06	3.46e-06	35.5861	73.4927	66.2992	120.859	74.5797	38.9593	471.554	203.16	264.076	182	46	37	9	24.05	6.74	7.89e-12	8.36e-10	1.45	0.83	Y	Y
cest-26	WBGene00017478	F15A8.6	128.942	0.406909	0.151145	0.280358	1.74613	3.02e-10	9.56e-10	-1.33922	1.19e-06	3.69e-06	62.744	60.6125	80.712	93.1622	62.296	116.878	185.965	226.968	271.141	847	43	30	13	13.48	3.84	6.16e-05	0.0014	0.29	0	N	N
ttr-23	WBGene00011894	T21C9.8	27.7142	-0.0756506	0.886101	0.931142	2.33509	1.49e-06	3.57e-06	-2.41074	1.22e-06	3.79e-06	8.42829	7.57656	19.4574	11.7502	14.9159	6.87517	61.1028	53.9645	65.3566	63	44	37	7	29.19	8.41	0	0	0.64	1.66	Y	Y
F44A2.5	WBGene00018405	F44A2.5	143.335	0.716614	0.0028801	0.0162147	1.83627	6.64e-15	3.01e-14	-1.11966	1.24e-06	3.83e-06	54.3157	75.7656	76.3882	129.252	94.7602	116.878	277.619	253.951	211.084	1068	39	29	10	11.49	3.43	0.000304	0.00549	0.6	2.42	N	N
acs-17	WBGene00016716	C46F4.2	752.308	0.576668	0.00602331	0.0278439	1.58723	3.16e-14	1.36e-13	-1.01057	1.24e-06	3.85e-06	322.148	377.313	531.114	658.85	539.606	639.391	1511.63	1068.18	1122.54	14	45	43	2	36.07	10.31	0	0	1	0.61	N	N
F41C3.2	WBGene00018268	F41C3.2	301.11	0.286047	0.446552	0.597066	2.09173	1.97e-08	5.44e-08	-1.80568	1.24e-06	3.85e-06	74.9182	136.378	206.104	270.254	137.753	100.836	763.785	517.424	502.539	856	45	30	15	13.73	3.82	6.71e-05	0.00151	1.6	1.01	Y	N
mtd-1	WBGene00003471	ZK337.5	26.2449	-0.393708	0.39696	0.552508	1.75573	2.93e-05	6.25e-05	-2.14943	1.24e-06	3.85e-06	14.0472	14.3955	17.2954	10.9109	10.5289	13.7503	65.0878	46.0285	44.1598	972	22	17	5	8.98	3.61	0.000153	0.00303	0.18	1.25	N	N
hda-5	WBGene00009663	F43G6.11	128.113	0.408681	0.163729	0.296643	1.79261	4.26e-10	1.34e-09	-1.38393	1.25e-06	3.87e-06	73.9817	66.6737	58.3721	93.1622	83.3538	87.0855	325.439	209.509	155.443	711	42	29	13	14.38	4.16	1.6e-05	0.000433	1.82	0.13	N	N
col-159	WBGene00000732	F57B1.3	1898.83	-0.19577	0.386062	0.5427	0.896881	6.94e-05	0.000143177	-1.09265	1.3e-06	4e-06	1317.62	1732.76	1524.16	988.694	1488.96	1518.27	1951.3	3369.61	3198.06	1040	46	34	12	12.72	3.48	0.000246	0.00457	0.73	0.29	Y	N
Y34F4.5	WBGene00021340	Y34F4.5	172.001	0.0486071	0.816962	0.886446	1.05143	3.26e-07	8.19e-07	-1.00283	1.33e-06	4.1e-06	134.853	123.498	118.906	160.306	111.431	116.878	281.604	260.299	240.23	1621	9	8	1	4.22	2.67	0.00381	0.0453	0.23	1	N	Y
Y4C6B.2	WBGene00021156	Y4C6B.2	131.726	0.622129	0.0891737	0.192611	2.342	7.04e-11	2.33e-10	-1.71987	1.34e-06	4.11e-06	21.539	56.8242	76.3882	74.6976	101.779	63.0224	228.471	303.154	259.66	372	22	18	4	13.29	5.4	3.25e-08	1.68e-06	0.95	0.86	N	N
R155.4	WBGene00020118	R155.4	16.4487	0.706	0.330626	0.486177	3.66519	1.77e-08	4.89e-08	-2.95919	1.39e-06	4.28e-06	4.68238	3.03062	2.16193	8.39299	2.63223	4.58345	43.8346	38.0926	40.6271	1314	32	24	8	9.17	3.02	0.00128	0.0188	1.19	0.57	N	N
W08A12.2	WBGene00021079	W08A12.2	87.1716	0.176599	0.518484	0.661454	1.45532	3.65e-08	9.85e-08	-1.27872	1.42e-06	4.36e-06	57.1251	50.0053	53.3276	62.1081	56.1542	63.0224	159.399	173.004	110.4	80	44	41	3	27.78	7.99	6.66e-16	1.61e-13	0.15	0.45	Y	N
Y4C6B.4	WBGene00021158	Y4C6B.4	54.1119	0.91859	0.0152299	0.0549119	2.59339	9.59e-13	3.65e-12	-1.6748	1.43e-06	4.38e-06	22.4754	15.9108	16.5748	38.6077	43.8704	19.4797	116.892	114.278	98.9181	1099	42	31	11	11.76	3.37	0.000372	0.00652	0.33	0	N	N
F13H10.6	WBGene00008777	F13H10.6	189.849	-0.471176	0.085941	0.188031	0.847416	0.00166508	0.00299044	-1.31859	1.44e-06	4.4e-06	147.963	145.47	191.691	168.699	101.779	77.9186	284.261	328.549	262.309	639	9	9	0	6.85	4.38	6.04e-06	0.000182	0.29	0.69	N	N
cdr-2	WBGene00008296	C54D10.1	166.079	0.750715	0.0298515	0.0883614	2.36905	3.46e-12	1.26e-11	-1.61834	1.53e-06	4.68e-06	44.0144	77.2809	68.4611	117.502	130.734	71.0435	467.569	315.851	202.252	18	45	41	4	35.47	10.13	0	0	0.4	0.61	Y	Y
ptr-12	WBGene00004226	K07A3.2	139.162	0.985035	0.000422763	0.00384447	2.26631	1.43e-16	7.46e-16	-1.28128	1.54e-06	4.69e-06	42.1415	52.2783	65.5785	108.27	121.96	87.0855	333.409	241.253	200.486	671	22	20	2	10.49	4.24	1.11e-05	0.000318	0.54	0	N	N
F49C12.7	WBGene00009877	F49C12.7	749.756	0.0886922	0.863082	0.916267	2.54955	6.59e-07	1.62e-06	-2.46086	1.6e-06	4.88e-06	195.724	272.756	383.382	417.132	264.1	224.589	2847.92	1255.47	886.73	1413	43	32	11	10.32	2.9	0.00185	0.0253	0.33	2.46	N	Y
F15G9.1	WBGene00008865	F15G9.1	571.541	0.286471	0.0252297	0.0783108	0.896207	1.95e-12	7.24e-12	-0.609736	1.63e-06	4.97e-06	392.384	453.078	413.649	511.972	515.916	508.763	755.815	838.037	754.25	257	45	38	7	21.5	6.08	6.18e-10	4.64e-08	0.33	0	Y	N
Y82E9BR.3	WBGene00022336	Y82E9BR.3	5288.66	-0.465538	1.17e-05	0.000230007	0.0428991	0.686117	0.741802	-0.508437	1.78e-06	5.4e-06	5767.76	5812.74	5701.73	4550.68	4129.09	3832.91	5567	6115.45	6120.55	998	37	26	11	11.61	3.57	0.000182	0.00351	0.33	0	Y	N
lips-17	WBGene00019939	R07G3.2	52.894	-0.0375862	0.915777	0.949959	1.60107	2.13e-06	5.02e-06	-1.63865	1.81e-06	5.47e-06	27.1578	27.2756	40.356	35.2506	25.4449	32.0841	122.206	76.1852	90.0861	969	45	26	19	13.02	3.61	0.000152	0.00302	0.18	0.23	Y	N
twk-33	WBGene00006685	W06D12.5	114.249	-0.581699	0.0152691	0.0549974	0.564488	0.0149994	0.0239059	-1.14619	1.86e-06	5.61e-06	111.441	119.71	96.5662	86.4478	73.7023	57.2931	174.01	141.26	167.807	161	34	31	3	21.1	6.91	2.49e-12	2.99e-10	0.36	4.29	Y	Y
Y38C1AA.6	WBGene00021397	Y38C1AA.6	46.2396	0.248436	0.538077	0.678106	2.07055	6.5e-08	1.72e-07	-1.82211	1.96e-06	5.89e-06	21.539	13.6378	29.5464	26.8576	22.8126	27.5007	83.6843	119.039	71.5389	1116	22	15	7	8.32	3.34	0.000421	0.00727	0.63	1.13	N	Y
C24B5.4	WBGene00016046	C24B5.4	103.103	0.446841	0.0763913	0.172225	1.60116	6.66e-11	2.21e-10	-1.15432	1.96e-06	5.91e-06	54.3157	50.0053	67.0198	89.805	69.3153	74.4811	170.025	198.399	154.559	259	43	34	9	20.93	6.06	6.99e-10	5.21e-08	2.14	0.27	Y	N
C18E9.9	WBGene00007689	C18E9.9	230.756	0.0293465	0.884229	0.92999	0.980012	8.03e-07	1.96e-06	-0.950665	1.97e-06	5.94e-06	156.392	159.865	203.221	214.861	149.159	166.15	345.364	352.356	329.432	477	46	36	10	17.66	4.9	4.72e-07	1.91e-05	1.7	0.46	Y	N
DH11.2	WBGene00008436	DH11.2	713.788	0.00140043	0.993878	0.99726	0.867567	1.78e-06	4.23e-06	-0.866167	1.98e-06	5.95e-06	468.238	612.944	598.134	559.812	491.349	632.516	1017.49	838.037	1205.56	262	39	31	8	19.83	6.03	8.21e-10	6.04e-08	0.34	0.68	Y	Y
btbd-10	WBGene00019888	R05F9.1	1767.94	-0.399939	0.000153059	0.00177284	-0.912665	1.68e-17	9.5e-17	0.512726	1.98e-06	5.97e-06	2474.17	2263.88	2212.37	1655.94	1813.6	1797.86	1227.37	1271.34	1194.97	1184	38	23	15	10.67	3.22	0.000647	0.0105	0.23	1	Y	N
Y73F4A.2	WBGene00013515	Y73F4A.2	121.639	-0.0548403	0.85647	0.912146	1.3644	4.04e-06	9.3e-06	-1.41924	2.02e-06	6.07e-06	83.3464	90.1611	67.7404	100.716	81.599	48.1262	183.308	266.648	173.107	1015	42	32	10	12.31	3.54	0.000201	0.00382	1.46	0.58	N	N
slc-36.5	WBGene00016628	C44B7.6	78.7603	0.774404	0.0123516	0.0471739	2.15837	6.34e-13	2.45e-12	-1.38396	2.02e-06	6.08e-06	29.9673	31.0639	37.4734	52.8758	63.1734	52.7097	103.609	182.527	155.443	170	37	32	5	21.89	6.86	3.49e-12	3.96e-10	0.12	1.29	Y	N
maa-1	WBGene00007680	C18D11.2	94.0436	-0.00789537	0.976907	0.988073	1.26091	1.8e-06	4.27e-06	-1.26881	2.04e-06	6.14e-06	57.1251	63.6431	71.3437	76.3762	56.1542	58.439	187.293	152.37	123.648	222	46	38	8	22.71	6.35	1.05e-10	9.14e-09	0.46	2.45	Y	Y
D1086.8	WBGene00008395	D1086.8	69.3862	0.132332	0.676526	0.789372	1.58521	2.01e-07	5.15e-07	-1.45287	2.17e-06	6.49e-06	39.332	43.1864	39.6354	57.9116	38.606	36.6676	112.907	155.545	100.684	955	30	21	9	10.63	3.64	0.000134	0.00272	0.15	1.12	N	N
F23B12.4	WBGene00009081	F23B12.4	266.322	-0.222675	0.255639	0.40395	0.703554	0.000272359	0.000531043	-0.926228	2.2e-06	6.57e-06	206.025	234.116	248.622	213.182	186.011	191.359	374.587	295.218	447.781	930	39	27	12	12.33	3.69	0.000112	0.00233	1	0	N	N
C50F4.8	WBGene00008233	C50F4.8	274	0.0445591	0.867588	0.919421	1.29727	9.23e-07	2.24e-06	-1.25272	2.32e-06	6.91e-06	132.98	171.23	244.298	226.611	125.469	215.422	435.69	428.542	485.758	1608	46	30	16	9.93	2.68	0.00366	0.0439	0.61	0.88	Y	N
C48B4.7	WBGene00008170	C48B4.7	248.296	-0.354401	0.103056	0.213175	-1.43521	2.65e-10	8.42e-10	1.08081	2.35e-06	7.02e-06	392.384	299.274	346.629	248.432	264.977	299.07	86.3409	157.132	140.428	1129	46	32	14	12.13	3.31	0.000459	0.00784	0.44	0.3	N	N
nhx-1	WBGene00003729	B0395.1	69.7687	0.608998	0.0394389	0.108244	1.92328	1.54e-11	5.36e-11	-1.31428	2.38e-06	7.07e-06	33.7132	33.3369	32.4289	57.0723	48.2575	45.8345	155.414	107.929	113.932	1379	37	25	12	9.66	2.94	0.00164	0.0229	0.49	1.6	Y	N
gst-39	WBGene00001787	Y53F4B.33	92.8016	0.355018	0.385039	0.541769	2.22789	2.26e-08	6.21e-08	-1.87287	2.42e-06	7.19e-06	31.8402	43.1864	44.6799	70.5011	63.1734	18.3338	227.143	196.812	139.545	127	42	37	5	25.21	7.42	5.96e-14	9.05e-12	0	0	N	N
lgc-26	WBGene00021981	Y58G8A.1	74.1147	0.425099	0.133559	0.257063	1.69597	5.51e-10	1.71e-09	-1.27088	2.59e-06	7.67e-06	32.7767	38.6405	47.5624	57.0723	46.5027	57.2931	112.907	136.498	137.779	1013	25	21	4	9.41	3.54	0.0002	0.0038	2.04	0	N	N
slc-25A18.1	WBGene00008979	F20D1.9	355.68	0.0378862	0.823709	0.891275	0.833882	7.4e-07	1.81e-06	-0.795996	2.6e-06	7.7e-06	266.896	280.333	291.86	261.022	264.1	339.175	439.674	555.517	502.539	1165	40	30	10	11.05	3.24	0.000589	0.00975	0.84	1.13	Y	N
ddb-1	WBGene00010890	M18.5	1841.39	-0.125904	0.462869	0.611701	-0.934998	6.19e-08	1.64e-07	0.809094	2.89e-06	8.52e-06	2405.81	2149.47	2237.6	1560.26	2274.24	2392.56	1038.75	1272.93	1240.89	1622	44	30	14	9.65	2.67	0.00381	0.0453	0.95	0	N	N
pfn-2	WBGene00003990	F35C8.6	627.978	-0.340188	0.125976	0.246229	0.698829	0.00157463	0.00283828	-1.03902	2.94e-06	8.66e-06	570.314	522.025	564.263	613.527	357.105	335.738	1036.09	811.055	841.687	1089	44	31	13	12.14	3.4	0.00034	0.00602	0.61	1.23	N	Y
T03E6.8	WBGene00011397	T03E6.8	46.6644	0.120639	0.802966	0.878341	2.28425	7.29e-07	1.78e-06	-2.16361	3.08e-06	9.07e-06	11.2377	26.518	22.3399	26.8576	19.303	19.4797	148.772	49.2029	96.2685	469	28	24	4	13.78	4.94	3.91e-07	1.61e-05	0	0	N	N
sul-3	WBGene00006310	C54D2.4	41.0659	-0.570118	0.149409	0.277855	1.23667	0.00081637	0.00151424	-1.80679	3.14e-06	9.23e-06	40.2685	28.0333	23.7812	25.179	21.9352	13.7503	79.6993	77.7724	59.1742	954	37	26	11	11.86	3.65	0.000133	0.0027	0.53	0.25	Y	N
F23F1.7	WBGene00017748	F23F1.7	115.778	0.600411	0.0324537	0.0939354	1.86113	1.2e-11	4.21e-11	-1.26072	3.16e-06	9.28e-06	56.1886	53.0359	59.8134	93.1622	95.6376	66.46	240.426	233.317	143.961	281	45	37	8	20.96	5.92	1.62e-09	1.11e-07	0.57	0.41	N	N
cysl-1	WBGene00007653	C17G1.7	293.907	0.491969	0.00492147	0.0240026	1.29217	8.49e-14	3.5e-13	-0.800199	3.18e-06	9.32e-06	179.804	186.383	177.999	284.522	244.797	234.902	495.464	465.047	376.242	1011	42	30	12	12.34	3.55	0.000196	0.00374	0	0.81	Y	N
lbp-9	WBGene00021486	Y40B10A.1	2303.03	-0.717651	4.92e-07	1.73e-05	-1.39015	4.46e-22	3.76e-21	0.672499	3.22e-06	9.45e-06	3802.1	3254.13	3362.52	2104.12	2173.34	2056.82	1071.96	1477.67	1424.6	1204	41	27	14	11	3.19	0.000719	0.0115	1.36	0.13	Y	N
msp-56	WBGene00003449	K07F5.3	115.678	0.637319	0.548918	0.687727	5.43009	1.68e-07	4.33e-07	-4.79277	3.24e-06	9.48e-06	1.87295	12.1225	8.64772	30.2148	2.63223	2.29172	383.885	268.235	331.199	928	41	28	13	12.66	3.69	0.000111	0.00231	0.83	0.12	N	N
comt-5	WBGene00021492	Y40B10A.7	34.3558	0.890898	0.0738396	0.168114	2.98036	2.77e-10	8.81e-10	-2.08946	3.37e-06	9.85e-06	5.61886	10.6072	12.2509	13.4288	16.6708	24.0631	51.8045	71.4236	103.334	609	29	22	7	12.71	4.47	4e-06	0.000127	0.21	0.48	N	N
atgp-1	WBGene00000224	F26D10.9	444.589	1.05397	8.98e-13	2.05e-10	1.71651	1.21e-31	2.56e-30	-0.662537	3.45e-06	1.01e-05	195.724	203.81	229.164	465.811	407.995	433.136	700.026	631.702	733.937	1249	29	23	6	8.97	3.11	0.000933	0.0144	0.21	0	Y	N
T04G9.4	WBGene00020215	T04G9.4	184.608	0.240984	0.359356	0.51502	1.44103	2.61e-08	7.12e-08	-1.20005	3.57e-06	1.04e-05	127.361	112.133	100.169	175.413	135.121	88.2314	341.379	331.723	249.945	1008	34	25	9	11.06	3.55	0.000193	0.0037	0.19	0.45	N	N
alh-11	WBGene00000117	F42G9.5	789.434	-0.0822533	0.585548	0.71848	0.615378	4.19e-05	8.83e-05	-0.697632	3.78e-06	1.1e-05	701.421	653.1	688.214	636.189	645.773	647.412	1248.62	1006.28	877.898	473	42	34	8	16.86	4.91	4.64e-07	1.89e-05	0.34	0.45	Y	Y
M117.1	WBGene00010918	M117.1	280.877	0.58004	0.0165142	0.0578937	1.67692	2.58e-12	9.49e-12	-1.09688	4.04e-06	1.17e-05	154.519	156.077	134.04	276.969	248.307	136.358	502.106	476.157	443.365	1245	43	32	11	11.05	3.12	0.000912	0.0141	0.11	0.13	Y	N
scd-2	WBGene00004740	T10H9.2	105.142	0.258663	0.293903	0.44681	1.362	1.36e-08	3.79e-08	-1.10334	4.15e-06	1.2e-05	60.871	61.3702	75.6675	76.3762	90.3731	69.8976	152.757	199.986	158.975	626	43	35	8	15.44	4.42	4.85e-06	0.000149	0.11	0.12	N	N
C39D10.8	WBGene00016535	C39D10.8	210.162	-0.646832	0.0105761	0.0422454	0.519571	0.0368546	0.0553813	-1.1664	4.21e-06	1.22e-05	194.787	234.116	186.647	167.86	135.121	88.2314	348.02	299.979	236.697	221	44	36	8	22.2	6.35	1.05e-10	9.17e-09	0.79	2.61	N	N
sto-4	WBGene00006066	Y71H9A.3	224.556	-0.0888842	0.594723	0.726491	-0.909308	2.73e-07	6.92e-07	0.820424	4.23e-06	1.22e-05	294.99	265.18	257.27	255.147	229.881	284.174	151.429	138.086	144.844	1470	44	31	13	10.24	2.84	0.00226	0.0296	0.15	0	N	N
tig-2	WBGene00006570	F39G3.8	78.351	-0.226396	0.390136	0.546183	0.967578	0.000133058	0.000267119	-1.19397	4.37e-06	1.26e-05	66.4899	65.9161	53.3276	52.0365	52.6445	53.8555	132.832	99.993	128.064	1081	40	28	12	11.57	3.41	0.000329	0.00587	0	0.12	Y	N
pqn-44	WBGene00004131	F55A12.9	1237.1	0.514306	0.0135627	0.0505364	1.46703	1.69e-12	6.3e-12	-0.952724	4.41e-06	1.27e-05	617.138	721.289	804.958	1317.7	866.88	876.585	2454.74	1790.35	1684.26	437	43	35	8	17.75	5.11	1.63e-07	7.18e-06	0.15	0.23	Y	N
pph-1	WBGene00004083	C05A2.1	216.832	0.370561	0.0504139	0.127886	1.22347	5.79e-11	1.93e-10	-0.852909	4.49e-06	1.29e-05	115.187	144.712	160.703	162.824	187.765	195.942	333.409	312.677	338.264	1544	42	31	11	9.72	2.76	0.00289	0.0361	0.44	0.15	N	N
Y46G5A.20	WBGene00012910	Y46G5A.20	26.4051	0.681388	0.188922	0.328244	2.81328	6.23e-09	1.78e-08	-2.13189	4.69e-06	1.35e-05	9.36477	9.09187	6.48579	10.9109	19.303	9.1669	47.8196	53.9645	71.5389	848	22	16	6	9.52	3.84	6.21e-05	0.00141	0.83	0.23	Y	Y
K02E2.6	WBGene00010507	K02E2.6	162.93	0.618112	0.0128377	0.0485188	1.72166	1.87e-12	6.97e-12	-1.10354	4.8e-06	1.38e-05	82.41	87.8881	81.4327	160.306	141.263	82.5021	274.963	280.933	274.674	1483	46	35	11	10.43	2.82	0.00237	0.0308	0	0.13	N	N
F13D11.4	WBGene00017429	F13D11.4	121.527	1.19233	5.12e-06	0.000121155	2.31002	2.18e-19	1.43e-18	-1.11769	4.84e-06	1.39e-05	38.3956	46.217	47.5624	126.734	80.7216	95.1066	249.724	215.858	193.42	118	45	37	8	26.46	7.52	2.78e-14	4.55e-12	0.46	0.96	N	Y
col-129	WBGene00000703	M18.1	832.663	-1.22583	0.0133131	0.0497744	1.03456	0.036107	0.0543397	-2.26038	4.97e-06	1.42e-05	365.226	959.193	830.901	218.218	370.267	333.446	782.381	2088.74	1545.59	1037	45	32	13	12.61	3.49	0.000238	0.00443	0.12	1.25	N	N
grd-13	WBGene00001702	W05E7.3	90.6031	0.444556	0.0848609	0.186264	1.57508	3.27e-10	1.03e-09	-1.13053	5.04e-06	1.44e-05	39.332	51.5206	61.2547	70.5011	65.8057	72.1893	146.115	144.434	164.275	488	31	29	2	14.28	4.86	5.91e-07	2.34e-05	0.29	0.12	N	N
pdfr-1	WBGene00015735	C13B9.4	168.158	0.604678	0.00343703	0.0184403	1.51685	8.63e-14	3.56e-13	-0.912176	5.13e-06	1.46e-05	100.203	89.4034	92.2423	158.627	156.179	111.149	278.948	263.474	263.193	1526	45	30	15	10.16	2.78	0.00271	0.0342	0.35	1.29	N	N
sod-1	WBGene00004930	C15F1.7	2194.23	-0.341158	0.00619014	0.0283609	0.226961	0.0682216	0.0978712	-0.56812	5.46e-06	1.55e-05	2450.76	2154.02	2067.52	1626.56	1887.31	1752.02	2810.73	2595.06	2404.06	166	42	40	2	23.42	6.88	3.04e-12	3.53e-10	0	0	Y	N
ugt-23	WBGene00007650	C17G1.3	401.953	0.145516	0.318087	0.473309	0.803908	2.75e-08	7.49e-08	-0.658392	5.7e-06	1.62e-05	300.609	325.792	312.759	374.327	357.983	304.799	581.805	534.883	524.619	522	38	31	7	15.47	4.73	1.1e-06	4.07e-05	0.97	2	Y	Y
T01D1.4	WBGene00020149	T01D1.4	212.26	0.0394065	0.824067	0.891447	0.83673	1.65e-06	3.94e-06	-0.797323	5.94e-06	1.68e-05	169.502	163.654	167.189	167.86	165.83	181.046	259.023	341.246	294.988	1567	38	26	12	9.14	2.73	0.00314	0.0386	1.06	0	Y	N
C05B5.8	WBGene00007324	C05B5.8	134.726	0.858619	0.00148192	0.00985752	2.02656	2.24e-14	9.72e-14	-1.16794	6.56e-06	1.85e-05	55.2521	53.7936	66.2992	109.109	120.205	88.2314	252.381	296.805	170.457	1300	22	16	6	7.57	3.03	0.00123	0.0182	0.47	0	N	N
ldh-1	WBGene00002262	F13D12.2	1007.13	0.234882	0.0865139	0.188824	0.850716	4.82e-10	1.5e-09	-0.615834	6.62e-06	1.86e-05	833.464	723.562	721.364	794.816	907.241	979.712	1255.26	1380.86	1467.87	1395	42	31	11	10.27	2.92	0.00172	0.0238	0.53	0.29	N	N
T28H10.3	WBGene00012144	T28H10.3	990.68	0.519033	0.0128236	0.0484993	1.45205	2.91e-12	1.07e-11	-0.933015	6.96e-06	1.95e-05	468.238	522.783	732.894	929.943	645.773	897.21	1817.14	1345.94	1556.19	1361	40	26	14	10.15	2.97	0.00151	0.0214	0.21	1.61	Y	N
E04F6.4	WBGene00017124	E04F6.4	152.48	0.241911	0.306115	0.460012	1.28476	3.09e-08	8.38e-08	-1.04285	7e-06	1.96e-05	112.377	106.072	78.5501	127.573	107.921	114.586	231.128	293.63	200.486	448	36	28	8	16.08	5.07	1.99e-07	8.58e-06	0.23	0	N	N
T07D10.3	WBGene00011583	T07D10.3	30.1733	0.0214026	0.965513	0.983028	2.12582	4.18e-06	9.61e-06	-2.10442	7.19e-06	2.01e-05	21.539	12.1225	9.36836	16.786	11.4063	14.8962	85.0126	49.2029	51.2254	837	46	31	15	14.05	3.86	5.56e-05	0.00128	0.53	2.92	N	N
K08E4.2	WBGene00010666	K08E4.2	110.003	-0.320186	0.230709	0.3766	-1.62498	1.74e-08	4.81e-08	1.3048	7.47e-06	2.09e-05	178.867	142.439	147.011	126.734	135.121	112.295	45.1629	31.7438	70.6558	839	46	33	13	14.03	3.86	5.68e-05	0.00131	1.48	0.13	Y	N
arx-6	WBGene00000204	C35D10.16	594.896	-0.491174	0.00228753	0.0136266	-1.23637	7.09e-14	2.95e-13	0.745194	7.61e-06	2.13e-05	931.795	826.603	748.027	556.455	645.773	579.806	297.544	417.431	350.629	1370	32	23	9	8.98	2.95	0.00158	0.0222	0.41	0.23	Y	N
F22F4.4	WBGene00017717	F22F4.4	79.03	0.243019	0.397129	0.552581	1.48623	8.86e-08	2.33e-07	-1.24321	7.67e-06	2.14e-05	45.8874	53.7936	43.2386	59.5902	43.8704	66.46	139.474	107.929	151.027	1168	38	24	14	10.74	3.24	0.000598	0.00987	0	0	N	N
F55B11.4	WBGene00010086	F55B11.4	114.676	-0.260924	0.346556	0.502086	0.967543	0.000343911	0.00066445	-1.22847	7.91e-06	2.21e-05	78.6641	107.587	85.7565	101.555	69.3153	55.0014	196.592	185.701	151.91	653	42	30	12	14.8	4.29	9.11e-06	0.000269	2.54	1.81	N	Y
msp-113	WBGene00003468	ZK354.4	17.1551	2.7563	0.0367827	0.10276	6.505	2.18e-07	5.57e-07	-3.7487	7.96e-06	2.22e-05	0	0.757656	0.720643	9.23229	0.877409	0	35.8647	61.9005	45.043	1642	35	23	12	8.51	2.65	0.00398	0.0467	0.15	0.89	N	N
Y45F10D.6	WBGene00012886	Y45F10D.6	37.5292	-0.159864	0.748575	0.842117	1.98368	2.55e-05	5.48e-05	-2.14355	8.31e-06	2.31e-05	8.42829	21.2144	27.3844	13.4288	21.0578	17.1879	50.4762	107.929	70.6558	218	34	30	4	19.52	6.38	9.08e-11	8.04e-09	0.46	0.27	Y	N
cyp-25A3	WBGene00014697	C36A4.3	224.237	0.676639	0.0118166	0.0456876	1.84847	3.56e-12	1.3e-11	-1.17184	8.57e-06	2.38e-05	97.3936	122.74	104.493	169.538	174.604	175.317	522.03	412.67	239.346	1308	34	28	6	9.48	3.02	0.00126	0.0186	0.68	0.53	Y	N
Y39F10A.1	WBGene00021452	Y39F10A.1	35.947	-0.235703	0.523098	0.66571	1.35192	8.63e-05	0.000176501	-1.58762	8.68e-06	2.41e-05	22.4754	24.245	26.6638	23.5004	19.303	19.4797	69.0727	58.7261	60.0574	797	43	33	10	13.78	3.93	4.24e-05	0.00103	0.7	0.13	N	N
skr-3	WBGene00004809	F44G3.6	184.885	-0.00307502	0.987214	0.993159	0.843258	7.9e-06	1.77e-05	-0.846333	8.98e-06	2.48e-05	126.424	148.501	163.586	136.806	155.301	146.67	280.276	231.73	274.674	512	44	36	8	16.82	4.77	9.03e-07	3.4e-05	0.23	1.83	N	Y
rpn-13	WBGene00016981	C56G2.7	1890	-0.473875	0.00192785	0.0120167	-1.15932	5.34e-14	2.24e-13	0.685449	9.2e-06	2.54e-05	2950.84	2628.31	2267.14	1687.83	1953.11	2008.7	1004.21	1331.65	1178.18	1084	44	28	16	12.16	3.4	0.000332	0.0059	0.35	1.57	Y	N
nspa-8	WBGene00012294	W06A7.5	17.9883	-0.188482	0.848365	0.907572	3.83571	1.19e-05	2.62e-05	-4.02419	9.31e-06	2.57e-05	0.936477	6.06125	2.88257	8.39299	0	0	62.4311	39.6798	41.5103	92	40	34	6	25.92	7.83	2.5e-15	5.24e-13	0.12	1.67	N	N
T17H7.1	WBGene00020550	T17H7.1	113.483	-0.10797	0.659523	0.776978	0.966103	5.24e-05	0.000109332	-1.07407	9.43e-06	2.6e-05	92.7112	81.8269	89.3597	85.6085	70.1927	89.3773	139.474	163.481	209.318	916	35	25	10	11.73	3.71	0.000102	0.00215	0.63	0.61	N	N
fbxa-69	WBGene00010018	F54B8.3	86.2405	0.0415987	0.902518	0.941303	1.51271	4.62e-06	1.06e-05	-1.47111	9.71e-06	2.68e-05	44.0144	67.4314	46.8418	33.572	64.0508	66.46	119.549	192.05	142.195	217	40	34	6	21.29	6.4	7.74e-11	6.88e-09	0.76	0.73	Y	N
best-24	WBGene00022797	ZK688.2	322.13	-0.537182	0.0241296	0.0758797	0.517524	0.0282115	0.0432613	-1.05471	9.83e-06	2.71e-05	388.638	312.912	228.444	232.486	250.939	154.691	456.943	479.332	394.789	880	42	28	14	13.15	3.79	7.52e-05	0.00165	0.41	0.27	Y	N
cest-35.1	WBGene00015067	B0238.1	96.2066	0.883119	0.00284724	0.0160933	2.12315	2.14e-13	8.54e-13	-1.24003	9.86e-06	2.71e-05	44.9509	37.8828	37.4734	73.019	92.1279	55.0014	187.293	204.748	133.363	129	43	37	6	25.46	7.4	6.77e-14	1.01e-11	0.6	0.13	Y	N
F11A5.15	WBGene00008680	F11A5.15	44.4851	0.452649	0.271776	0.422652	2.16931	3.52e-08	9.5e-08	-1.71666	9.93e-06	2.73e-05	14.0472	21.972	21.6193	20.1432	19.303	41.251	87.6692	98.4059	75.9549	480	9	9	0	7.65	4.9	4.87e-07	1.96e-05	1.15	1	N	N
flp-12	WBGene00001455	C05E11.8	83.1933	-0.0251866	0.929523	0.959439	1.20842	1.18e-05	2.6e-05	-1.2336	1e-05	2.75e-05	55.2521	65.9161	53.3276	76.3762	42.993	51.5638	131.504	134.911	136.896	424	32	28	4	15.34	5.14	1.36e-07	6.2e-06	0.15	0	N	N
ugt-14	WBGene00019233	H23N18.2	22.0187	1.24062	0.0581641	0.141506	3.68253	2e-09	5.94e-09	-2.44191	1.1e-05	3.02e-05	6.55534	2.27297	3.60321	8.39299	13.1611	6.87517	49.1479	74.598	33.5615	287	39	35	4	19.35	5.88	2.06e-09	1.39e-07	0.15	1.12	Y	N
adt-3	WBGene00020567	T19D2.1	210.388	0.730346	0.000598752	0.00498717	1.63689	6.97e-15	3.16e-14	-0.906544	1.16e-05	3.17e-05	99.2666	133.347	95.1249	154.431	177.237	214.276	308.171	353.944	357.695	495	31	26	5	14.24	4.84	6.41e-07	2.5e-05	1.33	1.02	Y	N
F13D12.3	WBGene00008739	F13D12.3	340.611	0.286514	0.228627	0.374264	1.3208	2.22e-08	6.11e-08	-1.03428	1.17e-05	3.19e-05	229.437	215.174	205.383	312.219	311.48	166.15	556.567	614.243	454.846	548	46	39	7	16.87	4.67	1.47e-06	5.18e-05	0.12	0.36	Y	N
rab-21	WBGene00004279	T01B7.3	251.986	-0.538895	0.00642508	0.0291861	-1.45618	2.11e-12	7.82e-12	0.91728	1.24e-05	3.35e-05	430.779	351.552	324.289	263.54	264.977	231.464	102.281	144.434	154.559	1436	45	32	13	10.48	2.87	0.00203	0.0272	0.15	0.35	Y	N
W01A8.8	WBGene00044988	W01A8.8	52.9267	-0.612109	0.175284	0.311205	1.33124	0.00205734	0.00365733	-1.94335	1.28e-05	3.48e-05	38.3956	45.4594	30.267	37.7684	25.4449	10.3128	75.7143	139.673	73.3053	378	45	38	7	19.13	5.39	3.54e-08	1.81e-06	1.89	0.29	Y	Y
clec-52	WBGene00015052	B0218.8	216.742	2.02182	1.62e-14	5.29e-12	3.08669	2.8e-32	6.36e-31	-1.06487	1.35e-05	3.66e-05	30.9037	41.6711	69.9024	173.735	182.501	229.172	419.75	412.67	390.373	239	42	35	7	21.22	6.22	2.52e-10	2.03e-08	0.82	1.58	N	Y
F46F2.3	WBGene00009787	F46F2.3	1337.96	0.0390112	0.883558	0.929762	1.19289	7.21e-06	1.62e-05	-1.15388	1.44e-05	3.87e-05	901.827	1058.45	831.622	1326.09	928.299	611.891	2901.05	1768.13	1714.29	791	44	30	14	14.04	3.96	3.81e-05	0.000928	1.82	0	N	N
F41D9.2	WBGene00018282	F41D9.2	91.5269	0.147646	0.578888	0.712769	1.27202	8.77e-07	2.13e-06	-1.12437	1.51e-05	4.06e-05	71.1722	62.1278	49.7244	73.019	77.212	50.4179	144.787	146.022	149.26	968	45	30	15	13.04	3.62	0.000149	0.00296	0	0.13	N	N
col-96	WBGene00000671	Y41C4A.19	281.189	0.348528	0.0818046	0.181468	1.20446	1.27e-09	3.82e-09	-0.855929	1.52e-05	4.07e-05	174.185	206.082	172.954	230.807	202.681	272.715	369.273	388.862	513.137	923	21	17	4	8.99	3.71	0.000106	0.00221	1	0.53	N	N
K03A11.5	WBGene00010522	K03A11.5	33.1695	0.498269	0.231863	0.377792	2.16543	3.74e-08	1.01e-07	-1.66716	1.53e-05	4.09e-05	17.7931	10.6072	15.1335	23.5004	21.0578	16.0421	71.7294	63.4876	59.1742	324	38	31	7	18.4	5.66	7.45e-09	4.43e-07	0.29	0.99	N	N
R11D1.3	WBGene00011244	R11D1.3	107.075	-0.419924	0.161943	0.294495	0.868822	0.00298983	0.00521414	-1.28875	1.61e-05	4.29e-05	98.3301	110.618	60.534	81.412	50.8897	68.7517	167.369	188.876	136.896	498	45	32	13	17.2	4.83	6.9e-07	2.67e-05	0.52	0.36	N	N
C01C4.3	WBGene00015293	C01C4.3	139.954	0.37823	0.0618808	0.147986	1.22821	6.52e-10	2.01e-09	-0.84998	1.67e-05	4.45e-05	90.8383	93.1917	87.1978	108.27	111.431	134.066	225.815	196.812	211.967	1468	36	26	10	9.21	2.84	0.00225	0.0296	0.23	0.23	N	N
dach-1	WBGene00020386	T09H2.1	135.53	1.11279	5.5e-05	0.000796706	2.24246	1.51e-16	7.85e-16	-1.12966	1.67e-05	4.46e-05	51.5062	46.217	56.2102	95.6801	108.799	129.482	189.95	331.723	210.201	818	43	30	13	13.66	3.89	4.94e-05	0.00117	0.49	2.74	N	N
T23F2.3	WBGene00020736	T23F2.3	191.73	-0.209038	0.484997	0.631885	1.07143	0.000285788	0.00055595	-1.28047	1.7e-05	4.53e-05	134.853	165.169	134.76	185.485	104.412	84.7938	375.915	315.851	224.332	215	37	34	3	20.51	6.42	6.97e-11	6.25e-09	0.42	0	N	N
his-71	WBGene00001945	F45E1.6	173.7	0.333816	0.0981502	0.205902	1.18463	2.54e-09	7.49e-09	-0.850815	1.74e-05	4.62e-05	107.695	125.771	111.7	164.503	126.347	144.379	236.441	252.363	294.105	1194	36	27	9	10.33	3.2	0.000675	0.0109	0.67	0.43	Y	N
col-153	WBGene00000726	F17C11.3	81.8944	0.287897	0.255303	0.403674	1.33918	4.88e-08	1.3e-07	-1.05129	1.75e-05	4.65e-05	50.5698	58.3395	46.1212	63.7867	56.1542	69.8976	128.847	131.737	131.596	1458	43	27	16	10.15	2.85	0.00219	0.0289	1	2.62	N	N
C37H5.13	WBGene00016511	C37H5.13	408.613	-0.00351758	0.980752	0.990038	0.621033	1.81e-05	3.94e-05	-0.62455	1.86e-05	4.93e-05	359.607	356.098	325.01	310.541	387.815	339.175	518.045	538.058	543.166	192	45	43	2	23.39	6.63	1.73e-11	1.73e-09	0.19	0.15	Y	Y
gst-16	WBGene00001764	F37B1.5	33.627	-0.445423	0.207221	0.348921	-2.33817	7.87e-08	2.07e-07	1.89275	1.92e-05	5.06e-05	58.0616	47.7323	51.1657	36.0899	46.5027	32.0841	9.29825	11.1103	10.5984	1225	44	28	16	11.3	3.15	0.00081	0.0128	0.84	0	Y	N
T24C2.5	WBGene00011984	T24C2.5	69.9272	-0.152018	0.625688	0.750408	1.15721	0.000118813	0.000239792	-1.30922	1.92e-05	5.08e-05	32.7767	57.5819	61.2547	52.8758	43.8704	40.1052	122.206	112.691	105.984	846	30	23	7	11.18	3.84	6.16e-05	0.0014	0.3	3.23	N	Y
cnb-1	WBGene00000554	F55C10.1	240.719	0.414522	0.0176065	0.0606643	1.14579	3.33e-11	1.13e-10	-0.731273	2.04e-05	5.38e-05	181.677	143.955	151.335	194.717	221.107	218.86	340.05	380.926	333.848	1276	36	29	7	9.91	3.07	0.00108	0.0163	0.26	1	Y	Y
spp-2	WBGene00004987	T08A9.12	115.712	-0.789546	0.0349674	0.0989786	0.801817	0.0285428	0.0437431	-1.59136	2.06e-05	5.43e-05	88.9653	95.4647	128.995	96.5194	52.6445	30.9383	245.74	163.481	138.662	1421	44	28	16	10.41	2.89	0.00192	0.0261	1.2	0.94	N	Y
clec-85	WBGene00021872	Y54G2A.6	443.629	0.116828	0.695557	0.802956	1.38203	3.25e-06	7.53e-06	-1.26521	2.08e-05	5.47e-05	279.07	266.695	305.553	454.9	221.984	245.215	1071.96	539.645	607.639	1057	22	18	4	8.59	3.45	0.000279	0.00509	1.29	1.47	N	Y
C39E9.7	WBGene00008031	C39E9.7	65.0848	0.471535	0.168501	0.302589	1.86626	1.82e-08	5.03e-08	-1.39473	2.09e-05	5.5e-05	30.9037	38.6405	27.3844	62.1081	35.9738	35.5217	120.877	138.086	96.2685	1383	46	33	13	10.81	2.94	0.00166	0.0232	0.19	0.51	N	N
acbp-1	WBGene00016655	C44E4.6	895.529	-0.45933	0.00132909	0.00909417	0.152583	0.284822	0.352811	-0.611913	2.13e-05	5.6e-05	881.225	998.591	959.176	758.726	731.759	571.785	1014.84	1117.38	1026.27	297	45	39	6	20.58	5.81	3.15e-09	2.04e-07	0.26	2.19	Y	N
sod-3	WBGene00004932	C08A9.1	83.0262	0.433195	0.287164	0.439011	2.11307	1.06e-07	2.77e-07	-1.67987	2.13e-05	5.6e-05	29.9673	37.1252	44.6799	63.7867	62.296	24.0631	239.098	119.039	127.18	41	46	41	5	32.17	9.07	0	0	3.4	0.42	Y	N
B0228.1	WBGene00015059	B0228.1	91.9241	0.0851134	0.793299	0.872149	1.43665	5.75e-06	1.3e-05	-1.35154	2.2e-05	5.78e-05	41.205	69.7044	61.9753	73.8583	71.0701	37.8135	166.04	179.353	126.297	999	39	29	10	11.92	3.56	0.000183	0.00354	0.19	0.17	Y	N
Y71H2AM.20	WBGene00022185	Y71H2AM.20	781.21	-0.363731	0.0103649	0.0416918	-0.980762	1.28e-11	4.47e-11	0.61703	2.32e-05	6.08e-05	1085.38	989.499	1003.86	734.387	805.461	853.667	434.361	563.453	560.83	1389	36	30	6	9.48	2.93	0.00171	0.0237	0.35	0.17	Y	Y
ZC395.5	WBGene00022597	ZC395.5	71.3787	-0.568703	0.0838919	0.184814	0.81544	0.0101023	0.0165205	-1.38414	2.37e-05	6.19e-05	58.998	50.0053	77.1088	32.7327	36.8512	57.2931	130.176	112.691	86.5533	78	44	39	5	27.92	8.03	4.44e-16	1.1e-13	1.83	0.45	Y	N
tos-1	WBGene00019466	K07B1.6	3551.98	0.248035	0.1224	0.241371	0.925476	8.02e-09	2.28e-08	-0.677442	2.42e-05	6.31e-05	2346.81	2490.42	2984.9	3018.96	2777.88	3496.03	4611.93	4355.25	5885.62	1115	46	33	13	12.22	3.34	0.00042	0.00726	0.23	0.42	Y	N
pmp-5	WBGene00004062	T10H9.5	2619.83	0.0652029	0.704503	0.809189	0.789198	4.33e-06	9.93e-06	-0.723995	2.52e-05	6.56e-05	1930.08	2242.66	2074.73	1991.66	1917.14	2630.9	3537.32	2977.57	4276.44	463	34	26	8	15.4	5	2.88e-07	1.2e-05	1.73	1.36	Y	Y
C34F11.8	WBGene00016417	C34F11.8	122.144	0.150106	0.639785	0.761809	1.47936	2.61e-06	6.11e-06	-1.32925	2.54e-05	6.59e-05	73.9817	66.6737	83.5946	105.752	91.2505	50.4179	270.978	212.684	143.961	1326	45	32	13	10.92	3	0.00134	0.0195	0.44	0.13	Y	N
cest-8	WBGene00007691	C23H4.2	40.5677	1.01671	0.0108523	0.0430139	2.53471	3.59e-11	1.21e-10	-1.518	2.54e-05	6.59e-05	14.9836	9.84953	16.5748	20.1432	29.8319	34.3759	81.0276	76.1852	82.1373	1160	40	27	13	11.08	3.25	0.000572	0.0095	1.18	1.26	Y	N
gst-5	WBGene00001753	R03D7.6	92.9285	0.419297	0.152774	0.282394	1.61427	1.71e-08	4.75e-08	-1.19497	2.6e-05	6.75e-05	43.0779	59.0972	51.8863	77.2155	50.8897	79.0645	187.293	165.068	122.764	1114	41	28	13	11.51	3.34	0.000419	0.00726	0	0	Y	Y
nep-4	WBGene00016896	C53B7.7	95.7825	0.168755	0.497517	0.642315	1.19072	8.97e-07	2.18e-06	-1.02197	2.66e-05	6.9e-05	59.9345	63.6431	72.0643	79.7334	64.0508	76.7728	126.191	149.196	170.457	672	45	33	12	15.15	4.23	1.15e-05	0.000331	0.42	0.44	N	N
klo-1	WBGene00016848	C50F7.10	267.101	0.435413	0.0639861	0.151683	1.40869	1.47e-09	4.43e-09	-0.973277	2.73e-05	7.07e-05	146.09	152.289	180.881	212.343	246.552	189.067	557.895	407.908	310.885	26	45	43	2	33.83	9.66	0	0	0.81	0	N	N
madd-4	WBGene00009958	F53B6.2	102.039	0.638657	0.00447226	0.0223785	1.53663	2.67e-12	9.8e-12	-0.897972	2.77e-05	7.17e-05	55.2521	58.3395	54.7689	91.4836	87.7409	82.5021	172.682	153.958	161.625	1138	40	26	14	11.22	3.3	0.000486	0.00824	0.4	0.24	N	N
famk-1	WBGene00010356	H03A11.1	363.059	0.232979	0.138198	0.263242	0.88728	1.31e-08	3.67e-08	-0.654301	2.78e-05	7.2e-05	272.515	268.21	270.962	358.381	301.829	292.195	556.567	492.029	454.846	416	44	33	11	18.22	5.18	1.08e-07	5.01e-06	1.15	0.12	Y	N
F15D4.2	WBGene00008859	F15D4.2	200.562	-0.531468	0.00202812	0.0124155	-1.31297	9.08e-13	3.47e-12	0.781504	3.07e-05	7.91e-05	306.228	265.937	290.419	184.646	211.456	200.526	102.281	119.039	124.531	1095	46	34	12	12.36	3.38	0.000362	0.00637	0	0	Y	N
far-5	WBGene00001389	F15B9.3	105.244	0.485692	0.0943803	0.2006	1.65913	5.41e-09	1.56e-08	-1.17343	3.11e-05	8.01e-05	47.7603	46.217	75.6675	89.805	82.4764	65.3142	158.07	223.794	158.092	452	33	26	7	15.35	5.06	2.08e-07	8.89e-06	0.46	1.12	Y	N
imp-3	WBGene00016378	C33H5.11	744.677	-0.18584	0.20493	0.345916	-0.810779	5.83e-08	1.55e-07	0.624939	3.17e-05	8.15e-05	950.524	910.703	874.861	698.297	807.216	901.794	450.301	555.517	552.881	1152	32	22	10	9.9	3.27	0.000545	0.00913	0.3	1.41	Y	Y
egl-13	WBGene00001182	T22B7.1	205.626	0.157335	0.373894	0.530369	0.886	3.97e-07	9.9e-07	-0.728666	3.25e-05	8.34e-05	168.566	165.169	134.04	177.092	173.727	169.588	304.186	272.997	285.273	200	35	31	4	20.37	6.56	2.68e-11	2.58e-09	0.32	0.59	N	N
nspd-9	WBGene00017808	F26A1.10	90.9259	1.06547	0.417538	0.571732	6.25688	1.02e-06	2.46e-06	-5.19141	3.39e-05	8.69e-05	2.80943	5.30359	2.16193	20.1432	0	1.14586	357.319	193.637	235.814	1254	42	30	12	10.83	3.09	0.000991	0.0152	1.18	0.45	N	N
ftn-1	WBGene00001500	C54F6.14	93.5674	1.52942	0.0862205	0.188499	5.04653	8.49e-09	2.4e-08	-3.51711	3.61e-05	9.23e-05	2.80943	6.06125	13.6922	32.7327	7.89668	25.209	494.136	165.068	94.5021	4	46	44	2	41.47	11.75	0	0	2.01	1.84	Y	Y
thn-1	WBGene00009213	F28D1.3	41.1063	-0.0804759	0.850863	0.909005	1.63233	6.27e-05	0.000129991	-1.71281	3.63e-05	9.27e-05	23.4119	26.518	23.7812	34.4113	22.8126	11.4586	86.3409	55.5517	85.6701	289	36	29	7	18.52	5.87	2.24e-09	1.5e-07	0.36	1	N	N
col-183	WBGene00000756	F02D10.1	38.5718	0.476952	0.201506	0.342429	1.91923	6.8e-08	1.8e-07	-1.44227	3.65e-05	9.32e-05	23.4119	15.9108	17.2954	22.6611	27.1997	28.6466	63.7594	71.4236	76.8381	308	45	32	13	20.31	5.73	4.98e-09	3.12e-07	0.68	0.58	N	N
pcyt-2.2	WBGene00016531	C39D10.3	99.5142	0.349563	0.201783	0.342697	1.44899	6.22e-08	1.65e-07	-1.09943	3.7e-05	9.43e-05	63.6804	51.5206	64.1372	81.412	56.1542	91.669	170.025	133.324	183.705	300	41	33	8	19.54	5.78	3.63e-09	2.33e-07	1.41	0.66	N	N
Y22D7AL.15	WBGene00021253	Y22D7AL.15	131.29	0.0926924	0.728089	0.82547	1.17792	6.79e-06	1.53e-05	-1.08523	3.7e-05	9.43e-05	81.4735	87.8881	102.331	107.43	84.2312	98.5442	236.441	242.84	140.428	1570	22	17	5	6.85	2.73	0.00318	0.039	0.35	0.23	N	N
F35D11.3	WBGene00018044	F35D11.3	196.573	0.433717	0.0279626	0.0842277	1.23151	2.67e-10	8.49e-10	-0.797796	3.76e-05	9.58e-05	137.662	124.256	115.303	149.395	174.604	185.63	249.724	303.154	329.432	1233	45	32	13	11.35	3.13	0.000879	0.0138	1.15	0	N	N
lpr-2	WBGene00011726	T12A7.5	105.793	0.769329	0.00282961	0.0160288	1.78232	1.72e-12	6.4e-12	-1.01299	3.83e-05	9.74e-05	49.6333	53.0359	51.8863	78.0548	72.8249	114.586	196.592	165.068	170.457	1660	36	26	10	8.56	2.63	0.00427	0.0497	0.53	0.29	N	N
F15E6.4	WBGene00017485	F15E6.4	471.116	-0.0583917	0.821598	0.889908	1.00496	9.56e-05	0.000194799	-1.06335	3.84e-05	9.78e-05	381.146	326.55	361.763	480.918	257.081	287.611	937.795	533.296	673.879	420	40	29	11	17.25	5.15	1.28e-07	5.85e-06	0.55	0.75	Y	N
Y54G2A.32	WBGene00021894	Y54G2A.32	42.7322	-0.448335	0.191119	0.330941	0.941467	0.00365826	0.00631377	-1.3898	4.04e-05	0.000102599	33.7132	31.8216	39.6354	25.179	29.8319	21.7714	58.4462	76.1852	68.0062	1122	5	5	0	3.88	3.33	0.000442	0.00759	0.48	0.35	N	N
F43C11.7	WBGene00018384	F43C11.7	61.4595	-0.134058	0.659031	0.776525	1.08676	0.00020105	0.000397441	-1.22082	4.3e-05	0.000108765	36.5226	56.0666	43.9592	38.6077	37.7286	49.2721	107.594	88.8827	94.5021	893	42	30	12	13.03	3.75	8.71e-05	0.00188	0.34	1.27	N	Y
ptr-14	WBGene00004228	R09H10.4	356.311	0.569762	0.0650056	0.153543	1.82051	3.02e-09	8.86e-09	-1.25074	4.35e-05	0.000109793	196.66	162.138	174.396	344.952	265.855	178.755	955.063	525.36	403.621	884	31	22	9	11.16	3.77	8.26e-05	0.0018	1.11	0.41	Y	N
cri-1	WBGene00010614	K07A1.7	12.2646	-0.983872	0.191896	0.331828	1.95755	0.00224661	0.00397241	-2.94142	4.48e-05	0.000113017	4.68238	6.81891	8.64772	4.19649	2.63223	3.43759	33.208	31.7438	15.0143	1214	27	19	8	8.8	3.17	0.000761	0.0121	2.62	0.13	Y	N
D1086.1	WBGene00008388	D1086.1	113.976	0.292195	0.395041	0.550696	1.66414	8.17e-07	1.99e-06	-1.37194	4.69e-05	0.000117892	63.6804	67.4314	59.0927	104.912	89.4957	36.6676	223.158	228.556	152.793	107	43	38	5	26.48	7.71	6.55e-15	1.18e-12	0.29	0.13	Y	N
zmp-3	WBGene00016283	C31B8.8	240.188	0.832484	0.00494343	0.0240526	2.01384	7.06e-12	2.51e-11	-1.18136	4.83e-05	0.00012116	95.5206	105.314	116.024	126.734	204.436	234.902	266.993	449.175	562.596	242	40	36	4	20.65	6.2	2.75e-10	2.19e-08	1.12	0.25	Y	N
mev-1	WBGene00003225	T07C4.7	1666.42	-0.330592	0.00425904	0.021608	0.141713	0.220101	0.281907	-0.472304	4.85e-05	0.000121647	1783.99	1827.47	1563.8	1364.7	1390.69	1358.99	1748.07	1996.69	1963.35	1258	45	33	12	11.22	3.09	0.000999	0.0153	0.4	1	Y	Y
F40H3.2	WBGene00018250	F40H3.2	39.5485	-0.453712	0.274435	0.425267	1.19685	0.0023372	0.00412603	-1.65056	5.18e-05	0.000129621	23.4119	37.8828	26.6638	24.3397	24.5674	14.8962	75.7143	82.5339	45.9262	1172	44	30	14	11.58	3.23	0.00061	0.01	0.49	2.19	Y	N
flp-24	WBGene00016028	C24A1.1	70.8579	-0.0471642	0.874768	0.923827	1.14148	8.17e-05	0.000167603	-1.18864	5.25e-05	0.000131149	48.6968	48.49	56.2102	58.7509	50.0123	38.9593	123.534	84.1211	128.947	696	45	33	12	14.99	4.19	1.43e-05	0.000395	0.34	0.23	N	N
bam-2	WBGene00000237	Y71F9AR.1	404.247	0.774924	2.25e-05	0.000387132	1.5015	1.5e-16	7.8e-16	-0.726572	5.26e-05	0.000131496	218.199	205.325	232.768	420.489	321.132	381.572	747.845	541.232	569.662	1277	41	30	11	10.61	3.07	0.00108	0.0164	0.12	0.45	N	N
C49F5.7	WBGene00008211	C49F5.7	191.375	-0.813571	0.0036575	0.0192415	0.322484	0.242398	0.306653	-1.13605	5.34e-05	0.000133183	191.041	203.81	215.472	167.86	87.7409	90.5231	305.514	271.41	189.004	876	45	34	11	13.64	3.79	7.46e-05	0.00164	0.12	0.59	N	N
clec-8	WBGene00012582	Y38E10A.4	43.8904	-0.211302	0.631766	0.754987	1.52447	0.000301796	0.000585877	-1.73578	5.53e-05	0.000137683	25.2849	28.7909	29.5464	34.4113	25.4449	11.4586	106.266	50.7901	83.0205	844	33	28	5	11.78	3.85	5.9e-05	0.00135	0.29	3.74	Y	Y
lgc-39	WBGene00017314	F09G2.5	73.9746	0.699767	0.00873082	0.036666	1.71146	4.43e-11	1.49e-10	-1.0117	5.92e-05	0.000146744	35.5861	38.6405	38.1941	62.1081	57.909	63.0224	114.236	141.26	114.816	1336	41	31	10	10.37	2.99	0.00138	0.0199	0.34	0.61	N	N
F47B10.5	WBGene00009816	F47B10.5	100.426	0.0738379	0.789615	0.86997	1.16661	1.61e-05	3.53e-05	-1.09277	6.01e-05	0.000148845	81.4735	72.735	56.2102	79.7334	81.599	58.439	146.115	196.812	130.713	1420	38	26	12	9.64	2.89	0.00192	0.026	1.32	0	N	N
F21C10.3	WBGene00017653	F21C10.3	39.4698	0.138257	0.731887	0.8286	1.69086	1.11e-05	2.47e-05	-1.5526	6.08e-05	0.000150611	20.6025	28.0333	18.0161	27.6969	18.4256	27.5007	92.9825	53.9645	68.0062	1006	36	25	11	11.4	3.55	0.000192	0.00368	0.54	1.27	N	N
Y45F10A.7	WBGene00012869	Y45F10A.7	189.601	0.733187	0.00111736	0.00800711	1.61016	4.56e-13	1.78e-12	-0.876973	6.13e-05	0.000151753	80.537	103.799	113.141	182.128	136.876	177.609	361.304	282.52	268.492	1201	42	31	11	11.17	3.19	0.000703	0.0113	0.21	0.15	N	N
clec-147	WBGene00007313	C04H5.2	78.8436	0.333569	0.201781	0.342697	1.34662	1.17e-07	3.05e-07	-1.01305	6.15e-05	0.000152173	54.3157	42.4287	51.1657	55.3937	66.6831	64.1683	111.579	134.911	128.947	912	38	29	9	12.27	3.72	9.9e-05	0.00209	0.32	0.12	N	N
T28A11.2	WBGene00020869	T28A11.2	157.67	0.533814	0.0151637	0.054728	1.3917	1.37e-10	4.45e-10	-0.857883	6.23e-05	0.000154069	80.537	97.7377	100.89	124.216	149.159	131.774	196.592	279.346	258.777	561	42	33	9	15.94	4.63	1.83e-06	6.29e-05	0	0.23	N	N
hint-3	WBGene00016150	C26F1.7	222.284	0.13239	0.498465	0.64325	0.909166	2.61e-06	6.1e-06	-0.776777	6.31e-05	0.0001559	165.756	171.988	165.748	224.093	178.991	146.67	304.186	342.833	300.287	974	44	33	11	12.85	3.61	0.000155	0.00307	0.33	0.29	N	N
dhs-20	WBGene00000983	F35B12.2	249.696	0.0603416	0.932208	0.961243	2.87908	4.41e-05	9.26e-05	-2.81874	6.45e-05	0.000159134	65.5534	68.1891	105.214	147.717	66.6831	34.3759	1046.72	499.965	212.85	124	44	36	8	25.84	7.43	5.63e-14	8.76e-12	0.23	1.23	N	Y
T10B10.4	WBGene00011681	T10B10.4	336.626	-0.0678045	0.772326	0.857923	0.863069	0.000207586	0.000409634	-0.930874	6.82e-05	0.000167769	263.15	309.124	231.326	323.969	223.739	217.714	618.998	376.164	465.445	1052	45	31	14	12.5	3.46	0.000269	0.00492	0	0.45	N	N
Y55B1BL.1	WBGene00021909	Y55B1BL.1	152.04	0.220689	0.325343	0.481116	1.09953	6.53e-07	1.6e-06	-0.878838	7.1e-05	0.000174374	109.568	100.768	108.096	156.11	116.695	96.2524	233.785	209.509	237.58	1022	41	29	12	12.11	3.52	0.000213	0.00402	0.21	0.23	Y	N
F40H3.1	WBGene00018249	F40H3.1	284.379	0.226802	0.174696	0.310724	0.885381	9.29e-08	2.44e-07	-0.658579	7.19e-05	0.00017654	211.644	213.659	212.59	269.415	222.862	254.381	417.093	336.485	421.285	411	46	33	13	18.72	5.21	9.58e-08	4.49e-06	1.12	2.3	N	Y
F23D12.7	WBGene00009091	F23D12.7	75.5073	-0.063718	0.861514	0.91544	1.35983	0.000131412	0.000263935	-1.42354	7.43e-05	0.000182361	42.1415	62.1278	46.1212	69.6618	50.0123	22.9172	142.13	119.039	125.414	476	9	9	0	7.66	4.9	4.71e-07	1.91e-05	0.57	0.61	Y	N
H25K10.1	WBGene00010411	H25K10.1	60.4098	0.688624	0.159735	0.291364	2.54659	9.5e-08	2.49e-07	-1.85796	7.71e-05	0.000188687	20.6025	21.2144	22.3399	56.233	10.5289	36.6676	159.399	130.15	86.5533	1585	20	15	5	6.48	2.71	0.00334	0.0407	0.26	0.23	N	N
F47B8.2	WBGene00009803	F47B8.2	69.7358	0.484822	0.174499	0.310522	1.84386	1.15e-07	2.99e-07	-1.35903	7.88e-05	0.000192627	33.7132	35.6098	35.3115	57.9116	40.3608	48.1262	188.622	95.2315	92.7357	23	36	36	0	30.39	9.72	0	0	0.87	0.4	N	N
elo-2	WBGene00001240	F11E6.5	1384.74	-0.700296	1.98e-05	0.000352198	-0.0497565	0.761311	0.806225	-0.650539	7.88e-05	0.000192644	1536.76	1694.12	1598.39	1045.77	844.945	1082.84	1639.15	1234.83	1785.82	547	46	34	12	16.87	4.67	1.47e-06	5.19e-05	0.61	0.91	Y	Y
abhd-5.1	WBGene00016506	C37H5.2	77.0184	0.652411	0.0972319	0.204633	2.14974	2.3e-08	6.3e-08	-1.49733	7.9e-05	0.000192898	25.2849	27.2756	46.1212	80.5727	37.7286	36.6676	181.98	112.691	144.844	136	46	41	5	25.78	7.23	2.33e-13	3.3e-11	0.6	0	Y	N
F46A9.1	WBGene00009754	F46A9.1	132.289	2.50167	0.0428816	0.114392	7.05676	7.22e-09	2.06e-08	-4.55508	7.95e-05	0.000194286	0.936477	6.06125	1.44129	26.0183	21.9352	0	475.539	338.072	320.6	788	38	25	13	13.05	3.97	3.62e-05	0.000886	0.82	1.81	Y	N
C14B9.3	WBGene00015753	C14B9.3	60.7161	0.0618602	0.896137	0.937168	1.88657	4.2e-05	8.85e-05	-1.82471	8.14e-05	0.000198685	23.4119	35.6098	36.0321	52.0365	35.9738	10.3128	79.6993	152.37	120.998	1519	45	33	12	10.18	2.79	0.00266	0.0337	0.26	0.58	Y	N
ftt-2	WBGene00001502	F52D10.3	5534.75	0.0285257	0.814004	0.88469	0.505332	3.06e-05	6.53e-05	-0.476807	8.47e-05	0.000206243	5139.39	4730.81	4614.28	5583.86	4648.51	4537.62	7319.05	6569.38	6669.9	1117	40	33	7	11.35	3.34	0.000421	0.00726	2.34	0.13	N	Y
ttr-36	WBGene00044605	F22A3.7	148.37	-0.0255104	0.932367	0.961269	1.14508	0.000110856	0.000224266	-1.17059	8.58e-05	0.000208814	86.1559	130.317	101.611	140.163	85.9861	85.9397	321.454	192.05	191.654	933	37	30	7	11.99	3.69	0.000114	0.00235	1.75	1.12	N	N
F47B8.8	WBGene00009809	F47B8.8	57.7972	-0.416158	0.222373	0.366405	0.910602	0.00551587	0.00932831	-1.32676	8.73e-05	0.000212185	41.205	46.217	56.2102	42.8042	26.3223	38.9593	92.9825	65.0748	110.4	1453	46	34	12	10.54	2.86	0.00213	0.0283	0.57	0.82	N	N
egl-36	WBGene00001202	R07A4.1	45.631	0.416243	0.241662	0.388432	1.73831	3.62e-07	9.05e-07	-1.32207	9.08e-05	0.000220535	17.7931	25.0027	28.8257	29.3755	30.7093	36.6676	75.7143	96.8187	69.7726	1073	28	21	7	9.64	3.42	0.000315	0.00566	0.67	0.23	N	N
C25E10.5	WBGene00016095	C25E10.5	165.539	0.357046	0.335298	0.490937	1.78467	1.12e-06	2.69e-06	-1.42763	9.52e-05	0.0002306	80.537	87.8881	91.5217	104.912	176.359	50.4179	252.381	412.67	233.164	604	44	35	9	15.83	4.48	3.67e-06	0.000117	0.31	0	N	N
F21D12.3	WBGene00017663	F21D12.3	242.475	0.486222	0.0263181	0.0806782	1.32536	1.01e-09	3.06e-09	-0.839138	9.96e-05	0.000240901	113.314	171.988	158.541	193.878	178.114	253.236	375.915	330.136	407.154	1534	41	28	13	9.64	2.77	0.00278	0.0349	1.44	0.12	Y	N
flp-11	WBGene00001454	K02G10.4	77.8916	0.221802	0.49784	0.642674	1.46367	4.49e-06	1.03e-05	-1.24186	0.000100806	0.000243543	39.332	52.2783	50.445	57.0723	70.1927	37.8135	95.6392	166.655	131.596	943	37	29	8	11.94	3.67	0.00012	0.00246	0.26	0	N	N
rcan-1	WBGene00004321	F54E7.7	223.662	-0.091767	0.67158	0.786027	0.747791	0.000479435	0.000911955	-0.839558	0.000101341	0.00024467	150.773	200.021	204.663	208.146	138.631	175.317	353.334	296.805	285.273	1378	46	31	15	10.84	2.94	0.00162	0.0227	0.15	0	N	N
paf-2	WBGene00003907	C52B9.7	113.112	0.431589	0.0520417	0.131021	1.27069	5.64e-09	1.62e-08	-0.839104	0.000101454	0.000244911	70.2358	68.9467	74.9469	104.073	99.1472	84.7938	188.622	152.37	174.873	1452	44	32	12	10.3	2.86	0.00213	0.0283	1.11	0	N	N
eef-1A.2	WBGene00001169	R03G5.1	7153.52	0.647939	3.83e-09	2.94e-07	1.07489	1.46e-22	1.29e-21	-0.426949	0.000101501	0.00024499	4874.36	4364.86	4539.33	7500.81	7078.06	7008.09	10019.5	8683.52	10313.1	956	33	25	8	11.17	3.64	0.000135	0.00272	1.19	0.23	Y	Y
inx-9	WBGene00002131	ZK792.3	374.052	0.156368	0.31524	0.4699	0.758581	9.66e-07	2.34e-06	-0.602213	0.000104796	0.000252601	300.609	289.425	294.022	316.416	373.776	293.341	499.449	542.819	456.613	901	44	34	10	13.3	3.74	9.24e-05	0.00198	0.15	0	N	N
B0563.1	WBGene00015261	B0563.1	12.1285	-0.404772	0.517905	0.661034	-5.53439	2.67e-05	5.73e-05	5.12962	0.000106539	0.000256421	29.0308	17.4261	15.1335	11.7502	13.1611	21.7714	0	0	0.883197	1362	33	23	10	9.17	2.96	0.00152	0.0215	1.82	0.53	N	N
ttr-59	WBGene00020339	T08A9.11	226.818	0.326995	0.222967	0.367132	1.35567	3.42e-07	8.57e-07	-1.02867	0.000106634	0.000256615	107.695	123.498	192.412	208.985	198.294	123.753	414.436	326.961	345.33	1173	46	29	17	11.85	3.23	0.000611	0.01	0	0.25	N	N
H04M03.12	WBGene00019156	H04M03.12	35.8316	-0.0974056	0.804413	0.879523	1.37369	0.0002318	0.0004553	-1.4711	0.000114394	0.000274401	23.4119	18.9414	28.8257	20.9825	22.8126	22.9172	45.1629	71.4236	68.0062	922	40	29	11	12.55	3.71	0.000105	0.0022	0.63	0	N	N
catp-3	WBGene00015660	C09H5.2	2721.52	1.7572	0.000998493	0.00734035	3.80632	9.86e-13	3.75e-12	-2.04912	0.000120447	0.000288183	305.291	354.583	673.081	1421.77	2374.27	710.435	6353.36	8177.21	4123.65	1039	45	29	16	12.59	3.49	0.000245	0.00454	0.29	0.13	N	N
F42F12.3	WBGene00009635	F42F12.3	180.327	0.19926	0.284016	0.435418	0.907115	7.97e-07	1.94e-06	-0.707855	0.000120751	0.000288834	129.234	129.559	144.849	165.342	164.075	132.92	266.993	236.491	253.478	709	43	36	7	14.56	4.16	1.59e-05	0.000433	0.87	0	Y	Y
nhr-86	WBGene00003676	Y40B10A.8	323.429	-0.093291	0.626311	0.750717	-0.855458	1.46e-05	3.19e-05	0.762167	0.000121097	0.000289468	429.843	353.825	384.823	300.469	396.589	398.76	172.682	253.951	219.916	1384	40	28	12	10.05	2.94	0.00166	0.0232	0.19	1	Y	Y
sulp-8	WBGene00013963	ZK287.2	134.309	0.331354	0.213579	0.356644	1.33575	3.57e-07	8.94e-07	-1.00439	0.000123754	0.00029554	67.4263	90.1611	94.4042	88.1264	120.205	110.003	152.757	258.712	226.982	1058	38	24	14	11.41	3.45	0.000279	0.00509	1	1.46	N	Y
Y53G8B.1	WBGene00021817	Y53G8B.1	84.6436	-0.170807	0.540874	0.680616	0.892031	0.00104139	0.00190975	-1.06284	0.000124482	0.00029708	54.3157	72.735	75.6675	67.9832	50.8897	61.8766	155.414	114.278	108.633	238	41	31	10	21.05	6.25	2.11e-10	1.71e-08	0.91	3.54	Y	N
gap-2	WBGene00001516	ZK899.8	891.206	0.039609	0.742326	0.836857	-0.432451	0.00042635	0.000815156	0.47206	0.000125709	0.000299888	1002.97	974.346	920.261	965.194	936.195	1078.26	745.188	661.859	736.586	843	44	34	10	13.69	3.85	5.82e-05	0.00133	0.87	2.06	N	N
ldp-1	WBGene00017719	F22F7.1	2785.17	-0.204325	0.170162	0.304887	0.366757	0.0137456	0.0220239	-0.571083	0.000128233	0.000305582	2560.33	2860.91	2519.37	2216.59	2168.95	2508.29	3002.01	3110.89	4119.23	793	46	34	12	14.35	3.95	3.88e-05	0.000943	1.38	0.61	Y	Y
clec-62	WBGene00009393	F35C5.5	332.164	0.562179	0.0268975	0.0819995	1.52375	1.6e-09	4.79e-09	-0.961572	0.000130382	0.000310455	173.248	170.473	214.031	345.791	205.314	272.715	681.429	547.581	378.891	938	44	34	10	13.1	3.68	0.000117	0.0024	0.7	2.61	Y	Y
fard-1	WBGene00022200	Y71H10A.2	595.933	-0.326747	0.0942556	0.200394	0.421017	0.0303969	0.0463732	-0.747764	0.000132867	0.000316161	535.665	604.61	569.308	456.579	350.964	558.035	904.587	636.464	747.185	1339	40	26	14	10.23	2.99	0.00138	0.0199	0.38	0.15	N	N
B0507.2	WBGene00015219	B0507.2	234.198	-0.00483408	0.982569	0.991123	0.836256	0.000135605	0.00027208	-0.841091	0.000135753	0.000322683	183.549	177.292	196.736	208.146	207.068	138.649	411.78	290.456	294.105	402	46	37	9	18.92	5.26	7.04e-08	3.38e-06	1.71	1.14	Y	Y
aakg-3	WBGene00021527	Y41G9A.3	35.4573	0.165186	0.709551	0.812569	1.7873	2.43e-05	5.22e-05	-1.62212	0.000136427	0.000324242	20.6025	19.6991	17.2954	27.6969	25.4449	10.3128	83.6843	50.7901	63.5902	1381	34	27	7	9.23	2.94	0.00165	0.0231	0.49	0.29	N	N
C16E9.2	WBGene00015866	C16E9.2	188.301	-0.296016	0.140475	0.266272	-1.10796	1.54e-07	3.98e-07	0.811946	0.000143429	0.000339931	281.88	239.419	221.958	181.289	178.991	246.36	110.251	120.627	113.932	1531	22	21	1	6.97	2.78	0.00274	0.0345	1.36	1.13	N	N
aat-1	WBGene00000002	F27C8.1	168.441	0.900975	0.0146701	0.0535245	2.2734	5.03e-10	1.57e-09	-1.37242	0.000145724	0.000345141	59.9345	65.1584	71.3437	176.253	93.8827	96.2524	464.913	330.136	158.092	299	33	26	7	17.52	5.8	3.37e-09	2.17e-07	0.62	1.27	N	N
srsx-34	WBGene00016093	C25E10.3	101.534	-0.248414	0.35228	0.508137	0.759544	0.00363141	0.00626984	-1.00796	0.000152123	0.000359627	82.41	90.1611	85.0359	84.7692	68.4379	63.0224	159.399	174.591	105.984	921	41	29	12	12.71	3.71	0.000105	0.0022	1.17	1.43	N	N
F46F2.5	WBGene00009789	F46F2.5	71.2792	0.236974	0.445858	0.596693	1.38002	5.13e-06	1.17e-05	-1.14305	0.000159785	0.000376442	50.5698	39.3981	44.6799	56.233	48.2575	53.8555	152.757	80.9467	114.816	648	9	9	0	6.77	4.32	7.79e-06	0.000232	1.68	0.68	Y	N
col-37	WBGene00000614	ZK863.2	45.1999	0.290279	0.441088	0.592837	1.65606	5e-06	1.14e-05	-1.36578	0.000160107	0.000377003	23.4119	21.972	30.267	24.3397	33.3415	35.5217	55.7895	84.1211	98.0349	1460	24	20	4	7.47	2.85	0.00219	0.029	0.43	0.93	N	N
Y71H2B.4	WBGene00022194	Y71H2B.4	200.043	-0.159324	0.66477	0.780984	1.21963	0.000811391	0.00150544	-1.37896	0.000164301	0.000386418	147.963	158.35	120.347	203.11	117.573	59.5848	466.241	250.776	276.441	910	42	33	9	12.93	3.72	9.79e-05	0.00207	0	0.23	N	N
sdz-8	WBGene00008334	C55A6.5	36.6863	0.0662879	0.859662	0.914529	1.42717	6.39e-05	0.000132318	-1.36088	0.000165318	0.000388708	20.6025	28.0333	20.8986	20.1432	29.8319	22.9172	65.0878	63.4876	59.1742	1549	42	26	16	9.72	2.76	0.00291	0.0362	0.76	0	Y	N
nhr-74	WBGene00003664	C27C7.3	41.826	0.734479	0.191099	0.330941	2.74045	4.69e-07	1.16e-06	-2.00597	0.000166454	0.000391275	20.6025	11.3648	8.64772	32.7327	26.3223	6.87517	99.6241	119.039	51.2254	742	39	28	11	13.61	4.09	2.17e-05	0.000564	0.97	0.27	N	N
ZC449.4	WBGene00022614	ZC449.4	37.3693	-0.118943	0.754835	0.84598	1.27589	0.000429953	0.000821603	-1.39483	0.000168086	0.000394904	29.0308	19.6991	28.8257	30.2148	21.0578	19.4797	66.4161	65.0748	56.5246	622	33	26	7	13.5	4.43	4.6e-06	0.000143	0.12	0.13	N	N
T11G6.3	WBGene00011718	T11G6.3	92.6893	0.515385	0.0992588	0.207579	1.65603	6.65e-08	1.76e-07	-1.14064	0.000171094	0.000401653	47.7603	49.2477	51.8863	41.9649	76.3346	96.2524	147.444	179.353	143.961	110	27	25	2	20.79	7.67	8.94e-15	1.57e-12	1.29	0	Y	N
F13D11.3	WBGene00017428	F13D11.3	66.5894	0.150059	0.621408	0.747271	1.26328	1.87e-05	4.07e-05	-1.11322	0.000174403	0.00040899	44.0144	47.7323	41.7973	46.1614	62.296	38.9593	102.281	88.8827	127.18	663	46	33	13	15.45	4.27	9.86e-06	0.000287	0.34	0	Y	N
sdz-24	WBGene00019495	K07E8.3	30.3447	-0.526691	0.418876	0.572551	1.86129	0.00263818	0.00463077	-2.38798	0.000178525	0.000417668	15.9201	15.9108	19.4574	5.87509	23.69	5.72931	112.907	28.5694	45.043	134	43	34	9	25.16	7.31	1.31e-13	1.89e-11	0.61	1.12	N	N
clh-4	WBGene00000531	T06F4.2	52.9951	-0.125548	0.742298	0.836857	1.27019	0.000574195	0.00108181	-1.39574	0.000196	0.000456399	36.5226	48.49	25.2225	43.6435	32.4641	24.0631	69.0727	112.691	84.7869	803	42	33	9	13.58	3.92	4.46e-05	0.00107	0.41	0.48	N	N
H10E21.1	WBGene00019182	H10E21.1	62.0724	-0.174852	0.530905	0.671956	0.853408	0.00154522	0.00278809	-1.02826	0.000197908	0.000460537	48.6968	50.0053	52.6069	49.5186	42.993	41.251	103.609	82.5339	87.4365	1024	46	34	12	12.85	3.52	0.000215	0.00405	0.15	2.23	N	N
pgk-1	WBGene00020185	T03F1.3	2771.85	0.0522346	0.707291	0.811322	0.569024	4.27e-05	8.98e-05	-0.516789	0.000204268	0.000474036	2558.45	2251.75	2276.51	2059.64	2794.55	2493.4	3270.33	3709.27	3532.79	1322	44	35	9	10.8	3.01	0.00132	0.0193	1.15	0.23	Y	N
glb-1	WBGene00014030	ZK637.13	245.35	0.223092	0.560154	0.697245	1.63521	1.71e-05	3.72e-05	-1.41212	0.000204911	0.000475404	137.662	157.592	123.23	195.557	184.256	107.711	721.279	393.623	187.238	97	41	38	3	26.2	7.81	2.83e-15	5.63e-13	1.15	0.57	Y	N
F54F7.3	WBGene00010065	F54F7.3	251.938	-0.348336	0.118574	0.235999	0.482247	0.0292034	0.0446841	-0.830582	0.000206448	0.000478908	188.232	255.33	267.359	228.289	156.179	174.171	321.454	392.036	284.389	175	46	37	9	24.25	6.8	5.36e-12	5.91e-10	1.55	0.64	Y	N
fbxa-26	WBGene00022324	Y82E9BL.7	25.0775	0.202901	0.70421	0.809007	2.07983	3.75e-05	7.93e-05	-1.87692	0.000206503	0.000478975	13.1107	12.1225	10.089	19.3039	10.5289	10.3128	66.4161	55.5517	28.2623	1496	38	24	14	9.38	2.81	0.00248	0.032	1.3	0.8	N	N
dhs-30	WBGene00000993	T25G12.7	405.996	-0.0866555	0.56763	0.703246	0.477465	0.00155996	0.00281354	-0.564121	0.000210867	0.000488525	366.162	365.19	363.925	367.613	339.557	323.133	577.82	506.314	444.248	734	42	34	8	14.17	4.1	2.08e-05	0.000548	1.36	1	Y	Y
cpi-2	WBGene00000534	R01B10.1	2427.6	-0.388694	0.0155299	0.0555888	0.204945	0.201635	0.260899	-0.593639	0.000224395	0.000518315	2663.34	2524.51	2303.9	2366.82	1620.57	1732.54	3097.65	2920.43	2618.68	1060	45	34	11	12.45	3.45	0.000282	0.00514	1.46	2.13	Y	Y
C49G7.7	WBGene00016785	C49G7.7	11.8525	-0.41516	0.624839	0.749515	2.51916	0.000842507	0.00155915	-2.93432	0.000234358	0.00053993	5.61886	1.51531	7.20643	5.87509	4.38704	0	25.2381	28.5694	28.2623	1346	24	15	9	7.82	2.98	0.00142	0.0203	0.15	0.64	N	N
T25F10.3	WBGene00020806	T25F10.3	135.677	0.752171	0.00556333	0.0263439	1.72012	1.34e-10	4.38e-10	-0.967951	0.000236492	0.000544705	72.1087	69.7044	62.6959	122.538	143.018	76.7728	270.978	214.271	189.004	608	35	28	7	14.01	4.47	3.98e-06	0.000126	1.67	0.13	N	N
F41C6.7	WBGene00018280	F41C6.7	30.436	0.281082	0.558052	0.695412	1.95865	1.85e-05	4.02e-05	-1.67756	0.000236573	0.000544751	18.7295	15.9108	10.8096	25.179	17.5482	11.4586	69.0727	38.0926	67.123	524	33	31	2	14.36	4.73	1.15e-06	4.22e-05	0.61	2.93	Y	Y
spg-20	WBGene00019006	F57B10.9	269.003	0.290464	0.14012	0.265867	-0.454582	0.0250233	0.0386751	0.745046	0.000237046	0.00054577	338.068	271.241	211.148	341.595	327.273	332.3	192.607	222.207	184.588	507	44	34	10	16.87	4.79	8.34e-07	3.17e-05	1.28	0	Y	N
C04E12.2	WBGene00015433	C04E12.2	54.7963	0.468122	0.140012	0.26578	1.57781	2.89e-07	7.3e-07	-1.10969	0.000252809	0.000580413	31.8402	35.6098	24.5019	43.6435	37.7286	45.8345	77.0427	101.58	95.3853	1446	39	25	14	9.67	2.86	0.00211	0.0282	0.97	0.23	N	N
C18D11.1	WBGene00007679	C18D11.1	194.416	0.158217	0.487283	0.633856	0.984677	1.26e-05	2.77e-05	-0.82646	0.00025483	0.00058445	155.455	128.802	144.129	175.413	130.734	171.879	314.812	207.922	320.6	1098	44	29	15	12.06	3.37	0.000369	0.00649	0.66	0.29	N	N
faah-6	WBGene00012750	Y41C4A.2	76.1382	0.774934	0.00508472	0.0246067	1.73378	1.49e-10	4.84e-10	-0.958845	0.000254803	0.00058445	39.332	31.8216	42.5179	71.3404	53.5219	69.8976	120.877	119.039	136.896	1021	38	28	10	11.64	3.52	0.000213	0.00401	0.19	0.12	N	N
F15E6.9	WBGene00017489	F15E6.9	32.6554	0.00210831	0.995788	0.998428	1.40739	0.000206094	0.000407004	-1.40528	0.000266513	0.000609676	21.539	23.4873	18.0161	23.5004	21.9352	17.1879	63.7594	60.3133	44.1598	1532	31	22	9	8.34	2.78	0.00274	0.0346	0.49	0.36	N	N
nog-1	WBGene00020297	T07A9.9	3426.79	0.0336065	0.826533	0.892566	-0.527543	0.000607438	0.00114117	0.56115	0.000267526	0.000611758	4048.39	3780.7	3521.06	3254.8	4263.33	4099.9	2183.76	2874.4	2814.75	1320	23	18	5	7.7	3.01	0.00132	0.0193	0.7	0.53	Y	Y
spp-8	WBGene00004993	C28C12.5	568.806	-0.103782	0.712399	0.814299	0.920333	0.00103609	0.00190022	-1.02411	0.000269932	0.000616785	395.193	518.995	424.459	511.972	382.55	350.634	1309.73	642.812	582.91	727	46	32	14	14.99	4.13	1.78e-05	0.000472	0.84	1.69	N	Y
fkh-9	WBGene00001441	K03C7.2	283.337	-0.455325	0.102092	0.211821	0.558467	0.0433375	0.0644279	-1.01379	0.000276174	0.00063016	277.197	256.088	263.755	282.844	161.443	135.212	516.717	307.915	348.863	213	38	32	6	20.86	6.44	5.99e-11	5.42e-09	1.08	0.45	N	N
C03B1.13	WBGene00015381	C03B1.13	100.649	-0.0296639	0.919174	0.951959	1.02233	0.000363288	0.00069931	-1.05199	0.000278006	0.000634096	60.871	87.1305	77.1088	64.626	70.1927	87.0855	208.547	122.214	128.064	1636	46	31	15	9.85	2.66	0.00393	0.0463	1.55	0.53	N	N
T25B2.2	WBGene00020786	T25B2.2	135.103	0.00599844	0.977912	0.988576	0.789213	0.00021658	0.000426626	-0.783214	0.000278567	0.000635294	91.7747	125.013	108.096	101.555	116.695	108.857	167.369	211.096	185.471	409	31	25	6	15.33	5.22	8.74e-08	4.12e-06	0.45	0.89	N	N
flp-19	WBGene00001462	M79.4	33.8313	-0.734125	0.113148	0.228642	0.931441	0.0338917	0.0512879	-1.66557	0.000290643	0.000661396	31.8402	28.0333	27.3844	30.2148	13.1611	8.02104	51.8045	53.9645	60.0574	1289	36	29	7	9.87	3.05	0.00113	0.0169	0	0	N	N
elc-1	WBGene00001236	Y82E9BR.15	304.928	-0.249689	0.151442	0.280625	-0.907052	4.83e-07	1.2e-06	0.657362	0.000300688	0.000682859	428.906	380.343	347.35	302.148	333.415	336.884	164.712	225.381	225.215	1287	27	18	9	8.5	3.06	0.00112	0.0168	0	0	N	N
F28C1.3	WBGene00009201	F28C1.3	1188.5	0.0356199	0.792961	0.871933	0.526471	0.000103114	0.000209339	-0.490851	0.000303706	0.000689362	1107.85	1007.68	969.985	978.622	1082.72	1101.17	1388.1	1704.64	1355.71	834	43	36	7	13.59	3.87	5.4e-05	0.00125	0.26	0.36	Y	N
Y95B8A.6	WBGene00022386	Y95B8A.6	131.935	0.827106	0.000576382	0.00485716	1.66234	2.43e-12	8.97e-12	-0.835236	0.000305312	0.000692919	62.744	57.5819	79.2707	100.716	135.121	119.17	245.74	185.701	201.369	251	38	32	6	19.92	6.14	4.09e-10	3.14e-08	0.5	0.58	N	N
dao-3	WBGene00000929	K07E3.3	453.561	0.764759	4.16e-07	1.5e-05	1.30014	6.15e-18	3.61e-17	-0.535382	0.000312416	0.00070796	280.943	242.45	267.359	388.595	455.375	500.742	669.474	649.161	627.953	17	46	42	4	36.2	10.23	0	0	0.98	0.27	Y	Y
ZC8.6	WBGene00022501	ZC8.6	211.019	-0.011434	0.954153	0.975748	-0.760965	0.00023621	0.000463501	0.749531	0.000314557	0.000712268	280.943	224.266	229.164	233.325	249.184	245.215	160.727	165.068	111.283	1146	33	22	11	10.09	3.28	0.000523	0.0088	0.84	0.23	Y	Y
cyp-14A1	WBGene00010705	K09A11.2	64.0658	0.507914	0.148846	0.277347	1.72939	4.68e-07	1.16e-06	-1.22147	0.000315927	0.000715098	29.9673	32.5792	37.4734	47.0007	42.1156	53.8555	162.055	92.0571	79.4877	773	35	26	9	12.62	4.01	3.08e-05	0.000768	0.73	0.61	Y	N
K06A9.2	WBGene00019436	K06A9.2	42.7253	0.549959	0.123484	0.24291	1.764	3.05e-07	7.68e-07	-1.21404	0.000320343	0.000724358	22.4754	20.4567	23.0606	32.7327	30.7093	33.23	70.401	58.7261	92.7357	1072	30	26	4	10	3.42	0.000313	0.00564	0.95	0	N	N
ZK1037.6	WBGene00014194	ZK1037.6	115.375	-0.0809665	0.744281	0.838534	0.806455	0.000944751	0.00174005	-0.887422	0.000326024	0.000736362	97.3936	103.799	80.712	90.6443	108.799	65.3142	171.353	150.783	169.574	1385	39	28	11	9.91	2.93	0.00167	0.0233	0.55	1.64	N	Y
slc-46A	WBGene00021159	Y4C6B.5	181.673	-0.057905	0.799106	0.875653	0.756714	0.000770288	0.00143159	-0.814619	0.000330671	0.000746481	155.455	125.013	167.189	130.091	180.746	118.024	255.038	280.933	222.566	1050	44	28	16	12.38	3.47	0.000262	0.0048	0.53	1.29	Y	N
abf-2	WBGene00000013	C50F2.10	23.1137	1.3908	0.0698739	0.161513	3.8282	1.89e-07	4.86e-07	-2.4374	0.000336042	0.00075822	2.80943	1.51531	7.20643	16.786	3.50964	10.3128	90.3259	26.9822	48.5758	145	15	15	0	14.38	7.14	4.81e-13	6.4e-11	1	0.13	N	N
ZK829.7	WBGene00014096	ZK829.7	1674.1	-0.287556	0.0189549	0.0639306	0.152547	0.213049	0.273957	-0.440102	0.000349885	0.000788358	1938.51	1637.3	1566.68	1363.02	1490.72	1356.7	1839.73	1966.53	1907.71	1546	45	34	11	10.08	2.76	0.0029	0.0362	2.31	0	Y	N
btb-16	WBGene00018195	F39E9.2	36.9317	1.01966	0.0969542	0.204168	3.07105	2.51e-07	6.38e-07	-2.05138	0.000362056	0.000814444	8.42829	9.09187	11.5303	31.0541	23.69	3.43759	126.191	57.1389	61.8238	8	44	43	1	38.26	11.07	0	0	1.46	1.71	Y	Y
sqrd-1	WBGene00008538	F02H6.5	104.213	0.589795	0.043121	0.114714	1.59951	2.5e-08	6.83e-08	-1.00972	0.000365136	0.000820854	53.3792	60.6125	54.7689	85.6085	81.599	87.0855	225.815	177.765	111.283	240	46	35	11	22.22	6.21	2.6e-10	2.09e-08	0.46	1.06	Y	Y
ZK669.3	WBGene00014053	ZK669.3	129.53	0.0249168	0.92307	0.954698	0.936292	0.000230513	0.000452971	-0.911375	0.000371262	0.000833994	99.2666	97.7377	99.4487	88.9657	136.876	74.4811	179.323	217.445	172.223	1064	40	29	11	11.69	3.44	0.00029	0.00525	0.12	1.46	Y	N
art-1	WBGene00000198	C15F1.6	2457.66	-0.359479	8.97e-05	0.00116805	-0.0304518	0.740299	0.788706	-0.329027	0.00037291	0.000837591	2754.18	2705.59	2559.72	2105.8	2041.73	2102.66	2623.44	2574.42	2651.36	1428	33	24	9	8.93	2.88	0.00197	0.0266	0	0	Y	N
pcbd-1	WBGene00020397	T10B11.1	256.436	-0.298426	0.13721	0.262193	0.419083	0.0353569	0.0533421	-0.717509	0.000376013	0.000844454	263.15	213.659	256.549	242.557	178.991	173.025	377.243	293.63	309.119	35	45	45	0	32.54	9.28	0	0	0.76	0.43	Y	N
cyn-7	WBGene00000883	Y75B12B.2	10384.1	-0.319808	0.0100225	0.04074	-0.762396	8.86e-10	2.71e-09	0.442588	0.000377349	0.000847134	14039.7	12885.5	12167.3	9790.42	11273.8	10254.3	6765.14	8431.16	7849.85	936	40	31	9	12.47	3.68	0.000115	0.00238	1.88	0.84	Y	Y
F53F8.4	WBGene00010001	F53F8.4	102.661	0.114582	0.723116	0.822102	1.24869	8.59e-05	0.000175768	-1.13411	0.000379886	0.000852124	70.2358	67.4314	69.9024	99.0373	85.9861	37.8135	195.263	150.783	147.494	121	44	38	6	26.07	7.49	3.39e-14	5.4e-12	0.15	0.25	Y	N
C07A12.7	WBGene00015561	C07A12.7	534.035	0.121863	0.410026	0.56534	0.646408	1.18e-05	2.61e-05	-0.524545	0.000390962	0.00087571	504.761	430.349	381.941	485.954	448.356	497.304	719.95	652.336	685.361	374	45	36	9	19.17	5.4	3.33e-08	1.72e-06	0.99	1.27	N	N
sta-1	WBGene00013111	Y51H4A.17	124.493	0.430393	0.0663822	0.155872	1.2434	7.47e-08	1.97e-07	-0.813007	0.000391283	0.000876318	80.537	81.8269	74.9469	109.109	101.779	108.857	235.113	174.591	153.676	913	31	25	6	11.03	3.72	9.93e-05	0.0021	0.15	0	Y	Y
cdr-4	WBGene00010470	K01D12.11	213.238	0.0119236	0.969077	0.984593	1.0965	0.000324041	0.000627557	-1.08457	0.000393872	0.000881675	163.883	173.503	125.392	216.539	147.405	100.836	421.078	352.356	218.15	458	45	32	13	17.88	5.03	2.52e-07	1.06e-05	1	1	Y	N
F35F10.6	WBGene00018056	F35F10.6	32.1494	-0.0772073	0.860711	0.914826	1.43514	0.000614102	0.00115261	-1.51235	0.000395741	0.000885747	18.7295	25.0027	18.0161	20.1432	21.0578	17.1879	45.1629	82.5339	41.5103	346	40	30	10	18.5	5.54	1.52e-08	8.45e-07	1.05	0.41	N	N
col-65	WBGene00000641	K08C9.4	17.0629	1.44902	0.098604	0.206492	-2.10414	0.0387708	0.0580699	3.55316	0.00041287	0.000922347	15.9201	9.84953	12.9716	62.1081	7.89668	35.5217	9.29825	0	0	1503	40	27	13	9.62	2.8	0.00253	0.0325	0.15	0.45	N	N
nlp-14	WBGene00003752	D1009.4	147.843	0.264106	0.253591	0.401699	1.06987	2.84e-06	6.62e-06	-0.805768	0.000417599	0.000932211	108.631	109.102	92.9629	114.984	135.121	122.607	220.501	163.481	263.193	1270	42	28	14	10.79	3.08	0.00104	0.0158	2.86	0.23	N	N
T10G3.1	WBGene00011692	T10G3.1	68.0537	0.542002	0.147546	0.275711	1.81915	6.74e-07	1.65e-06	-1.27715	0.000417694	0.000932306	16.8566	34.0945	50.445	43.6435	42.1156	64.1683	114.236	120.627	126.297	212	42	38	4	22.04	6.46	5.12e-11	4.66e-09	0.41	0.25	N	N
sodh-1	WBGene00010790	K12G11.3	1002.1	0.37329	0.027773	0.083956	0.969999	1.02e-08	2.88e-08	-0.59671	0.000420137	0.00093729	614.329	640.22	864.772	915.675	822.132	1010.65	1271.2	1323.72	1556.19	37	46	40	6	32.79	9.25	0	0	1.16	1	Y	Y
F59E11.5	WBGene00019111	F59E11.5	74.9902	-0.426604	0.200206	0.340928	0.742797	0.0221104	0.0344749	-1.1694	0.000431218	0.000959969	41.205	71.2197	83.5946	46.1614	44.7478	56.1473	119.549	130.15	82.1373	1176	40	28	12	11	3.23	0.000619	0.0102	0.49	0.36	Y	N
mca-1	WBGene00003151	W09C2.3	3082.94	0.209213	0.0455357	0.119194	0.57704	3.51e-08	9.48e-08	-0.367827	0.000441664	0.000981139	2565.95	2518.45	2522.25	2693.31	3040.22	3061.74	3974.34	3552.13	3818.06	421	38	33	5	16.77	5.15	1.33e-07	6.08e-06	0.34	0.29	N	N
pef-1	WBGene00003969	F23H11.8	68.5272	0.420827	0.250354	0.398305	1.66847	3.17e-06	7.35e-06	-1.24764	0.000451506	0.00100188	21.539	41.6711	48.2831	58.7509	55.2768	35.5217	134.16	87.2955	134.246	1402	28	21	7	8.28	2.92	0.00176	0.0243	0.73	0.61	N	N
F23F12.12	WBGene00017756	F23F12.12	130.409	-0.424447	0.367787	0.523727	1.2208	0.00874276	0.0144309	-1.64524	0.000454926	0.00100871	70.2358	104.557	113.141	142.681	45.6253	25.209	297.544	193.637	181.055	487	22	19	3	11.98	4.86	5.91e-07	2.34e-05	0.15	0.58	N	Y
T28C6.8	WBGene00012122	T28C6.8	70.1702	0.289103	0.287381	0.439219	1.214	4.68e-06	1.07e-05	-0.924895	0.000469287	0.00103849	44.0144	46.9747	48.2831	65.4653	57.0316	46.9804	115.564	96.8187	110.4	73	46	42	4	28.98	8.16	1.67e-16	4.4e-14	1.49	0.23	Y	Y
F20A1.6	WBGene00017618	F20A1.6	42.4278	0.433046	0.309759	0.464186	1.86107	6.44e-06	1.45e-05	-1.42802	0.000474616	0.00104933	14.0472	28.7909	20.8986	41.1256	26.3223	18.3338	88.9976	60.3133	83.0205	1434	38	29	9	9.59	2.87	0.00202	0.0272	0.46	0.35	Y	N
abf-6	WBGene00000017	T22H6.7	47.5837	0.39948	0.262234	0.411239	1.59427	3.83e-06	8.83e-06	-1.19479	0.00047561	0.00105131	19.666	33.3369	26.6638	33.572	42.993	28.6466	78.371	95.2315	69.7726	440	9	9	0	7.97	5.1	1.68e-07	7.35e-06	0.61	0.17	N	N
C50F7.6	WBGene00016846	C50F7.6	74.0822	-0.335216	0.249755	0.39779	0.678171	0.0168057	0.0266017	-1.01339	0.000494411	0.00108963	66.4899	64.4008	66.2992	51.1972	58.7864	45.8345	74.386	109.516	129.83	635	44	33	11	15.5	4.39	5.74e-06	0.000174	0.12	0	N	N
F49C12.6	WBGene00009876	F49C12.6	35.036	0.574037	0.134658	0.258727	1.82384	7.54e-07	1.84e-06	-1.2498	0.000511346	0.00112486	14.9836	17.4261	19.4574	24.3397	22.8126	30.9383	66.4161	65.0748	53.875	408	40	31	9	17.48	5.23	8.62e-08	4.07e-06	0.24	1.42	N	N
T13F3.6	WBGene00011753	T13F3.6	1857.12	0.00401854	0.985061	0.992035	0.749245	0.00047493	0.000903578	-0.745226	0.00051423	0.00113093	1518.97	1562.29	1455.7	1375.61	1681.99	1491.91	1627.19	3301.36	2699.05	1162	46	29	17	11.89	3.25	0.000586	0.00973	0.38	1.25	N	N
F15B9.6	WBGene00008850	F15B9.6	45.6517	2.88544	5.96e-06	0.000136583	4.70542	5.69e-14	2.38e-13	-1.81998	0.000515641	0.00113382	3.74591	3.78828	4.32386	35.2506	40.3608	11.4586	140.802	126.975	44.1598	158	38	30	8	22.41	6.93	2.12e-12	2.58e-10	1.26	1.68	N	N
ttm-2	WBGene00017840	F26G1.4	88.1376	0.325574	0.326491	0.48212	1.44933	8.7e-06	1.95e-05	-1.12376	0.000545139	0.00119492	42.1415	46.217	70.623	73.019	47.3801	80.2104	160.727	101.58	171.34	385	44	37	7	18.77	5.35	4.47e-08	2.24e-06	0.19	0	Y	N
npr-26	WBGene00011372	T02D1.6	13.5762	-0.518425	0.4052	0.560933	1.55135	0.00571247	0.00963976	-2.06978	0.000546441	0.00119763	10.3012	9.84953	6.48579	8.39299	5.26445	4.58345	25.2381	23.8079	28.2623	863	27	22	5	10.5	3.81	7.01e-05	0.00157	0.52	0.29	N	N
aakb-1	WBGene00010115	F55F3.1	225.01	0.0815501	0.664671	0.780984	0.729794	9.26e-05	0.000188892	-0.648244	0.00055162	0.00120838	163.883	186.383	193.132	203.95	186.888	184.484	340.05	319.025	247.295	131	44	39	5	25.69	7.38	7.92e-14	1.17e-11	0.74	0.89	Y	N
flp-10	WBGene00001453	T06C10.4	54.1626	0.472572	0.125853	0.246055	1.49238	6.53e-07	1.6e-06	-1.01981	0.000560255	0.00122609	33.7132	33.3369	26.6638	36.0899	43.8704	50.4179	88.9976	90.4699	83.9037	750	44	34	10	14.4	4.06	2.42e-05	0.000621	0	0.57	N	N
gst-29	WBGene00001777	Y53F4B.32	12.3615	0.84771	0.337104	0.492592	3.50964	1.78e-05	3.88e-05	-2.66193	0.000565472	0.00123675	0.936477	4.54594	2.16193	4.19649	5.26445	4.58345	51.8045	25.3951	12.3648	292	40	31	9	19.47	5.84	2.6e-09	1.72e-07	1.22	0.13	Y	Y
F47B7.1	WBGene00018532	F47B7.1	500.36	-0.527373	0.102867	0.212966	0.587091	0.0683517	0.0980402	-1.11446	0.000568905	0.00124365	504.761	481.112	423.738	553.098	239.533	183.338	887.319	625.353	604.99	82	40	36	4	26.22	7.92	1.22e-15	2.87e-13	0.19	0.23	Y	N
F58A6.1	WBGene00019022	F58A6.1	97.8444	0.327811	0.269862	0.420495	1.32993	5.32e-06	1.21e-05	-1.00211	0.000581442	0.00126919	44.9509	54.5512	84.3152	65.4653	70.1927	97.3983	167.369	136.498	159.859	1371	45	28	17	10.74	2.95	0.00159	0.0224	0.75	0.87	Y	Y
dyf-17	WBGene00012673	Y39B6A.11	67.0158	0.153336	0.64972	0.769214	-1.08697	0.0025609	0.00450133	1.24031	0.000591693	0.00128983	88.0288	75.008	71.3437	75.5369	74.5797	111.149	22.5815	30.1566	54.7582	796	36	27	9	12.6	3.94	4.07e-05	0.000986	0.53	0.29	N	N
ZC443.3	WBGene00013898	ZC443.3	270.86	0.809456	0.00060552	0.00502606	1.60602	7.76e-12	2.75e-11	-0.796568	0.00059396	0.00129398	121.742	134.863	163.586	274.451	187.765	276.153	512.732	322.2	444.248	996	45	29	16	12.86	3.57	0.000181	0.0035	0	0.36	Y	Y
D2030.2	WBGene00008412	D2030.2	1440	0.139332	0.412831	0.567722	0.723071	2.1e-05	4.53e-05	-0.583739	0.00059847	0.00130317	1141.57	1078.14	1234.46	1014.71	1291.55	1501.08	1659.07	1849.08	2190.33	838	37	28	9	12.53	3.86	5.67e-05	0.0013	1.21	0.23	Y	Y
deg-1	WBGene00000950	C47C12.6	78.1161	0.123203	0.755522	0.846529	1.45841	0.000171544	0.00034066	-1.3352	0.000606229	0.0013191	55.2521	39.3981	51.1657	83.0906	32.4641	42.3969	179.323	85.7083	134.246	1153	28	23	5	9.22	3.26	0.000551	0.00921	0.15	1	Y	N
sup-1	WBGene00012759	Y41C4A.13	220.937	-9.82e-05	0.999706	1	0.90666	0.000590501	0.00111111	-0.906758	0.000622623	0.00135262	153.582	162.138	196.736	235.004	136.876	139.795	383.885	342.833	237.58	1473	34	25	9	8.92	2.83	0.0023	0.0301	0	0.26	N	N
hen-1	WBGene00001841	C36B7.7	12.9028	0.759981	0.357786	0.51345	3.26357	2.11e-05	4.56e-05	-2.50359	0.000626637	0.00136068	2.80943	2.27297	4.32386	7.55369	7.89668	0	33.208	33.331	24.7295	49	42	38	4	29.96	8.85	0	0	0.97	0.27	N	N
R08E5.3	WBGene00019963	R08E5.3	255.166	-0.325916	0.175137	0.311085	0.496586	0.0373687	0.0561205	-0.822502	0.000639885	0.00138758	245.357	250.027	219.075	176.253	153.547	241.777	430.376	330.136	249.945	752	39	25	14	13.49	4.05	2.54e-05	0.000651	0.21	0	Y	N
ech-7	WBGene00001156	Y105E8A.4	414.636	-0.369176	0.048663	0.124778	0.273423	0.142455	0.191166	-0.642599	0.000643697	0.00139534	426.097	425.803	399.957	396.988	243.042	328.863	514.06	463.46	533.451	358	22	21	1	13.46	5.47	2.22e-08	1.2e-06	0	0	N	N
nas-5	WBGene00003524	T23H4.3	25.8964	0.226869	0.621326	0.747237	1.71552	8.28e-05	0.000169623	-1.48865	0.00064487	0.00139771	16.8566	12.8802	12.9716	13.4288	14.0385	22.9172	55.7895	44.4414	39.7439	90	35	32	3	24.23	7.83	2.39e-15	5.12e-13	0.45	0	N	N
clec-145	WBGene00013013	Y48E1B.16	50.7392	0.601355	0.170045	0.304715	2.03663	1.86e-06	4.4e-06	-1.43527	0.000648784	0.00140586	26.2214	21.2144	21.6193	47.0007	35.9738	20.6255	139.474	88.8827	55.6414	813	44	30	14	13.86	3.9	4.72e-05	0.00112	0.46	0.41	N	N
octr-1	WBGene00006411	F14D12.6	36.02	0.495897	0.268301	0.418697	1.94871	6.52e-06	1.47e-05	-1.45281	0.0006527	0.00141365	10.3012	18.1837	23.0606	24.3397	32.4641	16.0421	67.7444	50.7901	81.2541	770	45	35	10	14.4	4.01	2.98e-05	0.000746	0.15	0.23	N	N
asm-2	WBGene00000212	ZK455.4	186.834	1.09322	1.19e-06	3.63e-05	1.83145	2.4e-16	1.23e-15	-0.738227	0.000655152	0.00141828	95.5206	79.5539	77.1088	150.234	204.436	182.192	338.722	234.904	318.834	152	34	33	1	21.38	7	1.29e-12	1.63e-10	0.32	1.72	N	Y
tth-1	WBGene00006649	F08F1.8	192.142	0.0688895	0.705763	0.810068	-0.58377	0.00222553	0.0039367	0.65266	0.000665249	0.00143874	228.5	209.113	198.897	245.915	206.191	214.276	126.191	165.068	135.129	926	35	24	11	11.68	3.7	0.000108	0.00225	1.29	0.13	N	N
skr-4	WBGene00004810	Y60A3A.18	171.339	0.438436	0.100491	0.209467	1.33353	4.58e-07	1.14e-06	-0.895095	0.000670568	0.00144971	106.758	116.679	92.2423	128.413	173.727	124.899	306.842	315.851	176.639	506	22	19	3	11.82	4.79	8.21e-07	3.13e-05	0.62	1	N	N
Y34F4.1	WBGene00021336	Y34F4.1	71.4144	0.838113	0.0185997	0.0630431	1.99652	1.1e-08	3.1e-08	-1.1584	0.000676093	0.00146095	36.5226	37.8828	20.8986	76.3762	45.6253	46.9804	159.399	101.58	117.465	298	22	20	2	14.24	5.8	3.32e-09	2.15e-07	0.61	1.88	N	Y
pqn-62	WBGene00004145	T03G11.1	223.74	0.295818	0.175512	0.311408	1.02948	2.04e-06	4.81e-06	-0.733665	0.00070091	0.00151164	147.963	159.108	165.027	242.557	193.03	142.087	361.304	287.282	315.301	1296	34	27	7	9.53	3.04	0.00119	0.0177	1.29	0.83	N	N
btb-17	WBGene00018200	F39E9.11	15.7838	-0.23657	0.712227	0.814212	1.84038	0.00188723	0.00337107	-2.07695	0.000701726	0.00151322	8.42829	12.1225	5.76514	10.0716	5.26445	6.87517	42.5063	17.4591	33.5615	58	22	22	0	21.02	8.62	0	0	1.28	2.54	Y	Y
K07F5.17	WBGene00045180	K07F5.17	4.48971	-1.28709	0.453515	NA	3.90401	0.00223896	0.00395928	-5.19109	0.000705421	0.00152027	1.87295	0.757656	0	0.839299	0	0	13.2832	9.52315	14.1312	1293	19	14	5	7.05	3.04	0.00117	0.0175	1.8	0.25	N	N
unc-44	WBGene00006780	B0350.2	9616.84	0.782646	2.34e-11	3.62e-09	1.17887	7.8e-24	7.74e-23	-0.396221	0.00070671	0.00152286	5816.46	5814.25	5735.6	11056.9	9121.54	9695.14	13641.9	11807.1	13862.7	1438	44	26	18	10.35	2.87	0.00203	0.0272	0.19	0.12	N	N
F55C10.5	WBGene00010109	F55C10.5	64.478	-0.0565508	0.87552	0.924235	1.14763	0.0011199	0.00204719	-1.20418	0.00072054	0.00155135	36.5226	44.7017	57.6514	57.9116	51.7671	22.9172	115.564	95.2315	98.0349	429	9	9	0	8.01	5.13	1.48e-07	6.64e-06	0.35	1.29	N	N
F45D3.3	WBGene00009723	F45D3.3	580.876	-0.0861537	0.793785	0.87255	1.02473	0.00182079	0.00325826	-1.11088	0.000738101	0.00158686	405.495	421.257	487.875	590.027	221.107	427.407	1326.99	571.389	776.33	570	45	37	8	16.32	4.57	2.42e-06	8.18e-05	0.55	0.87	Y	N
F43H9.4	WBGene00018400	F43H9.4	221.826	-0.546768	0.131852	0.254939	0.670719	0.0624692	0.0901996	-1.21749	0.000791525	0.00169314	231.31	218.205	159.983	187.164	128.102	100.836	547.269	230.143	193.42	88	41	35	6	26.34	7.86	2e-15	4.38e-13	0.42	0.74	Y	N
aak-2	WBGene00020142	T01C8.1	764.56	0.103578	0.385895	0.542625	0.504951	2.37e-05	5.1e-05	-0.401373	0.00080869	0.00172716	707.977	626.582	637.048	681.511	727.372	708.143	936.467	880.891	975.049	1512	44	29	15	10.08	2.79	0.0026	0.0332	0.5	0	Y	N
srj-14	WBGene00005602	C03G6.3	52.8631	0.230074	0.541814	0.681501	1.45724	7.12e-05	0.000146798	-1.22716	0.00082855	0.0017681	34.6496	35.6098	25.9431	35.2506	34.2189	43.5428	79.6993	128.562	58.291	634	38	30	8	14.41	4.4	5.46e-06	0.000166	0.21	0.45	N	N
C17G10.7	WBGene00015919	C17G10.7	26.4746	-0.273016	0.597404	0.728638	1.40149	0.00429559	0.00735744	-1.67451	0.000899782	0.00191164	29.9673	13.6378	10.089	10.0716	15.7934	18.3338	46.4913	52.3773	41.5103	633	41	32	9	14.99	4.4	5.44e-06	0.000166	0.46	1.23	Y	N
lev-1	WBGene00002974	F09E8.7	63.4706	0.55325	0.0949797	0.201457	1.61289	6.44e-07	1.58e-06	-1.05964	0.000900165	0.00191209	30.9037	38.6405	33.1496	52.8758	41.2382	57.2931	128.847	115.865	72.4221	855	40	30	10	12.92	3.82	6.62e-05	0.00149	0.34	0.74	N	N
alh-5	WBGene00000111	T08B1.3	65.385	0.317281	0.314958	0.469625	1.33675	1.48e-05	3.23e-05	-1.01947	0.000913407	0.00193837	30.9037	43.9441	47.5624	57.0723	50.0123	45.8345	119.549	115.865	77.7213	689	34	25	9	13.01	4.2	1.33e-05	0.000372	0.68	1	Y	Y
cpg-7	WBGene00010723	K09E4.6	49.1706	0.498154	0.162826	0.295688	1.63268	2.55e-06	5.95e-06	-1.13453	0.000913694	0.00193865	20.6025	25.7603	33.1496	35.2506	42.1156	35.5217	71.7294	109.516	68.8894	316	9	9	0	8.9	5.71	5.8e-09	3.54e-07	1	0.71	Y	N
nlp-11	WBGene00003749	ZK1320.10	91.4693	0.402178	0.147673	0.275877	1.29925	1.98e-06	4.68e-06	-0.89707	0.000946956	0.00200541	39.332	63.6431	68.4611	88.9657	67.5605	71.0435	152.757	130.15	141.312	864	44	30	14	13.52	3.8	7.1e-05	0.00158	0.11	0.15	N	N
Y73F4A.3	WBGene00013516	Y73F4A.3	11.6234	-0.770997	0.274239	0.42501	1.48192	0.0184821	0.0291105	-2.25291	0.000971304	0.00205501	7.49182	10.6072	5.76514	6.71439	2.63223	4.58345	29.2231	19.0463	18.5471	321	37	28	9	18.19	5.67	6.95e-09	4.18e-07	1.33	0.43	Y	N
cest-1.1	WBGene00011362	T02B5.1	187.189	1.89127	0.136033	0.260569	5.9849	2.07e-06	4.87e-06	-4.09363	0.000984888	0.00208227	4.68238	11.3648	8.64772	73.8583	13.1611	4.58345	1277.85	226.968	63.5902	13	43	41	2	35.28	10.32	0	0	0.23	1.61	N	N
ttr-7	WBGene00020566	T19C3.9	26.7592	-0.513114	0.425333	0.578491	1.56463	0.0108162	0.0176201	-2.07774	0.00100578	0.00212316	17.7931	16.6684	17.2954	18.4646	0.877409	17.1879	61.1028	34.9182	56.5246	309	9	9	0	8.94	5.73	5.05e-09	3.15e-07	0.29	1	N	N
pnp-1	WBGene00019298	K02D7.1	745.318	0.00465155	0.982764	0.99125	0.712034	0.000919144	0.00169446	-0.707383	0.00101381	0.00213935	500.079	604.61	736.497	566.527	479.943	804.395	1070.63	857.083	1088.1	414	46	36	10	18.69	5.2	9.99e-08	4.66e-06	0.29	0.27	Y	Y
nnt-1	WBGene00003778	C15H9.1	138.873	1.20939	0.00968306	0.039705	2.70851	5.16e-09	1.49e-08	-1.49912	0.00102784	0.00216716	47.7603	27.2756	51.8863	109.948	106.166	76.7728	540.627	166.655	122.764	59	41	36	5	28.78	8.6	0	0	2.94	0.78	Y	N
ugt-11	WBGene00020593	T19H12.10	100.462	1.0491	6.82e-05	0.000944646	1.86009	8.57e-13	3.28e-12	-0.81099	0.00116441	0.00243896	39.332	42.4287	52.6069	88.9657	107.044	82.5021	138.145	196.812	156.326	72	45	40	5	28.71	8.17	1.67e-16	4.46e-14	0	0	Y	N
grd-4	WBGene00001693	T01B10.1	40.6173	0.781109	0.0390153	0.10743	1.92771	1.53e-07	3.96e-07	-1.14661	0.00121605	0.00254027	25.2849	18.1837	12.9716	27.6969	35.0964	33.23	71.7294	77.7724	63.5902	207	38	31	7	21.14	6.53	3.34e-11	3.12e-09	2.12	0.26	N	N
C38C3.4	WBGene00016513	C38C3.4	69.4786	0.817224	0.00428774	0.0217153	1.69457	1.59e-09	4.77e-09	-0.877351	0.00122244	0.00255301	26.2214	39.3981	38.1941	64.626	64.0508	55.0014	100.952	115.865	120.998	369	36	33	3	17.12	5.41	3.15e-08	1.65e-06	0.36	0.23	N	N
nhr-53	WBGene00003643	K06B4.11	46.0747	-0.378932	0.388684	0.544947	1.02621	0.0159964	0.0253927	-1.40514	0.00125464	0.00261659	29.0308	24.245	55.4895	41.9649	17.5482	24.0631	85.0126	66.662	70.6558	979	39	34	5	12.02	3.59	0.000163	0.00321	0.12	1.19	N	N
C11G10.1	WBGene00007525	C11G10.1	38.4634	0.291625	0.532154	0.672944	1.74674	0.000111931	0.000226337	-1.45512	0.00125885	0.00262444	21.539	17.4261	23.0606	34.4113	14.0385	27.5007	104.937	47.6157	55.6414	392	45	34	11	18.87	5.31	5.41e-08	2.66e-06	1.98	0.54	Y	N
cyp-35B1	WBGene00019472	K07C6.4	15.3796	0.917698	0.325432	0.481199	3.63016	3.88e-05	8.21e-05	-2.71246	0.00128222	0.00267005	5.61886	0	3.60321	10.9109	3.50964	2.29172	49.1479	49.2029	14.1312	22	40	37	3	32.32	9.8	0	0	1.07	0.68	N	N
F41C3.8	WBGene00018274	F41C3.8	48.0439	-0.275344	0.409948	0.56534	0.792216	0.0141957	0.0227042	-1.06756	0.00130593	0.00271751	34.6496	40.1558	46.1212	37.7684	33.3415	28.6466	82.3559	74.598	54.7582	792	42	31	11	13.69	3.95	3.85e-05	0.000937	0.69	0.43	N	N
cyp-33C2	WBGene00016697	C45H4.17	8.41493	-0.204403	0.827696	0.893086	2.58237	0.00189883	0.00338976	-2.78677	0.00132932	0.00276297	3.74591	3.03062	2.88257	4.19649	1.75482	2.29172	34.5364	12.6975	10.5984	389	30	23	7	15.38	5.33	4.79e-08	2.37e-06	0	0.81	Y	N
F47B8.3	WBGene00009804	F47B8.3	65.7113	0.378015	0.284181	0.435614	1.48073	1.84e-05	4.01e-05	-1.10272	0.00134185	0.00278771	37.4591	32.5792	45.4005	47.84	36.8512	66.46	130.176	122.214	72.4221	484	42	33	9	16.77	4.88	5.36e-07	2.13e-05	0.34	0.29	Y	N
snt-1	WBGene00004921	F31E8.2	86.2041	0.0828956	0.781141	0.863873	1.02846	0.000450802	0.000859509	-0.945567	0.00134409	0.00279138	52.4427	70.462	66.2992	86.4478	59.6638	53.8555	163.384	103.167	120.115	641	43	34	9	15.26	4.37	6.19e-06	0.000186	2.49	0.48	N	N
F59A7.2	WBGene00019090	F59A7.2	24.6142	0.521507	0.406479	0.56215	2.42623	5.71e-05	0.000118708	-1.90472	0.00134986	0.00280303	8.42829	9.84953	10.089	24.3397	2.63223	13.7503	57.1178	39.6798	55.6414	621	40	29	11	14.93	4.44	4.5e-06	0.00014	0.37	0.26	N	N
K09H9.5	WBGene00019597	K09H9.5	29.2555	0.0812901	0.867272	0.919323	1.5836	0.000682121	0.00127451	-1.50231	0.00140094	0.00290402	17.7931	16.6684	17.2954	17.6253	16.6708	20.6255	29.2231	84.1211	43.2766	345	9	9	0	8.65	5.54	1.48e-08	8.29e-07	1.83	0.91	Y	N
C47E12.12	WBGene00008155	C47E12.12	10.2922	2.19617	0.0750695	0.170045	5.12081	1.21e-05	2.67e-05	-2.92464	0.00140419	0.00291043	0	0	2.16193	6.71439	3.50964	0	29.2231	17.4591	33.5615	419	8	8	0	7.59	5.16	1.23e-07	5.68e-06	0.15	0.99	N	N
Y70C5A.3	WBGene00050904	Y70C5A.3	45.8358	0.670648	0.163667	0.296628	2.14425	5.02e-06	1.15e-05	-1.47361	0.00142546	0.0029528	18.7295	18.9414	20.8986	23.5004	50.8897	18.3338	96.9675	117.452	46.8094	344	40	32	8	18.53	5.55	1.42e-08	7.94e-07	1.15	1.91	N	Y
lgc-43	WBGene00008076	C43F9.9	67.1108	0.404793	0.215663	0.358722	1.41589	9.9e-06	2.2e-05	-1.0111	0.00148019	0.00306118	38.3956	40.9134	41.7973	67.1439	35.0964	58.439	124.862	82.5339	114.816	606	9	9	0	7	4.47	3.91e-06	0.000125	1.19	0.53	Y	N
ugt-39	WBGene00017329	F10D2.2	90.211	0.192717	0.460023	0.609518	1.00948	8.32e-05	0.000170411	-0.816764	0.00149042	0.00308091	65.5534	57.5819	71.3437	70.5011	76.3346	75.6269	128.847	161.893	104.217	515	44	35	9	16.8	4.77	9.35e-07	3.5e-05	0.3	0.29	N	N
Y57G7A.1	WBGene00021965	Y57G7A.1	44.8421	0.284677	0.485976	0.632759	1.54321	0.000102021	0.000207216	-1.25854	0.00149839	0.00309524	30.9037	25.0027	23.0606	27.6969	50.0123	17.1879	79.6993	79.3596	70.6558	293	38	27	11	18.93	5.83	2.8e-09	1.84e-07	0.29	2.28	N	N
sek-1	WBGene00004758	R03G5.2	350.96	0.189362	0.191429	0.331247	0.649303	7.18e-06	1.61e-05	-0.459941	0.00150509	0.00310836	287.498	272.756	291.86	329.844	295.687	347.196	451.629	415.844	466.328	1035	42	26	16	12.17	3.5	0.000237	0.00442	0.67	0	N	N
T20G5.8	WBGene00011870	T20G5.8	60.9623	-1.13947	0.0046492	0.0229868	0.149758	0.701609	0.755067	-1.28923	0.00151746	0.00313137	65.5534	85.6152	63.4166	55.3937	23.69	17.1879	91.6542	66.662	79.4877	84	45	40	5	27.8	7.91	1.33e-15	3.06e-13	0.26	0	N	N
emre-1	WBGene00008980	F20D1.10	102.604	0.0782363	0.792628	0.871933	1.00989	0.000575076	0.00108336	-0.931656	0.00157752	0.00324847	73.9817	65.9161	87.1978	82.2513	107.921	48.1262	139.474	166.655	151.91	693	22	19	3	10.38	4.19	1.37e-05	0.000381	0.27	0.61	Y	N
nlp-80	WBGene00011428	T04C12.3	39.827	-0.297422	0.491015	0.637011	1.04996	0.0118081	0.019131	-1.34738	0.00159077	0.00327279	27.1578	35.6098	29.5464	36.9291	14.0385	24.0631	85.0126	46.0285	60.0574	434	33	26	7	15.51	5.12	1.55e-07	6.89e-06	0.56	0.36	N	N
F23F1.2	WBGene00017743	F23F1.2	8.07054	-0.185344	0.910113	0.946065	4.45907	0.00160827	0.00289365	-4.64442	0.00168239	0.00344617	0	0.757656	2.16193	2.5179	0	0	42.5063	23.8079	0.883197	444	41	30	11	17.22	5.08	1.91e-07	8.29e-06	2.29	1.27	Y	N
nhr-132	WBGene00003722	R11G11.1	40.6242	0.184699	0.631693	0.754986	1.3599	0.000268003	0.00052295	-1.17521	0.00169168	0.00346321	17.7931	28.7909	30.9876	23.5004	37.7286	27.5007	61.1028	58.7261	79.4877	932	29	23	6	10.57	3.69	0.000112	0.00233	0	0.74	Y	Y
nhr-43	WBGene00003633	C29E6.5	150.495	0.450473	0.199825	0.340579	1.53952	9.88e-06	2.2e-05	-1.08905	0.0017027	0.00348418	71.1722	92.4341	92.9629	182.128	84.2312	83.648	357.319	209.509	181.055	762	43	33	10	14.14	4.04	2.7e-05	0.000685	0.61	1.13	Y	N
deg-3	WBGene00000951	K03B8.9	38.5863	0.647598	0.0883884	0.191577	1.77293	1.5e-06	3.59e-06	-1.12533	0.00171282	0.00350328	22.4754	20.4567	15.1335	34.4113	27.1997	28.6466	69.0727	77.7724	52.1086	1540	37	27	10	9.11	2.77	0.00284	0.0356	0.12	0.27	N	N
F47E1.4	WBGene00018568	F47E1.4	59.9785	-0.0307607	0.931949	0.961154	-1.23396	0.00132637	0.00240857	1.2032	0.00184639	0.00376093	62.744	74.2503	88.6391	82.2513	62.296	76.7728	22.5815	19.0463	51.2254	1448	22	13	9	7.17	2.86	0.00212	0.0282	1.43	0.61	N	N
sid-5	WBGene00017445	F14B8.2	56.1853	-0.685214	0.0293472	0.0873728	0.305151	0.316634	0.387372	-0.990365	0.00186632	0.00379719	58.0616	66.6737	51.8863	46.1614	28.9545	34.3759	78.371	79.3596	61.8238	645	43	30	13	15.17	4.34	7.01e-06	0.00021	0.76	0.61	N	N
T26C5.4	WBGene00012034	T26C5.4	26.9782	-0.843661	0.14981	0.27842	0.964666	0.083802	0.118124	-1.80833	0.00187902	0.00382128	15.9201	20.4567	32.4289	23.5004	4.38704	10.3128	51.8045	53.9645	30.0287	390	45	31	14	18.92	5.33	5e-08	2.47e-06	0.88	0.23	Y	N
clec-82	WBGene00021873	Y54G2A.8	15.42	1.45599	0.0251977	0.0782787	3.1543	3.63e-07	9.07e-07	-1.69831	0.00188233	0.00382715	1.87295	5.30359	3.60321	10.0716	8.77409	11.4586	26.5664	34.9182	36.2111	1367	36	20	16	9.56	2.95	0.00157	0.0222	0.9	1	N	N
rnh-1.3	WBGene00007303	C04F12.9	67.28	-0.256952	0.449549	0.600105	0.794344	0.0168274	0.0266312	-1.0513	0.00189054	0.00384339	71.1722	49.2477	49.7244	57.0723	57.0316	26.3548	103.609	104.755	86.5533	254	37	27	10	19.57	6.12	4.78e-10	3.63e-08	0.88	0.13	Y	N
Y73E7A.8	WBGene00022274	Y73E7A.8	32.2865	1.94997	7.48e-05	0.00100405	0.400916	0.443152	0.517402	1.54905	0.00189486	0.00385173	22.4754	7.57656	17.2954	88.9657	51.7671	40.1052	26.5664	19.0463	16.7807	1601	39	29	10	9.12	2.69	0.00361	0.0434	0.26	1.06	Y	N
gst-41	WBGene00001789	R13D7.7	39.8987	0.259379	0.515841	0.659043	1.45881	0.000162689	0.000324087	-1.19943	0.00191485	0.00388882	19.666	24.245	28.1051	36.0899	22.8126	27.5007	81.0276	74.598	45.043	393	33	25	8	16.08	5.31	5.51e-08	2.7e-06	1.46	0.29	N	N
sek-4	WBGene00018035	F35C8.2	39.494	0.349608	0.361876	0.517718	1.49368	5.83e-05	0.000121156	-1.14407	0.00194866	0.00395388	23.4119	20.4567	25.9431	34.4113	18.4256	36.6676	61.1028	63.4876	71.5389	861	44	34	10	13.54	3.81	6.96e-05	0.00156	0.6	1.12	N	Y
R07G3.8	WBGene00019944	R07G3.8	101.684	0.403404	0.207045	0.348707	1.37379	1.34e-05	2.96e-05	-0.970387	0.00200725	0.00406812	45.8874	53.7936	85.7565	110.787	60.5412	74.4811	174.01	173.004	136.896	715	45	36	9	14.88	4.15	1.64e-05	0.000442	0.29	0	Y	N
E01G6.2	WBGene00008450	E01G6.2	30.2214	-0.00836058	0.985532	0.9923	1.37604	0.00188623	0.00336961	-1.3844	0.00203628	0.00412369	28.0943	18.1837	13.6922	21.8218	16.6708	20.6255	61.1028	31.7438	60.0574	1298	28	22	6	8.59	3.03	0.00122	0.0181	0.27	1.29	N	N
H32K16.2	WBGene00010422	H32K16.2	11.8757	0.103119	0.89141	0.934124	2.27791	0.00109489	0.00200352	-2.17479	0.00204891	0.0041469	1.87295	6.81891	6.48579	9.23229	2.63223	4.58345	21.2531	30.1566	23.8463	386	8	8	0	7.86	5.35	4.51e-08	2.25e-06	0	1.1	Y	N
Y39B6A.5	WBGene00012668	Y39B6A.5	192.285	-1.10501	0.00886355	0.0371428	0.199423	0.63383	0.695415	-1.30444	0.00205901	0.0041664	189.168	208.355	264.476	189.682	55.2768	61.8766	369.273	239.666	152.793	255	44	36	8	21.36	6.11	5.05e-10	3.82e-08	1.02	1.29	Y	Y
F21C10.4	WBGene00017654	F21C10.4	23.3985	0.946854	0.0690571	0.160251	2.40604	1.53e-06	3.66e-06	-1.45919	0.00212062	0.00428086	10.3012	8.33422	7.20643	15.1074	24.5674	9.1669	50.4762	41.267	44.1598	1150	45	32	13	11.83	3.27	0.000544	0.00912	0.48	0.78	Y	N
dod-3	WBGene00016052	C24B9.9	109.109	1.13254	0.0194774	0.0650788	2.58487	7.35e-08	1.94e-07	-1.45234	0.00212373	0.00428666	14.0472	26.518	65.5785	85.6085	107.921	40.1052	294.887	193.637	153.676	7	44	41	3	38.68	11.2	0	0	1.36	2.08	Y	N
D1086.2	WBGene00008389	D1086.2	19.6249	0.11364	0.84641	0.906268	1.8329	0.000982933	0.00180701	-1.71926	0.00216516	0.00436483	7.49182	10.6072	12.9716	12.5895	8.77409	12.6045	61.1028	22.2207	28.2623	472	37	25	12	15.81	4.91	4.54e-07	1.86e-05	0.29	0	Y	N
best-3	WBGene00015286	C01B12.3	73.871	0.984215	0.0112205	0.0440121	2.12398	2.79e-08	7.6e-08	-1.13977	0.00222595	0.00447677	19.666	28.0333	42.5179	52.0365	91.2505	35.5217	130.176	126.975	138.662	889	36	24	12	12.06	3.76	8.35e-05	0.00181	0.26	0.28	Y	N
snt-7	WBGene00011682	T10B10.5	9.06235	-0.481825	0.539536	0.679469	1.79935	0.0102007	0.0166691	-2.28118	0.00227527	0.00457029	4.68238	6.06125	5.0445	3.3572	3.50964	4.58345	11.9549	15.8719	26.4959	1195	46	32	14	11.75	3.2	0.000679	0.011	0.27	0.13	N	N
C55A6.6	WBGene00008335	C55A6.6	38.3917	0.469993	0.308398	0.462774	1.82101	4.9e-05	0.000102391	-1.35101	0.0023332	0.00467979	9.36477	31.0639	17.2954	25.179	28.0771	27.5007	86.3409	73.0108	47.6926	104	45	38	7	27.16	7.72	5.72e-15	1.06e-12	0.76	0	Y	N
ttc-36	WBGene00009947	F52H3.5	151.321	-0.317685	0.281366	0.432286	0.580796	0.0466618	0.0690246	-0.898481	0.00233962	0.0046916	112.377	114.406	185.926	133.449	94.7602	103.128	276.291	150.783	190.771	816	45	34	11	14	3.9	4.88e-05	0.00115	0.57	0.57	N	N
ZK742.4	WBGene00022814	ZK742.4	51.5847	0.470434	0.203745	0.344563	1.55922	1.62e-05	3.55e-05	-1.08879	0.0023423	0.00469608	16.8566	36.3675	33.1496	47.0007	42.1156	30.9383	98.2958	88.8827	70.6558	350	46	32	14	19.81	5.52	1.69e-08	9.29e-07	1.44	0	Y	N
fbxa-98	WBGene00007453	C08F11.5	37.623	0.165535	0.674945	0.788348	1.33136	0.000489612	0.000930121	-1.16583	0.00236709	0.00474402	30.9037	22.7297	19.4574	24.3397	25.4449	32.0841	79.6993	57.1389	46.8094	481	39	32	7	16.17	4.89	5.06e-07	2.03e-05	0.69	1.36	N	N
slc-17.7	WBGene00022788	ZK682.2	294.811	0.322371	0.0589044	0.142601	-0.209805	0.231916	0.295088	0.532176	0.00238659	0.00478042	309.037	265.18	278.889	370.97	348.331	346.05	197.92	258.712	278.207	723	42	33	9	14.31	4.14	1.73e-05	0.000463	0.57	0.43	N	N
ncx-4	WBGene00003569	F35C12.2	29.2851	0.0625212	0.880567	0.927497	1.28816	0.00124267	0.00226237	-1.22563	0.00239207	0.00479032	20.6025	15.9108	22.3399	19.3039	18.4256	24.0631	37.193	49.2029	56.5246	1620	31	23	8	8.03	2.67	0.00381	0.0453	0.15	0.76	N	N
vap-2	WBGene00011462	T05A10.5	98.1782	0.440406	0.163379	0.296281	1.38156	9.46e-06	2.11e-05	-0.94115	0.00239789	0.00480091	38.3956	68.9467	69.9024	103.234	74.5797	63.0224	188.622	152.37	124.531	322	43	35	8	19.64	5.67	7.06e-09	4.23e-07	0	0.3	N	N
B0238.12	WBGene00015076	B0238.12	18.1805	0.0965059	0.867381	0.919323	1.77001	0.00118539	0.00216207	-1.6735	0.00239929	0.00480263	14.0472	8.33422	7.92707	12.5895	7.01927	12.6045	37.193	20.6335	43.2766	141	27	23	4	19.4	7.15	4.48e-13	6.13e-11	0.58	0.28	N	N
M01F1.4	WBGene00010810	M01F1.4	1249.26	0.0597961	0.6297	0.753396	0.436714	0.000431464	0.000824314	-0.376918	0.00243519	0.00486956	1208.99	1038.75	1063.67	1047.44	1166.95	1237.53	1412.01	1550.69	1517.33	341	46	36	10	20	5.57	1.24e-08	7.02e-07	0.55	0.12	Y	N
C34B2.4	WBGene00016389	C34B2.4	2.9634	0	1	NA	5.90432	0.00159854	0.00287876	-5.66343	0.00246674	0.00492822	0	0	0	0	0	0	7.96993	14.2847	4.41598	1639	45	29	16	9.73	2.66	0.00394	0.0464	0.34	0.75	N	N
lipl-4	WBGene00019376	K04A8.5	18.0723	-0.264326	0.673129	0.787014	1.57366	0.00768927	0.0127689	-1.83798	0.00248825	0.00496841	4.68238	13.6378	15.1335	11.7502	11.4063	4.58345	45.1629	33.331	22.9631	56	38	35	3	27.91	8.67	0	0	0.19	0.77	Y	Y
istr-1	WBGene00010736	K10C8.3	1680.25	-0.370377	0.00130859	0.00900072	-0.722753	5.39e-10	1.67e-09	0.352376	0.00260472	0.00518703	2204.47	2088.1	2060.32	1587.11	1660.06	1667.23	1206.12	1445.93	1202.91	1632	43	31	12	9.5	2.66	0.00392	0.0463	0.8	0.13	Y	Y
Y54G11A.7	WBGene00013216	Y54G11A.7	219.69	-0.124209	0.570169	0.704704	0.535596	0.0137432	0.022022	-0.659805	0.00262039	0.0052165	198.533	188.656	199.618	177.931	168.462	192.505	379.9	234.904	236.697	682	46	35	11	15.27	4.22	1.24e-05	0.000351	1.97	0.73	N	N
ins-24	WBGene00002107	ZC334.3	51.6875	-0.0261802	0.952062	0.974443	1.26149	0.00302351	0.00526927	-1.28767	0.00269738	0.00536136	29.9673	40.1558	36.0321	59.5902	25.4449	18.3338	107.594	80.9467	67.123	1365	30	21	9	8.71	2.96	0.00154	0.0218	1.12	0.15	N	N
npr-29	WBGene00013848	ZC84.4	18.9519	0.0445833	0.931235	0.960653	1.52685	0.00174848	0.00313359	-1.48226	0.00274574	0.00545264	10.3012	12.1225	12.2509	15.1074	12.2837	8.02104	41.178	30.1566	29.1455	1140	39	30	9	11.06	3.29	0.000493	0.00834	0.89	1	N	N
fip-6	WBGene00009964	F53B6.9	27.806	1.3001	0.0563894	0.138469	3.18086	1.56e-06	3.72e-06	-1.88076	0.00277513	0.00550425	2.80943	4.54594	12.2509	10.9109	29.8319	8.02104	37.193	95.2315	49.459	306	9	9	0	8.95	5.74	4.8e-09	3.02e-07	0.15	1.14	Y	N
atp-4	WBGene00020275	T05H4.12	1537.61	-0.294918	0.00601998	0.0278388	0.0286317	0.789986	0.830277	-0.32355	0.0027933	0.00553782	1592.01	1665.33	1625.05	1316.02	1312.6	1352.12	1544.84	1625.28	1805.25	1462	46	30	16	10.5	2.85	0.00221	0.0292	0.15	1.52	N	N
ins-33	WBGene00002116	W09C5.4	9.16358	0.801639	0.453607	0.603689	3.60596	0.000268863	0.000524514	-2.80432	0.00284723	0.00563846	1.87295	1.51531	2.16193	8.39299	0.877409	0	15.9399	26.9822	24.7295	462	39	32	7	16.54	5	2.84e-07	1.18e-05	1.48	1	Y	N
unc-23	WBGene00006760	H14N18.1	603.613	0.54375	0.0993117	0.207581	1.52063	3.86e-06	8.9e-06	-0.976879	0.00296603	0.00585552	321.212	402.315	296.184	788.102	377.286	319.696	1389.42	909.461	628.836	1154	46	32	14	11.95	3.26	0.000551	0.00921	0	0	N	Y
C07E3.3	WBGene00007414	C07E3.3	110.722	0.55742	0.0733435	0.167217	1.46389	2e-06	4.72e-06	-0.906473	0.00297464	0.00587121	53.3792	56.0666	81.4327	118.341	91.2505	71.0435	179.323	122.214	223.449	406	22	18	4	12.89	5.24	8.18e-08	3.89e-06	0.8	0.35	Y	N
C03G6.17	WBGene00015402	C03G6.17	30.7834	-0.486628	0.222958	0.367132	0.693419	0.0691826	0.0991621	-1.18005	0.00305351	0.00601955	24.3484	25.0027	33.8702	23.5004	17.5482	18.3338	37.193	46.0285	51.2254	364	35	29	6	16.98	5.44	2.6e-08	1.38e-06	0.38	0.13	Y	N
C54D1.7	WBGene00016914	C54D1.7	25.1682	0.405375	0.40942	0.565088	1.78686	0.00015413	0.000307863	-1.38148	0.00311987	0.00614291	13.1107	9.84953	16.5748	21.8218	17.5482	12.6045	39.8497	33.331	61.8238	827	9	8	1	6.09	3.88	5.28e-05	0.00123	0.87	1.17	Y	N
flp-28	WBGene00044686	W07E11.4	110.225	-0.125469	0.631135	0.754673	0.644355	0.012519	0.0202075	-0.769824	0.00321957	0.00632942	108.631	99.253	77.8294	113.305	69.3153	77.9186	160.727	142.847	142.195	630	9	9	0	6.91	4.41	5.08e-06	0.000156	0.55	0	N	N
kvs-1	WBGene00002242	C53C9.3	39.6716	0.696085	0.0980832	0.205821	1.87239	4.97e-06	1.13e-05	-1.1763	0.0033002	0.00647222	20.6025	22.7297	13.6922	31.0541	23.69	37.8135	94.3108	46.0285	67.123	1042	43	34	9	12.28	3.48	0.000247	0.00456	0.89	0	N	N
gei-15	WBGene00001572	M03A8.4	315.514	0.343919	0.0965525	0.20365	0.947685	4.32e-06	9.92e-06	-0.603765	0.00335438	0.00657125	200.406	234.873	241.415	375.167	254.449	228.027	425.063	417.431	462.795	543	42	32	10	16.15	4.69	1.36e-06	4.82e-05	0.29	0.13	N	N
F41E7.7	WBGene00009623	F41E7.7	5.45261	-1.33081	0.242895	NA	1.86956	0.0437439	0.0649941	-3.20037	0.00347646	0.00679323	3.74591	3.03062	2.88257	1.6786	0	2.29172	17.2682	11.1103	7.06558	650	36	25	11	13.74	4.31	8.11e-06	0.000241	1.6	0.36	N	N
dct-7	WBGene00017488	F15E6.8	16.5287	0.0603537	0.931152	0.960637	2.01091	0.00236115	0.00416666	-1.95056	0.00351068	0.00685636	3.74591	6.06125	14.4129	12.5895	7.01927	5.72931	53.1329	22.2207	23.8463	143	41	35	6	23.99	7.14	4.71e-13	6.36e-11	0.21	1.86	N	N
acs-16	WBGene00018579	F47G6.2	62.6873	0.839441	0.0114589	0.044679	1.76278	6.66e-08	1.76e-07	-0.923334	0.0035671	0.0069551	35.5861	29.5486	26.6638	67.1439	55.2768	40.1052	130.176	82.5339	97.1517	1553	42	30	12	9.69	2.75	0.00297	0.0369	0.54	0.72	Y	N
ugt-55	WBGene00011452	T04H1.7	22.4635	0.415999	0.390973	0.546928	1.74793	0.000165905	0.000330088	-1.33193	0.00366495	0.00714043	11.2377	10.6072	13.6922	18.4646	14.0385	14.8962	51.8045	28.5694	38.8607	1093	31	24	7	10.08	3.39	0.000355	0.00626	0.34	0	Y	N
E01G4.3	WBGene00008446	E01G4.3	791.419	-0.437645	0.400271	0.555823	1.07238	0.0390154	0.0584166	-1.51002	0.00369103	0.00718574	613.392	694.771	546.247	788.941	368.512	210.839	1858.32	1112.62	929.123	32	42	40	2	32.04	9.47	0	0	0.67	0.75	Y	Y
T01E8.8	WBGene00011335	T01E8.8	29.6284	-0.0227393	0.957586	0.977659	1.1859	0.00392443	0.00674831	-1.20864	0.00380434	0.00739502	23.4119	24.245	15.1335	24.3397	22.8126	13.7503	53.1329	49.2029	40.6271	1459	9	9	0	4.5	2.85	0.00219	0.0289	1	0.45	Y	N
C25F9.5	WBGene00007725	C25F9.5	75.1681	0.624676	0.0760983	0.171779	1.61441	3.3e-06	7.64e-06	-0.989733	0.00384831	0.00747235	42.1415	43.1864	35.3115	54.5544	46.5027	85.9397	174.01	88.8827	105.984	1275	36	27	9	9.92	3.07	0.00107	0.0163	0.15	0.43	N	Y
C17C3.3	WBGene00015889	C17C3.3	14.7493	1.41856	0.145858	0.27341	3.90339	2.92e-05	6.23e-05	-2.48484	0.00391113	0.00758771	1.87295	3.03062	2.16193	5.03579	11.4063	2.29172	5.31329	69.8364	31.7951	669	31	25	6	12.55	4.25	1.06e-05	0.000305	1.21	2.69	Y	Y
Y39F10C.1	WBGene00021457	Y39F10C.1	16.5824	0.147675	0.847658	0.907132	2.26474	0.00193618	0.00345262	-2.11706	0.0039316	0.00762493	8.42829	6.81891	6.48579	5.87509	17.5482	0	37.193	33.331	33.5615	1511	38	27	11	9.34	2.8	0.00258	0.033	0.79	1	N	N
twk-5	WBGene00006660	B0334.2	91.4624	0.820349	0.00143808	0.00961039	1.53223	1.74e-09	5.19e-09	-0.711877	0.0039466	0.00765152	49.6333	50.763	45.4005	68.8225	102.657	85.9397	139.474	128.562	151.91	989	46	33	13	13.05	3.58	0.000174	0.00339	0.49	0.12	Y	N
K07A1.3	WBGene00010610	K07A1.3	42.0298	0.134873	0.692003	0.800567	1.09305	0.000954265	0.00175666	-0.958177	0.00401142	0.00776791	23.4119	33.3369	32.4289	37.7684	31.5867	28.6466	59.7745	65.0748	66.2398	1000	32	25	7	10.75	3.56	0.000185	0.00356	0	0.12	N	N
R09B5.11	WBGene00019979	R09B5.11	166.042	0.996019	0.000350214	0.00334344	1.7756	1.42e-10	4.62e-10	-0.779585	0.00409339	0.00791545	69.2993	53.0359	110.258	147.717	148.282	169.588	289.574	206.335	300.287	812	43	36	7	13.7	3.9	4.72e-05	0.00112	0.5	2.15	N	N
C33D9.3	WBGene00007898	C33D9.3	100.069	0.320468	0.20987	0.352227	1.04312	3.63e-05	7.7e-05	-0.722648	0.00409974	0.00792596	77.7276	74.2503	57.6514	104.912	80.7216	74.4811	164.712	130.15	136.012	1479	45	30	15	10.32	2.83	0.00235	0.0306	1.73	4.17	Y	Y
T23F2.5	WBGene00020738	T23F2.5	455.982	-1.06408	4.02e-05	0.000617194	-1.82515	4.18e-12	1.52e-11	0.761076	0.00412676	0.00797565	839.083	764.475	728.57	560.652	259.713	293.341	257.694	193.637	206.668	706	46	34	12	15.1	4.17	1.54e-05	0.000422	0	0.13	N	N
F46G11.2	WBGene00018515	F46G11.2	26.8651	0.0465229	0.926551	0.957333	1.45074	0.00281285	0.00491944	-1.40421	0.00419937	0.00810632	12.1742	13.6378	24.5019	18.4646	21.9352	11.4586	33.208	66.662	39.7439	866	29	25	4	10.89	3.8	7.12e-05	0.00159	0.33	1.12	N	N
cal-4	WBGene00000288	T07G12.1	28.3903	0.227828	0.621879	0.747461	1.49826	0.000771024	0.00143281	-1.27043	0.00438265	0.00843545	18.7295	16.6684	15.8541	30.2148	13.1611	16.0421	59.7745	44.4414	40.6271	877	36	29	7	12.14	3.79	7.49e-05	0.00165	1.05	0.53	N	N
F27B10.1	WBGene00017850	F27B10.1	19.9656	-0.378543	0.541938	0.681537	1.35212	0.0219791	0.0342852	-1.73066	0.0044282	0.0085121	12.1742	15.9108	13.6922	14.2681	14.9159	2.29172	50.4762	20.6335	35.3279	1278	5	5	0	3.58	3.06	0.00109	0.0165	0.21	0.57	N	N
F21C10.11	WBGene00017660	F21C10.11	13.8396	0.676801	0.432343	0.585148	2.93316	0.000338187	0.000653816	-2.25636	0.00460824	0.00883534	5.61886	4.54594	2.16193	7.55369	11.4063	0	49.1479	23.8079	20.3135	366	8	8	0	8	5.44	2.65e-08	1.4e-06	1.4	0.61	N	Y
ttr-29	WBGene00011286	R90.4	25.9048	0.38897	0.408232	0.563825	1.65978	0.000248263	0.000486189	-1.27081	0.00463278	0.00887855	12.1742	14.3955	15.8541	18.4646	21.0578	16.0421	65.0878	36.5054	33.5615	1224	25	18	7	8.41	3.15	0.00081	0.0128	0	0.13	N	N
C46C11.3	WBGene00016706	C46C11.3	39.0327	0.300102	0.500313	0.645056	1.52349	0.000445197	0.000849367	-1.22339	0.00469903	0.0089997	23.4119	25.0027	20.8986	30.2148	21.0578	34.3759	55.7895	38.0926	102.451	1004	33	26	7	10.9	3.55	0.000191	0.00366	1.04	0.24	N	N
Y51H4A.8	WBGene00013104	Y51H4A.8	44.9167	-0.155165	0.676097	0.789	0.882257	0.0146682	0.0234116	-1.03742	0.0048388	0.00924454	38.3956	34.0945	36.0321	37.7684	21.0578	38.9593	69.0727	47.6157	81.2541	1282	40	26	14	10.45	3.06	0.0011	0.0166	0.69	1.12	N	N
F18C5.10	WBGene00017563	F18C5.10	856.36	0.195107	0.37658	0.532863	0.815251	0.000216226	0.000425976	-0.620143	0.00490688	0.00936657	632.122	665.222	676.684	972.747	643.141	642.829	1542.18	947.553	984.765	685	22	18	4	10.42	4.21	1.27e-05	0.000358	0.68	1.6	Y	N
T03F6.3	WBGene00011399	T03F6.3	889.122	-0.625127	9.81e-07	3.08e-05	-0.994647	1.94e-14	8.45e-14	0.369521	0.00490841	0.0093685	1278.29	1229.68	1215	912.318	784.403	713.872	628.296	623.766	616.471	883	44	36	8	13.39	3.77	8.25e-05	0.0018	1.07	0.97	Y	Y
W05B10.4	WBGene00012279	W05B10.4	25.8034	0.348125	0.478678	0.626359	1.67188	0.000416902	0.000798032	-1.32376	0.00493149	0.00940953	14.0472	15.9108	12.9716	25.179	18.4256	10.3128	47.8196	30.1566	57.4078	282	38	30	8	19.2	5.91	1.68e-09	1.15e-07	0.34	1.14	N	N
chil-8	WBGene00007473	C08H9.14	24.2296	1.02893	0.0351414	0.0992197	2.27488	1.46e-06	3.5e-06	-1.24595	0.00510066	0.00970634	8.42829	10.6072	8.64772	15.1074	26.3223	14.8962	51.8045	38.0926	44.1598	931	35	22	13	11.65	3.69	0.000112	0.00233	0.34	0.23	N	N
nhx-5	WBGene00003733	F57C7.2	241.125	0.484386	0.00695901	0.0309557	0.980409	4.3e-08	1.15e-07	-0.496023	0.0052032	0.00989092	183.549	153.804	159.262	196.396	247.429	250.944	352.005	315.851	310.885	1043	44	34	10	12.43	3.48	0.000247	0.00458	0.15	0.65	Y	N
flp-7	WBGene00001450	F49E10.3	57.7414	0.394817	0.201442	0.342414	1.23477	4.67e-05	9.79e-05	-0.83995	0.00523177	0.00994203	34.6496	34.8522	41.7973	39.447	62.296	44.6886	81.0276	87.2955	93.6189	703	44	34	10	14.78	4.18	1.49e-05	0.000408	0	0	N	N
comt-4	WBGene00021491	Y40B10A.6	12.5166	0.850763	0.338506	0.493973	3.10544	0.000230363	0.000452726	-2.25468	0.00528822	0.0100418	0.936477	3.03062	5.76514	4.19649	12.2837	1.14586	33.208	15.8719	36.2111	94	39	33	6	25.55	7.82	2.72e-15	5.58e-13	0.57	0.45	N	Y
T03F6.4	WBGene00011400	T03F6.4	31.4676	0.326622	0.566776	0.702687	1.8658	0.000763364	0.00141946	-1.53918	0.00534687	0.0101467	14.9836	12.1225	20.8986	35.2506	18.4256	5.72931	81.0276	52.3773	42.3935	432	30	25	5	14.78	5.12	1.52e-07	6.78e-06	0.6	0	N	N
sym-3	WBGene00006368	C54H2.1	107.557	-0.190035	0.507084	0.650924	-1.02893	0.000582934	0.00109758	0.838891	0.0054025	0.0102479	151.709	145.47	112.42	121.698	155.301	80.2104	53.1329	80.9467	67.123	1626	38	27	11	8.92	2.66	0.00386	0.0457	0.4	0.61	Y	Y
ttr-26	WBGene00013079	Y51A2D.11	77.6606	1.06398	0.0139735	0.0516919	2.22634	1.96e-07	5.02e-07	-1.16236	0.00546546	0.0103563	19.666	26.518	43.2386	74.6976	82.4764	29.7924	175.338	157.132	90.0861	29	43	39	4	32.71	9.56	0	0	1.6	1	N	N
mec-18	WBGene00003179	C52B9.9	22.1424	0.38093	0.457153	0.606975	1.73222	0.000425932	0.00081453	-1.35129	0.00554397	0.0104984	13.1107	11.3648	10.8096	10.9109	21.0578	13.7503	38.5213	52.3773	27.3791	1409	41	29	12	10.09	2.91	0.00181	0.0248	0	0.86	N	N
Y34F4.2	WBGene00021337	Y34F4.2	65.6986	0.660308	0.0388009	0.106963	1.51453	1.49e-06	3.55e-06	-0.854224	0.00562439	0.010645	26.2214	37.8828	43.9592	55.3937	71.0701	44.6886	114.236	109.516	88.3197	288	13	12	1	11.03	5.87	2.18e-09	1.46e-07	0	1	N	N
mdl-1	WBGene00003163	R03E9.1	898.841	0.0700121	0.891904	0.934399	1.49369	0.00370278	0.00638565	-1.42367	0.00567993	0.010741	481.349	650.827	530.393	1039.05	413.26	292.195	2235.57	1239.6	1207.33	303	46	36	10	20.65	5.76	4.14e-09	2.64e-07	0	0	Y	Y
sulp-5	WBGene00010789	K12G11.2	40.6216	0.530015	0.169947	0.304598	1.55382	3.75e-05	7.95e-05	-1.02381	0.00579309	0.0109411	14.9836	25.0027	27.3844	25.179	37.7286	35.5217	53.1329	77.7724	68.8894	1103	40	25	15	11.42	3.36	0.000389	0.0068	0.15	0.59	N	N
nhr-92	WBGene00003682	Y41D4B.8	32.0122	0.492538	0.262048	0.411007	1.65066	0.000108366	0.000219378	-1.15812	0.00587221	0.0110846	8.42829	21.2144	21.6193	22.6611	21.0578	29.7924	49.1479	60.3133	53.875	945	34	26	8	11.42	3.67	0.000122	0.00249	1.26	0.23	Y	Y
glt-5	WBGene00001623	Y53C12A.2	29.647	0.386105	0.443483	0.594655	1.72154	0.000425476	0.000813745	-1.33544	0.00591169	0.0111532	17.7931	20.4567	9.36836	23.5004	11.4063	27.5007	71.7294	44.4414	40.6271	617	42	32	10	15.33	4.45	4.37e-06	0.000137	0.93	3.05	Y	N
memo-1	WBGene00016500	C37C3.8	346.636	0.353643	0.0434187	0.11521	0.832942	1.89e-06	4.47e-06	-0.479299	0.00597532	0.0112673	227.564	261.391	278.168	365.934	271.119	344.905	487.494	469.809	413.336	694	46	38	8	15.18	4.19	1.39e-05	0.000386	0.36	0.26	N	N
eri-12	WBGene00007091	B0001.6	1509.16	0.233624	0.0291907	0.087033	0.528015	8.59e-07	2.09e-06	-0.29439	0.00607856	0.0114511	1313.88	1237.25	1205.64	1443.59	1486.33	1486.18	1809.17	1677.66	1922.72	1190	43	29	14	11.36	3.21	0.000663	0.0107	0.21	0.56	N	N
cyp-13A11	WBGene00008809	F14F7.2	8.417	1.1408	0.468393	0.61674	4.83551	0.000942891	0.00173698	-3.69471	0.00608938	0.0114678	0.936477	0	1.44129	5.03579	0	0	41.178	25.3951	1.76639	590	33	26	7	13.79	4.53	2.89e-06	9.45e-05	1.65	0	N	N
dod-6	WBGene00011869	T20G5.7	431.679	-0.596992	0.0693188	0.160615	0.305901	0.350554	0.423607	-0.902893	0.00609288	0.0114732	455.128	474.293	411.487	489.311	181.624	214.276	747.845	519.012	392.139	6	44	41	3	39.44	11.42	0	0	0.37	1.23	N	N
zipt-2.2	WBGene00017936	F30B5.7	48.1066	0.283032	0.370124	0.526216	1.12311	0.000275915	0.000537331	-0.84008	0.00638865	0.0119884	37.4591	27.2756	33.8702	36.9291	39.4834	43.5428	65.0878	77.7724	71.5389	1563	32	24	8	8.36	2.74	0.0031	0.0383	0.83	0.23	N	N
glt-3	WBGene00001621	K08F4.4	75.0254	0.426919	0.177108	0.313489	1.27116	4.6e-05	9.65e-05	-0.844244	0.00640828	0.0120214	51.5062	39.3981	51.1657	87.2871	45.6253	57.2931	134.16	106.342	102.451	1206	30	21	9	9.34	3.18	0.000726	0.0116	0.26	1.61	N	N
slc-9B.1	WBGene00009617	F41E7.1	231.505	0.420098	0.214247	0.357278	1.33174	7.66e-05	0.000157433	-0.911645	0.00667555	0.0124755	171.375	137.136	121.068	265.218	150.037	158.129	576.492	244.427	259.66	98	45	38	7	27.47	7.81	2.83e-15	5.57e-13	1.21	0	N	N
F53A9.9	WBGene00018732	F53A9.9	24.5345	-1.32088	0.00798995	0.0345054	0.0527581	0.910707	0.928787	-1.37363	0.00675922	0.0126187	25.2849	34.8522	30.267	15.9467	14.9159	4.58345	30.5514	39.6798	24.7295	1343	39	27	12	10.08	2.99	0.00141	0.0202	0.89	1.33	N	N
abts-4	WBGene00019844	R03E9.3	392.742	-0.135443	0.432076	0.58508	0.333846	0.0524551	0.0768672	-0.469289	0.00681611	0.0127169	383.956	381.859	350.232	351.666	302.706	362.093	527.344	371.403	503.422	1616	45	32	13	9.78	2.67	0.00376	0.0449	1.53	1.36	N	Y
F16B4.2	WBGene00017504	F16B4.2	29.0937	-0.452355	0.30402	0.457878	0.73193	0.0835851	0.117882	-1.18429	0.00692756	0.0129113	24.3484	24.245	28.1051	13.4288	25.4449	17.1879	49.1479	50.7901	29.1455	1118	35	26	9	10.58	3.34	0.000424	0.00731	0.88	0	Y	N
Y51B9A.9	WBGene00013091	Y51B9A.9	16.0475	-1.01399	0.196983	0.337656	1.08445	0.143219	0.192017	-2.09845	0.00706011	0.0131419	10.3012	14.3955	15.1335	10.0716	1.75482	8.02104	58.4462	9.52315	16.7807	329	39	33	6	18.56	5.63	8.78e-09	5.15e-07	0.91	1.99	N	Y
vem-1	WBGene00006890	K07E3.8	261.635	0.0572845	0.791643	0.871195	0.640815	0.0030166	0.00525774	-0.58353	0.00712965	0.0132658	248.166	205.325	201.059	235.843	256.203	186.776	429.048	315.851	276.441	436	45	37	8	18.19	5.12	1.56e-07	6.92e-06	0.26	0.53	N	Y
F48F5.6	WBGene00009848	F48F5.6	9.86428	-1.52698	0.112395	0.227545	1.03713	0.233884	0.297228	-2.56411	0.00719743	0.0133884	5.61886	12.1225	8.64772	5.03579	1.75482	2.29172	19.9248	1.58719	31.7951	1261	8	7	1	4.58	3.09	0.00101	0.0155	0.21	0.36	N	N
ZC239.14	WBGene00022572	ZC239.14	10.475	2.30749	0.0124641	0.0474645	4.14879	3.02e-06	7.02e-06	-1.84131	0.00730774	0.0135744	0.936477	2.27297	0.720643	4.19649	9.6515	5.72931	25.2381	26.9822	18.5471	1055	42	26	16	12.04	3.46	0.000273	0.00498	1.29	1.02	N	N
mtl-1	WBGene00003473	K11G9.6	72.6675	0.897765	0.389168	0.5454	3.64915	0.000410704	0.000786591	-2.75138	0.00731891	0.0135938	8.42829	15.9108	18.0161	47.0007	27.1997	4.58345	417.093	61.9005	53.875	1	46	45	1	44.17	12.52	0	0	1	1.58	N	Y
sek-6	WBGene00012162	VZC374L.1	23.3846	1.34839	0.00830601	0.035573	2.56354	2.34e-07	5.97e-07	-1.21515	0.00737371	0.0136842	5.61886	9.84953	6.48579	18.4646	18.4256	19.4797	39.8497	58.7261	33.5615	760	21	21	0	9.78	4.04	2.66e-05	0.000675	1.21	2.64	N	Y
Y9C9A.16	WBGene00021183	Y9C9A.16	22.7098	-0.138404	0.769828	0.856238	-1.57808	0.00307411	0.00535169	1.43967	0.00748387	0.0138698	29.9673	33.3369	27.3844	30.2148	14.9159	37.8135	13.2832	9.52315	7.94877	79	30	27	3	22.91	8.01	5.55e-16	1.36e-13	1.11	1.28	N	N
T19D2.2	WBGene00004184	T19D2.2	63.2367	0.676614	0.12275	0.241864	1.81627	2.65e-05	5.68e-05	-1.13965	0.00759455	0.0140461	17.7931	38.6405	36.0321	37.7684	42.993	68.7517	54.4612	134.911	137.779	874	34	29	5	11.79	3.79	7.4e-05	0.00163	0.26	0	N	N
scl-20	WBGene00013972	ZK384.2	56.1686	3.60819	0.0640957	0.151868	8.10524	2.58e-05	5.53e-05	-4.49705	0.00774656	0.014312	1.87295	0	0	15.9467	5.26445	0	365.288	88.8827	28.2623	19	41	39	2	33.71	10.1	0	0	0.27	2.61	N	N
cutl-24	WBGene00021396	Y38C1AA.5	58.9636	1.83992	3.12e-06	8.12e-05	2.78667	8.73e-13	3.34e-12	-0.946757	0.00806796	0.0148612	19.666	17.4261	9.36836	57.9116	38.606	68.7517	91.6542	138.086	89.2029	465	22	19	3	12.22	4.96	3.54e-07	1.47e-05	0.66	0.38	N	N
B0563.5	WBGene00015262	B0563.5	13.4825	0.150083	0.832688	0.896839	1.93799	0.00387711	0.00667081	-1.78791	0.00808772	0.0148945	8.42829	6.81891	5.0445	8.39299	7.01927	6.87517	21.2531	46.0285	11.4816	1092	28	21	7	9.57	3.39	0.00035	0.00619	0.85	1	N	N
W01C9.2	WBGene00012176	W01C9.2	20.4114	2.85914	0.000214824	0.0022908	4.4199	5.19e-09	1.49e-08	-1.56076	0.00820244	0.0150933	0	2.27297	3.60321	16.786	7.89668	20.6255	65.0878	28.5694	38.8607	920	42	29	13	12.87	3.71	0.000105	0.0022	1.79	0.54	Y	N
nhr-62	WBGene00003652	Y67A6A.2	84.8675	-0.100944	0.760312	0.849408	0.768915	0.0185732	0.0292411	-0.869858	0.00837131	0.0153786	65.5534	87.8881	56.9308	88.9657	52.6445	53.8555	156.742	87.2955	113.932	95	40	36	4	25.87	7.81	2.78e-15	5.63e-13	0.33	0.13	Y	N
K06A4.7	WBGene00010597	K06A4.7	589.705	-0.290716	0.364239	0.520166	0.553225	0.083647	0.11795	-0.843941	0.00846423	0.0155317	549.712	532.632	533.276	689.904	293.932	335.738	1168.92	677.731	525.502	516	9	9	0	7.44	4.76	9.71e-07	3.63e-05	0.47	1.29	Y	Y
Y54G2A.18	WBGene00021883	Y54G2A.18	2024.09	-0.210459	0.0695351	0.160986	0.0962483	0.406986	0.48091	-0.306707	0.00847284	0.0155443	2300.92	1918.39	1993.3	1895.14	1744.29	1726.81	2300.65	2128.42	2208.88	1094	21	19	2	8.23	3.38	0.000357	0.0063	0.15	1	Y	N
cest-34	WBGene00019652	K11G9.1	14.8451	0.328184	0.628176	0.752513	2.0148	0.00176949	0.00316964	-1.68662	0.00849715	0.0155809	4.68238	6.81891	9.36836	7.55369	3.50964	16.0421	35.8647	28.5694	21.1967	1502	32	22	10	8.56	2.8	0.00252	0.0324	0.49	2.23	Y	Y
T12D8.5	WBGene00011733	T12D8.5	195.662	-0.55523	0.182285	0.319866	0.540819	0.191355	0.248717	-1.09605	0.00851126	0.0156019	143.281	181.837	236.371	199.753	63.1734	119.17	448.973	155.545	212.85	54	46	41	5	31	8.74	0	0	0.15	1.81	Y	Y
chil-7	WBGene00007472	C08H9.13	8.53088	1.03925	0.223415	0.367812	2.97433	0.00020173	0.000398608	-1.93508	0.00852387	0.0156218	1.87295	2.27297	2.88257	6.71439	5.26445	2.29172	15.9399	17.4591	22.0799	518	30	26	4	13.74	4.75	1.01e-06	3.75e-05	0.41	1.29	Y	N
R02F11.3	WBGene00019841	R02F11.3	174.66	0.18301	0.440811	0.592635	0.80409	0.000661294	0.00123689	-0.621079	0.00864094	0.0158218	156.392	134.863	113.862	168.699	150.914	138.649	297.544	231.73	179.289	842	43	32	11	13.52	3.85	5.82e-05	0.00133	0	0.29	N	N
nlp-1	WBGene00003739	C01C4.1	29.9561	0.143208	0.760435	0.849408	1.34393	0.00317275	0.00551266	-1.20072	0.00871248	0.0159462	13.1107	25.7603	18.7367	16.786	14.9159	33.23	38.5213	55.5517	52.9918	1169	39	27	12	10.89	3.24	0.000599	0.00988	1.26	0.12	N	N
mboa-2	WBGene00010408	H19N07.4	822.4	0.138201	0.326338	0.481943	0.507604	0.000314364	0.000609743	-0.369403	0.00884074	0.0161627	689.247	687.952	724.246	668.082	873.022	772.311	904.587	1028.5	1053.65	743	38	30	8	13.42	4.09	2.19e-05	0.000568	0.61	0.36	Y	Y
F08C6.5	WBGene00017243	F08C6.5	13.723	-0.00982934	0.990073	0.994833	1.97619	0.00830137	0.0137303	-1.98602	0.00886588	0.016202	7.49182	7.57656	5.76514	10.9109	1.75482	8.02104	51.8045	14.2847	15.8975	918	36	26	10	11.89	3.71	0.000104	0.00218	1.29	0.13	N	N
lbp-1	WBGene00002253	F40F4.3	598.28	0.29622	0.0305126	0.089822	-0.0661449	0.634964	0.696293	0.362365	0.00923599	0.0168249	546.903	527.329	616.15	705.85	665.076	705.851	603.058	520.599	493.707	828	36	27	9	12.4	3.88	5.3e-05	0.00123	1	0.75	N	N
R05D8.7	WBGene00019885	R05D8.7	24.634	0.358092	0.490869	0.636995	1.6584	0.000968895	0.00178249	-1.30031	0.00923548	0.0168249	13.1107	20.4567	7.20643	23.5004	11.4063	17.1879	50.4762	41.267	37.0943	474	23	21	2	12.37	4.9	4.67e-07	1.9e-05	0.36	0.45	N	N
ddn-1	WBGene00015227	B0507.10	28.0962	0.371454	0.484945	0.631875	1.70752	0.000951068	0.00175105	-1.33607	0.00929833	0.0169229	16.8566	17.4261	11.5303	35.2506	14.9159	8.02104	46.4913	47.6157	54.7582	966	41	28	13	12.42	3.62	0.000148	0.00295	2.15	0.86	N	N
cyp-34A10	WBGene00015045	B0213.16	13.511	-0.576419	0.537879	0.677916	1.80034	0.0418488	0.0623865	-2.37676	0.00936458	0.0170313	1.87295	12.1225	9.36836	8.39299	7.01927	0	43.8346	30.1566	8.83197	911	35	28	7	11.75	3.72	9.86e-05	0.00209	1.07	1.43	N	N
ZK632.9	WBGene00014016	ZK632.9	2102.3	-0.857464	2.64e-06	7.04e-05	-0.382193	0.0362297	0.0545066	-0.475272	0.00945261	0.0171774	3081.95	2712.41	2365.87	1933.74	1244.17	1323.47	2244.86	1907.8	2106.42	460	45	36	9	17.86	5.02	2.61e-07	1.1e-05	1.86	0.23	Y	Y
dct-8	WBGene00044472	F56D6.10	79.6068	3.89121	0.000192723	0.00211192	6.31341	1.15e-09	3.49e-09	-2.4222	0.00948029	0.0172242	0	1.51531	5.76514	67.9832	27.1997	16.0421	363.96	141.26	92.7357	445	12	11	1	9.18	5.08	1.93e-07	8.37e-06	0.55	2	Y	N
T19H5.4	WBGene00011849	T19H5.4	368.963	-0.310394	0.114833	0.230782	-0.83467	3.23e-05	6.86e-05	0.524276	0.00951119	0.0172733	519.745	442.471	441.754	447.346	372.899	309.383	324.11	225.381	237.58	756	45	38	7	14.51	4.04	2.62e-05	0.000668	0.29	0.61	Y	N
T05F1.11	WBGene00011495	T05F1.11	41.1014	0.108068	0.852873	0.910398	1.59364	0.00527083	0.00893595	-1.48557	0.00954711	0.0173314	19.666	21.2144	31.7083	31.8934	28.9545	17.1879	142.13	20.6335	56.5246	162	31	24	7	20.12	6.9	2.56e-12	3.05e-10	1	1.06	Y	N
F17B5.1	WBGene00008905	F17B5.1	38.1264	5.08391	0.004041	0.020779	8.50968	1.18e-06	2.84e-06	-3.42577	0.00956488	0.0173565	0	0	0.720643	16.786	8.77409	3.43759	272.306	26.9822	14.1312	541	37	27	10	15.15	4.7	1.29e-06	4.6e-05	2.55	0.46	Y	Y
W04G3.5	WBGene00012258	W04G3.5	813.27	-0.146601	0.280023	0.431045	0.20444	0.132299	0.179047	-0.351041	0.0101911	0.0184161	857.813	750.837	785.501	658.85	708.946	796.374	872.707	1015.8	872.599	781	32	26	6	11.99	3.99	3.36e-05	0.00083	0.15	2.36	Y	N
F25E2.3	WBGene00017781	F25E2.3	80.3023	0.4804	0.0850291	0.186459	1.18139	1.85e-05	4.01e-05	-0.700992	0.0102059	0.0184373	42.1415	53.7936	59.0927	69.6618	71.0701	76.7728	120.877	88.8827	140.428	821	44	29	15	13.79	3.88	5.16e-05	0.00121	0.33	0.23	N	Y
F59E11.7	WBGene00019113	F59E11.7	17.2429	0.202866	0.721656	0.821134	1.60288	0.00319152	0.00554295	-1.40002	0.0102058	0.0184373	7.49182	7.57656	14.4129	11.7502	7.89668	14.8962	29.2231	38.0926	23.8463	356	41	30	11	18.56	5.49	2.06e-08	1.12e-06	1.59	0.57	Y	N
W02C12.2	WBGene00020929	W02C12.2	15.6248	-0.594331	0.38807	0.544617	1.14893	0.0779242	0.110554	-1.74326	0.0102146	0.018451	11.2377	14.3955	10.8096	13.4288	2.63223	8.02104	37.193	11.1103	31.7951	230	24	21	3	16.15	6.3	1.47e-10	1.23e-08	0.79	0	N	N
asah-1	WBGene00010769	K11D2.2	388.472	0.573653	0.030296	0.0892727	1.24991	2.24e-06	5.26e-06	-0.676255	0.010224	0.0184662	284.689	268.968	165.748	371.809	377.286	319.696	787.695	398.385	521.969	578	46	34	12	16.45	4.56	2.61e-06	8.71e-05	0.45	2.45	N	Y
R11H6.4	WBGene00011252	R11H6.4	30.8072	-0.379059	0.371603	0.527733	0.707537	0.0844273	0.11889	-1.0866	0.0102331	0.0184807	29.0308	22.7297	30.267	28.5362	21.0578	12.6045	37.193	42.8542	52.9918	586	40	31	9	15.28	4.55	2.71e-06	8.93e-05	0.12	0	N	N
K02A6.3	WBGene00019294	K02A6.3	134.273	0.347838	0.205112	0.346101	1.04467	0.000127203	0.00025597	-0.696831	0.0103733	0.018713	74.9182	103.041	100.169	141.842	77.212	136.358	220.501	169.829	184.588	720	43	33	10	14.51	4.15	1.69e-05	0.000453	0.6	0.61	Y	Y
K09C4.5	WBGene00019550	K09C4.5	189.581	-0.418726	0.32569	0.481283	0.67311	0.112167	0.154225	-1.09184	0.0103744	0.0187132	220.072	162.896	128.274	168.699	89.4957	123.753	443.659	92.0571	277.324	362	44	33	11	19.15	5.46	2.41e-08	1.28e-06	0.63	0.52	N	Y
ndk-1	WBGene00009119	F25H2.5	16424.3	-0.730416	9.77e-08	4.4e-06	-1.08161	3.09e-15	1.44e-14	0.351196	0.0104837	0.0188973	27252.4	23939.7	20038.9	14441.8	14840.5	13648.4	10144.4	12142	11370.3	1466	28	17	11	8.08	2.84	0.00224	0.0295	0.33	1.23	Y	Y
F07C4.6	WBGene00017200	F07C4.6	7.05262	-1.17271	0.353934	0.509704	1.96757	0.0824456	0.116385	-3.14027	0.0107679	0.0193896	3.74591	4.54594	3.60321	5.03579	0	0	34.5364	3.17438	8.83197	1445	29	22	7	8.29	2.86	0.0021	0.028	1.6	1	N	N
mec-9	WBGene00003173	C50H2.3	37.4776	0.716384	0.113573	0.229187	1.82205	3.95e-05	8.34e-05	-1.10566	0.0107709	0.0193912	14.9836	10.6072	28.8257	30.2148	24.5674	35.5217	75.7143	44.4414	72.4221	1372	45	31	14	10.74	2.95	0.00159	0.0224	0.99	0.36	N	N
Y43C5A.3	WBGene00012783	Y43C5A.3	41.4512	-0.781625	0.0602928	0.144864	0.289753	0.473862	0.546792	-1.07138	0.0107796	0.0194048	43.0779	40.1558	50.445	25.179	26.3223	26.3548	27.8948	52.3773	81.2541	749	45	30	15	14.58	4.07	2.4e-05	0.000618	0.36	0.28	Y	N
F35F10.5	WBGene00018055	F35F10.5	19.2148	-0.054773	0.915984	0.950031	1.2328	0.0129509	0.0208499	-1.28757	0.0108671	0.0195544	10.3012	14.3955	15.1335	8.39299	11.4063	19.4797	29.2231	30.1566	34.4447	735	26	19	7	11.06	4.1	2.1e-05	0.00055	0.67	0	N	N
camt-1	WBGene00020251	T05C1.4	810.803	0.187156	0.141833	0.268103	0.512016	5.99e-05	0.000124454	-0.324861	0.0109723	0.0197318	664.899	689.467	691.817	738.583	745.797	847.938	874.036	1039.61	1005.08	651	45	39	6	15.42	4.31	8.12e-06	0.00024	0.19	0.59	N	N
F41E7.2	WBGene00009618	F41E7.2	67.0482	-0.00766554	0.981836	0.990801	0.843135	0.0110192	0.0179242	-0.8508	0.0110154	0.0198013	55.2521	50.763	52.6069	56.233	36.8512	65.3142	123.534	98.4059	64.4734	620	34	27	7	13.74	4.44	4.43e-06	0.000138	0.21	0.77	N	N
pygl-1	WBGene00020696	T22F3.3	16036.3	-0.302103	0.0270735	0.0824285	-0.649766	2.03e-06	4.79e-06	0.347662	0.0110545	0.0198656	21816.2	19636.2	17493.6	14067.5	16812.9	16929	11176.5	13684.8	12710.1	811	40	30	10	13.19	3.9	4.72e-05	0.00112	1.37	1.29	N	N
F15E6.3	WBGene00017484	F15E6.3	556.852	1.0354	0.0560795	0.137924	2.40722	8.69e-06	1.94e-05	-1.37182	0.011096	0.0199321	114.25	182.595	302.67	617.724	391.324	220.006	1552.81	931.681	698.609	340	32	25	7	16.6	5.58	1.23e-08	6.95e-07	0.6	1.12	Y	N
math-45	WBGene00021772	Y51H7BM.1	32.5385	0.469488	0.370375	0.526416	1.75243	0.000616131	0.00115606	-1.28294	0.0114043	0.0204448	20.6025	18.9414	11.5303	36.9291	15.7934	17.1879	90.3259	44.4414	37.0943	380	9	9	0	8.4	5.38	3.72e-08	1.89e-06	0	2.4	Y	N
arrd-18	WBGene00018060	F35F10.11	86.7465	0.773704	0.00381636	0.0199032	1.42703	7.26e-08	1.92e-07	-0.653327	0.0114094	0.0204497	58.0616	43.9441	43.2386	74.6976	101.779	69.8976	132.832	131.737	124.531	1412	44	34	10	10.46	2.91	0.00183	0.025	0.61	1.65	Y	N
acs-21	WBGene00016849	C50H11.1	84.8287	0.512161	0.044093	0.1165	1.13967	6.09e-06	1.38e-05	-0.627507	0.0115687	0.0207187	50.5698	59.8548	54.0482	63.7867	91.2505	80.2104	123.534	125.388	114.816	220	42	38	4	21.69	6.36	1.02e-10	8.91e-09	1.7	0.61	Y	N
W10G11.1	WBGene00021134	W10G11.1	22.9907	0.947858	0.0664664	0.156019	2.14913	1.8e-05	3.92e-05	-1.20128	0.0119062	0.0212867	11.2377	5.30359	11.5303	15.1074	13.1611	26.3548	42.5063	42.8542	38.8607	1366	36	27	9	9.56	2.95	0.00157	0.0221	0.73	0.62	Y	N
F59B10.5	WBGene00010321	F59B10.5	36.3817	0.816641	0.106833	0.219094	2.03355	4.18e-05	8.82e-05	-1.21691	0.0120512	0.0215265	12.1742	17.4261	18.0161	46.1614	24.5674	12.6045	91.6542	57.1389	47.6926	210	31	27	4	18.95	6.49	4.22e-11	3.87e-09	0.72	0.13	Y	N
cyp-14A4	WBGene00011009	R04D3.1	5.94231	-0.85998	0.431608	NA	1.78199	0.0645776	0.0929878	-2.64197	0.0121421	0.0216715	4.68238	4.54594	1.44129	0.839299	1.75482	3.43759	21.2531	11.1103	4.41598	957	23	19	4	9.26	3.64	0.000135	0.00272	1.55	0.23	N	N
C16E9.1	WBGene00015865	C16E9.1	35.1002	0.710837	0.104982	0.216247	1.76036	4.05e-05	8.56e-05	-1.04952	0.0121607	0.0217025	12.1742	24.245	15.8541	21.8218	42.1156	21.7714	53.1329	60.3133	64.4734	349	40	36	4	18.46	5.53	1.61e-08	8.91e-07	1.23	1.26	N	N
acl-5	WBGene00011106	R07E3.5	445.842	0.107929	0.594061	0.725929	0.615757	0.00232767	0.00411085	-0.507828	0.0121896	0.0217476	393.32	357.614	361.042	429.721	486.962	278.445	556.567	626.941	521.969	1240	43	32	11	11.06	3.12	0.000902	0.014	1.15	1.49	Y	Y
F08G12.5	WBGene00008588	F08G12.5	34.9825	0.0237593	0.955721	0.976457	1.07855	0.00969405	0.0159069	-1.0548	0.0122774	0.0218932	18.7295	28.0333	29.5464	21.8218	24.5674	32.0841	37.193	46.0285	76.8381	443	44	37	7	17.87	5.08	1.86e-07	8.09e-06	0.21	0	Y	N
Y6E2A.5	WBGene00012399	Y6E2A.5	15.761	1.28395	0.0401794	0.109586	2.65545	1.08e-05	2.39e-05	-1.3715	0.0129977	0.0230829	5.61886	6.06125	2.88257	11.7502	8.77409	14.8962	29.2231	39.6798	22.9631	361	32	30	2	16.27	5.46	2.35e-08	1.25e-06	0.99	0.23	Y	Y
tag-290	WBGene00009386	F35B12.6	87.3686	0.325599	0.229931	0.375884	0.989819	0.000228212	0.000448696	-0.66422	0.0130727	0.023198	49.6333	68.1891	67.0198	68.8225	91.2505	72.1893	148.772	112.691	107.75	1590	38	27	11	9.06	2.71	0.00339	0.0411	0.92	0.38	Y	N
Y71G12B.2	WBGene00022142	Y71G12B.2	8.8591	-9.62e-05	0.999917	1	2.16232	0.01171	0.0189841	-2.16242	0.0131448	0.0233164	1.87295	4.54594	5.76514	8.39299	3.50964	0	15.9399	23.8079	15.8975	1301	9	8	1	4.78	3.03	0.00123	0.0183	0.81	1	Y	Y
dlhd-1	WBGene00020741	T23F4.3	9.2669	0.689993	0.53124	0.672025	3.19025	0.00216352	0.00383233	-2.50026	0.0132756	0.0235296	1.87295	2.27297	2.88257	7.55369	3.50964	0	33.208	28.5694	3.53279	733	38	27	11	13.46	4.1	2.08e-05	0.000547	0.49	1.58	Y	N
nhr-98	WBGene00003688	M02H5.6	39.3585	0.338028	0.394557	0.550388	1.29433	0.000865271	0.00159961	-0.956307	0.0134098	0.0237509	27.1578	27.2756	20.8986	33.572	42.1156	18.3338	51.8045	73.0108	60.0574	1562	32	25	7	8.36	2.74	0.0031	0.0382	0.53	0.13	Y	N
prhg-1	WBGene00022391	Y95B8A.12	30.0857	0.00355704	0.993176	0.996783	1.01461	0.0119199	0.0192963	-1.01106	0.0134344	0.0237922	25.2849	18.1837	23.7812	24.3397	21.0578	21.7714	31.8797	60.3133	44.1598	1480	39	26	13	9.57	2.83	0.00235	0.0306	0.46	1.53	N	N
Y82E9BL.12	WBGene00022328	Y82E9BL.12	2.33699	0	1	NA	5.56096	0.00990137	0.0162217	-5.32008	0.0136054	0.0240855	0	0	0	0	0	0	10.6266	9.52315	0.883197	1584	17	13	4	5.96	2.71	0.00333	0.0406	0.38	0.26	N	N
Y54G2A.11	WBGene00021876	Y54G2A.11	881.666	0.238744	0.187315	0.326105	0.683922	0.000157791	0.000314822	-0.445178	0.0139188	0.0246134	559.077	700.832	834.505	801.53	704.559	969.4	1106.49	1038.02	1220.58	707	22	17	5	10.31	4.17	1.55e-05	0.000423	1	0	N	N
W02D9.10	WBGene00012216	W02D9.10	186.19	0.760837	0.0400019	0.109164	1.66123	6.68e-06	1.51e-05	-0.900395	0.0140131	0.0247629	118.933	66.6737	100.89	232.486	117.573	134.066	482.181	196.812	226.098	304	46	41	5	20.65	5.76	4.17e-09	2.64e-07	0.84	0.28	Y	Y
Y42G9A.1	WBGene00021531	Y42G9A.1	55.9864	0.344854	0.292336	0.445229	1.13235	0.000446272	0.000851146	-0.787491	0.0141415	0.0249725	39.332	40.1558	33.8702	38.6077	46.5027	59.5848	82.3559	61.9005	101.568	1357	33	24	9	9.2	2.97	0.00147	0.0208	0.68	2.76	N	Y
lgc-35	WBGene00012915	Y46G5A.26	14.734	-0.626561	0.421752	0.575091	1.25506	0.0903753	0.126557	-1.88162	0.0143731	0.0253512	10.3012	8.33422	14.4129	7.55369	12.2837	1.14586	7.96993	31.7438	38.8607	1016	5	5	0	4.13	3.54	0.000201	0.00382	0.66	0.23	N	N
F20G2.1	WBGene00008985	F20G2.1	19.3196	-0.421839	0.461799	0.610969	0.955053	0.081837	0.115608	-1.37689	0.015208	0.0266892	13.1107	21.972	12.2509	10.0716	14.9159	10.3128	45.1629	14.2847	31.7951	1571	44	34	10	9.85	2.73	0.0032	0.0392	0.41	0.58	N	N
nspa-2	WBGene00044271	H12D21.12	2.60802	1.20268	0.578703	NA	5.68973	0.00208897	0.00370876	-4.48705	0.0152325	0.0267296	0	0	0	0.839299	0	0	10.6266	3.17438	8.83197	263	13	12	1	11.32	6.03	8.25e-10	6.05e-08	1.15	0.74	N	N
srh-2	WBGene00005228	C05E4.14	16.2542	0.0257617	0.967587	0.984117	1.51367	0.0125267	0.0202181	-1.48791	0.0153199	0.0268724	7.49182	9.09187	12.9716	12.5895	5.26445	12.6045	22.5815	46.0285	17.6639	1637	12	11	1	4.88	2.66	0.00394	0.0464	0.4	0.45	Y	Y
clec-227	WBGene00008593	F08H9.5	37.3299	1.20712	0.0257723	0.0794456	2.4462	4.31e-06	9.89e-06	-1.23908	0.0155269	0.0271755	14.0472	14.3955	10.089	41.9649	11.4063	35.5217	96.9675	36.5054	75.0717	1196	39	26	13	10.76	3.2	0.000686	0.0111	0.18	1.15	N	Y
abf-1	WBGene00000012	C50F2.9	5.34196	-0.930099	0.470899	NA	2.06509	0.0696288	0.0997696	-2.99519	0.0158291	0.0276594	0.936477	4.54594	2.88257	3.3572	0.877409	0	25.2381	3.17438	7.06558	817	22	19	3	9.66	3.89	4.93e-05	0.00116	1	0.13	N	N
aakg-5	WBGene00011276	R53.7	1055.31	-0.239262	0.0964473	0.2035	-0.591219	4.78e-05	0.000100073	0.351957	0.0159294	0.0278184	1397.22	1188.76	1195.55	962.676	1137.12	1103.47	754.487	961.838	796.644	719	46	32	14	15.03	4.15	1.68e-05	0.000452	0.6	0.45	Y	Y
bath-26	WBGene00020329	T07H3.6	19.5855	1.37688	0.117445	0.234369	3.33965	9.73e-05	0.000198096	-1.96277	0.0159929	0.0279155	4.68238	6.06125	2.16193	21.8218	8.77409	2.29172	91.6542	23.8079	15.0143	111	39	36	3	25.04	7.66	9.49e-15	1.65e-12	1.23	0.55	N	N
inx-10	WBGene00002132	T18H9.5	142.8	0.560862	0.0120463	0.0462536	1.09002	9.59e-07	2.32e-06	-0.529159	0.0160587	0.0280139	85.2194	112.133	81.4327	132.609	130.734	148.962	232.456	176.178	185.471	1187	45	36	9	11.64	3.21	0.000657	0.0107	0.83	0.13	N	N
gpx-7	WBGene00019846	R03G5.5	71.7278	-0.715162	0.03353	0.0962364	0.103065	0.755783	0.801418	-0.818227	0.0164429	0.028642	56.1886	79.5539	104.493	57.0723	44.7478	44.6886	116.892	65.0748	76.8381	1614	38	26	12	8.95	2.67	0.00375	0.0448	1.72	0.91	N	Y
Y22D7AR.6	WBGene00021260	Y22D7AR.6	70.5806	0.289878	0.331984	0.487624	0.996846	0.00073686	0.00137204	-0.706968	0.0164496	0.028651	39.332	55.3089	54.7689	58.7509	50.0123	75.6269	100.952	117.452	83.0205	959	42	34	8	12.64	3.64	0.000138	0.00277	0.57	0.45	N	Y
lipl-2	WBGene00009773	F46B6.8	30.7148	0.304537	0.692012	0.800567	2.10352	0.00523681	0.00888166	-1.79899	0.01679	0.0291925	12.1742	10.6072	19.4574	33.572	15.7934	2.29172	119.549	44.4414	18.5471	333	46	34	12	20.16	5.62	9.53e-09	5.52e-07	0	1.23	N	Y
hsp-12.3	WBGene00002012	F38E11.1	18.8772	0.480953	0.489431	0.635645	2.0739	0.00207398	0.00368397	-1.59295	0.0167975	0.0292027	1.87295	12.8802	10.8096	8.39299	13.1611	14.8962	27.8948	19.0463	60.9406	208	46	34	12	23.28	6.52	3.59e-11	3.33e-09	2.26	0.93	Y	N
acer-1	WBGene00016630	C44B7.10	4112.45	-0.124428	0.236354	0.382511	0.127441	0.225618	0.287836	-0.251869	0.0168246	0.0292413	4075.55	4077.71	4144.42	3504.91	3856.21	3922.29	4104.51	4577.46	4748.95	1490	22	15	7	7.07	2.82	0.00242	0.0313	0.94	1.46	N	N
fbxa-5	WBGene00022325	Y82E9BL.8	12.3174	0.371586	0.602676	0.732594	1.98127	0.00353774	0.006117	-1.60968	0.0168337	0.0292543	2.80943	10.6072	4.32386	9.23229	7.01927	6.87517	23.9098	14.2847	31.7951	1607	32	22	10	8.2	2.68	0.00366	0.0439	1.67	0.29	N	N
Y42A5A.3	WBGene00012778	Y42A5A.3	63.4834	0.100626	0.806635	0.880746	1.07296	0.00818301	0.0135511	-0.972334	0.0169758	0.0294695	22.4754	44.7017	69.1817	46.1614	38.606	63.0224	78.371	82.5339	126.297	1259	39	26	13	10.41	3.09	0.001	0.0154	0.45	0.51	Y	N
ins-30	WBGene00002113	ZC334.2	36.5056	0.465386	0.202144	0.342946	1.30443	0.000260021	0.000508099	-0.83904	0.0172083	0.0298383	18.7295	22.7297	25.9431	32.7327	29.8319	30.9383	45.1629	65.0748	57.4078	1392	44	31	13	10.54	2.93	0.00171	0.0237	1.12	0.29	N	N
F10E7.9	WBGene00017350	F10E7.9	124.461	1.15629	6.12e-06	0.000139397	1.73977	8.11e-12	2.87e-11	-0.583485	0.017374	0.0300992	64.6169	64.4008	41.7973	107.43	144.772	127.191	172.682	220.62	176.639	1613	44	27	17	9.67	2.67	0.00375	0.0448	0	0.48	N	N
acs-7	WBGene00007228	C01G6.7	312.691	0.388829	0.118403	0.235822	0.9774	8.36e-05	0.000171227	-0.588571	0.0176175	0.0304886	184.486	205.325	267.359	287.04	230.759	344.905	565.865	314.264	414.219	1053	39	29	10	11.59	3.46	0.00027	0.00495	0.8	0.9	Y	Y
T04G9.7	WBGene00020218	T04G9.7	724.317	0.163899	0.226214	0.371329	0.486235	0.000337321	0.000652354	-0.322335	0.0176391	0.0305141	655.534	628.097	567.867	757.887	677.36	635.954	866.066	931.681	798.41	271	21	21	0	14.36	5.99	1.05e-09	7.46e-08	0.36	0.59	N	N
R186.1	WBGene00011305	R186.1	22.7281	0.674999	0.186766	0.325406	1.81588	0.000255339	0.000499388	-1.14088	0.0182778	0.0315303	12.1742	9.09187	12.2509	24.3397	9.6515	19.4797	30.5514	42.8542	44.1598	631	36	33	3	14.05	4.41	5.14e-06	0.000157	0.46	0.36	Y	N
acs-19	WBGene00007969	C36A4.9	5744.23	-0.245527	0.0162704	0.0573817	-0.487809	1.95e-06	4.6e-06	0.242283	0.0182838	0.0315376	7130.34	6743.9	6346.7	5329.55	5955.85	5770.56	5002.46	4823.47	4595.27	560	45	31	14	16.52	4.63	1.82e-06	6.28e-05	0.29	1.4	Y	N
cpna-5	WBGene00007044	B0495.10	155.106	1.02521	0.000258405	0.00263691	1.67052	2.25e-09	6.65e-09	-0.645308	0.0184272	0.0317665	56.1886	91.6764	76.3882	175.413	116.695	166.15	266.993	168.242	278.207	1345	37	25	12	9.8	2.99	0.00142	0.0203	0.29	0.29	N	N
col-2	WBGene00000593	W01B6.7	29.8146	0.163339	0.691706	0.800389	1.11231	0.00553824	0.00936348	-0.948971	0.0184864	0.0318623	21.539	24.245	17.2954	28.5362	21.0578	20.6255	50.4762	33.331	51.2254	1593	44	30	14	9.76	2.7	0.00347	0.042	0.68	0.97	Y	Y
Y69H2.10	WBGene00013485	Y69H2.10	9.41039	-0.0294762	0.966827	0.983808	1.55804	0.0184102	0.0290049	-1.58752	0.0188288	0.0324211	3.74591	6.06125	7.20643	5.87509	5.26445	5.72931	19.9248	15.8719	15.0143	1159	41	27	14	11.22	3.25	0.00057	0.00948	0.54	0.51	N	N
xtr-1	WBGene00006965	F54F7.4	10.6699	0.556358	0.462085	0.611236	2.20167	0.00215628	0.00382026	-1.64531	0.0188684	0.0324861	4.68238	3.78828	5.0445	6.71439	5.26445	8.02104	35.8647	14.2847	12.3648	482	40	27	13	16.37	4.89	5.15e-07	2.06e-05	1.69	0.64	Y	N
Y116A8C.3	WBGene00013784	Y116A8C.3	33.1339	0.528631	0.237108	0.383386	1.53956	0.00043388	0.000828574	-1.01093	0.0191019	0.0328501	23.4119	18.1837	14.4129	40.2863	16.6708	22.9172	62.4311	53.9645	45.9262	1633	20	16	4	6.36	2.66	0.00393	0.0464	0.68	0.51	N	N
gpx-6	WBGene00020373	T09A12.2	10.3254	-0.271004	0.699538	0.805776	1.32115	0.0440793	0.0654405	-1.59215	0.0193871	0.0332988	6.55534	7.57656	7.20643	7.55369	4.38704	5.72931	26.5664	15.8719	11.4816	216	45	38	7	22.65	6.41	7.31e-11	6.53e-09	1.36	0.76	Y	N
H16D19.3	WBGene00010401	H16D19.3	4.93206	-0.849569	0.507339	NA	2.01417	0.0749331	0.106667	-2.86374	0.0199519	0.0341602	2.80943	3.03062	2.16193	4.19649	0	0	18.5965	4.76157	8.83197	435	46	35	11	18.4	5.12	1.55e-07	6.89e-06	0.53	2.92	N	N
F47B10.9	WBGene00009820	F47B10.9	82.5047	-0.443699	0.0819705	0.181716	-1.08427	6.23e-05	0.000129196	0.640568	0.0204377	0.0349349	117.996	115.921	103.052	88.9657	92.1279	65.3142	42.5063	61.9005	54.7582	155	41	35	6	23.42	6.97	1.64e-12	2.04e-10	1.04	0.91	N	N
lbp-8	WBGene00002260	T22G5.6	27.5165	0.646151	0.188955	0.328244	1.73187	0.000309681	0.00060079	-1.08572	0.0208628	0.0356207	17.7931	9.84953	14.4129	28.5362	19.303	17.1879	54.4612	58.7261	27.3791	826	34	23	11	12.04	3.88	5.27e-05	0.00123	0.56	0	N	N
C08E8.4	WBGene00007440	C08E8.4	27.8863	2.3455	0.000836092	0.00640009	3.75884	5.37e-08	1.43e-07	-1.41334	0.0215291	0.0366634	5.61886	1.51531	5.76514	32.7327	19.303	12.6045	107.594	26.9822	38.8607	21	39	36	3	32.19	9.89	0	0	2.46	3	Y	Y
ncs-7	WBGene00015867	C16H3.1	4.54958	-0.244692	0.860573	NA	2.72138	0.0281097	0.0431163	-2.96607	0.0219231	0.0372842	1.87295	0.757656	2.16193	0	0.877409	3.43759	21.2531	7.93596	2.64959	1120	40	31	9	11.32	3.33	0.000438	0.00754	0.36	0.36	N	N
B0416.3	WBGene00015179	B0416.3	28.3623	0.444569	0.350072	0.505631	1.49776	0.0012577	0.00228877	-1.05319	0.0219274	0.0372847	11.2377	18.1837	19.4574	14.2681	34.2189	18.3338	39.8497	55.5517	44.1598	1649	39	26	13	8.97	2.64	0.00413	0.0483	0.29	0.99	N	N
F14D12.1	WBGene00017463	F14D12.1	85.414	0.226482	0.435498	0.587854	0.885876	0.00209168	0.00371245	-0.659394	0.0220888	0.0375234	74.9182	74.2503	42.5179	65.4653	68.4379	90.5231	118.221	114.278	120.115	660	45	36	9	15.29	4.27	9.67e-06	0.000282	0.35	0.99	N	N
F08F1.3	WBGene00017257	F08F1.3	40.3639	0.185581	0.686516	0.797144	1.22045	0.00686862	0.0114756	-1.03487	0.0221729	0.0376554	31.8402	26.518	23.0606	49.5186	19.303	22.9172	88.9976	58.7261	42.3935	1603	33	24	9	8.34	2.69	0.00363	0.0436	0.49	2.25	N	Y
T27E4.1	WBGene00020861	T27E4.1	19.9799	-0.129458	0.824932	0.891908	1.18458	0.0360013	0.054195	-1.31403	0.0222624	0.0377859	16.8566	12.1225	14.4129	19.3039	9.6515	10.3128	43.8346	12.6975	40.6271	1027	41	36	5	12.08	3.51	0.00022	0.00414	0.15	0.27	N	N
sea-2	WBGene00004751	K10G6.3	2273.68	0.0794083	0.545845	0.685002	0.379466	0.00392232	0.00674533	-0.300057	0.0226934	0.0384698	2142.66	1973.69	1981.05	2120.07	2031.2	2291.72	2554.36	2320.47	3047.91	1373	38	27	11	9.82	2.95	0.00159	0.0224	0	0.29	N	N
gsy-1	WBGene00001793	Y46G5A.31	2788.79	-0.339311	0.00487924	0.023894	-0.615505	3.77e-07	9.41e-07	0.276195	0.0229989	0.0389692	3743.1	3286.71	3244.33	2412.98	2920.89	2786.74	2130.63	2287.14	2286.6	556	38	31	7	15.21	4.65	1.63e-06	5.67e-05	0.46	1.29	Y	N
Y6E2A.4	WBGene00012398	Y6E2A.4	17.5547	1.98676	0.00184776	0.0116081	3.19652	2.87e-07	7.24e-07	-1.20975	0.0230435	0.0390299	3.74591	3.78828	3.60321	17.6253	15.7934	10.3128	43.8346	38.0926	21.1967	204	37	32	5	20.91	6.54	2.99e-11	2.83e-09	0.87	0.27	Y	N
cyp-34A5	WBGene00015040	B0213.10	27.5385	0.506518	0.271678	0.42263	1.51138	0.000776728	0.00144311	-1.00487	0.0233305	0.039471	12.1742	13.6378	20.8986	25.179	27.1997	13.7503	50.4762	49.2029	35.3279	497	40	34	6	16.19	4.83	6.85e-07	2.66e-05	0.76	0.45	N	N
C08F11.3	WBGene00007452	C08F11.3	17.8996	0.435774	0.667608	0.783292	2.65845	0.00704985	0.0117541	-2.22267	0.0234614	0.0396699	3.74591	6.81891	7.92707	15.1074	9.6515	0	90.3259	22.2207	5.29918	46	29	29	0	25.03	8.92	0	0	0.19	0.13	N	N
T28C12.5	WBGene00020892	T28C12.5	9.94858	-0.485104	0.533522	0.6742	1.2402	0.0888606	0.124543	-1.7253	0.0236236	0.039929	4.68238	9.09187	7.92707	6.71439	5.26445	3.43759	27.8948	17.4591	7.06558	1350	41	28	13	10.32	2.98	0.00145	0.0206	1.72	0.36	N	N
sox-4	WBGene00015716	C12D12.5	52.0759	-0.178703	0.704222	0.809007	0.878371	0.0582464	0.0846577	-1.05707	0.0240954	0.0406569	52.4427	35.6098	38.1941	61.2688	21.9352	27.5007	123.534	50.7901	57.4078	491	40	31	9	16.26	4.85	6.12e-07	2.4e-05	0.98	0.75	Y	Y
F01F1.14	WBGene00017168	F01F1.14	12.8485	0.684552	0.46267	0.611594	2.65981	0.00304918	0.00531089	-1.97526	0.0245862	0.0414029	0.936477	6.06125	5.76514	15.1074	5.26445	0	26.5664	36.5054	19.4303	595	45	34	11	16.12	4.51	3.19e-06	0.000103	1.41	0.4	N	N
T07G12.5	WBGene00011596	T07G12.5	10.3726	1.9577	0.0643152	0.152237	3.9604	0.000107661	0.000218025	-2.0027	0.0246677	0.0415243	0	1.51531	2.88257	5.03579	1.75482	11.4586	23.9098	7.93596	38.8607	398	37	28	9	17.01	5.3	5.94e-08	2.88e-06	1.21	1.45	Y	N
gnrr-2	WBGene00007614	C15H11.2	11.3456	-0.453211	0.49303	0.638711	1.0043	0.106035	0.146472	-1.45751	0.0251183	0.0422112	12.1742	7.57656	7.92707	10.0716	6.14186	3.43759	18.5965	15.8719	20.3135	427	43	34	9	17.83	5.13	1.43e-07	6.44e-06	1.63	0.13	N	N
F40D4.13	WBGene00009572	F40D4.13	17.5036	1.11023	0.087684	0.190568	2.44455	0.000108968	0.000220522	-1.33432	0.0258107	0.0432484	1.87295	6.06125	10.089	20.1432	12.2837	6.87517	37.193	28.5694	34.4447	1450	31	23	8	8.57	2.86	0.00212	0.0282	0.21	0.46	N	N
ttr-30	WBGene00020335	T08A9.2	80.5296	-0.0368663	0.904188	0.942425	0.643439	0.0339535	0.0513595	-0.680305	0.0263325	0.0440688	58.0616	65.9161	81.4327	81.412	57.0316	61.8766	119.549	71.4236	128.064	1618	46	29	17	9.89	2.67	0.00379	0.0452	0.49	0.51	N	N
Y60A3A.21	WBGene00013366	Y60A3A.21	84.5117	-0.670365	0.0665334	0.156127	0.144997	0.688337	0.743838	-0.815362	0.0270276	0.0451813	84.2829	87.1305	106.655	94.0015	47.3801	32.0841	116.892	112.691	79.4877	1447	8	7	1	4.25	2.86	0.00212	0.0282	1	1.53	N	Y
F01D5.1	WBGene00008492	F01D5.1	20.902	0.422695	0.442658	0.593954	1.58872	0.00296868	0.00517978	-1.16603	0.0276704	0.0461821	8.42829	12.8802	13.6922	11.7502	13.1611	22.9172	49.1479	19.0463	37.0943	572	39	29	10	15.15	4.57	2.46e-06	8.29e-05	0.31	3.59	Y	Y
nhr-95	WBGene00003685	Y39B6A.17	94.9919	-0.0674723	0.774888	0.85967	0.456049	0.0517737	0.0759686	-0.523521	0.0276782	0.0461908	85.2194	85.6152	85.7565	90.6443	83.3538	69.8976	119.549	133.324	101.568	1586	38	31	7	9.07	2.71	0.00336	0.0408	0.23	0	N	N
F13E6.1	WBGene00008745	F13E6.1	674.986	0.225303	0.0938928	0.199919	0.521079	0.000110544	0.00022366	-0.295776	0.0282534	0.0470803	622.757	531.875	533.276	706.69	625.592	638.245	822.231	742.805	851.402	1041	44	32	12	12.43	3.48	0.000246	0.00457	1.15	0.46	N	N
ZK455.5	WBGene00013975	ZK455.5	42.2179	0.473215	0.411348	0.566387	1.70963	0.00260776	0.00458009	-1.23642	0.0285467	0.0475289	27.1578	24.245	15.8541	34.4113	46.5027	11.4586	127.519	61.9005	30.9119	99	25	24	1	20.34	7.8	3.05e-15	5.95e-13	0.49	1	N	N
fbxa-107	WBGene00012564	Y37H2A.4	96.0351	0.109733	0.648688	0.768436	-0.443383	0.0785088	0.111295	0.553116	0.0288316	0.047972	93.6477	92.4341	120.347	96.5194	105.289	130.628	69.0727	77.7724	78.6045	520	22	17	5	11.72	4.75	1.02e-06	3.77e-05	0.3	0.29	N	N
B0207.2	WBGene00015027	B0207.2	13.5054	1.2833	0.0413515	0.111743	2.49308	4.14e-05	8.73e-05	-1.20978	0.0288496	0.0479974	3.74591	5.30359	4.32386	9.23229	13.1611	10.3128	29.2231	20.6335	25.6127	898	36	27	9	12.01	3.75	8.89e-05	0.00191	0.85	0.13	N	N
nhr-120	WBGene00003710	C25B8.6	53.7945	0.332694	0.441342	0.592954	1.26203	0.00310402	0.00539902	-0.92934	0.0290072	0.0482191	14.9836	44.7017	43.9592	36.9291	45.6253	49.2721	87.6692	52.3773	108.633	1025	45	33	12	12.69	3.52	0.000218	0.00409	0.33	1.23	N	N
svh-5	WBGene00006462	C33A11.4	96.8079	0.765829	0.00556566	0.0263439	1.35201	8.58e-07	2.09e-06	-0.58618	0.0293945	0.0488083	52.4427	59.8548	54.0482	123.377	80.7216	77.9186	148.772	114.278	159.859	605	43	36	7	15.61	4.47	3.84e-06	0.000122	0.19	0.13	N	N
